# Supplementary material for: Protein context shapes the specificity of SH3 domain-mediated interactions in vivo
Source: Nat Commun. 2021 Mar 12;12:1597. doi: 10.1038/s41467-021-21873-2 (PMC7954794; doi:10.1038/s41467-021-21873-2)
Supplement: Supplementary file 3 — Supplementary Data 1 [file 41467_2021_21873_MOESM3_ESM.xlsx]

## Sheet: DHFR-PCA_SH3Deletions_Fig1B
Bait	Prey	Col	Row	Size	Circularity	Flags	Plate order	Condition	Plate replicate		Condition legend:
ABP1	border	1	1	3567	0.6324	S	1	S2	1	Deleted = SH3 deleted	S2 = Diploid selection
ABP1	border	1	10	3306	0.8784	NA	1	S2	1		MTX2_J5 = Last timepoint of PCA selection
ABP1	border	1	11	3228	0.865	NA	1	S2	1
ABP1	border	1	12	3238	0.914	NA	1	S2	1
ABP1	border	1	13	3061	0.9123	NA	1	S2	1
ABP1	border	1	14	3044	0.8857	NA	1	S2	1
ABP1	border	1	15	2882	0.8647	NA	1	S2	1
ABP1	border	1	16	3010	0.9126	NA	1	S2	1
ABP1	border	1	17	3211	0.8943	NA	1	S2	1
ABP1	border	1	18	3281	0.8764	NA	1	S2	1
ABP1	border	1	19	3203	0.902	NA	1	S2	1
ABP1	border	1	2	3386	0.8682	NA	1	S2	1
ABP1	border	1	20	2997	0.8507	NA	1	S2	1
ABP1	border	1	21	2944	0.8839	NA	1	S2	1
ABP1	border	1	22	3225	0.9184	NA	1	S2	1
ABP1	border	1	23	2833	0.8639	NA	1	S2	1
ABP1	border	1	24	3289	0.9019	NA	1	S2	1
ABP1	border	1	25	3154	0.8903	NA	1	S2	1
ABP1	border	1	26	3061	0.8668	NA	1	S2	1
ABP1	border	1	27	2810	0.866	NA	1	S2	1
ABP1	border	1	28	3122	0.8636	NA	1	S2	1
ABP1	border	1	29	2900	0.8925	NA	1	S2	1
ABP1	border	1	3	2655	0.8685	NA	1	S2	1
ABP1	border	1	30	3156	0.875	NA	1	S2	1
ABP1	border	1	31	2737	0.8493	NA	1	S2	1
ABP1	border	1	32	4119	0.428	C	1	S2	1
ABP1	border	1	4	2879	0.8925	NA	1	S2	1
ABP1	border	1	5	2732	0.8912	NA	1	S2	1
ABP1	border	1	6	2986	0.9032	NA	1	S2	1
ABP1	border	1	7	2774	0.8877	NA	1	S2	1
ABP1	border	1	8	2788	0.8826	NA	1	S2	1
ABP1	border	1	9	3111	0.8741	NA	1	S2	1
ABP1	border	10	1	3206	0.8518	NA	1	S2	1
ABP1	YHL048W	10	10	2077	0.875	NA	1	S2	1
ABP1	YBR009C	10	11	2574	0.8944	NA	1	S2	1
ABP1	YKR069W	10	12	2373	0.9093	NA	1	S2	1
ABP1	YFL059W	10	13	2243	0.8788	NA	1	S2	1
ABP1	YHR199C	10	14	2410	0.8716	NA	1	S2	1
ABP1	YBL071W-A	10	15	2204	0.8635	NA	1	S2	1
ABP1	YIL147C	10	16	1619	0.8724	NA	1	S2	1
ABP1	YDL028C_2	10	17	7	0.4443	C	1	S2	1
ABP1	YOR204W	10	18	2514	0.8651	NA	1	S2	1
ABP1	YDR480W	10	19	56	0.9267	NA	1	S2	1
ABP1	border	10	2	1726	0.8871	NA	1	S2	1
ABP1	YLR098C	10	20	2305	0.8617	NA	1	S2	1
ABP1	YOR156C	10	21	2090	0.9148	NA	1	S2	1
ABP1	YOR129C	10	22	2290	0.8356	NA	1	S2	1
ABP1	YGL104C	10	23	1491	0.8875	NA	1	S2	1
ABP1	YML001W	10	24	2043	0.8535	NA	1	S2	1
ABP1	YJR076C	10	25	1510	0.8717	NA	1	S2	1
ABP1	YIL173W	10	26	1878	0.9082	NA	1	S2	1
ABP1	YPR187W	10	27	2268	0.8804	NA	1	S2	1
ABP1	YLR096W	10	28	2378	0.869	NA	1	S2	1
ABP1	YJL180C	10	29	1492	0.8266	NA	1	S2	1
ABP1	YLR292C	10	3	1671	0.9245	NA	1	S2	1
ABP1	YPL038W	10	30	1636	0.9296	NA	1	S2	1
ABP1	border	10	31	2217	0.9016	NA	1	S2	1
ABP1	border	10	32	2526	0.8618	NA	1	S2	1
ABP1	YGR052W_2	10	4	1983	0.9014	NA	1	S2	1
ABP1	YNL094W	10	5	1642	0.8916	NA	1	S2	1
ABP1	YER124C	10	6	1008	0.8595	NA	1	S2	1
ABP1	YER114C	10	7	2473	0.8428	NA	1	S2	1
ABP1	YGR134W	10	8	2251	0.8877	NA	1	S2	1
ABP1	YMR026C	10	9	1743	0.893	NA	1	S2	1
ABP1	border	11	1	2812	0.8247	NA	1	S2	1
ABP1	YDR422C	11	10	1944	0.9118	NA	1	S2	1
ABP1	YIL062C	11	11	2375	0.896	NA	1	S2	1
ABP1	YDR244W	11	12	1760	0.87	NA	1	S2	1
ABP1	YDR229W	11	13	2029	0.9185	NA	1	S2	1
ABP1	YMR003W	11	14	1892	0.903	NA	1	S2	1
ABP1	YAR042W	11	15	2125	0.9301	NA	1	S2	1
ABP1	YOR357C	11	16	1230	0.8444	NA	1	S2	1
ABP1	YKR011C	11	17	2056	0.8912	NA	1	S2	1
ABP1	YDR107C	11	18	1916	0.9106	NA	1	S2	1
ABP1	YEL023C	11	19	2036	0.8705	NA	1	S2	1
ABP1	border	11	2	1999	0.9087	NA	1	S2	1
ABP1	YGL226W	11	20	2209	0.8827	NA	1	S2	1
ABP1	YOL098C	11	21	102	1.0481	NA	1	S2	1
ABP1	YOR047C	11	22	1384	0.8919	NA	1	S2	1
ABP1	YMR018W	11	23	2105	0.8604	NA	1	S2	1
ABP1	YLR243W	11	24	2014	0.8964	NA	1	S2	1
ABP1	YIL173W	11	25	2330	0.9045	NA	1	S2	1
ABP1	YPL181W	11	26	1606	0.9096	NA	1	S2	1
ABP1	YDL134C	11	27	49	0.8619	NA	1	S2	1
ABP1	YOR035C	11	28	1396	0.9149	NA	1	S2	1
ABP1	YMR104C	11	29	1903	0.9017	NA	1	S2	1
ABP1	YDR100W	11	3	2259	0.8933	NA	1	S2	1
ABP1	YBR177C	11	30	1703	0.8687	NA	1	S2	1
ABP1	border	11	31	1972	0.8778	NA	1	S2	1
ABP1	border	11	32	2645	0.8924	NA	1	S2	1
ABP1	YER081W	11	4	2345	0.8418	NA	1	S2	1
ABP1	YHR023W_2	11	5	1739	0.9073	NA	1	S2	1
ABP1	YJL062W	11	6	1926	0.8538	NA	1	S2	1
ABP1	YMR001C_2	11	7	71	0.9302	NA	1	S2	1
ABP1	YLR372W	11	8	2273	0.8988	NA	1	S2	1
ABP1	YDL146W	11	9	56	0.8527	NA	1	S2	1
ABP1	border	12	1	2700	0.835	NA	1	S2	1
ABP1	YCL036W	12	10	1811	0.898	NA	1	S2	1
ABP1	YLR435W	12	11	42	1.1618	NA	1	S2	1
ABP1	YBR102C	12	12	2172	0.9013	NA	1	S2	1
ABP1	YNL229C	12	13	1354	0.9329	NA	1	S2	1
ABP1	YNR007C	12	14	2491	0.8581	NA	1	S2	1
ABP1	YMR001C_2	12	15	71	0.982	NA	1	S2	1
ABP1	YLR452C	12	16	1768	0.8729	NA	1	S2	1
ABP1	YPL115C	12	17	1608	0.8771	NA	1	S2	1
ABP1	YML035C	12	18	1888	0.9293	NA	1	S2	1
ABP1	YNL244C	12	19	2303	0.8791	NA	1	S2	1
ABP1	border	12	2	1839	0.8677	NA	1	S2	1
ABP1	YJR061W	12	20	1772	0.8851	NA	1	S2	1
ABP1	YOL113W	12	21	2238	0.9052	NA	1	S2	1
ABP1	YGL207W	12	22	2096	0.8732	NA	1	S2	1
ABP1	YAL067C	12	23	1630	0.8989	NA	1	S2	1
ABP1	YBL085W	12	24	1292	0.9219	NA	1	S2	1
ABP1	YDR052C	12	25	996	0.878	NA	1	S2	1
ABP1	YGR168C	12	26	1967	0.8695	NA	1	S2	1
ABP1	YJL134W	12	27	2049	0.8677	NA	1	S2	1
ABP1	YBR200W	12	28	1751	0.8656	NA	1	S2	1
ABP1	YEL015W	12	29	1877	0.8731	NA	1	S2	1
ABP1	YDR507C	12	3	2188	0.9115	NA	1	S2	1
ABP1	YDL160C	12	30	1569	0.8064	NA	1	S2	1
ABP1	border	12	31	2216	0.8682	NA	1	S2	1
ABP1	border	12	32	2498	0.8276	NA	1	S2	1
ABP1	YKR075C	12	4	2172	0.8278	NA	1	S2	1
ABP1	YLL039C	12	5	606	0.9435	NA	1	S2	1
ABP1	YHR158C	12	6	2816	0.8768	NA	1	S2	1
ABP1	YOR081C	12	7	2420	0.9071	NA	1	S2	1
ABP1	YGL071W	12	8	3032	0.8646	NA	1	S2	1
ABP1	YOR358W	12	9	2377	0.9132	NA	1	S2	1
ABP1	border	13	1	2828	0.8944	NA	1	S2	1
ABP1	YLR025W	13	10	1664	0.9177	NA	1	S2	1
ABP1	YNR071C	13	11	44	0.8091	NA	1	S2	1
ABP1	YDL226C	13	12	1837	0.9176	NA	1	S2	1
ABP1	YGR250C	13	13	1638	0.9004	NA	1	S2	1
ABP1	YMR084W	13	14	2246	0.9294	NA	1	S2	1
ABP1	YNL298W	13	15	2300	0.8766	NA	1	S2	1
ABP1	YHR185C	13	16	1837	0.8949	NA	1	S2	1
ABP1	YOR012W	13	17	67	0.7477	NA	1	S2	1
ABP1	YLR435W	13	18	2137	0.8843	NA	1	S2	1
ABP1	YPR104C	13	19	2250	0.904	NA	1	S2	1
ABP1	border	13	2	1776	0.9099	NA	1	S2	1
ABP1	YML015C	13	20	2391	0.8906	NA	1	S2	1
ABP1	YCL008C_2	13	21	1810	0.8936	NA	1	S2	1
ABP1	YLR460C	13	22	2287	0.9078	NA	1	S2	1
ABP1	YGR040W	13	23	2150	0.8957	NA	1	S2	1
ABP1	YDR159W	13	24	1829	0.9261	NA	1	S2	1
ABP1	YKR009C	13	25	1579	0.8574	NA	1	S2	1
ABP1	YLR292C	13	26	1552	0.8889	NA	1	S2	1
ABP1	YLR429W	13	27	1680	0.8927	NA	1	S2	1
ABP1	YAR014C	13	28	2173	0.9052	NA	1	S2	1
ABP1	YFR010W	13	29	1608	0.9036	NA	1	S2	1
ABP1	YML001W	13	3	2163	0.9011	NA	1	S2	1
ABP1	YMR179W	13	30	1403	0.9086	NA	1	S2	1
ABP1	border	13	31	2275	0.8797	NA	1	S2	1
ABP1	border	13	32	2362	0.8854	NA	1	S2	1
ABP1	YDR190C	13	4	2458	0.9049	NA	1	S2	1
ABP1	YKL051W	13	5	1223	0.9029	NA	1	S2	1
ABP1	YDL179W	13	6	1486	0.9169	NA	1	S2	1
ABP1	YFR004W	13	7	1050	0.87	NA	1	S2	1
ABP1	YMR216C	13	8	1144	0.9107	NA	1	S2	1
ABP1	YCL024W	13	9	1767	0.8826	NA	1	S2	1
ABP1	border	14	1	2364	0.9142	NA	1	S2	1
ABP1	YCL034W	14	10	1489	0.8665	NA	1	S2	1
ABP1	YFL062W	14	11	2621	0.8974	NA	1	S2	1
ABP1	YFR034C	14	12	41	0.8594	NA	1	S2	1
ABP1	YGR092W_2	14	13	2633	0.9038	NA	1	S2	1
ABP1	YIL128W	14	14	1139	0.9067	NA	1	S2	1
ABP1	YNL092W	14	15	51	0.8092	NA	1	S2	1
ABP1	YER144C	14	16	2404	0.8684	NA	1	S2	1
ABP1	YER032W	14	17	1877	0.9012	NA	1	S2	1
ABP1	YLR119W	14	18	2149	0.8917	NA	1	S2	1
ABP1	YBR130C	14	19	2240	0.9269	NA	1	S2	1
ABP1	border	14	2	2060	0.9106	NA	1	S2	1
ABP1	YGL206C	14	20	1793	0.8619	NA	1	S2	1
ABP1	YJR115W	14	21	1837	0.8606	NA	1	S2	1
ABP1	YOR117W	14	22	34	0.9195	NA	1	S2	1
ABP1	YOR116C	14	23	1969	0.8452	NA	1	S2	1
ABP1	YDR259C	14	24	1858	0.8642	NA	1	S2	1
ABP1	YOR017W	14	25	1671	0.9245	NA	1	S2	1
ABP1	YOR098C	14	26	1911	0.9136	NA	1	S2	1
ABP1	YDR190C	14	27	1898	0.9085	NA	1	S2	1
ABP1	YGL197W	14	28	1611	0.8692	NA	1	S2	1
ABP1	YIL045W	14	29	2231	0.8684	NA	1	S2	1
ABP1	YIL095W	14	3	2489	0.8419	NA	1	S2	1
ABP1	YEL023C	14	30	1717	0.8451	NA	1	S2	1
ABP1	border	14	31	2369	0.9221	NA	1	S2	1
ABP1	border	14	32	2267	0.8743	NA	1	S2	1
ABP1	YLR370C	14	4	2356	0.8642	NA	1	S2	1
ABP1	YIL092W	14	5	2330	0.902	NA	1	S2	1
ABP1	YGL181W	14	6	1612	0.889	NA	1	S2	1
ABP1	YDL229W	14	7	915	0.8797	NA	1	S2	1
ABP1	YFR034C	14	8	1463	0.9058	NA	1	S2	1
ABP1	YLL048C_2	14	9	1820	0.9024	NA	1	S2	1
ABP1	border	15	1	2579	0.8363	NA	1	S2	1
ABP1	YLR105C	15	10	2171	0.8948	NA	1	S2	1
ABP1	YBL016W	15	11	939	0.8809	NA	1	S2	1
ABP1	YPL181W	15	12	2367	0.9011	NA	1	S2	1
ABP1	YPR065W	15	13	1986	0.8928	NA	1	S2	1
ABP1	YAL041W	15	14	1179	0.8736	NA	1	S2	1
ABP1	YNL229C	15	15	2211	0.9123	NA	1	S2	1
ABP1	YLR320W	15	16	2786	0.8554	NA	1	S2	1
ABP1	YOR304W	15	17	2177	0.8948	NA	1	S2	1
ABP1	YBR200W	15	18	2271	0.8577	NA	1	S2	1
ABP1	YPR152C	15	19	76	0.9244	NA	1	S2	1
ABP1	border	15	2	2052	0.8859	NA	1	S2	1
ABP1	YKR069W	15	20	2285	0.8976	NA	1	S2	1
ABP1	YNL199C	15	21	2304	0.8715	NA	1	S2	1
ABP1	YDL146W	15	22	1524	0.8238	NA	1	S2	1
ABP1	YML065W	15	23	2381	0.9065	NA	1	S2	1
ABP1	YGR058W	15	24	1813	0.9096	NA	1	S2	1
ABP1	YNR047W	15	25	1703	0.9107	NA	1	S2	1
ABP1	YOL117W	15	26	2099	0.9188	NA	1	S2	1
ABP1	YER032W	15	27	1831	0.8639	NA	1	S2	1
ABP1	YNR038W	15	28	2176	0.836	NA	1	S2	1
ABP1	YJL084C	15	29	1835	0.851	NA	1	S2	1
ABP1	YOR008C-A	15	3	15	0.6936	NA	1	S2	1
ABP1	YPL022W	15	30	2682	0.8093	NA	1	S2	1
ABP1	border	15	31	2316	0.899	NA	1	S2	1
ABP1	border	15	32	2332	0.8462	NA	1	S2	1
ABP1	YPL126W	15	4	1474	0.9233	NA	1	S2	1
ABP1	YKR101W	15	5	2728	0.8606	NA	1	S2	1
ABP1	YMR080C	15	6	2537	0.8334	NA	1	S2	1
ABP1	YDR036C	15	7	2479	0.8744	NA	1	S2	1
ABP1	YCR009C	15	8	36	0.98	NA	1	S2	1
ABP1	YGL175C	15	9	3155	0.8955	NA	1	S2	1
ABP1	border	16	1	2449	0.8983	NA	1	S2	1
ABP1	YOR127W	16	10	2591	0.8554	NA	1	S2	1
ABP1	YAL005C	16	11	1335	0.8963	NA	1	S2	1
ABP1	YOR208W	16	12	1937	0.8983	NA	1	S2	1
ABP1	YJL164C	16	13	1909	0.8853	NA	1	S2	1
ABP1	YGL190C	16	14	2438	0.8999	NA	1	S2	1
ABP1	YNL031C	16	15	2412	0.9041	NA	1	S2	1
ABP1	YJL033W	16	16	1619	0.9242	NA	1	S2	1
ABP1	YOR039W	16	17	2023	0.8942	NA	1	S2	1
ABP1	YKR030W	16	18	1967	0.873	NA	1	S2	1
ABP1	YNL152W	16	19	88	0.9042	NA	1	S2	1
ABP1	border	16	2	2001	0.859	NA	1	S2	1
ABP1	YKL025C	16	20	2210	0.9023	NA	1	S2	1
ABP1	YBR053C	16	21	1886	0.9121	NA	1	S2	1
ABP1	YGR250C	16	22	2265	0.8679	NA	1	S2	1
ABP1	YLR019W	16	23	2098	0.8945	NA	1	S2	1
ABP1	YDR129C	16	24	1936	0.8889	NA	1	S2	1
ABP1	YNL106C	16	25	1970	0.8892	NA	1	S2	1
ABP1	YMR139W	16	26	1947	0.9029	NA	1	S2	1
ABP1	YIL063C	16	27	2115	0.8396	NA	1	S2	1
ABP1	YOR101W	16	28	1942	0.9136	NA	1	S2	1
ABP1	YPL082C	16	29	1647	0.9141	NA	1	S2	1
ABP1	YHR064C	16	3	1843	0.9372	NA	1	S2	1
ABP1	YKL218C	16	30	937	0.9292	NA	1	S2	1
ABP1	border	16	31	2296	0.9164	NA	1	S2	1
ABP1	border	16	32	2203	0.8311	NA	1	S2	1
ABP1	YPR008W	16	4	1701	0.9096	NA	1	S2	1
ABP1	YNR038W	16	5	2185	0.8755	NA	1	S2	1
ABP1	YOR344C	16	6	1029	0.9251	NA	1	S2	1
ABP1	YJL201W	16	7	939	0.9176	NA	1	S2	1
ABP1	YDR159W	16	8	2422	0.8997	NA	1	S2	1
ABP1	YDR265W	16	9	1137	0.8488	NA	1	S2	1
ABP1	border	17	1	2325	0.9015	NA	1	S2	1
ABP1	YLR081W	17	10	2293	0.9008	NA	1	S2	1
ABP1	YIL015W	17	11	2140	0.8462	NA	1	S2	1
ABP1	YNL234W	17	12	1990	0.8543	NA	1	S2	1
ABP1	YNL037C	17	13	1848	0.9163	NA	1	S2	1
ABP1	YOL033W	17	14	1395	0.9143	NA	1	S2	1
ABP1	YDR277C	17	15	1881	0.9031	NA	1	S2	1
ABP1	YGR218W	17	16	2423	0.873	NA	1	S2	1
ABP1	YNL084C	17	17	2355	0.9024	NA	1	S2	1
ABP1	YGL016W	17	18	2460	0.9163	NA	1	S2	1
ABP1	YNL086W	17	19	49	0.9428	NA	1	S2	1
ABP1	border	17	2	1948	0.8362	NA	1	S2	1
ABP1	YLR113W	17	20	1569	0.872	NA	1	S2	1
ABP1	YBL007C	17	21	1871	0.8728	NA	1	S2	1
ABP1	YMR014W	17	22	1838	0.9074	NA	1	S2	1
ABP1	YER149C	17	23	2263	0.8728	NA	1	S2	1
ABP1	YHR027C	17	24	1785	0.901	NA	1	S2	1
ABP1	YMR048W	17	25	1863	0.8918	NA	1	S2	1
ABP1	YCL008C_2	17	26	1831	0.8791	NA	1	S2	1
ABP1	YDL225W	17	27	2207	0.8703	NA	1	S2	1
ABP1	YNL101W	17	28	1385	0.9033	NA	1	S2	1
ABP1	YBL061C	17	29	2109	0.834	NA	1	S2	1
ABP1	YJL020C	17	3	2275	0.9176	NA	1	S2	1
ABP1	YPL179W	17	30	1881	0.9191	NA	1	S2	1
ABP1	border	17	31	1862	0.894	NA	1	S2	1
ABP1	border	17	32	2120	0.8832	NA	1	S2	1
ABP1	YCR043C	17	4	1919	0.88	NA	1	S2	1
ABP1	YDL065C	17	5	2440	0.9088	NA	1	S2	1
ABP1	YDR515W	17	6	57	0.8679	NA	1	S2	1
ABP1	YGL175C	17	7	1633	0.9249	NA	1	S2	1
ABP1	YNR007C	17	8	1173	0.8965	NA	1	S2	1
ABP1	YER047C	17	9	10	0.4624	C	1	S2	1
ABP1	border	18	1	2676	0.9152	NA	1	S2	1
ABP1	YMR299C	18	10	1711	0.8701	NA	1	S2	1
ABP1	YDL113C	18	11	2070	0.9176	NA	1	S2	1
ABP1	YML016C	18	12	1909	0.9138	NA	1	S2	1
ABP1	YDR362C	18	13	1512	0.9	NA	1	S2	1
ABP1	YJL157C	18	14	2338	0.863	NA	1	S2	1
ABP1	YOR355W	18	15	2028	0.9181	NA	1	S2	1
ABP1	YOL005C	18	16	2304	0.9232	NA	1	S2	1
ABP1	YGL252C	18	17	2322	0.9157	NA	1	S2	1
ABP1	YER129W	18	18	2463	0.8537	NA	1	S2	1
ABP1	YKL040C	18	19	3074	0.8852	NA	1	S2	1
ABP1	border	18	2	2163	0.9011	NA	1	S2	1
ABP1	YBR278W	18	20	1745	0.8929	NA	1	S2	1
ABP1	YLL039C	18	21	2129	0.9319	NA	1	S2	1
ABP1	YJR115W	18	22	2031	0.904	NA	1	S2	1
ABP1	YNL110C	18	23	381	0.9468	NA	1	S2	1
ABP1	YJR138W	18	24	2293	0.8983	NA	1	S2	1
ABP1	YMR006C	18	25	2145	0.9234	NA	1	S2	1
ABP1	YBR023C	18	26	1831	0.8754	NA	1	S2	1
ABP1	YNL333W	18	27	1554	0.9073	NA	1	S2	1
ABP1	YOR057W	18	28	1975	0.9132	NA	1	S2	1
ABP1	YLR162W-A	18	29	1649	0.8501	NA	1	S2	1
ABP1	YNL153C	18	3	2153	0.903	NA	1	S2	1
ABP1	YJL151C	18	30	1133	0.8659	NA	1	S2	1
ABP1	border	18	31	1765	0.8909	NA	1	S2	1
ABP1	border	18	32	2271	0.8584	NA	1	S2	1
ABP1	YOR181W	18	4	1790	0.872	NA	1	S2	1
ABP1	YBR238C	18	5	2148	0.9247	NA	1	S2	1
ABP1	YML109W	18	6	1521	0.8851	NA	1	S2	1
ABP1	YPL178W	18	7	1800	0.9086	NA	1	S2	1
ABP1	YBR239C	18	8	2511	0.9071	NA	1	S2	1
ABP1	YER054C	18	9	976	0.9521	NA	1	S2	1
ABP1	border	19	1	2564	0.8747	NA	1	S2	1
ABP1	YGL104C	19	10	1687	0.9021	NA	1	S2	1
ABP1	YMR003W	19	11	2416	0.8895	NA	1	S2	1
ABP1	YDR306C	19	12	2129	0.9139	NA	1	S2	1
ABP1	YHR114W	19	13	2643	0.861	NA	1	S2	1
ABP1	YPR184W	19	14	2060	0.9233	NA	1	S2	1
ABP1	YKL117W	19	15	1400	0.8638	NA	1	S2	1
ABP1	YKR023W	19	16	1868	0.8551	NA	1	S2	1
ABP1	YHR016C	19	17	2102	0.9163	NA	1	S2	1
ABP1	YNL315C	19	18	953	0.9031	NA	1	S2	1
ABP1	YOR367W	19	19	20	0.8624	NA	1	S2	1
ABP1	border	19	2	2038	0.8859	NA	1	S2	1
ABP1	YML015C	19	20	2536	0.8977	NA	1	S2	1
ABP1	YDR362C	19	21	1504	0.9056	NA	1	S2	1
ABP1	YOR101W	19	22	2047	0.9332	NA	1	S2	1
ABP1	YPL242C	19	23	2375	0.9018	NA	1	S2	1
ABP1	YNL020C	19	24	2149	0.8977	NA	1	S2	1
ABP1	YML065W	19	25	1497	0.8781	NA	1	S2	1
ABP1	YOR358W	19	26	1998	0.9266	NA	1	S2	1
ABP1	YAL067C	19	27	1732	0.9065	NA	1	S2	1
ABP1	YDL229W	19	28	1978	0.898	NA	1	S2	1
ABP1	YOR129C	19	29	2078	0.8517	NA	1	S2	1
ABP1	YPR184W	19	3	2310	0.911	NA	1	S2	1
ABP1	YNL103W	19	30	1546	0.9246	NA	1	S2	1
ABP1	border	19	31	2201	0.8785	NA	1	S2	1
ABP1	border	19	32	2238	0.8631	NA	1	S2	1
ABP1	YML010W	19	4	1745	0.9231	NA	1	S2	1
ABP1	YKL109W	19	5	2357	0.8892	NA	1	S2	1
ABP1	YER096W	19	6	908	0.9276	NA	1	S2	1
ABP1	YCL027W	19	7	2165	0.8874	NA	1	S2	1
ABP1	YJL203W	19	8	2312	0.9117	NA	1	S2	1
ABP1	YGL153W	19	9	864	0.8621	NA	1	S2	1
ABP1	border	2	1	4408	0.1944	C	1	S2	1
ABP1	border	2	10	2756	0.8798	NA	1	S2	1
ABP1	border	2	11	2692	0.9027	NA	1	S2	1
ABP1	border	2	12	2514	0.879	NA	1	S2	1
ABP1	border	2	13	2362	0.8798	NA	1	S2	1
ABP1	border	2	14	2335	0.9005	NA	1	S2	1
ABP1	border	2	15	2601	0.8596	NA	1	S2	1
ABP1	border	2	16	2787	0.8771	NA	1	S2	1
ABP1	border	2	17	2586	0.8694	NA	1	S2	1
ABP1	border	2	18	2545	0.8821	NA	1	S2	1
ABP1	border	2	19	2609	0.891	NA	1	S2	1
ABP1	border	2	2	2097	0.8966	NA	1	S2	1
ABP1	border	2	20	2582	0.8733	NA	1	S2	1
ABP1	border	2	21	2826	0.8411	NA	1	S2	1
ABP1	border	2	22	2727	0.8883	NA	1	S2	1
ABP1	border	2	23	2435	0.8236	NA	1	S2	1
ABP1	border	2	24	2621	0.8589	NA	1	S2	1
ABP1	border	2	25	2482	0.8841	NA	1	S2	1
ABP1	border	2	26	2514	0.8629	NA	1	S2	1
ABP1	border	2	27	2391	0.8996	NA	1	S2	1
ABP1	border	2	28	2353	0.882	NA	1	S2	1
ABP1	border	2	29	2163	0.8442	NA	1	S2	1
ABP1	border	2	3	2266	0.8878	NA	1	S2	1
ABP1	border	2	30	2563	0.8906	NA	1	S2	1
ABP1	border	2	31	2162	0.9068	NA	1	S2	1
ABP1	border	2	32	3166	0.3943	C	1	S2	1
ABP1	border	2	4	2534	0.9212	NA	1	S2	1
ABP1	border	2	5	2248	0.8581	NA	1	S2	1
ABP1	border	2	6	2502	0.8619	NA	1	S2	1
ABP1	border	2	7	2374	0.8956	NA	1	S2	1
ABP1	border	2	8	2404	0.8405	NA	1	S2	1
ABP1	border	2	9	2496	0.8993	NA	1	S2	1
ABP1	border	20	1	2339	0.908	NA	1	S2	1
ABP1	YPR119W	20	10	1979	0.8985	NA	1	S2	1
ABP1	YNL298W	20	11	2036	0.9062	NA	1	S2	1
ABP1	YHR077C	20	12	1961	0.9159	NA	1	S2	1
ABP1	YDR231C	20	13	2214	0.8461	NA	1	S2	1
ABP1	YOL028C	20	14	331	0.8444	NA	1	S2	1
ABP1	YLR105C	20	15	1869	0.9132	NA	1	S2	1
ABP1	YGR227W	20	16	1990	0.892	NA	1	S2	1
ABP1	YIL106W	20	17	2526	0.9101	NA	1	S2	1
ABP1	YDL179W	20	18	46	0.7847	NA	1	S2	1
ABP1	YPR108W	20	19	1622	0.8581	NA	1	S2	1
ABP1	border	20	2	2168	0.8936	NA	1	S2	1
ABP1	YJL095W	20	20	1933	0.8725	NA	1	S2	1
ABP1	YDR490C	20	21	2223	0.9137	NA	1	S2	1
ABP1	YDL029W	20	22	1757	0.9336	NA	1	S2	1
ABP1	YBR225W	20	23	2017	0.8978	NA	1	S2	1
ABP1	YDR507C	20	24	1740	0.9066	NA	1	S2	1
ABP1	YMR140W	20	25	1796	0.9094	NA	1	S2	1
ABP1	YGL099W	20	26	1957	0.9076	NA	1	S2	1
ABP1	YER113C	20	27	1938	0.9117	NA	1	S2	1
ABP1	YOR098C	20	28	2277	0.9209	NA	1	S2	1
ABP1	YOR127W	20	29	1672	0.8685	NA	1	S2	1
ABP1	YNL315C	20	3	2224	0.8413	NA	1	S2	1
ABP1	YPL235W	20	30	1978	0.8954	NA	1	S2	1
ABP1	border	20	31	1836	0.9171	NA	1	S2	1
ABP1	border	20	32	2409	0.8702	NA	1	S2	1
ABP1	YLR332W	20	4	2269	0.9056	NA	1	S2	1
ABP1	YDR148C	20	5	2108	0.8952	NA	1	S2	1
ABP1	YLR166C	20	6	1907	0.9358	NA	1	S2	1
ABP1	YNL244C	20	7	2225	0.8989	NA	1	S2	1
ABP1	YLR191W	20	8	2084	0.8429	NA	1	S2	1
ABP1	YLL005C	20	9	1656	0.9233	NA	1	S2	1
ABP1	border	21	1	2408	0.8368	NA	1	S2	1
ABP1	YML023C	21	10	2771	0.8043	NA	1	S2	1
ABP1	YDR085C	21	11	2238	0.9261	NA	1	S2	1
ABP1	YNL255C	21	12	2055	0.8995	NA	1	S2	1
ABP1	YOR229W	21	13	2088	0.8892	NA	1	S2	1
ABP1	YIL106W	21	14	2272	0.8739	NA	1	S2	1
ABP1	YNL139C	21	15	2094	0.9294	NA	1	S2	1
ABP1	YKR009C	21	16	1823	0.9369	NA	1	S2	1
ABP1	YJR132W	21	17	2387	0.8981	NA	1	S2	1
ABP1	YPL100W	21	18	1433	0.9203	NA	1	S2	1
ABP1	YOL156W	21	19	2091	0.9152	NA	1	S2	1
ABP1	border	21	2	2068	0.8964	NA	1	S2	1
ABP1	YGR257C	21	20	2041	0.8872	NA	1	S2	1
ABP1	YPR023C	21	21	1346	0.8791	NA	1	S2	1
ABP1	YBR102C	21	22	1978	0.9266	NA	1	S2	1
ABP1	YBR239C	21	23	2102	0.8866	NA	1	S2	1
ABP1	YCR002C	21	24	1888	0.9038	NA	1	S2	1
ABP1	YHR140W	21	25	2500	0.9031	NA	1	S2	1
ABP1	YJR022W	21	26	2030	0.919	NA	1	S2	1
ABP1	YBR133C	21	27	91	1.052	NA	1	S2	1
ABP1	YLR355C	21	28	1774	0.9285	NA	1	S2	1
ABP1	YGR159C	21	29	1298	0.8684	NA	1	S2	1
ABP1	YLR229C	21	3	2372	0.9318	NA	1	S2	1
ABP1	YNL023C	21	30	1508	0.8775	NA	1	S2	1
ABP1	border	21	31	1769	0.916	NA	1	S2	1
ABP1	border	21	32	2316	0.8784	NA	1	S2	1
ABP1	YDR457W	21	4	2277	0.8979	NA	1	S2	1
ABP1	YLR154C-G	21	5	2113	0.9222	NA	1	S2	1
ABP1	YHL048W	21	6	743	0.8297	NA	1	S2	1
ABP1	YKL221W	21	7	1055	0.8673	NA	1	S2	1
ABP1	YGR210C	21	8	1918	0.9142	NA	1	S2	1
ABP1	YJR112W	21	9	2276	0.9109	NA	1	S2	1
ABP1	border	22	1	2282	0.9194	NA	1	S2	1
ABP1	YMR084W	22	10	36	0.8627	NA	1	S2	1
ABP1	YGR238C	22	11	1790	0.9063	NA	1	S2	1
ABP1	YLR266C	22	12	2353	0.904	NA	1	S2	1
ABP1	YDL077C	22	13	2226	0.9099	NA	1	S2	1
ABP1	YJL010C	22	14	2036	0.9126	NA	1	S2	1
ABP1	YDR085C	22	15	2361	0.8965	NA	1	S2	1
ABP1	YJL127C	22	16	2432	0.8267	NA	1	S2	1
ABP1	YER172C	22	17	2159	0.9385	NA	1	S2	1
ABP1	YMR124W	22	18	46	1.012	NA	1	S2	1
ABP1	YOL024W	22	19	72	0.8118	NA	1	S2	1
ABP1	border	22	2	2118	0.8908	NA	1	S2	1
ABP1	YNL238W	22	20	2125	0.8652	NA	1	S2	1
ABP1	YOR074C	22	21	79	0.8118	NA	1	S2	1
ABP1	YML035C	22	22	1928	0.9201	NA	1	S2	1
ABP1	YGR048W	22	23	1969	0.8851	NA	1	S2	1
ABP1	YOL018C	22	24	1762	0.8737	NA	1	S2	1
ABP1	YOR294W	22	25	40	0.9248	NA	1	S2	1
ABP1	YLR423C	22	26	2108	0.8227	NA	1	S2	1
ABP1	YNL073W	22	27	2021	0.9085	NA	1	S2	1
ABP1	YMR302C	22	28	1641	0.8815	NA	1	S2	1
ABP1	YPL032C	22	29	2384	0.8676	NA	1	S2	1
ABP1	YMR138W	22	3	1952	0.8962	NA	1	S2	1
ABP1	YBR205W	22	30	13	0.7359	NA	1	S2	1
ABP1	border	22	31	2420	0.9047	NA	1	S2	1
ABP1	border	22	32	2091	0.9002	NA	1	S2	1
ABP1	YJR056C	22	4	2357	0.9234	NA	1	S2	1
ABP1	YBL061C	22	5	2567	0.8578	NA	1	S2	1
ABP1	YPR187W	22	6	53	0.9156	NA	1	S2	1
ABP1	YNL232W	22	7	2551	0.8703	NA	1	S2	1
ABP1	YOR012W	22	8	33	1.2136	NA	1	S2	1
ABP1	YER132C	22	9	0	NA	NA	1	S2	1
ABP1	border	23	1	2301	0.9159	NA	1	S2	1
ABP1	YOR204W	23	10	2324	0.9276	NA	1	S2	1
ABP1	YLR422W	23	11	2183	0.8713	NA	1	S2	1
ABP1	YML002W	23	12	1931	0.9204	NA	1	S2	1
ABP1	YIL092W	23	13	1775	0.896	NA	1	S2	1
ABP1	YPR152C	23	14	40	0.822	NA	1	S2	1
ABP1	YNL030W	23	15	1966	0.9118	NA	1	S2	1
ABP1	YCR086W	23	16	1901	0.9127	NA	1	S2	1
ABP1	YOL117W	23	17	2214	0.9275	NA	1	S2	1
ABP1	YOL100W	23	18	2783	0.8707	NA	1	S2	1
ABP1	YDR100W	23	19	2114	0.9163	NA	1	S2	1
ABP1	border	23	2	1993	0.8784	NA	1	S2	1
ABP1	YGR136W	23	20	2171	0.8888	NA	1	S2	1
ABP1	YER124C	23	21	2218	0.8946	NA	1	S2	1
ABP1	YLR150W	23	22	2293	0.9127	NA	1	S2	1
ABP1	YLR223C	23	23	1603	0.9328	NA	1	S2	1
ABP1	YDR372C	23	24	1620	0.9104	NA	1	S2	1
ABP1	YLR024C	23	25	758	0.9184	NA	1	S2	1
ABP1	YKR105C	23	26	2037	0.851	NA	1	S2	1
ABP1	YLR452C	23	27	1952	0.8775	NA	1	S2	1
ABP1	YOR091W	23	28	1978	0.8658	NA	1	S2	1
ABP1	YGR239C	23	29	1685	0.9292	NA	1	S2	1
ABP1	YOR047C	23	3	1729	0.8701	NA	1	S2	1
ABP1	YGR225W	23	30	1409	0.908	NA	1	S2	1
ABP1	border	23	31	2252	0.9169	NA	1	S2	1
ABP1	border	23	32	2177	0.9008	NA	1	S2	1
ABP1	YDL019C	23	4	2187	0.905	NA	1	S2	1
ABP1	YBR109C	23	5	1589	0.8535	NA	1	S2	1
ABP1	YDR329C	23	6	1245	0.9157	NA	1	S2	1
ABP1	YNL103W	23	7	2019	0.9178	NA	1	S2	1
ABP1	YMR093W	23	8	2259	0.9172	NA	1	S2	1
ABP1	YLL022C	23	9	2080	0.913	NA	1	S2	1
ABP1	border	24	1	2459	0.8939	NA	1	S2	1
ABP1	YOL133W	24	10	2586	0.8845	NA	1	S2	1
ABP1	YOR062C	24	11	26	0.8983	NA	1	S2	1
ABP1	YER155C	24	12	2419	0.8739	NA	1	S2	1
ABP1	YMR032W	24	13	1522	0.9103	NA	1	S2	1
ABP1	YLR274W	24	14	998	0.91	NA	1	S2	1
ABP1	YPL153C	24	15	1872	0.8485	NA	1	S2	1
ABP1	YNL138W	24	16	1886	0.8936	NA	1	S2	1
ABP1	YIR003W	24	17	1902	0.9012	NA	1	S2	1
ABP1	YKR001C	24	18	2019	0.8657	NA	1	S2	1
ABP1	YNR071C	24	19	83	0.9263	NA	1	S2	1
ABP1	border	24	2	1907	0.8971	NA	1	S2	1
ABP1	YGL070C	24	20	2208	0.9015	NA	1	S2	1
ABP1	YCR009C	24	21	2164	0.8292	NA	1	S2	1
ABP1	YKR101W	24	22	1782	0.8809	NA	1	S2	1
ABP1	YNL153C	24	23	2243	0.8811	NA	1	S2	1
ABP1	YGR281W	24	24	1588	0.8965	NA	1	S2	1
ABP1	YHL035C	24	25	2183	0.8888	NA	1	S2	1
ABP1	YOL133W	24	26	1883	0.8769	NA	1	S2	1
ABP1	YML016C	24	27	1774	0.8732	NA	1	S2	1
ABP1	YER166W	24	28	1645	0.8904	NA	1	S2	1
ABP1	YCL034W	24	29	1395	0.8884	NA	1	S2	1
ABP1	YOR362C	24	3	2418	0.8959	NA	1	S2	1
ABP1	YGR239C	24	30	1683	0.7828	NA	1	S2	1
ABP1	border	24	31	2362	0.9051	NA	1	S2	1
ABP1	border	24	32	2127	0.8777	NA	1	S2	1
ABP1	YCR035C	24	4	1578	0.8476	NA	1	S2	1
ABP1	YCL024W	24	5	1410	0.9024	NA	1	S2	1
ABP1	YDL006W	24	6	1899	0.9145	NA	1	S2	1
ABP1	YER132C	24	7	1908	0.8735	NA	1	S2	1
ABP1	YJL210W	24	8	2465	0.9157	NA	1	S2	1
ABP1	YMR259C	24	9	65	0.935	NA	1	S2	1
ABP1	border	25	1	2790	0.8823	NA	1	S2	1
ABP1	YJL128C	25	10	2230	0.908	NA	1	S2	1
ABP1	YNL138W	25	11	2201	0.8927	NA	1	S2	1
ABP1	YIL094C	25	12	1927	0.8759	NA	1	S2	1
ABP1	YHR061C	25	13	2151	0.9098	NA	1	S2	1
ABP1	YJR149W	25	14	2485	0.9149	NA	1	S2	1
ABP1	YDR480W	25	15	1146	0.8873	NA	1	S2	1
ABP1	YLR309C	25	16	2503	0.8774	NA	1	S2	1
ABP1	YML109W	25	17	1922	0.9161	NA	1	S2	1
ABP1	YBL016W	25	18	2492	0.8844	NA	1	S2	1
ABP1	YLR274W	25	19	2048	0.9206	NA	1	S2	1
ABP1	border	25	2	2073	0.8863	NA	1	S2	1
ABP1	YMR232W	25	20	2093	0.8863	NA	1	S2	1
ABP1	YMR162C	25	21	2027	0.8934	NA	1	S2	1
ABP1	YPR110C	25	22	2122	0.9288	NA	1	S2	1
ABP1	YPL246C	25	23	2217	0.9087	NA	1	S2	1
ABP1	YOR196C	25	24	2285	0.8952	NA	1	S2	1
ABP1	YKL122C	25	25	1525	0.9346	NA	1	S2	1
ABP1	YCL031C	25	26	2156	0.9068	NA	1	S2	1
ABP1	YKR082W	25	27	1435	0.8681	NA	1	S2	1
ABP1	YOR178C	25	28	1927	0.8811	NA	1	S2	1
ABP1	YBR034C	25	29	1831	0.8909	NA	1	S2	1
ABP1	YLR381W	25	3	2320	0.9149	NA	1	S2	1
ABP1	YDL127W	25	30	622	0.9386	NA	1	S2	1
ABP1	border	25	31	2400	0.9137	NA	1	S2	1
ABP1	border	25	32	2540	0.9095	NA	1	S2	1
ABP1	YPL194W	25	4	2092	0.9006	NA	1	S2	1
ABP1	YCL031C	25	5	1755	0.8897	NA	1	S2	1
ABP1	YCR030C	25	6	1283	0.8583	NA	1	S2	1
ABP1	YOR264W	25	7	2354	0.9308	NA	1	S2	1
ABP1	YLR422W	25	8	2076	0.905	NA	1	S2	1
ABP1	YOR362C	25	9	2338	0.8959	NA	1	S2	1
ABP1	border	26	1	2316	0.8649	NA	1	S2	1
ABP1	YDL117W	26	10	1861	0.8973	NA	1	S2	1
ABP1	YDR386W	26	11	2045	0.9003	NA	1	S2	1
ABP1	YLR381W	26	12	1252	0.892	NA	1	S2	1
ABP1	YLL040C	26	13	2545	0.8889	NA	1	S2	1
ABP1	YDR170C	26	14	1539	0.9087	NA	1	S2	1
ABP1	YDR244W	26	15	2385	0.8748	NA	1	S2	1
ABP1	YLR218C	26	16	1580	0.8908	NA	1	S2	1
ABP1	YJL042W	26	17	2144	0.9104	NA	1	S2	1
ABP1	YOL054W	26	18	1398	0.9054	NA	1	S2	1
ABP1	YDR416W_2	26	19	36	0.9959	NA	1	S2	1
ABP1	border	26	2	2049	0.8821	NA	1	S2	1
ABP1	YHL008C	26	20	2064	0.9123	NA	1	S2	1
ABP1	YHR200W	26	21	2190	0.9237	NA	1	S2	1
ABP1	YMR275C	26	22	1846	0.8901	NA	1	S2	1
ABP1	YER144C	26	23	1926	0.9247	NA	1	S2	1
ABP1	YPL147W	26	24	1991	0.8374	NA	1	S2	1
ABP1	YPL180W	26	25	2414	0.8265	NA	1	S2	1
ABP1	YNL307C	26	26	2557	0.8575	NA	1	S2	1
ABP1	YGL071W	26	27	1594	0.8751	NA	1	S2	1
ABP1	YDL127W	26	28	1855	0.9198	NA	1	S2	1
ABP1	YOR017W	26	29	2523	0.8503	NA	1	S2	1
ABP1	YER047C	26	3	1780	0.8788	NA	1	S2	1
ABP1	YPL178W	26	30	2105	0.8434	NA	1	S2	1
ABP1	border	26	31	2225	0.8974	NA	1	S2	1
ABP1	border	26	32	2053	0.8778	NA	1	S2	1
ABP1	YIL063C	26	4	2242	0.8703	NA	1	S2	1
ABP1	YOR136W	26	5	2706	0.8741	NA	1	S2	1
ABP1	YOL044W	26	6	1695	0.8967	NA	1	S2	1
ABP1	YNL271C	26	7	1656	0.8992	NA	1	S2	1
ABP1	YKL108W	26	8	2356	0.8729	NA	1	S2	1
ABP1	YGL016W	26	9	1308	0.8979	NA	1	S2	1
ABP1	border	27	1	2587	0.9068	NA	1	S2	1
ABP1	YMR048W	27	10	2137	0.8843	NA	1	S2	1
ABP1	YOR062C	27	11	51	0.9378	NA	1	S2	1
ABP1	YMR026C	27	12	1208	0.9149	NA	1	S2	1
ABP1	YJR061W	27	13	2087	0.8984	NA	1	S2	1
ABP1	YLR254C	27	14	2273	0.8964	NA	1	S2	1
ABP1	YAL041W	27	15	1247	0.893	NA	1	S2	1
ABP1	YLL049W	27	16	2344	0.8598	NA	1	S2	1
ABP1	YGR077C	27	17	963	0.9034	NA	1	S2	1
ABP1	YJL062W	27	18	2204	0.9034	NA	1	S2	1
ABP1	YIL144W	27	19	1699	0.9097	NA	1	S2	1
ABP1	border	27	2	2370	0.9023	NA	1	S2	1
ABP1	YJR043C	27	20	2432	0.8654	NA	1	S2	1
ABP1	YGL207W	27	21	2263	0.9103	NA	1	S2	1
ABP1	YER116C	27	22	2204	0.8999	NA	1	S2	1
ABP1	YLR330W	27	23	2973	0.8447	NA	1	S2	1
ABP1	YDL199C	27	24	2036	0.8886	NA	1	S2	1
ABP1	YPL242C	27	25	2221	0.9068	NA	1	S2	1
ABP1	YCL036W	27	26	2090	0.8875	NA	1	S2	1
ABP1	YNL073W	27	27	2166	0.8476	NA	1	S2	1
ABP1	YDL113C	27	28	1903	0.8737	NA	1	S2	1
ABP1	YDR265W	27	29	1711	0.9051	NA	1	S2	1
ABP1	YDL240W	27	3	2159	0.8627	NA	1	S2	1
ABP1	YNL333W	27	30	1696	0.8904	NA	1	S2	1
ABP1	border	27	31	2269	0.9202	NA	1	S2	1
ABP1	border	27	32	3296	0.892	NA	1	S2	1
ABP1	YMR014W	27	4	2411	0.89	NA	1	S2	1
ABP1	YDR379W	27	5	2066	0.8412	NA	1	S2	1
ABP1	YLL022C	27	6	1428	0.8884	NA	1	S2	1
ABP1	YBL005W	27	7	1600	0.9164	NA	1	S2	1
ABP1	YOR059C	27	8	58	1.0203	NA	1	S2	1
ABP1	YLR154C-G	27	9	1932	0.896	NA	1	S2	1
ABP1	border	28	1	2454	0.8755	NA	1	S2	1
ABP1	YDR216W	28	10	1252	0.9046	NA	1	S2	1
ABP1	YOL033W	28	11	2124	0.8696	NA	1	S2	1
ABP1	YIL095W	28	12	1529	0.847	NA	1	S2	1
ABP1	YGR295C	28	13	2349	0.9001	NA	1	S2	1
ABP1	YLR096W	28	14	2156	0.9192	NA	1	S2	1
ABP1	YER054C	28	15	2335	0.9088	NA	1	S2	1
ABP1	YPR119W	28	16	1677	0.9106	NA	1	S2	1
ABP1	YCL005W	28	17	2058	0.9034	NA	1	S2	1
ABP1	YHR027C	28	18	2347	0.9052	NA	1	S2	1
ABP1	YOR196C	28	19	1615	0.8976	NA	1	S2	1
ABP1	border	28	2	2347	0.8774	NA	1	S2	1
ABP1	YPL140C	28	20	1341	0.9159	NA	1	S2	1
ABP1	YGR225W	28	21	2086	0.9006	NA	1	S2	1
ABP1	YAR042W	28	22	1628	0.869	NA	1	S2	1
ABP1	YDL159W	28	23	2238	0.8884	NA	1	S2	1
ABP1	YDL047W	28	24	2218	0.9142	NA	1	S2	1
ABP1	YLR245C	28	25	1709	0.928	NA	1	S2	1
ABP1	YMR065W	28	26	1801	0.8673	NA	1	S2	1
ABP1	YLR144C	28	27	321	0.8802	NA	1	S2	1
ABP1	YGR040W	28	28	1699	0.9126	NA	1	S2	1
ABP1	YHL002W	28	29	1710	0.8922	NA	1	S2	1
ABP1	YDR148C	28	3	61	0.7992	NA	1	S2	1
ABP1	YLR363W-A	28	30	1871	0.9209	NA	1	S2	1
ABP1	border	28	31	2243	0.8928	NA	1	S2	1
ABP1	border	28	32	2425	0.8895	NA	1	S2	1
ABP1	YPL161C	28	4	2198	0.8692	NA	1	S2	1
ABP1	YDR166C	28	5	49	1.0565	NA	1	S2	1
ABP1	YNL023C	28	6	1399	0.928	NA	1	S2	1
ABP1	YDL225W	28	7	2464	0.9153	NA	1	S2	1
ABP1	YGR279C	28	8	31	0.6684	NA	1	S2	1
ABP1	YDR314C	28	9	2010	0.8983	NA	1	S2	1
ABP1	border	29	1	2740	0.8894	NA	1	S2	1
ABP1	YBL093C	29	10	2374	0.8786	NA	1	S2	1
ABP1	YCR105W	29	11	2069	0.9183	NA	1	S2	1
ABP1	YHR199C	29	12	2292	0.9004	NA	1	S2	1
ABP1	YGR168C	29	13	1138	0.8665	NA	1	S2	1
ABP1	YDR523C	29	14	2311	0.8686	NA	1	S2	1
ABP1	YMR162C	29	15	1844	0.8956	NA	1	S2	1
ABP1	YPR104C	29	16	2280	0.8898	NA	1	S2	1
ABP1	YNL025C	29	17	2403	0.9008	NA	1	S2	1
ABP1	YNL112W	29	18	2004	0.8593	NA	1	S2	1
ABP1	YOR231W	29	19	2113	0.9211	NA	1	S2	1
ABP1	border	29	2	1861	0.9	NA	1	S2	1
ABP1	YMR192W	29	20	2345	0.8633	NA	1	S2	1
ABP1	YNL094W	29	21	2617	0.8649	NA	1	S2	1
ABP1	YFR040W	29	22	1004	0.8644	NA	1	S2	1
ABP1	YNL152W	29	23	61	0.9133	NA	1	S2	1
ABP1	YIL156W	29	24	2057	0.9129	NA	1	S2	1
ABP1	YDR277C	29	25	2312	0.8883	NA	1	S2	1
ABP1	YLL032C	29	26	2086	0.9042	NA	1	S2	1
ABP1	YOR008C-A	29	27	62	0.9838	NA	1	S2	1
ABP1	YJL020C	29	28	1660	0.9226	NA	1	S2	1
ABP1	YKR103W	29	29	1519	0.8159	NA	1	S2	1
ABP1	YFR028C	29	3	2358	0.9178	NA	1	S2	1
ABP1	YOR059C	29	30	35	0.8514	NA	1	S2	1
ABP1	border	29	31	2269	0.8718	NA	1	S2	1
ABP1	border	29	32	2134	0.8781	NA	1	S2	1
ABP1	YLR314C	29	4	1754	0.8483	NA	1	S2	1
ABP1	YOL028C	29	5	2255	0.9095	NA	1	S2	1
ABP1	YMR208W	29	6	2071	0.8353	NA	1	S2	1
ABP1	YGL252C	29	7	2105	0.8853	NA	1	S2	1
ABP1	YJR149W	29	8	2017	0.889	NA	1	S2	1
ABP1	YIL033C	29	9	5	2.6951	NA	1	S2	1
ABP1	border	3	1	5252	0.0763	C	1	S2	1
ABP1	YDL125C	3	10	2527	0.8526	NA	1	S2	1
ABP1	YBL071W-A	3	11	1993	0.9309	NA	1	S2	1
ABP1	YBR150C	3	12	1959	0.8868	NA	1	S2	1
ABP1	YNL243W	3	13	2421	0.8824	NA	1	S2	1
ABP1	YJL084C	3	14	2457	0.8899	NA	1	S2	1
ABP1	YPL127C	3	15	2462	0.8822	NA	1	S2	1
ABP1	YPR190C	3	16	1864	0.8594	NA	1	S2	1
ABP1	YDR129C	3	17	2119	0.8998	NA	1	S2	1
ABP1	YMR216C	3	18	961	0.9335	NA	1	S2	1
ABP1	YOL070C	3	19	72	0.9582	NA	1	S2	1
ABP1	border	3	2	1906	0.9124	NA	1	S2	1
ABP1	YBL007C	3	20	2569	0.8742	NA	1	S2	1
ABP1	YNL058C	3	21	77	0.6772	NA	1	S2	1
ABP1	YGL090W	3	22	2774	0.8276	NA	1	S2	1
ABP1	YFL059W	3	23	2264	0.8788	NA	1	S2	1
ABP1	YLR314C	3	24	122	0.8437	NA	1	S2	1
ABP1	YPR190C	3	25	2029	0.8907	NA	1	S2	1
ABP1	YOL089C	3	26	1543	0.8333	NA	1	S2	1
ABP1	YER039C	3	27	1361	0.8858	NA	1	S2	1
ABP1	YDL095W	3	28	1921	0.7971	NA	1	S2	1
ABP1	YGL106W	3	29	2029	0.9159	NA	1	S2	1
ABP1	YNL291C	3	3	2020	0.8177	NA	1	S2	1
ABP1	YLR117C	3	30	2017	0.8926	NA	1	S2	1
ABP1	border	3	31	2098	0.8824	NA	1	S2	1
ABP1	border	3	32	3495	0.0615	C	1	S2	1
ABP1	YKL213C	3	4	2098	0.8834	NA	1	S2	1
ABP1	YBR059C	3	5	2219	0.8915	NA	1	S2	1
ABP1	YOR227W	3	6	2327	0.8779	NA	1	S2	1
ABP1	YJR022W	3	7	2181	0.9025	NA	1	S2	1
ABP1	YDL125C	3	8	1959	0.8433	NA	1	S2	1
ABP1	YNL092W	3	9	64	0.8385	NA	1	S2	1
ABP1	border	30	1	2786	0.8666	NA	1	S2	1
ABP1	YOR191W	30	10	1910	0.8502	NA	1	S2	1
ABP1	YNL214W	30	11	1442	0.9184	NA	1	S2	1
ABP1	YPL161C	30	12	2246	0.9084	NA	1	S2	1
ABP1	YDL156W	30	13	1901	0.8996	NA	1	S2	1
ABP1	YPL077C	30	14	44	0.968	NA	1	S2	1
ABP1	YBR058C	30	15	1588	0.8854	NA	1	S2	1
ABP1	YNL020C	30	16	2324	0.8801	NA	1	S2	1
ABP1	YHR077C	30	17	1135	0.9206	NA	1	S2	1
ABP1	YBR097W	30	18	2162	0.8629	NA	1	S2	1
ABP1	YDL028C_2	30	19	35	1.0481	NA	1	S2	1
ABP1	border	30	2	2304	0.891	NA	1	S2	1
ABP1	YAL018C	30	20	2248	0.9032	NA	1	S2	1
ABP1	YNL106C	30	21	1925	0.8864	NA	1	S2	1
ABP1	YIR010W	30	22	2139	0.9083	NA	1	S2	1
ABP1	YDR036C	30	23	1995	0.9031	NA	1	S2	1
ABP1	YLR266C	30	24	1964	0.8829	NA	1	S2	1
ABP1	YCL014W	30	25	2018	0.8569	NA	1	S2	1
ABP1	YDR416W_2	30	26	33	0.8028	NA	1	S2	1
ABP1	YDL095W	30	27	2138	0.9267	NA	1	S2	1
ABP1	YDL019C	30	28	1671	0.9074	NA	1	S2	1
ABP1	YFR021W	30	29	844	0.8637	NA	1	S2	1
ABP1	YGL090W	30	3	1671	0.9335	NA	1	S2	1
ABP1	YKR048C	30	30	1610	0.9209	NA	1	S2	1
ABP1	border	30	31	2401	0.9141	NA	1	S2	1
ABP1	border	30	32	2219	0.8775	NA	1	S2	1
ABP1	YPL038W	30	4	1818	0.9042	NA	1	S2	1
ABP1	YBR130C	30	5	2373	0.8838	NA	1	S2	1
ABP1	YKL013C	30	6	40	0.8624	NA	1	S2	1
ABP1	YLR324W	30	7	2239	0.8888	NA	1	S2	1
ABP1	YOR195W	30	8	1427	0.8763	NA	1	S2	1
ABP1	YIL013C	30	9	1956	0.8227	NA	1	S2	1
ABP1	border	31	1	2365	0.8239	NA	1	S2	1
ABP1	YGL181W	31	10	2357	0.9007	NA	1	S2	1
ABP1	YER155C	31	11	2629	0.8637	NA	1	S2	1
ABP1	YJL155C	31	12	2305	0.8775	NA	1	S2	1
ABP1	YBR160W	31	13	999	0.9019	NA	1	S2	1
ABP1	YJL151C	31	14	1280	0.9086	NA	1	S2	1
ABP1	YMR232W	31	15	2121	0.9043	NA	1	S2	1
ABP1	YLR310C	31	16	1827	0.8836	NA	1	S2	1
ABP1	YFR021W	31	17	2167	0.8847	NA	1	S2	1
ABP1	YNL214W	31	18	1733	0.9139	NA	1	S2	1
ABP1	YPL127C	31	19	2240	0.8695	NA	1	S2	1
ABP1	border	31	2	2021	0.9187	NA	1	S2	1
ABP1	YGL242C	31	20	1875	0.9107	NA	1	S2	1
ABP1	YDR306C	31	21	2235	0.91	NA	1	S2	1
ABP1	YBL097W	31	22	1995	0.8968	NA	1	S2	1
ABP1	YJR043C	31	23	2375	0.8879	NA	1	S2	1
ABP1	YBR177C	31	24	1796	0.8776	NA	1	S2	1
ABP1	YMR138W	31	25	1606	0.9067	NA	1	S2	1
ABP1	YDL149W	31	26	2401	0.8784	NA	1	S2	1
ABP1	YGR188C	31	27	2124	0.902	NA	1	S2	1
ABP1	YBR278W	31	28	2038	0.9161	NA	1	S2	1
ABP1	YFL010C	31	29	1845	0.8531	NA	1	S2	1
ABP1	YML131W_2	31	3	1772	0.8879	NA	1	S2	1
ABP1	YFR013W	31	30	1818	0.8883	NA	1	S2	1
ABP1	border	31	31	2384	0.8721	NA	1	S2	1
ABP1	border	31	32	2361	0.914	NA	1	S2	1
ABP1	YOR304W	31	4	2282	0.923	NA	1	S2	1
ABP1	YNL307C	31	5	1842	0.9258	NA	1	S2	1
ABP1	YGR188C	31	6	1823	0.8854	NA	1	S2	1
ABP1	YLR394W	31	7	2395	0.9262	NA	1	S2	1
ABP1	YOL147C	31	8	2311	0.8617	NA	1	S2	1
ABP1	YDL159W	31	9	1117	0.9096	NA	1	S2	1
ABP1	border	32	1	2617	0.8701	NA	1	S2	1
ABP1	YDR372C	32	10	2523	0.8899	NA	1	S2	1
ABP1	YJR138W	32	11	1520	0.8569	NA	1	S2	1
ABP1	YNL097C	32	12	2115	0.8835	NA	1	S2	1
ABP1	YAL031C	32	13	2211	0.8801	NA	1	S2	1
ABP1	YMR018W	32	14	1768	0.9224	NA	1	S2	1
ABP1	YNL238W	32	15	2264	0.9157	NA	1	S2	1
ABP1	YPR023C	32	16	1940	0.922	NA	1	S2	1
ABP1	YDR231C	32	17	1853	0.8448	NA	1	S2	1
ABP1	YPL032C	32	18	2060	0.8868	NA	1	S2	1
ABP1	YDR229W	32	19	2457	0.8613	NA	1	S2	1
ABP1	border	32	2	2288	0.8711	NA	1	S2	1
ABP1	YER113C	32	20	2107	0.8579	NA	1	S2	1
ABP1	YLR206W	32	21	2352	0.8682	NA	1	S2	1
ABP1	YGR110W	32	22	1821	0.8556	NA	1	S2	1
ABP1	YOR194C	32	23	1957	0.9076	NA	1	S2	1
ABP1	YMR313C	32	24	1818	0.9042	NA	1	S2	1
ABP1	YKL092C	32	25	1998	0.9082	NA	1	S2	1
ABP1	YKL129C	32	26	2089	0.9234	NA	1	S2	1
ABP1	YBR140C	32	27	2178	0.9249	NA	1	S2	1
ABP1	YJR076C	32	28	1968	0.9127	NA	1	S2	1
ABP1	YBR109C	32	29	1790	0.9035	NA	1	S2	1
ABP1	YPR072W	32	3	2230	0.896	NA	1	S2	1
ABP1	YBL085W	32	30	1588	0.9065	NA	1	S2	1
ABP1	border	32	31	2415	0.9135	NA	1	S2	1
ABP1	border	32	32	2175	0.9236	NA	1	S2	1
ABP1	YDR368W	32	4	2025	0.8623	NA	1	S2	1
ABP1	YER115C	32	5	1842	0.887	NA	1	S2	1
ABP1	YNL287W	32	6	1602	0.8605	NA	1	S2	1
ABP1	YGR218W	32	7	1678	0.8956	NA	1	S2	1
ABP1	YLR332W	32	8	2515	0.8537	NA	1	S2	1
ABP1	YML095C	32	9	2304	0.8968	NA	1	S2	1
ABP1	border	33	1	2740	0.8523	NA	1	S2	1
ABP1	YKL013C	33	10	20	0.5989	C	1	S2	1
ABP1	YNL176C	33	11	2426	0.9177	NA	1	S2	1
ABP1	YNL112W	33	12	2051	0.935	NA	1	S2	1
ABP1	YCR086W	33	13	1583	0.8838	NA	1	S2	1
ABP1	YPL008W	33	14	1105	0.9033	NA	1	S2	1
ABP1	YHR064C	33	15	1865	0.9304	NA	1	S2	1
ABP1	YKL221W	33	16	2089	0.8993	NA	1	S2	1
ABP1	YGR052W_2	33	17	2067	0.8669	NA	1	S2	1
ABP1	YKR075C	33	18	2180	0.896	NA	1	S2	1
ABP1	YDR104C	33	19	1663	0.8837	NA	1	S2	1
ABP1	border	33	2	2262	0.8886	NA	1	S2	1
ABP1	YPL070W	33	20	2127	0.9246	NA	1	S2	1
ABP1	YLR291C	33	21	1549	0.8773	NA	1	S2	1
ABP1	YLR196W	33	22	767	0.9511	NA	1	S2	1
ABP1	YNL199C	33	23	2317	0.9223	NA	1	S2	1
ABP1	YNL101W	33	24	1912	0.8691	NA	1	S2	1
ABP1	YPL249C	33	25	1513	0.9153	NA	1	S2	1
ABP1	YGR210C	33	26	1803	0.8569	NA	1	S2	1
ABP1	YDL134C	33	27	2185	0.8921	NA	1	S2	1
ABP1	YBR238C	33	28	1438	0.883	NA	1	S2	1
ABP1	YIL013C	33	29	1755	0.902	NA	1	S2	1
ABP1	YBL058W	33	3	2027	0.9022	NA	1	S2	1
ABP1	YGL060W	33	30	1985	0.9299	NA	1	S2	1
ABP1	border	33	31	2472	0.8742	NA	1	S2	1
ABP1	border	33	32	2049	0.8907	NA	1	S2	1
ABP1	YDR178W	33	4	1963	0.9104	NA	1	S2	1
ABP1	YOL054W	33	5	1833	0.8381	NA	1	S2	1
ABP1	YLR310C	33	6	1310	0.8629	NA	1	S2	1
ABP1	YCL005W	33	7	1757	0.9253	NA	1	S2	1
ABP1	YGR238C	33	8	1907	0.929	NA	1	S2	1
ABP1	YLR291C	33	9	2485	0.9115	NA	1	S2	1
ABP1	border	34	1	2926	0.8821	NA	1	S2	1
ABP1	YLR324W	34	10	1983	0.9067	NA	1	S2	1
ABP1	YGR178C	34	11	2558	0.8912	NA	1	S2	1
ABP1	YLR117C	34	12	72	1.0963	NA	1	S2	1
ABP1	YMR109W	34	13	2301	0.8737	NA	1	S2	1
ABP1	YLR355C	34	14	23	1.2725	NA	1	S2	1
ABP1	YOL089C	34	15	1979	0.9113	NA	1	S2	1
ABP1	YLL049W	34	16	2509	0.9064	NA	1	S2	1
ABP1	YOL014W	34	17	53	1.0892	NA	1	S2	1
ABP1	YPR055W	34	18	2192	0.9132	NA	1	S2	1
ABP1	YNL116W	34	19	2213	0.8809	NA	1	S2	1
ABP1	border	34	2	2237	0.9012	NA	1	S2	1
ABP1	YKL092C	34	20	1402	0.9004	NA	1	S2	1
ABP1	YER158C	34	21	1817	0.9076	NA	1	S2	1
ABP1	YLR429W	34	22	2302	0.8444	NA	1	S2	1
ABP1	YKR048C	34	23	2284	0.9116	NA	1	S2	1
ABP1	YBR133C	34	24	41	0.9974	NA	1	S2	1
ABP1	YGL190C	34	25	1759	0.8595	NA	1	S2	1
ABP1	YMR032W	34	26	2101	0.9196	NA	1	S2	1
ABP1	YHR061C	34	27	1635	0.9364	NA	1	S2	1
ABP1	YBR140C	34	28	1771	0.9074	NA	1	S2	1
ABP1	YOR042W	34	29	1750	0.9062	NA	1	S2	1
ABP1	YLR363W-A	34	3	2162	0.8447	NA	1	S2	1
ABP1	YPL158C	34	30	24	0.7187	NA	1	S2	1
ABP1	border	34	31	2201	0.8902	NA	1	S2	1
ABP1	border	34	32	2345	0.7883	NA	1	S2	1
ABP1	YER114C	34	4	2358	0.8953	NA	1	S2	1
ABP1	YGR134W	34	5	1893	0.8816	NA	1	S2	1
ABP1	YER115C	34	6	1477	0.8966	NA	1	S2	1
ABP1	YDR422C	34	7	1713	0.8583	NA	1	S2	1
ABP1	YLL027W	34	8	2285	0.913	NA	1	S2	1
ABP1	YPL194W	34	9	1942	0.9136	NA	1	S2	1
ABP1	border	35	1	2723	0.899	NA	1	S2	1
ABP1	YMR299C	35	10	2216	0.8649	NA	1	S2	1
ABP1	YJL194W	35	11	1421	0.9281	NA	1	S2	1
ABP1	YPL126W	35	12	2313	0.8782	NA	1	S2	1
ABP1	YIR003W	35	13	2151	0.9223	NA	1	S2	1
ABP1	YDL199C	35	14	1600	0.9164	NA	1	S2	1
ABP1	YOR195W	35	15	2291	0.8859	NA	1	S2	1
ABP1	YKL054C	35	16	2215	0.8598	NA	1	S2	1
ABP1	YNR044W	35	17	1478	0.8827	NA	1	S2	1
ABP1	YKL025C	35	18	2107	0.8922	NA	1	S2	1
ABP1	YPR008W	35	19	1890	0.8854	NA	1	S2	1
ABP1	border	35	2	2164	0.8752	NA	1	S2	1
ABP1	YMR179W	35	20	2017	0.9104	NA	1	S2	1
ABP1	YOR194C	35	21	2364	0.8976	NA	1	S2	1
ABP1	YMR127C	35	22	2289	0.8909	NA	1	S2	1
ABP1	YLR309C	35	23	2324	0.8502	NA	1	S2	1
ABP1	YAL027W	35	24	2259	0.9223	NA	1	S2	1
ABP1	YDR107C	35	25	2079	0.9254	NA	1	S2	1
ABP1	YDR243C	35	26	2049	0.8785	NA	1	S2	1
ABP1	YCR099C	35	27	1974	0.8675	NA	1	S2	1
ABP1	YGR004W	35	28	1606	0.9198	NA	1	S2	1
ABP1	YGL206C	35	29	1288	0.9424	NA	1	S2	1
ABP1	YDR409W	35	3	1949	0.929	NA	1	S2	1
ABP1	YIL021W	35	30	1878	0.8587	NA	1	S2	1
ABP1	border	35	31	2324	0.919	NA	1	S2	1
ABP1	border	35	32	2972	0.8647	NA	1	S2	1
ABP1	YDR239C	35	4	2381	0.9065	NA	1	S2	1
ABP1	YLR078C	35	5	2168	0.9082	NA	1	S2	1
ABP1	YPL115C	35	6	2350	0.9088	NA	1	S2	1
ABP1	YOL019W	35	7	48	0.8443	NA	1	S2	1
ABP1	YIL031W	35	8	2738	0.8986	NA	1	S2	1
ABP1	YLR258W	35	9	1406	0.8893	NA	1	S2	1
ABP1	border	36	1	2525	0.8366	NA	1	S2	1
ABP1	YJL128C	36	10	2258	0.8755	NA	1	S2	1
ABP1	YER096W	36	11	1438	0.9007	NA	1	S2	1
ABP1	YJL155C	36	12	2081	0.8897	NA	1	S2	1
ABP1	YOR042W	36	13	2113	0.8627	NA	1	S2	1
ABP1	YDL149W	36	14	2338	0.9332	NA	1	S2	1
ABP1	YPL082C	36	15	2020	0.9054	NA	1	S2	1
ABP1	YER164W	36	16	1752	0.9239	NA	1	S2	1
ABP1	YJL095W	36	17	1964	0.8829	NA	1	S2	1
ABP1	YCR099C	36	18	2126	0.8822	NA	1	S2	1
ABP1	YDR103W	36	19	1705	0.9158	NA	1	S2	1
ABP1	border	36	2	2203	0.9355	NA	1	S2	1
ABP1	YPL100W	36	20	1938	0.9014	NA	1	S2	1
ABP1	YFR028C	36	21	1921	0.8213	NA	1	S2	1
ABP1	YGL242C	36	22	2214	0.8871	NA	1	S2	1
ABP1	YDR314C	36	23	2417	0.8275	NA	1	S2	1
ABP1	YOL019W	36	24	31	0.8774	NA	1	S2	1
ABP1	YMR124W	36	25	2448	0.8634	NA	1	S2	1
ABP1	YAL041W	36	26	1627	0.8645	NA	1	S2	1
ABP1	YLR223C	36	27	2232	0.885	NA	1	S2	1
ABP1	YBR160W	36	28	2166	0.8277	NA	1	S2	1
ABP1	YDR388W	36	29	13	0.6813	NA	1	S2	1
ABP1	YKR027W	36	3	2328	0.8839	NA	1	S2	1
ABP1	YLR318W	36	30	2011	0.9195	NA	1	S2	1
ABP1	border	36	31	2117	0.8819	NA	1	S2	1
ABP1	border	36	32	2614	0.8385	NA	1	S2	1
ABP1	YDR166C	36	4	2272	0.9251	NA	1	S2	1
ABP1	YOL100W	36	5	23	0.9642	NA	1	S2	1
ABP1	YNL116W	36	6	2146	0.888	NA	1	S2	1
ABP1	YPL008W	36	7	1965	0.8985	NA	1	S2	1
ABP1	YOR329C	36	8	40	0.88	NA	1	S2	1
ABP1	YNL287W	36	9	2014	0.839	NA	1	S2	1
ABP1	border	37	1	2867	0.8764	NA	1	S2	1
ABP1	YBL017C	37	10	2010	0.9073	NA	1	S2	1
ABP1	YOR039W	37	11	2229	0.8733	NA	1	S2	1
ABP1	YGR268C	37	12	2480	0.8439	NA	1	S2	1
ABP1	YPL055C	37	13	1992	0.9044	NA	1	S2	1
ABP1	YDR457W	37	14	2338	0.882	NA	1	S2	1
ABP1	YBR225W	37	15	1641	0.915	NA	1	S2	1
ABP1	YMR079W	37	16	2336	0.9068	NA	1	S2	1
ABP1	YOR344C	37	17	1885	0.9023	NA	1	S2	1
ABP1	YER172C	37	18	1525	0.8845	NA	1	S2	1
ABP1	YOR367W	37	19	55	1.1303	NA	1	S2	1
ABP1	border	37	2	2187	0.905	NA	1	S2	1
ABP1	YOR035C	37	20	2378	0.9029	NA	1	S2	1
ABP1	YHR200W	37	21	1154	0.8583	NA	1	S2	1
ABP1	YNL110C	37	22	1552	0.9104	NA	1	S2	1
ABP1	YFL018C	37	23	2128	0.9187	NA	1	S2	1
ABP1	YDR545W	37	24	2038	0.8654	NA	1	S2	1
ABP1	YLR078C	37	25	1827	0.8534	NA	1	S2	1
ABP1	YBR108W	37	26	2132	0.8992	NA	1	S2	1
ABP1	YDL156W	37	27	1832	0.9179	NA	1	S2	1
ABP1	YDL129W	37	28	1793	0.9244	NA	1	S2	1
ABP1	YMR104C	37	29	1623	0.9253	NA	1	S2	1
ABP1	YOR074C	37	3	135	0.971	NA	1	S2	1
ABP1	YDL070W	37	30	1680	0.9024	NA	1	S2	1
ABP1	border	37	31	2112	0.8715	NA	1	S2	1
ABP1	border	37	32	3024	0.8706	NA	1	S2	1
ABP1	YER081W	37	4	2051	0.8695	NA	1	S2	1
ABP1	YLR330W	37	5	2066	0.926	NA	1	S2	1
ABP1	YMR259C	37	6	34	0.8451	NA	1	S2	1
ABP1	YJL203W	37	7	1772	0.8482	NA	1	S2	1
ABP1	YIL039W	37	8	1954	0.882	NA	1	S2	1
ABP1	YDL117W	37	9	2219	0.9121	NA	1	S2	1
ABP1	border	38	1	2993	0.8971	NA	1	S2	1
ABP1	YOR081C	38	10	2327	0.8974	NA	1	S2	1
ABP1	YOL078W	38	11	1477	0.8966	NA	1	S2	1
ABP1	YML002W	38	12	2328	0.7874	NA	1	S2	1
ABP1	YER086W	38	13	1573	0.9068	NA	1	S2	1
ABP1	YOL036W	38	14	66	0.8329	NA	1	S2	1
ABP1	YER040W	38	15	2496	0.8567	NA	1	S2	1
ABP1	YFR024C-A	38	16	1396	0.9182	NA	1	S2	1
ABP1	YPR057W	38	17	2199	0.8894	NA	1	S2	1
ABP1	YKR030W	38	18	2045	0.8744	NA	1	S2	1
ABP1	YDR178W	38	19	2400	0.8949	NA	1	S2	1
ABP1	border	38	2	2067	0.8838	NA	1	S2	1
ABP1	YLR196W	38	20	1839	0.8894	NA	1	S2	1
ABP1	YCR043C	38	21	2021	0.8996	NA	1	S2	1
ABP1	YER149C	38	22	1833	0.9022	NA	1	S2	1
ABP1	YNL058C	38	23	9	0.3881	C	1	S2	1
ABP1	YOL044W	38	24	2189	0.9058	NA	1	S2	1
ABP1	YOL068C	38	25	1994	0.8274	NA	1	S2	1
ABP1	YOR136W	38	26	1164	0.8366	NA	1	S2	1
ABP1	YGR178C	38	27	2006	0.9303	NA	1	S2	1
ABP1	YKR001C	38	28	1740	0.9078	NA	1	S2	1
ABP1	YML011C	38	29	2006	0.9237	NA	1	S2	1
ABP1	YAL027W	38	3	1848	0.8937	NA	1	S2	1
ABP1	YNL078W_2	38	30	1519	0.8898	NA	1	S2	1
ABP1	border	38	31	2070	0.885	NA	1	S2	1
ABP1	border	38	32	3169	0.8875	NA	1	S2	1
ABP1	YHR042W	38	4	2376	0.893	NA	1	S2	1
ABP1	YOR370C	38	5	1854	0.8598	NA	1	S2	1
ABP1	YGR048W	38	6	1453	0.8637	NA	1	S2	1
ABP1	YIR010W	38	7	2022	0.8876	NA	1	S2	1
ABP1	YOR181W	38	8	2251	0.8132	NA	1	S2	1
ABP1	YNL271C	38	9	1777	0.8773	NA	1	S2	1
ABP1	border	39	1	3213	0.8715	NA	1	S2	1
ABP1	YLR019W	39	10	1348	0.9174	NA	1	S2	1
ABP1	YDR414C	39	11	2161	0.9114	NA	1	S2	1
ABP1	YBR009C	39	12	2317	0.8994	NA	1	S2	1
ABP1	YJR132W	39	13	2115	0.8956	NA	1	S2	1
ABP1	YJR056C	39	14	2252	0.8789	NA	1	S2	1
ABP1	YFL010C	39	15	2058	0.868	NA	1	S2	1
ABP1	YER040W	39	16	1536	0.8768	NA	1	S2	1
ABP1	YDL226C	39	17	2271	0.8782	NA	1	S2	1
ABP1	YPR089W	39	18	41	0.4465	C	1	S2	1
ABP1	YPL022W	39	19	2197	0.897	NA	1	S2	1
ABP1	border	39	2	2055	0.9369	NA	1	S2	1
ABP1	YOR191W	39	20	2622	0.8846	NA	1	S2	1
ABP1	YLR436C	39	21	2145	0.9234	NA	1	S2	1
ABP1	YMR080C	39	22	1992	0.8867	NA	1	S2	1
ABP1	YLR320W	39	23	2212	0.8431	NA	1	S2	1
ABP1	YLL048C_2	39	24	2186	0.8807	NA	1	S2	1
ABP1	YLR436C	39	25	1292	0.8249	NA	1	S2	1
ABP1	YER008C	39	26	2063	0.8906	NA	1	S2	1
ABP1	YIL033C	39	27	1964	0.8597	NA	1	S2	1
ABP1	YOL014W	39	28	28	0.6379	NA	1	S2	1
ABP1	YKL109W	39	29	1670	0.9039	NA	1	S2	1
ABP1	YAL041W	39	3	1481	0.8745	NA	1	S2	1
ABP1	YNL234W	39	30	2195	0.9385	NA	1	S2	1
ABP1	border	39	31	2072	0.8774	NA	1	S2	1
ABP1	border	39	32	3101	0.8665	NA	1	S2	1
ABP1	YIL132C	39	4	1162	0.9046	NA	1	S2	1
ABP1	YMR287C	39	5	1947	0.9094	NA	1	S2	1
ABP1	YPR108W	39	6	2092	0.8799	NA	1	S2	1
ABP1	YLR024C	39	7	2071	0.8977	NA	1	S2	1
ABP1	YHR042W	39	8	2022	0.8912	NA	1	S2	1
ABP1	YHL032C	39	9	2231	0.9084	NA	1	S2	1
ABP1	border	4	1	4597	0.0692	C	1	S2	1
ABP1	YMR109W	4	10	2326	0.8889	NA	1	S2	1
ABP1	YIL144W	4	11	1669	0.8578	NA	1	S2	1
ABP1	YLR108C	4	12	1874	0.909	NA	1	S2	1
ABP1	YKL054C	4	13	2059	0.8779	NA	1	S2	1
ABP1	YHR160C	4	14	2029	0.8917	NA	1	S2	1
ABP1	YNL255C	4	15	2221	0.8701	NA	1	S2	1
ABP1	YPL055C	4	16	2332	0.9052	NA	1	S2	1
ABP1	YBL039C	4	17	1644	0.8736	NA	1	S2	1
ABP1	YPR154W	4	18	1687	0.9062	NA	1	S2	1
ABP1	YJL102W	4	19	2467	0.8856	NA	1	S2	1
ABP1	border	4	2	1652	0.8739	NA	1	S2	1
ABP1	YDR052C	4	20	2242	0.8983	NA	1	S2	1
ABP1	YPR110C	4	21	1720	0.8879	NA	1	S2	1
ABP1	YDL077C	4	22	1723	0.8238	NA	1	S2	1
ABP1	YIL039W	4	23	1885	0.8804	NA	1	S2	1
ABP1	YLR426W	4	24	1712	0.8112	NA	1	S2	1
ABP1	YBL093C	4	25	2026	0.8579	NA	1	S2	1
ABP1	YNL037C	4	26	1175	0.9354	NA	1	S2	1
ABP1	YDR243C	4	27	2170	0.8581	NA	1	S2	1
ABP1	YER118C	4	28	1708	0.8844	NA	1	S2	1
ABP1	YGL153W	4	29	19	0.7809	NA	1	S2	1
ABP1	YOR247W	4	3	1691	0.8917	NA	1	S2	1
ABP1	YCL028W	4	30	1974	0.9248	NA	1	S2	1
ABP1	border	4	31	2237	0.9023	NA	1	S2	1
ABP1	border	4	32	3492	0.0839	C	1	S2	1
ABP1	YLR423C	4	4	1683	0.9281	NA	1	S2	1
ABP1	YIL147C	4	5	2096	0.8707	NA	1	S2	1
ABP1	YKL129C	4	6	1964	0.8293	NA	1	S2	1
ABP1	YLR272C	4	7	1875	0.867	NA	1	S2	1
ABP1	YJL010C	4	8	2258	0.8708	NA	1	S2	1
ABP1	YOL098C	4	9	57	0.9433	NA	1	S2	1
ABP1	border	40	1	3724	0.8786	NA	1	S2	1
ABP1	YMR140W	40	10	2090	0.9174	NA	1	S2	1
ABP1	YGR229C	40	11	2190	0.8952	NA	1	S2	1
ABP1	YPR174C	40	12	28	1.0982	NA	1	S2	1
ABP1	YER116C	40	13	1504	0.9357	NA	1	S2	1
ABP1	YDL155W	40	14	2038	0.8921	NA	1	S2	1
ABP1	YDR515W	40	15	2214	0.9312	NA	1	S2	1
ABP1	YLR113W	40	16	2065	0.8661	NA	1	S2	1
ABP1	YOL005C	40	17	2379	0.8918	NA	1	S2	1
ABP1	YAL005C	40	18	2194	0.8791	NA	1	S2	1
ABP1	YAL018C	40	19	1766	0.8887	NA	1	S2	1
ABP1	border	40	2	1914	0.8993	NA	1	S2	1
ABP1	YDR477W	40	20	2077	0.8967	NA	1	S2	1
ABP1	YER167W	40	21	1679	0.8565	NA	1	S2	1
ABP1	YDL070W	40	22	2014	0.9301	NA	1	S2	1
ABP1	YNL031C	40	23	1639	0.9283	NA	1	S2	1
ABP1	YMR101C	40	24	2000	0.8965	NA	1	S2	1
ABP1	YIL045W	40	25	1931	0.8767	NA	1	S2	1
ABP1	YML095C	40	26	1767	0.911	NA	1	S2	1
ABP1	YOR264W	40	27	1849	0.884	NA	1	S2	1
ABP1	YNL131W	40	28	1735	0.8956	NA	1	S2	1
ABP1	YDR259C	40	29	1649	0.8954	NA	1	S2	1
ABP1	YCR105W	40	3	2082	0.8927	NA	1	S2	1
ABP1	YDR103W	40	30	1735	0.8945	NA	1	S2	1
ABP1	border	40	31	1953	0.8583	NA	1	S2	1
ABP1	border	40	32	3698	0.8388	NA	1	S2	1
ABP1	YDL029W	40	4	2277	0.8702	NA	1	S2	1
ABP1	YLR430W	40	5	2007	0.8441	NA	1	S2	1
ABP1	YLR460C	40	6	1835	0.8784	NA	1	S2	1
ABP1	YPR072W	40	7	2082	0.8732	NA	1	S2	1
ABP1	YBR023C	40	8	2086	0.9258	NA	1	S2	1
ABP1	YLL040C	40	9	2295	0.9221	NA	1	S2	1
ABP1	border	41	1	3316	0.8264	NA	1	S2	1
ABP1	YJL164C	41	10	2036	0.8974	NA	1	S2	1
ABP1	YOL078W	41	11	1439	0.8952	NA	1	S2	1
ABP1	YER166W	41	12	1825	0.9212	NA	1	S2	1
ABP1	YPR065W	41	13	2025	0.8987	NA	1	S2	1
ABP1	YBL058W	41	14	1959	0.8781	NA	1	S2	1
ABP1	YKR027W	41	15	2187	0.8929	NA	1	S2	1
ABP1	YGR229C	41	16	2131	0.9049	NA	1	S2	1
ABP1	YML011C	41	17	2290	0.9237	NA	1	S2	1
ABP1	YGR004W	41	18	928	0.8547	NA	1	S2	1
ABP1	YMR308C	41	19	2017	0.8941	NA	1	S2	1
ABP1	border	41	2	1881	0.8875	NA	1	S2	1
ABP1	YHL008C	41	20	1841	0.893	NA	1	S2	1
ABP1	YER167W	41	21	1786	0.8601	NA	1	S2	1
ABP1	YHL035C	41	22	2336	0.8724	NA	1	S2	1
ABP1	YPL203W	41	23	2300	0.8789	NA	1	S2	1
ABP1	YKL213C	41	24	2166	0.8565	NA	1	S2	1
ABP1	YNL097C	41	25	2357	0.8779	NA	1	S2	1
ABP1	YPR089W	41	26	30	1.0106	NA	1	S2	1
ABP1	YMR192W	41	27	1709	0.8783	NA	1	S2	1
ABP1	YPL140C	41	28	2041	0.897	NA	1	S2	1
ABP1	YNL291C	41	29	1885	0.9089	NA	1	S2	1
ABP1	YLR337C	41	3	1896	0.8793	NA	1	S2	1
ABP1	YOR329C	41	30	1834	0.9027	NA	1	S2	1
ABP1	border	41	31	1779	0.8275	NA	1	S2	1
ABP1	border	41	32	3565	0.8644	NA	1	S2	1
ABP1	YFL018C	41	4	1875	0.8548	NA	1	S2	1
ABP1	YML023C	41	5	2137	0.9111	NA	1	S2	1
ABP1	YNR006W	41	6	1592	0.8486	NA	1	S2	1
ABP1	YBR034C	41	7	1443	0.863	NA	1	S2	1
ABP1	YGL178W	41	8	1808	0.9154	NA	1	S2	1
ABP1	YHR016C	41	9	55	0.6762	NA	1	S2	1
ABP1	border	42	1	3617	0.8829	NA	1	S2	1
ABP1	YDR368W	42	10	1760	0.924	NA	1	S2	1
ABP1	YGR279C	42	11	1903	0.8763	NA	1	S2	1
ABP1	YGR227W	42	12	1589	0.8803	NA	1	S2	1
ABP1	YDL006W	42	13	2001	0.9122	NA	1	S2	1
ABP1	YCR088W	42	14	2294	0.9071	NA	1	S2	1
ABP1	YHL032C	42	15	1784	0.9267	NA	1	S2	1
ABP1	YDR122W	42	16	1631	0.8419	NA	1	S2	1
ABP1	YGR058W	42	17	1480	0.8162	NA	1	S2	1
ABP1	YIL159W_2	42	18	2117	0.8736	NA	1	S2	1
ABP1	YHR185C	42	19	1724	0.9023	NA	1	S2	1
ABP1	border	42	2	1500	0.8729	NA	1	S2	1
ABP1	YKR011C	42	20	2329	0.9149	NA	1	S2	1
ABP1	YNL030W	42	21	1888	0.8935	NA	1	S2	1
ABP1	YOR057W	42	22	2431	0.8791	NA	1	S2	1
ABP1	YOL018C	42	23	913	0.9385	NA	1	S2	1
ABP1	YLL027W	42	24	1500	0.9211	NA	1	S2	1
ABP1	YDR104C	42	25	1894	0.9093	NA	1	S2	1
ABP1	YLR015W	42	26	1956	0.825	NA	1	S2	1
ABP1	YOR117W	42	27	35	0.8699	NA	1	S2	1
ABP1	YPL249C	42	28	1620	0.8769	NA	1	S2	1
ABP1	YJL033W	42	29	1720	0.9042	NA	1	S2	1
ABP1	YBR205W	42	3	2225	0.9084	NA	1	S2	1
ABP1	YMR093W	42	30	2030	0.9062	NA	1	S2	1
ABP1	border	42	31	1964	0.9201	NA	1	S2	1
ABP1	border	42	32	3551	0.8869	NA	1	S2	1
ABP1	YLR372W	42	4	836	0.8503	NA	1	S2	1
ABP1	YKL051W	42	5	34	0.6759	NA	1	S2	1
ABP1	YDL065C	42	6	2375	0.8602	NA	1	S2	1
ABP1	YGR252W	42	7	1608	0.8771	NA	1	S2	1
ABP1	YFR013W	42	8	2314	0.8707	NA	1	S2	1
ABP1	YGR295C	42	9	1026	0.9029	NA	1	S2	1
ABP1	border	43	1	3570	0.8786	NA	1	S2	1
ABP1	YBR234C	43	10	1669	0.8551	NA	1	S2	1
ABP1	YGL099W	43	11	2221	0.8701	NA	1	S2	1
ABP1	YDR466W	43	12	1421	0.8597	NA	1	S2	1
ABP1	YKL122C	43	13	1824	0.9179	NA	1	S2	1
ABP1	YMR066W	43	14	2187	0.8763	NA	1	S2	1
ABP1	YNL269W	43	15	1880	0.8935	NA	1	S2	1
ABP1	YIL128W	43	16	1748	0.8823	NA	1	S2	1
ABP1	YJL210W	43	17	2249	0.8869	NA	1	S2	1
ABP1	YJR083C	43	18	1629	0.8462	NA	1	S2	1
ABP1	YOL024W	43	19	36	0.8323	NA	1	S2	1
ABP1	border	43	2	1894	0.866	NA	1	S2	1
ABP1	YFL062W	43	20	2048	0.9116	NA	1	S2	1
ABP1	YIL094C	43	21	1767	0.911	NA	1	S2	1
ABP1	YGL226W	43	22	1684	0.9017	NA	1	S2	1
ABP1	YPL147W	43	23	1649	0.9267	NA	1	S2	1
ABP1	YLL005C	43	24	1754	0.9111	NA	1	S2	1
ABP1	YNL098C	43	25	1876	0.8852	NA	1	S2	1
ABP1	YDR142C	43	26	1466	0.8435	NA	1	S2	1
ABP1	YOL070C	43	27	12	0.8826	NA	1	S2	1
ABP1	YBR186W	43	28	2486	0.8337	NA	1	S2	1
ABP1	YDL047W	43	29	43	0.8163	NA	1	S2	1
ABP1	YPL153C	43	3	1923	0.8881	NA	1	S2	1
ABP1	YDR414C	43	30	2030	0.9099	NA	1	S2	1
ABP1	border	43	31	1914	0.8788	NA	1	S2	1
ABP1	border	43	32	3801	0.8851	NA	1	S2	1
ABP1	YPL209C	43	4	1787	0.902	NA	1	S2	1
ABP1	YKR105C	43	5	1728	0.8749	NA	1	S2	1
ABP1	YLR144C	43	6	1995	0.8367	NA	1	S2	1
ABP1	YLR426W	43	7	1680	0.8887	NA	1	S2	1
ABP1	YMR247C	43	8	37	0.8554	NA	1	S2	1
ABP1	YDR523C	43	9	2143	0.8725	NA	1	S2	1
ABP1	border	44	1	3313	0.8643	NA	1	S2	1
ABP1	YNL026W	44	10	2205	0.915	NA	1	S2	1
ABP1	YPL180W	44	11	2045	0.9166	NA	1	S2	1
ABP1	YER158C	44	12	2092	0.9032	NA	1	S2	1
ABP1	YCL027W	44	13	2165	0.8372	NA	1	S2	1
ABP1	YDR122W	44	14	861	0.8628	NA	1	S2	1
ABP1	YJL134W	44	15	2114	0.9013	NA	1	S2	1
ABP1	YOL036W	44	16	30	1.0365	NA	1	S2	1
ABP1	YMR253C	44	17	44	0.9487	NA	1	S2	1
ABP1	YBR150C	44	18	2054	0.8557	NA	1	S2	1
ABP1	YMR302C	44	19	1904	0.8856	NA	1	S2	1
ABP1	border	44	2	1835	0.9005	NA	1	S2	1
ABP1	YOR227W	44	20	20	1.1065	NA	1	S2	1
ABP1	YAR014C	44	21	2004	0.8747	NA	1	S2	1
ABP1	YER164W	44	22	2681	0.863	NA	1	S2	1
ABP1	YHR160C	44	23	1935	0.9196	NA	1	S2	1
ABP1	YNL026W	44	24	1581	0.8519	NA	1	S2	1
ABP1	YLR243W	44	25	1905	0.8898	NA	1	S2	1
ABP1	YMR253C	44	26	22	0.9223	NA	1	S2	1
ABP1	YJL042W	44	27	2319	0.8978	NA	1	S2	1
ABP1	YML010W	44	28	2026	0.8256	NA	1	S2	1
ABP1	YGR037C	44	29	1899	0.8597	NA	1	S2	1
ABP1	YMR275C	44	3	1909	0.9166	NA	1	S2	1
ABP1	YNL243W	44	30	1507	0.8671	NA	1	S2	1
ABP1	border	44	31	2006	0.9172	NA	1	S2	1
ABP1	border	44	32	3493	0.7724	NA	1	S2	1
ABP1	YKL108W	44	4	2286	0.8689	NA	1	S2	1
ABP1	YBR186W	44	5	1795	0.9225	NA	1	S2	1
ABP1	YLR318W	44	6	2168	0.8416	NA	1	S2	1
ABP1	YNL269W	44	7	2330	0.9104	NA	1	S2	1
ABP1	YBR058C	44	8	1645	0.8492	NA	1	S2	1
ABP1	YBR069C	44	9	1812	0.8763	NA	1	S2	1
ABP1	border	45	1	3525	0.885	NA	1	S2	1
ABP1	YHL030W	45	10	1597	0.8904	NA	1	S2	1
ABP1	YOL156W	45	11	1280	0.868	NA	1	S2	1
ABP1	YOR284W	45	12	1585	0.8849	NA	1	S2	1
ABP1	YGL178W	45	13	3001	0.8614	NA	1	S2	1
ABP1	YLR337C	45	14	1995	0.9031	NA	1	S2	1
ABP1	YNL025C	45	15	2061	0.8258	NA	1	S2	1
ABP1	YBR003W	45	16	2397	0.9126	NA	1	S2	1
ABP1	YLR370C	45	17	1750	0.9062	NA	1	S2	1
ABP1	YMR313C	45	18	2220	0.8755	NA	1	S2	1
ABP1	YLR272C	45	19	2272	0.9276	NA	1	S2	1
ABP1	border	45	2	1697	0.9046	NA	1	S2	1
ABP1	YBL097W	45	20	2260	0.8878	NA	1	S2	1
ABP1	YGR257C	45	21	2282	0.8632	NA	1	S2	1
ABP1	YIR006C_2	45	22	2233	0.9153	NA	1	S2	1
ABP1	YOL068C	45	23	1587	0.8684	NA	1	S2	1
ABP1	YIR006C_2	45	24	2079	0.9163	NA	1	S2	1
ABP1	YBL039C	45	25	1999	0.9049	NA	1	S2	1
ABP1	YOR370C	45	26	1219	0.8621	NA	1	S2	1
ABP1	YKL101W	45	27	2240	0.906	NA	1	S2	1
ABP1	YFR004W	45	28	1647	0.9042	NA	1	S2	1
ABP1	YJL127C	45	29	2225	0.9207	NA	1	S2	1
ABP1	YJR112W	45	3	2133	0.8743	NA	1	S2	1
ABP1	YGR092W_2	45	30	1912	0.9048	NA	1	S2	1
ABP1	border	45	31	2003	0.9158	NA	1	S2	1
ABP1	border	45	32	3798	0.8288	NA	1	S2	1
ABP1	YER049W	45	4	1882	0.8605	NA	1	S2	1
ABP1	YOL147C	45	5	2172	0.9135	NA	1	S2	1
ABP1	YOR208W	45	6	830	0.8569	NA	1	S2	1
ABP1	YKR103W	45	7	1637	0.8821	NA	1	S2	1
ABP1	YDR477W	45	8	2198	0.8783	NA	1	S2	1
ABP1	YNL139C	45	9	21	0.971	NA	1	S2	1
ABP1	border	46	1	3277	0.8707	NA	1	S2	1
ABP1	YNL078W_2	46	10	2278	0.8949	NA	1	S2	1
ABP1	YOR247W	46	11	1089	0.9145	NA	1	S2	1
ABP1	YKR082W	46	12	2295	0.916	NA	1	S2	1
ABP1	YNL232W	46	13	1914	0.9229	NA	1	S2	1
ABP1	YMR127C	46	14	1409	0.8536	NA	1	S2	1
ABP1	YGL070C	46	15	1656	0.8964	NA	1	S2	1
ABP1	YLR108C	46	16	2219	0.8881	NA	1	S2	1
ABP1	YDR142C	46	17	1749	0.8989	NA	1	S2	1
ABP1	YHL030W	46	18	1844	0.901	NA	1	S2	1
ABP1	YIL156W	46	19	2089	0.8846	NA	1	S2	1
ABP1	border	46	2	2055	0.847	NA	1	S2	1
ABP1	YOR091W	46	20	2231	0.9084	NA	1	S2	1
ABP1	YHR114W	46	21	2495	0.8901	NA	1	S2	1
ABP1	YFR040W	46	22	1629	0.875	NA	1	S2	1
ABP1	YGR037C	46	23	2413	0.8772	NA	1	S2	1
ABP1	YBL005W	46	24	2415	0.9111	NA	1	S2	1
ABP1	YPR174C	46	25	14	0.3727	C	1	S2	1
ABP1	YER039C	46	26	2448	0.8843	NA	1	S2	1
ABP1	YFL002C	46	27	1562	0.8417	NA	1	S2	1
ABP1	YLR245C	46	28	1589	0.8791	NA	1	S2	1
ABP1	YLR430W	46	29	2129	0.8869	NA	1	S2	1
ABP1	YPL209C	46	3	1965	0.8661	NA	1	S2	1
ABP1	YJL180C	46	30	2133	0.8791	NA	1	S2	1
ABP1	border	46	31	2229	0.8518	NA	1	S2	1
ABP1	border	46	32	3445	0.8471	NA	1	S2	1
ABP1	YOR156C	46	4	2278	0.9213	NA	1	S2	1
ABP1	YNL206C	46	5	2273	0.8552	NA	1	S2	1
ABP1	YOR229W	46	6	2420	0.8797	NA	1	S2	1
ABP1	YBR053C	46	7	2227	0.9189	NA	1	S2	1
ABP1	YDR239C	46	8	2381	0.8525	NA	1	S2	1
ABP1	YBR003W	46	9	2525	0.9041	NA	1	S2	1
ABP1	border	47	1	3373	0.4555	C	1	S2	1
ABP1	border	47	10	2646	0.9218	NA	1	S2	1
ABP1	border	47	11	2805	0.9238	NA	1	S2	1
ABP1	border	47	12	2609	0.9169	NA	1	S2	1
ABP1	border	47	13	2646	0.895	NA	1	S2	1
ABP1	border	47	14	2636	0.9207	NA	1	S2	1
ABP1	border	47	15	2661	0.8494	NA	1	S2	1
ABP1	border	47	16	2726	0.9164	NA	1	S2	1
ABP1	border	47	17	2506	0.8894	NA	1	S2	1
ABP1	border	47	18	2414	0.8887	NA	1	S2	1
ABP1	border	47	19	2571	0.9092	NA	1	S2	1
ABP1	border	47	2	2391	0.8258	NA	1	S2	1
ABP1	border	47	20	2559	0.9187	NA	1	S2	1
ABP1	border	47	21	2454	0.9199	NA	1	S2	1
ABP1	border	47	22	2543	0.8914	NA	1	S2	1
ABP1	border	47	23	2412	0.9267	NA	1	S2	1
ABP1	border	47	24	2481	0.8805	NA	1	S2	1
ABP1	border	47	25	2649	0.8799	NA	1	S2	1
ABP1	border	47	26	2448	0.8899	NA	1	S2	1
ABP1	border	47	27	2428	0.8771	NA	1	S2	1
ABP1	border	47	28	2421	0.8824	NA	1	S2	1
ABP1	border	47	29	2642	0.8936	NA	1	S2	1
ABP1	border	47	3	2546	0.8686	NA	1	S2	1
ABP1	border	47	30	2578	0.9116	NA	1	S2	1
ABP1	border	47	31	2560	0.8787	NA	1	S2	1
ABP1	border	47	32	4800	0.0687	C	1	S2	1
ABP1	border	47	4	2582	0.9188	NA	1	S2	1
ABP1	border	47	5	2668	0.9102	NA	1	S2	1
ABP1	border	47	6	2628	0.9269	NA	1	S2	1
ABP1	border	47	7	2603	0.9205	NA	1	S2	1
ABP1	border	47	8	2610	0.8502	NA	1	S2	1
ABP1	border	47	9	2630	0.8516	NA	1	S2	1
ABP1	border	48	1	6145	0.1353	S,C	1	S2	1
ABP1	border	48	10	3281	0.8299	NA	1	S2	1
ABP1	border	48	11	3016	0.8904	NA	1	S2	1
ABP1	border	48	12	2918	0.847	NA	1	S2	1
ABP1	border	48	13	3420	0.895	NA	1	S2	1
ABP1	border	48	14	3273	0.883	NA	1	S2	1
ABP1	border	48	15	3078	0.8562	NA	1	S2	1
ABP1	border	48	16	3320	0.8773	NA	1	S2	1
ABP1	border	48	17	3282	0.8795	NA	1	S2	1
ABP1	border	48	18	3372	0.8796	NA	1	S2	1
ABP1	border	48	19	3391	0.9009	NA	1	S2	1
ABP1	border	48	2	3958	0.424	C	1	S2	1
ABP1	border	48	20	3356	0.8643	NA	1	S2	1
ABP1	border	48	21	3058	0.8998	NA	1	S2	1
ABP1	border	48	22	2884	0.9045	NA	1	S2	1
ABP1	border	48	23	3201	0.844	NA	1	S2	1
ABP1	border	48	24	3050	0.8754	NA	1	S2	1
ABP1	border	48	25	2998	0.9025	NA	1	S2	1
ABP1	border	48	26	3133	0.8414	NA	1	S2	1
ABP1	border	48	27	3066	0.8607	NA	1	S2	1
ABP1	border	48	28	3274	0.8679	NA	1	S2	1
ABP1	border	48	29	3141	0.9016	NA	1	S2	1
ABP1	border	48	3	2369	0.8292	NA	1	S2	1
ABP1	border	48	30	3156	0.8627	NA	1	S2	1
ABP1	border	48	31	2676	0.8521	NA	1	S2	1
ABP1	border	48	32	4883	0.5404	C	1	S2	1
ABP1	border	48	4	2752	0.861	NA	1	S2	1
ABP1	border	48	5	3187	0.9148	NA	1	S2	1
ABP1	border	48	6	3012	0.8813	NA	1	S2	1
ABP1	border	48	7	3007	0.892	NA	1	S2	1
ABP1	border	48	8	3116	0.8564	NA	1	S2	1
ABP1	border	48	9	3240	0.8954	NA	1	S2	1
ABP1	border	5	1	5123	0.056	S,C	1	S2	1
ABP1	YGR159C	5	10	1727	0.8267	NA	1	S2	1
ABP1	YLR273C	5	11	1954	0.9127	NA	1	S2	1
ABP1	YGL197W	5	12	1703	0.8874	NA	1	S2	1
ABP1	YPL077C	5	13	81	0.9503	NA	1	S2	1
ABP1	YDL160C	5	14	1453	0.879	NA	1	S2	1
ABP1	YNL206C	5	15	2291	0.8917	NA	1	S2	1
ABP1	YDR490C	5	16	2170	0.8695	NA	1	S2	1
ABP1	YHR023W_2	5	17	2190	0.9087	NA	1	S2	1
ABP1	YPR055W	5	18	2268	0.891	NA	1	S2	1
ABP1	YMR308C	5	19	2363	0.8559	NA	1	S2	1
ABP1	border	5	2	1911	0.88	NA	1	S2	1
ABP1	YCL014W	5	20	2189	0.8997	NA	1	S2	1
ABP1	YDR545W	5	21	2372	0.9232	NA	1	S2	1
ABP1	YLR162W-A	5	22	2334	0.8485	NA	1	S2	1
ABP1	YJR083C	5	23	2081	0.8752	NA	1	S2	1
ABP1	YMR208W	5	24	2061	0.8872	NA	1	S2	1
ABP1	YKL101W	5	25	1551	0.8996	NA	1	S2	1
ABP1	YHR084W	5	26	31	1.2495	NA	1	S2	1
ABP1	YCR030C	5	27	1691	0.8946	NA	1	S2	1
ABP1	YLR166C	5	28	2007	0.8996	NA	1	S2	1
ABP1	YPR161C	5	29	1146	0.8921	NA	1	S2	1
ABP1	YLR206W	5	3	1370	0.8798	NA	1	S2	1
ABP1	YMR066W	5	30	2138	0.8681	NA	1	S2	1
ABP1	border	5	31	2093	0.8627	NA	1	S2	1
ABP1	border	5	32	3122	0.1606	C	1	S2	1
ABP1	YDR216W	5	4	2194	0.8958	NA	1	S2	1
ABP1	YPL070W	5	5	1626	0.8602	NA	1	S2	1
ABP1	YPR161C	5	6	2145	0.8758	NA	1	S2	1
ABP1	YOR357C	5	7	1617	0.8489	NA	1	S2	1
ABP1	YPL203W	5	8	1133	0.9104	NA	1	S2	1
ABP1	YLR150W	5	9	1246	0.8407	NA	1	S2	1
ABP1	border	6	1	6342	0.088	S,C	1	S2	1
ABP1	YBR059C	6	10	1981	0.9187	NA	1	S2	1
ABP1	YCR008W	6	11	1495	0.8899	NA	1	S2	1
ABP1	YJL098W	6	12	2171	0.9008	NA	1	S2	1
ABP1	YDR386W	6	13	2441	0.8535	NA	1	S2	1
ABP1	YDR388W	6	14	1703	0.8332	NA	1	S2	1
ABP1	YMR287C	6	15	2208	0.9111	NA	1	S2	1
ABP1	YNR047W	6	16	2235	0.8955	NA	1	S2	1
ABP1	YHR084W	6	17	103	1.01	NA	1	S2	1
ABP1	YCL028W	6	18	1886	0.9188	NA	1	S2	1
ABP1	YKL040C	6	19	3091	0.8411	NA	1	S2	1
ABP1	border	6	2	1449	0.8724	NA	1	S2	1
ABP1	YGR070W	6	20	51	1.0002	NA	1	S2	1
ABP1	YGR070W	6	21	70	0.984	NA	1	S2	1
ABP1	YER118C	6	22	2223	0.8942	NA	1	S2	1
ABP1	YNL131W	6	23	1970	0.8366	NA	1	S2	1
ABP1	YCR035C	6	24	2044	0.8824	NA	1	S2	1
ABP1	YLR258W	6	25	1820	0.9187	NA	1	S2	1
ABP1	YLR425W	6	26	1910	0.8536	NA	1	S2	1
ABP1	YBR069C	6	27	1653	0.8548	NA	1	S2	1
ABP1	YOR178C	6	28	1941	0.87	NA	1	S2	1
ABP1	YLR081W	6	29	1514	0.8547	NA	1	S2	1
ABP1	YEL037C_2	6	3	1848	0.8694	NA	1	S2	1
ABP1	YJL157C	6	30	1315	0.881	NA	1	S2	1
ABP1	border	6	31	2196	0.8603	NA	1	S2	1
ABP1	border	6	32	3121	0.5224	C	1	S2	1
ABP1	YDL155W	6	4	2123	0.9202	NA	1	S2	1
ABP1	YPL235W	6	5	1860	0.893	NA	1	S2	1
ABP1	YPL204W	6	6	2203	0.909	NA	1	S2	1
ABP1	YDR409W	6	7	919	0.89	NA	1	S2	1
ABP1	YBR097W	6	8	1880	0.8908	NA	1	S2	1
ABP1	YGR136W	6	9	2187	0.9014	NA	1	S2	1
ABP1	border	7	1	3673	0.2182	C	1	S2	1
ABP1	YLL032C	7	10	1737	0.8426	NA	1	S2	1
ABP1	YLR119W	7	11	1619	0.8763	NA	1	S2	1
ABP1	YOR355W	7	12	1915	0.9009	NA	1	S2	1
ABP1	YNR044W	7	13	1952	0.81	NA	1	S2	1
ABP1	YFR024C-A	7	14	1895	0.8675	NA	1	S2	1
ABP1	YNR006W	7	15	1802	0.9221	NA	1	S2	1
ABP1	YGR268C	7	16	1900	0.8749	NA	1	S2	1
ABP1	YLR254C	7	17	1714	0.8848	NA	1	S2	1
ABP1	YKL218C	7	18	1853	0.8844	NA	1	S2	1
ABP1	YLR218C	7	19	1845	0.868	NA	1	S2	1
ABP1	border	7	2	1520	0.8487	NA	1	S2	1
ABP1	YNL084C	7	20	2137	0.8988	NA	1	S2	1
ABP1	YLR025W	7	21	1643	0.8991	NA	1	S2	1
ABP1	YHR140W	7	22	2201	0.8997	NA	1	S2	1
ABP1	YNL086W	7	23	89	0.9459	NA	1	S2	1
ABP1	YAL031C	7	24	2195	0.8132	NA	1	S2	1
ABP1	YPR057W	7	25	2106	0.8893	NA	1	S2	1
ABP1	YOR284W	7	26	1706	0.8687	NA	1	S2	1
ABP1	YMR006C	7	27	2252	0.9194	NA	1	S2	1
ABP1	YML131W_2	7	28	1286	0.8815	NA	1	S2	1
ABP1	YGL060W	7	29	1623	0.9079	NA	1	S2	1
ABP1	YPL158C	7	3	96	0.7397	NA	1	S2	1
ABP1	YMR065W	7	30	1454	0.926	NA	1	S2	1
ABP1	border	7	31	2023	0.8709	NA	1	S2	1
ABP1	border	7	32	3090	0.7268	NA	1	S2	1
ABP1	YDL240W	7	4	2362	0.8774	NA	1	S2	1
ABP1	YKR023W	7	5	1112	0.897	NA	1	S2	1
ABP1	YJL194W	7	6	2262	0.9149	NA	1	S2	1
ABP1	YGR077C	7	7	1973	0.9021	NA	1	S2	1
ABP1	YER049W	7	8	1400	0.9022	NA	1	S2	1
ABP1	YHL002W	7	9	2313	0.8538	NA	1	S2	1
ABP1	border	8	1	3914	0.1062	C	1	S2	1
ABP1	YGR289C	8	10	2531	0.9006	NA	1	S2	1
ABP1	YCR088W	8	11	2216	0.9023	NA	1	S2	1
ABP1	YOL113W	8	12	2464	0.8971	NA	1	S2	1
ABP1	YLR191W	8	13	2058	0.9251	NA	1	S2	1
ABP1	YPL179W	8	14	1753	0.9146	NA	1	S2	1
ABP1	YJL102W	8	15	1846	0.8525	NA	1	S2	1
ABP1	YGL106W	8	16	57	1.0211	NA	1	S2	1
ABP1	YIL021W	8	17	2067	0.8924	NA	1	S2	1
ABP1	YDR379W	8	18	1722	0.8984	NA	1	S2	1
ABP1	YNL098C	8	19	2268	0.9112	NA	1	S2	1
ABP1	border	8	2	1556	0.9042	NA	1	S2	1
ABP1	YLR394W	8	20	2003	0.9041	NA	1	S2	1
ABP1	YDR329C	8	21	1818	0.8921	NA	1	S2	1
ABP1	YDR170C	8	22	2265	0.8182	NA	1	S2	1
ABP1	YHR158C	8	23	2008	0.934	NA	1	S2	1
ABP1	YEL037C_2	8	24	1613	0.9373	NA	1	S2	1
ABP1	YER086W	8	25	1266	0.9263	NA	1	S2	1
ABP1	YER008C	8	26	2440	0.8782	NA	1	S2	1
ABP1	YLR273C	8	27	1834	0.8628	NA	1	S2	1
ABP1	YEL015W	8	28	1624	0.8956	NA	1	S2	1
ABP1	YLR229C	8	29	1839	0.859	NA	1	S2	1
ABP1	YLR425W	8	3	2130	0.872	NA	1	S2	1
ABP1	YLR015W	8	30	1457	0.8773	NA	1	S2	1
ABP1	border	8	31	2051	0.904	NA	1	S2	1
ABP1	border	8	32	2768	0.8441	NA	1	S2	1
ABP1	YIL015W	8	4	2155	0.8578	NA	1	S2	1
ABP1	YIL031W	8	5	2345	0.879	NA	1	S2	1
ABP1	YOR294W	8	6	42	0.7388	NA	1	S2	1
ABP1	YMR247C	8	7	41	0.7889	NA	1	S2	1
ABP1	YPL204W	8	8	1008	0.901	NA	1	S2	1
ABP1	YDR466W	8	9	2010	0.9009	NA	1	S2	1
ABP1	border	9	1	2867	0.8866	NA	1	S2	1
ABP1	YIL132C	9	10	1608	0.8839	NA	1	S2	1
ABP1	YKL117W	9	11	934	0.9262	NA	1	S2	1
ABP1	YOR116C	9	12	1085	0.9252	NA	1	S2	1
ABP1	YJL098W	9	13	2585	0.833	NA	1	S2	1
ABP1	YBR234C	9	14	2132	0.9054	NA	1	S2	1
ABP1	YOR231W	9	15	2003	0.9068	NA	1	S2	1
ABP1	YGR252W	9	16	1723	0.8481	NA	1	S2	1
ABP1	YFL002C	9	17	2466	0.8965	NA	1	S2	1
ABP1	YER129W	9	18	2239	0.8796	NA	1	S2	1
ABP1	YMR101C	9	19	1316	0.8957	NA	1	S2	1
ABP1	border	9	2	1943	0.8884	NA	1	S2	1
ABP1	YCR008W	9	20	1638	0.8798	NA	1	S2	1
ABP1	YJL201W	9	21	2390	0.8688	NA	1	S2	1
ABP1	YLR098C	9	22	1874	0.9036	NA	1	S2	1
ABP1	YGR289C	9	23	2523	0.9172	NA	1	S2	1
ABP1	YBL017C	9	24	1612	0.8539	NA	1	S2	1
ABP1	YPR154W	9	25	1872	0.8897	NA	1	S2	1
ABP1	YDL129W	9	26	1802	0.8564	NA	1	S2	1
ABP1	YMR139W	9	27	2058	0.9316	NA	1	S2	1
ABP1	YPL246C	9	28	1848	0.9124	NA	1	S2	1
ABP1	YNL176C	9	29	88	0.8918	NA	1	S2	1
ABP1	YGR110W	9	3	2377	0.8696	NA	1	S2	1
ABP1	YFR010W	9	30	1951	0.914	NA	1	S2	1
ABP1	border	9	31	2044	0.9035	NA	1	S2	1
ABP1	border	9	32	3260	0.8755	NA	1	S2	1
ABP1	YMR079W	9	4	2054	0.8757	NA	1	S2	1
ABP1	YBR108W	9	5	1898	0.8332	NA	1	S2	1
ABP1	YIL062C	9	6	1515	0.8845	NA	1	S2	1
ABP1	YIL159W_2	9	7	1672	0.8567	NA	1	S2	1
ABP1	YCR002C	9	8	1286	0.9128	NA	1	S2	1
ABP1	YGR281W	9	9	2594	0.828	NA	1	S2	1
BBC1	border	1	1	2922	0.6579	S	2	S2	1
BBC1	border	1	10	2974	0.8604	NA	2	S2	1
BBC1	border	1	11	3019	0.8735	NA	2	S2	1
BBC1	border	1	12	3100	0.8869	NA	2	S2	1
BBC1	border	1	13	3262	0.8667	NA	2	S2	1
BBC1	border	1	14	2983	0.859	NA	2	S2	1
BBC1	border	1	15	2787	0.8548	NA	2	S2	1
BBC1	border	1	16	2653	0.9106	NA	2	S2	1
BBC1	border	1	17	2894	0.8855	NA	2	S2	1
BBC1	border	1	18	3283	0.9144	NA	2	S2	1
BBC1	border	1	19	3190	0.8653	NA	2	S2	1
BBC1	border	1	2	3257	0.8588	NA	2	S2	1
BBC1	border	1	20	3187	0.9294	NA	2	S2	1
BBC1	border	1	21	3205	0.9127	NA	2	S2	1
BBC1	border	1	22	3345	0.9102	NA	2	S2	1
BBC1	border	1	23	3094	0.8782	NA	2	S2	1
BBC1	border	1	24	3237	0.8828	NA	2	S2	1
BBC1	border	1	25	3032	0.9036	NA	2	S2	1
BBC1	border	1	26	3007	0.9245	NA	2	S2	1
BBC1	border	1	27	2603	0.8912	NA	2	S2	1
BBC1	border	1	28	3118	0.8991	NA	2	S2	1
BBC1	border	1	29	3205	0.8702	NA	2	S2	1
BBC1	border	1	3	2634	0.8887	NA	2	S2	1
BBC1	border	1	30	3106	0.8767	NA	2	S2	1
BBC1	border	1	31	2823	0.8422	NA	2	S2	1
BBC1	border	1	32	4683	0.369	C	2	S2	1
BBC1	border	1	4	2944	0.9189	NA	2	S2	1
BBC1	border	1	5	2469	0.9196	NA	2	S2	1
BBC1	border	1	6	2652	0.866	NA	2	S2	1
BBC1	border	1	7	2638	0.8392	NA	2	S2	1
BBC1	border	1	8	2737	0.8686	NA	2	S2	1
BBC1	border	1	9	3122	0.8581	NA	2	S2	1
BBC1	border	10	1	2261	0.8553	NA	2	S2	1
BBC1	YHL048W	10	10	3036	0.8558	NA	2	S2	1
BBC1	YBR009C	10	11	2285	0.9036	NA	2	S2	1
BBC1	YKR069W	10	12	2291	0.9035	NA	2	S2	1
BBC1	YFL059W	10	13	2442	0.8831	NA	2	S2	1
BBC1	YHR199C	10	14	2197	0.9152	NA	2	S2	1
BBC1	YBL071W-A	10	15	2395	0.8887	NA	2	S2	1
BBC1	YIL147C	10	16	2418	0.8604	NA	2	S2	1
BBC1	YDL028C_2	10	17	46	0.8618	NA	2	S2	1
BBC1	YOR204W	10	18	2544	0.8863	NA	2	S2	1
BBC1	YDR480W	10	19	73	0.9716	NA	2	S2	1
BBC1	border	10	2	1807	0.8999	NA	2	S2	1
BBC1	YLR098C	10	20	2026	0.8545	NA	2	S2	1
BBC1	YOR156C	10	21	2409	0.8594	NA	2	S2	1
BBC1	YOR129C	10	22	2491	0.8253	NA	2	S2	1
BBC1	YGL104C	10	23	1929	0.9357	NA	2	S2	1
BBC1	YML001W	10	24	2001	0.817	NA	2	S2	1
BBC1	YJR076C	10	25	2327	0.869	NA	2	S2	1
BBC1	YIL173W	10	26	2468	0.8356	NA	2	S2	1
BBC1	YPR187W	10	27	1778	0.8106	NA	2	S2	1
BBC1	YLR096W	10	28	1372	0.8636	NA	2	S2	1
BBC1	YJL180C	10	29	1899	0.8198	NA	2	S2	1
BBC1	YLR292C	10	3	2193	0.8929	NA	2	S2	1
BBC1	YPL038W	10	30	1860	0.8904	NA	2	S2	1
BBC1	border	10	31	2169	0.8915	NA	2	S2	1
BBC1	border	10	32	2361	0.8683	NA	2	S2	1
BBC1	YGR052W_2	10	4	2578	0.8541	NA	2	S2	1
BBC1	YNL094W	10	5	2437	0.8459	NA	2	S2	1
BBC1	YER124C	10	6	1899	0.9052	NA	2	S2	1
BBC1	YER114C	10	7	2168	0.8793	NA	2	S2	1
BBC1	YGR134W	10	8	1372	0.8886	NA	2	S2	1
BBC1	YMR026C	10	9	2665	0.831	NA	2	S2	1
BBC1	border	11	1	2050	0.8886	NA	2	S2	1
BBC1	YDR422C	11	10	2119	0.8685	NA	2	S2	1
BBC1	YIL062C	11	11	2147	0.9243	NA	2	S2	1
BBC1	YDR244W	11	12	1832	0.8898	NA	2	S2	1
BBC1	YDR229W	11	13	1628	0.909	NA	2	S2	1
BBC1	YMR003W	11	14	2596	0.8705	NA	2	S2	1
BBC1	YAR042W	11	15	1974	0.9063	NA	2	S2	1
BBC1	YOR357C	11	16	2229	0.8848	NA	2	S2	1
BBC1	YKR011C	11	17	2043	0.8906	NA	2	S2	1
BBC1	YDR107C	11	18	2041	0.8726	NA	2	S2	1
BBC1	YEL023C	11	19	2276	0.9267	NA	2	S2	1
BBC1	border	11	2	2039	0.8803	NA	2	S2	1
BBC1	YGL226W	11	20	2704	0.77	NA	2	S2	1
BBC1	YOL098C	11	21	88	0.9353	NA	2	S2	1
BBC1	YOR047C	11	22	1937	0.8831	NA	2	S2	1
BBC1	YMR018W	11	23	1660	0.8997	NA	2	S2	1
BBC1	YLR243W	11	24	1731	0.8869	NA	2	S2	1
BBC1	YIL173W	11	25	2104	0.8407	NA	2	S2	1
BBC1	YPL181W	11	26	1752	0.921	NA	2	S2	1
BBC1	YDL134C	11	27	36	1.2438	NA	2	S2	1
BBC1	YOR035C	11	28	2326	0.8631	NA	2	S2	1
BBC1	YMR104C	11	29	1506	0.8805	NA	2	S2	1
BBC1	YDR100W	11	3	1935	0.8684	NA	2	S2	1
BBC1	YBR177C	11	30	1959	0.8352	NA	2	S2	1
BBC1	border	11	31	2190	0.8501	NA	2	S2	1
BBC1	border	11	32	2377	0.8696	NA	2	S2	1
BBC1	YER081W	11	4	2704	0.8411	NA	2	S2	1
BBC1	YHR023W_2	11	5	2249	0.8377	NA	2	S2	1
BBC1	YJL062W	11	6	1766	0.9076	NA	2	S2	1
BBC1	YMR001C_2	11	7	62	0.9838	NA	2	S2	1
BBC1	YLR372W	11	8	1947	0.9094	NA	2	S2	1
BBC1	YDL146W	11	9	1826	0.7754	NA	2	S2	1
BBC1	border	12	1	2033	0.8585	NA	2	S2	1
BBC1	YCL036W	12	10	2476	0.8345	NA	2	S2	1
BBC1	YLR435W	12	11	47	0.8268	NA	2	S2	1
BBC1	YBR102C	12	12	2599	0.8132	NA	2	S2	1
BBC1	YNL229C	12	13	2011	0.8492	NA	2	S2	1
BBC1	YNR007C	12	14	2214	0.8871	NA	2	S2	1
BBC1	YMR001C_2	12	15	69	0.9544	NA	2	S2	1
BBC1	YLR452C	12	16	2083	0.9065	NA	2	S2	1
BBC1	YPL115C	12	17	2283	0.9062	NA	2	S2	1
BBC1	YML035C	12	18	2184	0.8868	NA	2	S2	1
BBC1	YNL244C	12	19	2137	0.8619	NA	2	S2	1
BBC1	border	12	2	1629	0.9154	NA	2	S2	1
BBC1	YJR061W	12	20	2013	0.8607	NA	2	S2	1
BBC1	YOL113W	12	21	2410	0.8953	NA	2	S2	1
BBC1	YGL207W	12	22	2931	0.795	NA	2	S2	1
BBC1	YAL067C	12	23	1401	0.9228	NA	2	S2	1
BBC1	YBL085W	12	24	2155	0.9151	NA	2	S2	1
BBC1	YDR052C	12	25	1598	0.9122	NA	2	S2	1
BBC1	YGR168C	12	26	1860	0.9183	NA	2	S2	1
BBC1	YJL134W	12	27	1856	0.903	NA	2	S2	1
BBC1	YBR200W	12	28	1936	0.9043	NA	2	S2	1
BBC1	YEL015W	12	29	1446	0.8677	NA	2	S2	1
BBC1	YDR507C	12	3	1530	0.8886	NA	2	S2	1
BBC1	YDL160C	12	30	1939	0.8716	NA	2	S2	1
BBC1	border	12	31	2236	0.876	NA	2	S2	1
BBC1	border	12	32	2335	0.8488	NA	2	S2	1
BBC1	YKR075C	12	4	2442	0.8361	NA	2	S2	1
BBC1	YLL039C	12	5	2237	0.8764	NA	2	S2	1
BBC1	YHR158C	12	6	2031	0.8941	NA	2	S2	1
BBC1	YOR081C	12	7	3374	0.8587	NA	2	S2	1
BBC1	YGL071W	12	8	2287	0.9043	NA	2	S2	1
BBC1	YOR358W	12	9	1937	0.9328	NA	2	S2	1
BBC1	border	13	1	2197	0.8496	NA	2	S2	1
BBC1	YLR025W	13	10	1291	0.9005	NA	2	S2	1
BBC1	YNR071C	13	11	2161	0.9125	NA	2	S2	1
BBC1	YDL226C	13	12	2069	0.8846	NA	2	S2	1
BBC1	YGR250C	13	13	1964	0.8891	NA	2	S2	1
BBC1	YMR084W	13	14	74	0.7256	NA	2	S2	1
BBC1	YNL298W	13	15	2227	0.8782	NA	2	S2	1
BBC1	YHR185C	13	16	2497	0.8446	NA	2	S2	1
BBC1	YOR012W	13	17	88	0.8629	NA	2	S2	1
BBC1	YLR435W	13	18	2031	0.9141	NA	2	S2	1
BBC1	YPR104C	13	19	1863	0.9092	NA	2	S2	1
BBC1	border	13	2	2253	0.9052	NA	2	S2	1
BBC1	YML015C	13	20	2328	0.8616	NA	2	S2	1
BBC1	YCL008C_2	13	21	2189	0.8609	NA	2	S2	1
BBC1	YLR460C	13	22	2118	0.8454	NA	2	S2	1
BBC1	YGR040W	13	23	1242	0.8339	NA	2	S2	1
BBC1	YDR159W	13	24	1489	0.8935	NA	2	S2	1
BBC1	YKR009C	13	25	2007	0.8557	NA	2	S2	1
BBC1	YLR292C	13	26	2013	0.8934	NA	2	S2	1
BBC1	YLR429W	13	27	1853	0.8543	NA	2	S2	1
BBC1	YAR014C	13	28	2040	0.9017	NA	2	S2	1
BBC1	YFR010W	13	29	1524	0.922	NA	2	S2	1
BBC1	YML001W	13	3	1902	0.8671	NA	2	S2	1
BBC1	YMR179W	13	30	1257	0.9002	NA	2	S2	1
BBC1	border	13	31	1974	0.8725	NA	2	S2	1
BBC1	border	13	32	2368	0.8741	NA	2	S2	1
BBC1	YDR190C	13	4	1881	0.8977	NA	2	S2	1
BBC1	YKL051W	13	5	1939	0.8903	NA	2	S2	1
BBC1	YDL179W	13	6	1931	0.9111	NA	2	S2	1
BBC1	YFR004W	13	7	1375	0.8787	NA	2	S2	1
BBC1	YMR216C	13	8	1884	0.9018	NA	2	S2	1
BBC1	YCL024W	13	9	1689	0.8812	NA	2	S2	1
BBC1	border	14	1	2277	0.8459	NA	2	S2	1
BBC1	YCL034W	14	10	2511	0.7875	NA	2	S2	1
BBC1	YFL062W	14	11	2382	0.8682	NA	2	S2	1
BBC1	YFR034C	14	12	2270	0.8976	NA	2	S2	1
BBC1	YGR092W_2	14	13	2120	0.8738	NA	2	S2	1
BBC1	YIL128W	14	14	2039	0.8987	NA	2	S2	1
BBC1	YNL092W	14	15	84	0.9374	NA	2	S2	1
BBC1	YER144C	14	16	2755	0.8305	NA	2	S2	1
BBC1	YER032W	14	17	2187	0.8939	NA	2	S2	1
BBC1	YLR119W	14	18	2252	0.9256	NA	2	S2	1
BBC1	YBR130C	14	19	1800	0.9019	NA	2	S2	1
BBC1	border	14	2	2128	0.9198	NA	2	S2	1
BBC1	YGL206C	14	20	2156	0.9025	NA	2	S2	1
BBC1	YJR115W	14	21	2292	0.846	NA	2	S2	1
BBC1	YOR117W	14	22	928	0.9439	NA	2	S2	1
BBC1	YOR116C	14	23	1929	0.8512	NA	2	S2	1
BBC1	YDR259C	14	24	2548	0.8271	NA	2	S2	1
BBC1	YOR017W	14	25	1959	0.9112	NA	2	S2	1
BBC1	YOR098C	14	26	1764	0.9191	NA	2	S2	1
BBC1	YDR190C	14	27	1913	0.8575	NA	2	S2	1
BBC1	YGL197W	14	28	1952	0.8495	NA	2	S2	1
BBC1	YIL045W	14	29	1390	0.8749	NA	2	S2	1
BBC1	YIL095W	14	3	1951	0.9206	NA	2	S2	1
BBC1	YEL023C	14	30	1969	0.8877	NA	2	S2	1
BBC1	border	14	31	2151	0.8986	NA	2	S2	1
BBC1	border	14	32	2215	0.8701	NA	2	S2	1
BBC1	YLR370C	14	4	2313	0.8525	NA	2	S2	1
BBC1	YIL092W	14	5	1880	0.8571	NA	2	S2	1
BBC1	YGL181W	14	6	2218	0.8863	NA	2	S2	1
BBC1	YDL229W	14	7	1888	0.8946	NA	2	S2	1
BBC1	YFR034C	14	8	2356	0.8587	NA	2	S2	1
BBC1	YLL048C_2	14	9	2137	0.8286	NA	2	S2	1
BBC1	border	15	1	2286	0.8864	NA	2	S2	1
BBC1	YLR105C	15	10	1922	0.9295	NA	2	S2	1
BBC1	YBL016W	15	11	2169	0.9211	NA	2	S2	1
BBC1	YPL181W	15	12	2215	0.8735	NA	2	S2	1
BBC1	YPR065W	15	13	1637	0.8999	NA	2	S2	1
BBC1	YAL041W	15	14	2109	0.9168	NA	2	S2	1
BBC1	YNL229C	15	15	1780	0.8826	NA	2	S2	1
BBC1	YLR320W	15	16	2428	0.9019	NA	2	S2	1
BBC1	YOR304W	15	17	2092	0.8834	NA	2	S2	1
BBC1	YBR200W	15	18	2606	0.8859	NA	2	S2	1
BBC1	YPR152C	15	19	89	0.9594	NA	2	S2	1
BBC1	border	15	2	1892	0.8927	NA	2	S2	1
BBC1	YKR069W	15	20	2540	0.8548	NA	2	S2	1
BBC1	YNL199C	15	21	2196	0.8697	NA	2	S2	1
BBC1	YDL146W	15	22	2066	0.8869	NA	2	S2	1
BBC1	YML065W	15	23	2213	0.9035	NA	2	S2	1
BBC1	YGR058W	15	24	1970	0.9323	NA	2	S2	1
BBC1	YNR047W	15	25	1946	0.8758	NA	2	S2	1
BBC1	YOL117W	15	26	1754	0.8788	NA	2	S2	1
BBC1	YER032W	15	27	1812	0.8575	NA	2	S2	1
BBC1	YNR038W	15	28	2216	0.8715	NA	2	S2	1
BBC1	YJL084C	15	29	1948	0.9258	NA	2	S2	1
BBC1	YOR008C-A	15	3	1855	0.8853	NA	2	S2	1
BBC1	YPL022W	15	30	1127	0.9518	NA	2	S2	1
BBC1	border	15	31	2081	0.8553	NA	2	S2	1
BBC1	border	15	32	2332	0.8247	NA	2	S2	1
BBC1	YPL126W	15	4	2288	0.8509	NA	2	S2	1
BBC1	YKR101W	15	5	2605	0.8528	NA	2	S2	1
BBC1	YMR080C	15	6	1762	0.8673	NA	2	S2	1
BBC1	YDR036C	15	7	1937	0.8893	NA	2	S2	1
BBC1	YCR009C	15	8	69	0.9544	NA	2	S2	1
BBC1	YGL175C	15	9	2396	0.8742	NA	2	S2	1
BBC1	border	16	1	2181	0.9025	NA	2	S2	1
BBC1	YOR127W	16	10	2218	0.8804	NA	2	S2	1
BBC1	YAL005C	16	11	2157	0.9286	NA	2	S2	1
BBC1	YOR208W	16	12	1870	0.8611	NA	2	S2	1
BBC1	YJL164C	16	13	1759	0.8658	NA	2	S2	1
BBC1	YGL190C	16	14	2222	0.8569	NA	2	S2	1
BBC1	YNL031C	16	15	2082	0.9267	NA	2	S2	1
BBC1	YJL033W	16	16	2158	0.8845	NA	2	S2	1
BBC1	YOR039W	16	17	1890	0.8556	NA	2	S2	1
BBC1	YKR030W	16	18	2185	0.8593	NA	2	S2	1
BBC1	YNL152W	16	19	2609	0.8933	NA	2	S2	1
BBC1	border	16	2	2216	0.8879	NA	2	S2	1
BBC1	YKL025C	16	20	2418	0.8433	NA	2	S2	1
BBC1	YBR053C	16	21	2569	0.8593	NA	2	S2	1
BBC1	YGR250C	16	22	2297	0.8768	NA	2	S2	1
BBC1	YLR019W	16	23	1951	0.9021	NA	2	S2	1
BBC1	YDR129C	16	24	1884	0.8701	NA	2	S2	1
BBC1	YNL106C	16	25	2589	0.8244	NA	2	S2	1
BBC1	YMR139W	16	26	2263	0.8615	NA	2	S2	1
BBC1	YIL063C	16	27	2178	0.8533	NA	2	S2	1
BBC1	YOR101W	16	28	1874	0.8842	NA	2	S2	1
BBC1	YPL082C	16	29	1377	0.9025	NA	2	S2	1
BBC1	YHR064C	16	3	2294	0.8522	NA	2	S2	1
BBC1	YKL218C	16	30	1347	0.9011	NA	2	S2	1
BBC1	border	16	31	2236	0.9044	NA	2	S2	1
BBC1	border	16	32	2597	0.8553	NA	2	S2	1
BBC1	YPR008W	16	4	1888	0.8946	NA	2	S2	1
BBC1	YNR038W	16	5	2057	0.87	NA	2	S2	1
BBC1	YOR344C	16	6	2104	0.8996	NA	2	S2	1
BBC1	YJL201W	16	7	1586	0.8786	NA	2	S2	1
BBC1	YDR159W	16	8	1936	0.8775	NA	2	S2	1
BBC1	YDR265W	16	9	1472	0.8762	NA	2	S2	1
BBC1	border	17	1	2213	0.901	NA	2	S2	1
BBC1	YLR081W	17	10	2069	0.8968	NA	2	S2	1
BBC1	YIL015W	17	11	1552	0.9134	NA	2	S2	1
BBC1	YNL234W	17	12	1848	0.9288	NA	2	S2	1
BBC1	YNL037C	17	13	2870	0.7994	NA	2	S2	1
BBC1	YOL033W	17	14	1867	0.8452	NA	2	S2	1
BBC1	YDR277C	17	15	1900	0.9189	NA	2	S2	1
BBC1	YGR218W	17	16	2009	0.9159	NA	2	S2	1
BBC1	YNL084C	17	17	1671	0.936	NA	2	S2	1
BBC1	YGL016W	17	18	2588	0.8785	NA	2	S2	1
BBC1	YNL086W	17	19	1310	0.9025	NA	2	S2	1
BBC1	border	17	2	2293	0.9008	NA	2	S2	1
BBC1	YLR113W	17	20	2146	0.9087	NA	2	S2	1
BBC1	YBL007C	17	21	1866	0.8752	NA	2	S2	1
BBC1	YMR014W	17	22	1751	0.8656	NA	2	S2	1
BBC1	YER149C	17	23	2062	0.8132	NA	2	S2	1
BBC1	YHR027C	17	24	2114	0.8282	NA	2	S2	1
BBC1	YMR048W	17	25	1851	0.9083	NA	2	S2	1
BBC1	YCL008C_2	17	26	1771	0.8781	NA	2	S2	1
BBC1	YDL225W	17	27	2034	0.8903	NA	2	S2	1
BBC1	YNL101W	17	28	1577	0.899	NA	2	S2	1
BBC1	YBL061C	17	29	1524	0.8898	NA	2	S2	1
BBC1	YJL020C	17	3	2211	0.8662	NA	2	S2	1
BBC1	YPL179W	17	30	1666	0.8719	NA	2	S2	1
BBC1	border	17	31	2220	0.9099	NA	2	S2	1
BBC1	border	17	32	2421	0.8769	NA	2	S2	1
BBC1	YCR043C	17	4	1987	0.9123	NA	2	S2	1
BBC1	YDL065C	17	5	2152	0.8224	NA	2	S2	1
BBC1	YDR515W	17	6	2065	0.8744	NA	2	S2	1
BBC1	YGL175C	17	7	2234	0.8528	NA	2	S2	1
BBC1	YNR007C	17	8	1967	0.8781	NA	2	S2	1
BBC1	YER047C	17	9	2269	0.8889	NA	2	S2	1
BBC1	border	18	1	2128	0.8593	NA	2	S2	1
BBC1	YMR299C	18	10	1994	0.8608	NA	2	S2	1
BBC1	YDL113C	18	11	2097	0.9179	NA	2	S2	1
BBC1	YML016C	18	12	2173	0.8403	NA	2	S2	1
BBC1	YDR362C	18	13	875	0.927	NA	2	S2	1
BBC1	YJL157C	18	14	2281	0.781	NA	2	S2	1
BBC1	YOR355W	18	15	2234	0.881	NA	2	S2	1
BBC1	YOL005C	18	16	2136	0.8697	NA	2	S2	1
BBC1	YGL252C	18	17	2493	0.8707	NA	2	S2	1
BBC1	YER129W	18	18	2245	0.896	NA	2	S2	1
BBC1	YKL040C	18	19	2800	0.8568	NA	2	S2	1
BBC1	border	18	2	2060	0.8843	NA	2	S2	1
BBC1	YBR278W	18	20	2229	0.8531	NA	2	S2	1
BBC1	YLL039C	18	21	2054	0.8867	NA	2	S2	1
BBC1	YJR115W	18	22	2131	0.8676	NA	2	S2	1
BBC1	YNL110C	18	23	1248	0.8379	NA	2	S2	1
BBC1	YJR138W	18	24	2334	0.8703	NA	2	S2	1
BBC1	YMR006C	18	25	1868	0.8397	NA	2	S2	1
BBC1	YBR023C	18	26	1721	0.9076	NA	2	S2	1
BBC1	YNL333W	18	27	1811	0.9046	NA	2	S2	1
BBC1	YOR057W	18	28	2122	0.8215	NA	2	S2	1
BBC1	YLR162W-A	18	29	1958	0.8348	NA	2	S2	1
BBC1	YNL153C	18	3	2123	0.8418	NA	2	S2	1
BBC1	YJL151C	18	30	1601	0.911	NA	2	S2	1
BBC1	border	18	31	2247	0.8861	NA	2	S2	1
BBC1	border	18	32	2493	0.8871	NA	2	S2	1
BBC1	YOR181W	18	4	2626	0.8432	NA	2	S2	1
BBC1	YBR238C	18	5	2163	0.8831	NA	2	S2	1
BBC1	YML109W	18	6	2217	0.8364	NA	2	S2	1
BBC1	YPL178W	18	7	1951	0.9075	NA	2	S2	1
BBC1	YBR239C	18	8	2189	0.8289	NA	2	S2	1
BBC1	YER054C	18	9	2117	0.8795	NA	2	S2	1
BBC1	border	19	1	2239	0.8971	NA	2	S2	1
BBC1	YGL104C	19	10	2037	0.8567	NA	2	S2	1
BBC1	YMR003W	19	11	2015	0.882	NA	2	S2	1
BBC1	YDR306C	19	12	2050	0.8947	NA	2	S2	1
BBC1	YHR114W	19	13	1806	0.8889	NA	2	S2	1
BBC1	YPR184W	19	14	2292	0.8863	NA	2	S2	1
BBC1	YKL117W	19	15	1607	0.8794	NA	2	S2	1
BBC1	YKR023W	19	16	1933	0.9186	NA	2	S2	1
BBC1	YHR016C	19	17	1981	0.9058	NA	2	S2	1
BBC1	YNL315C	19	18	1921	0.8237	NA	2	S2	1
BBC1	YOR367W	19	19	57	0.9601	NA	2	S2	1
BBC1	border	19	2	2181	0.9288	NA	2	S2	1
BBC1	YML015C	19	20	2373	0.8895	NA	2	S2	1
BBC1	YDR362C	19	21	624	0.9467	NA	2	S2	1
BBC1	YOR101W	19	22	1748	0.8732	NA	2	S2	1
BBC1	YPL242C	19	23	1634	0.9011	NA	2	S2	1
BBC1	YNL020C	19	24	2068	0.8757	NA	2	S2	1
BBC1	YML065W	19	25	1707	0.9099	NA	2	S2	1
BBC1	YOR358W	19	26	2223	0.8564	NA	2	S2	1
BBC1	YAL067C	19	27	1705	0.9158	NA	2	S2	1
BBC1	YDL229W	19	28	1856	0.8572	NA	2	S2	1
BBC1	YOR129C	19	29	1820	0.9052	NA	2	S2	1
BBC1	YPR184W	19	3	1833	0.8332	NA	2	S2	1
BBC1	YNL103W	19	30	1782	0.8681	NA	2	S2	1
BBC1	border	19	31	2182	0.8968	NA	2	S2	1
BBC1	border	19	32	2220	0.8979	NA	2	S2	1
BBC1	YML010W	19	4	1710	0.8788	NA	2	S2	1
BBC1	YKL109W	19	5	2475	0.8654	NA	2	S2	1
BBC1	YER096W	19	6	1750	0.8861	NA	2	S2	1
BBC1	YCL027W	19	7	1802	0.9164	NA	2	S2	1
BBC1	YJL203W	19	8	2617	0.8983	NA	2	S2	1
BBC1	YGL153W	19	9	1770	0.8841	NA	2	S2	1
BBC1	border	2	1	4730	0.0591	C	2	S2	1
BBC1	border	2	10	2519	0.8572	NA	2	S2	1
BBC1	border	2	11	2717	0.8572	NA	2	S2	1
BBC1	border	2	12	2680	0.8576	NA	2	S2	1
BBC1	border	2	13	2478	0.9042	NA	2	S2	1
BBC1	border	2	14	2838	0.8975	NA	2	S2	1
BBC1	border	2	15	2624	0.8518	NA	2	S2	1
BBC1	border	2	16	2527	0.8781	NA	2	S2	1
BBC1	border	2	17	2701	0.8571	NA	2	S2	1
BBC1	border	2	18	2798	0.8879	NA	2	S2	1
BBC1	border	2	19	2782	0.9031	NA	2	S2	1
BBC1	border	2	2	2329	0.8245	NA	2	S2	1
BBC1	border	2	20	2523	0.8607	NA	2	S2	1
BBC1	border	2	21	2448	0.8843	NA	2	S2	1
BBC1	border	2	22	2717	0.8694	NA	2	S2	1
BBC1	border	2	23	2504	0.8551	NA	2	S2	1
BBC1	border	2	24	2487	0.8928	NA	2	S2	1
BBC1	border	2	25	2365	0.8363	NA	2	S2	1
BBC1	border	2	26	2329	0.8597	NA	2	S2	1
BBC1	border	2	27	2376	0.9163	NA	2	S2	1
BBC1	border	2	28	2314	0.8619	NA	2	S2	1
BBC1	border	2	29	2464	0.8242	NA	2	S2	1
BBC1	border	2	3	2489	0.868	NA	2	S2	1
BBC1	border	2	30	2489	0.9187	NA	2	S2	1
BBC1	border	2	31	2604	0.8591	NA	2	S2	1
BBC1	border	2	32	4381	0.0633	C	2	S2	1
BBC1	border	2	4	1935	0.9	NA	2	S2	1
BBC1	border	2	5	2261	0.8687	NA	2	S2	1
BBC1	border	2	6	2313	0.9207	NA	2	S2	1
BBC1	border	2	7	2388	0.9116	NA	2	S2	1
BBC1	border	2	8	2624	0.8875	NA	2	S2	1
BBC1	border	2	9	2451	0.9095	NA	2	S2	1
BBC1	border	20	1	2221	0.8806	NA	2	S2	1
BBC1	YPR119W	20	10	1927	0.9027	NA	2	S2	1
BBC1	YNL298W	20	11	2177	0.9156	NA	2	S2	1
BBC1	YHR077C	20	12	2068	0.899	NA	2	S2	1
BBC1	YDR231C	20	13	2040	0.908	NA	2	S2	1
BBC1	YOL028C	20	14	1957	0.8948	NA	2	S2	1
BBC1	YLR105C	20	15	2128	0.9224	NA	2	S2	1
BBC1	YGR227W	20	16	1980	0.8963	NA	2	S2	1
BBC1	YIL106W	20	17	2031	0.9194	NA	2	S2	1
BBC1	YDL179W	20	18	31	0.9067	NA	2	S2	1
BBC1	YPR108W	20	19	2468	0.8607	NA	2	S2	1
BBC1	border	20	2	2075	0.902	NA	2	S2	1
BBC1	YJL095W	20	20	2288	0.8848	NA	2	S2	1
BBC1	YDR490C	20	21	1958	0.9305	NA	2	S2	1
BBC1	YDL029W	20	22	1894	0.8784	NA	2	S2	1
BBC1	YBR225W	20	23	1837	0.8756	NA	2	S2	1
BBC1	YDR507C	20	24	2285	0.8457	NA	2	S2	1
BBC1	YMR140W	20	25	2038	0.8921	NA	2	S2	1
BBC1	YGL099W	20	26	1937	0.8597	NA	2	S2	1
BBC1	YER113C	20	27	1589	0.8628	NA	2	S2	1
BBC1	YOR098C	20	28	2114	0.8665	NA	2	S2	1
BBC1	YOR127W	20	29	1846	0.8684	NA	2	S2	1
BBC1	YNL315C	20	3	1612	0.8631	NA	2	S2	1
BBC1	YPL235W	20	30	1427	0.9164	NA	2	S2	1
BBC1	border	20	31	2274	0.8943	NA	2	S2	1
BBC1	border	20	32	2106	0.8833	NA	2	S2	1
BBC1	YLR332W	20	4	1915	0.9261	NA	2	S2	1
BBC1	YDR148C	20	5	1973	0.8577	NA	2	S2	1
BBC1	YLR166C	20	6	2186	0.8376	NA	2	S2	1
BBC1	YNL244C	20	7	1881	0.8575	NA	2	S2	1
BBC1	YLR191W	20	8	1725	0.8932	NA	2	S2	1
BBC1	YLL005C	20	9	1977	0.8487	NA	2	S2	1
BBC1	border	21	1	2258	0.8732	NA	2	S2	1
BBC1	YML023C	21	10	1769	0.916	NA	2	S2	1
BBC1	YDR085C	21	11	1601	0.8469	NA	2	S2	1
BBC1	YNL255C	21	12	2077	0.9181	NA	2	S2	1
BBC1	YOR229W	21	13	2126	0.909	NA	2	S2	1
BBC1	YIL106W	21	14	2284	0.8594	NA	2	S2	1
BBC1	YNL139C	21	15	2357	0.9031	NA	2	S2	1
BBC1	YKR009C	21	16	2228	0.8858	NA	2	S2	1
BBC1	YJR132W	21	17	1931	0.9177	NA	2	S2	1
BBC1	YPL100W	21	18	2364	0.8648	NA	2	S2	1
BBC1	YOL156W	21	19	1754	0.918	NA	2	S2	1
BBC1	border	21	2	1915	0.8971	NA	2	S2	1
BBC1	YGR257C	21	20	2095	0.9107	NA	2	S2	1
BBC1	YPR023C	21	21	1614	0.8764	NA	2	S2	1
BBC1	YBR102C	21	22	2260	0.8912	NA	2	S2	1
BBC1	YBR239C	21	23	2224	0.8522	NA	2	S2	1
BBC1	YCR002C	21	24	1879	0.8627	NA	2	S2	1
BBC1	YHR140W	21	25	2062	0.9026	NA	2	S2	1
BBC1	YJR022W	21	26	1752	0.8844	NA	2	S2	1
BBC1	YBR133C	21	27	53	0.9323	NA	2	S2	1
BBC1	YLR355C	21	28	1109	0.9329	NA	2	S2	1
BBC1	YGR159C	21	29	1278	0.8818	NA	2	S2	1
BBC1	YLR229C	21	3	2049	0.8677	NA	2	S2	1
BBC1	YNL023C	21	30	1662	0.9054	NA	2	S2	1
BBC1	border	21	31	2200	0.8874	NA	2	S2	1
BBC1	border	21	32	3115	0.9114	NA	2	S2	1
BBC1	YDR457W	21	4	1896	0.9011	NA	2	S2	1
BBC1	YLR154C-G	21	5	1929	0.8419	NA	2	S2	1
BBC1	YHL048W	21	6	2058	0.891	NA	2	S2	1
BBC1	YKL221W	21	7	1845	0.8858	NA	2	S2	1
BBC1	YGR210C	21	8	2175	0.8398	NA	2	S2	1
BBC1	YJR112W	21	9	2422	0.8292	NA	2	S2	1
BBC1	border	22	1	2337	0.884	NA	2	S2	1
BBC1	YMR084W	22	10	68	1.0978	NA	2	S2	1
BBC1	YGR238C	22	11	2125	0.9086	NA	2	S2	1
BBC1	YLR266C	22	12	2009	0.9251	NA	2	S2	1
BBC1	YDL077C	22	13	2475	0.8535	NA	2	S2	1
BBC1	YJL010C	22	14	2139	0.8367	NA	2	S2	1
BBC1	YDR085C	22	15	1823	0.9106	NA	2	S2	1
BBC1	YJL127C	22	16	2684	0.8598	NA	2	S2	1
BBC1	YER172C	22	17	2112	0.9244	NA	2	S2	1
BBC1	YMR124W	22	18	1473	0.9164	NA	2	S2	1
BBC1	YOL024W	22	19	1664	0.9077	NA	2	S2	1
BBC1	border	22	2	1974	0.8936	NA	2	S2	1
BBC1	YNL238W	22	20	2181	0.8856	NA	2	S2	1
BBC1	YOR074C	22	21	27	0.7642	NA	2	S2	1
BBC1	YML035C	22	22	2387	0.8389	NA	2	S2	1
[truncated: 292,913+ more rows]

## Sheet: UniquePreys_Fig1B
Preys
YNL291C
YOR247W
YLR206W
YEL037C
YPL158C
YLR425W
YGR110W
YLR292C
YDR100W
YDR507C
YML001W
YIL095W
YOR008C-A
YHR064C
YJL020C
YNL153C
YPR184W
YNL315C
YLR229C
YMR138W
YOR047C
YOR362C
YLR381W
YER047C
YDL240W
YDR148C
YFR028C
YGL090W
YML131W
YPR072W
YBL058W
YLR363W-A
YDR409W
YKR027W
YOR074C
YAL027W
YAL041W
YCR105W
YLR337C
YBR205W
YPL153C
YMR275C
YJR112W
YPL209C
YKL213C
YLR423C
YDR216W
YDL155W
YIL015W
YMR079W
YGR052W
YER081W
YKR075C
YDR190C
YLR370C
YPL126W
YPR008W
YCR043C
YOR181W
YML010W
YLR332W
YDR457W
YJR056C
YDL019C
YCR035C
YPL194W
YIL063C
YMR014W
YPL161C
YLR314C
YPL038W
YOR304W
YDR368W
YDR178W
YER114C
YDR239C
YDR166C
YHR042W
YIL132C
YDL029W
YFL018C
YLR372W
YKL108W
YER049W
YOR156C
YBR059C
YIL147C
YPL070W
YPL235W
YKR023W
YIL031W
YBR108W
YNL094W
YHR023W
YLL039C
YKL051W
YIL092W
YKR101W
YNR038W
YDL065C
YBR238C
YKL109W
YLR154C-G
YBL061C
YBR109C
YCL024W
YCL031C
YOR136W
YDR379W
YOL028C
YBR130C
YNL307C
YER115C
YOL054W
YGR134W
YLR078C
YOL100W
YLR330W
YOR370C
YMR287C
YLR430W
YML023C
YKR105C
YBR186W
YOL147C
YNL206C
YOR227W
YKL129C
YPR161C
YPL204W
YJL194W
YOR294W
YIL062C
YER124C
YJL062W
YHR158C
YDL179W
YGL181W
YMR080C
YOR344C
YDR515W
YML109W
YER096W
YLR166C
YHL048W
YPR187W
YDR329C
YDL006W
YCR030C
YOL044W
YLL022C
YNL023C
YMR208W
YKL013C
YGR188C
YNL287W
YLR310C
YPL115C
YNL116W
YMR259C
YGR048W
YPR108W
YLR460C
YNR006W
YLR144C
YLR318W
YOR208W
YOR229W
YJR022W
YLR272C
YOR357C
YGR077C
YMR247C
YIL159W
YMR001C
YOR081C
YFR004W
YDL229W
YDR036C
YJL201W
YGL175C
YPL178W
YCL027W
YNL244C
YKL221W
YNL232W
YNL103W
YER132C
YOR264W
YNL271C
YBL005W
YDL225W
YGL252C
YLR324W
YLR394W
YGR218W
YCL005W
YDR422C
YOL019W
YPL008W
YJL203W
YIR010W
YLR024C
YBR034C
YGR252W
YLR426W
YNL269W
YKR103W
YBR053C
YDL125C
YJL010C
YPL203W
YBR097W
YCR002C
YGL071W
YMR216C
YFR034C
YCR009C
YDR159W
YNR007C
YBR239C
YLR191W
YGR210C
YOR012W
YMR093W
YJL210W
YLR422W
YOR059C
YGR279C
YJR149W
YOR195W
YGR238C
YLL027W
YOR329C
YIL039W
YBR023C
YGL178W
YFR013W
YBR058C
YDR477W
YNL092W
YOL098C
YLR150W
YGR136W
YHL002W
YDR466W
YGR281W
YMR026C
YDL146W
YOR358W
YLL048C
YDR265W
YER054C
YGL153W
YLL005C
YGL016W
YDR314C
YIL033C
YIL013C
YDL159W
YML095C
YLR291C
YLR258W
YDL117W
YHL032C
YLL040C
YHR016C
YGR295C
YDR523C
YBR069C
YNL139C
YBR003W
YMR109W
YGR159C
YLL032C
YGR289C
YCL036W
YLR025W
YCL034W
YLR105C
YOR127W
YLR081W
YMR299C
YGL104C
YPR119W
YMR084W
YOR204W
YOL133W
YJL128C
YMR048W
YBL093C
YOR191W
YDR372C
YBL017C
YLR019W
YMR140W
YJL164C
YBR234C
YNL026W
YHL030W
YNL078W
YBL071W-A
YIL144W
YLR273C
YCR008W
YLR119W
YCR088W
YKL117W
YBR009C
YLR435W
YNR071C
YFL062W
YBL016W
YAL005C
YDL113C
YMR003W
YNL298W
YDR085C
YOR062C
YNL138W
YDR386W
YOL033W
YNL214W
YER155C
YJR138W
YNL176C
YGR178C
YOR039W
YOL078W
YDR414C
YGR229C
YGL099W
YPL180W
YOL156W
YBR150C
YLR108C
YGL197W
YJL098W
YOR355W
YOL113W
YOR116C
YKR069W
YDR244W
YBR102C
YDL226C
YPL181W
YNL234W
YML016C
YDR306C
YHR077C
YNL255C
YLR266C
YML002W
YIL094C
YHR199C
YJL155C
YNL097C
YNL112W
YLR117C
YGR268C
YPR174C
YER166W
YGR227W
YER158C
YOR284W
YKR082W
YNL243W
YKL054C
YPL077C
YNR044W
YFL059W
YDR229W
YNL229C
YGR250C
YGR092W
YPR065W
YNL037C
YDR362C
YHR114W
YDR231C
YDL077C
YMR032W
YHR061C
YJR061W
YGR168C
YDL156W
YBR160W
YAL031C
YCR086W
YIR003W
YOR042W
YPL055C
YER086W
YJR132W
YER116C
YKL122C
YJL084C
YHR160C
YDL160C
YDR388W
YFR024C-A
YPL179W
YIL128W
YGL190C
YJL157C
YIL106W
YPR152C
YLR274W
YDR170C
YLR254C
YLR096W
YJL151C
YMR018W
YLR355C
YDL199C
YDL149W
YOL036W
YMR066W
YDR122W
YMR127C
YPL127C
YJL102W
YOR231W
YAR042W
YNL031C
YDR277C
YNL030W
YDR480W
YMR162C
YMR232W
YNL238W
YOL089C
YPL082C
YBR225W
YER040W
YFL010C
YJL134W
YNL025C
YGL070C
YPR190C
YDR490C
YNR047W
YGL106W
YLR452C
YHR185C
YER144C
YLR320W
YJL033W
YOL005C
YKR009C
YJL127C
YLR309C
YLR218C
YLL049W
YPR104C
YNL020C
YPR023C
YER164W
YLR113W
YDR129C
YBL039C
YHR084W
YIL021W
YFL002C
YDL028C
YKR011C
YER032W
YNL084C
YER172C
YOL117W
YJL042W
YFR021W
YOL014W
YJL095W
YPR057W
YML011C
YGR058W
YMR253C
YDR142C
YPR154W
YPR055W
YCL028W
YKL218C
YER129W
YDR107C
YML035C
YBR200W
YKR030W
YPL100W
YMR124W
YKR001C
YHR027C
YPL032C
YKL025C
YCR099C
YPR089W
YGR004W
YJR083C
YMR313C
YOL070C
YMR308C
YKL040C
YNL098C
YMR101C
YEL023C
YNL152W
YNL086W
YOR367W
YOL024W
YDR416W
YOR196C
YDR104C
YDR103W
YPL022W
YAL018C
YMR302C
YIL156W
YBL007C
YDR052C
YCL014W
YGR070W
YLR098C
YGL226W
YML015C
YGL206C
YBR278W
YGR257C
YHL008C
YJR043C
YPL140C
YMR192W
YGL242C
YER113C
YKL092C
YMR179W
YOR035C
YLR196W
YBL097W
YOR091W
YNL058C
YPR110C
YDR545W
YCL008C
YJR115W
YNL199C
YHR200W
YGL207W
YGR225W
YNL106C
YOR194C
YLR436C
YER167W
YAR014C
YLR162W-A
YER118C
YHR140W
YOR129C
YOR117W
YOR101W
YFR040W
YLR429W
YNL110C
YER149C
YDL070W
YHL035C
YOR057W
YIR006C
YNL131W
YAL067C
YGR040W
YML065W
YPL242C
YLR223C
YPL246C
YKR048C
YOL018C
YPL147W
YOL068C
YGR037C
YLR243W
YBL085W
YDR259C
YDL047W
YBR177C
YNL101W
YBR133C
YKL101W
YJR076C
YIL173W
YOR017W
YMR006C
YLR245C
YPL249C
YIL045W
YER008C
YDL129W
YOR098C
YMR139W
YMR065W
YDR243C
YLR015W
YER039C
YDL134C
YNL333W
YNL073W
YDL095W
YBR140C
YOR178C
YEL015W
YDL127W
YGL060W
YJL180C
YMR104C
YFR010W
YGR239C

## Sheet: NegativeControl_Preys_Fig1B
Negative control preys
YLR154C-G
YLR162W-A
YLR223C
YLR266C
YLR363W-A
YLR394W
YLR460C
YML015C
YML023C
YML065W
YML095C
YMR006C
YMR014W
YMR101C
YNL097C
YNL110C
YNL269W
YNR038W
YNR044W
YOL005C
YOL014W
YOL024W
YOL068C
YOR008C-A
YOR012W
YOR074C
YOR098C
YOR194C
YOR294W
YOR304W
YPL126W
YPL127C
YPL178W
YPL194W
YPR057W
YPR065W
YPR089W
YPR104C
YPR152C
YPR187W

## Sheet: LiquidDHFR-PCA_Valid_FigS1D-E
Bait	Prey	OD per Time points: 0	1	2	3	4	5	6	7	8	9	10	11	12	13	14	15	16	17	18	19	20	21	22	23	24	25	26	27	28	29	30	31	32	33	34	35	36	37	38	39	40	41	42	43	44	45	46	47
ABP1	YGL099W_1	0.10262	0.10205	0.10175	0.10173	0.10265	0.1032	0.10405	0.10455	0.10538	0.10588	0.10658	0.10713	0.10785	0.10848	0.10915	0.1099	0.11035	0.11095	0.1115	0.11215	0.11243	0.1131	0.11348	0.114	0.11435	0.11495	0.11538	0.1158	0.11635	0.11683	0.11755	0.11807	0.11858	0.1194	0.11985	0.12063	0.12123	0.12195	0.12265	0.12338	0.12413	0.1251	0.1258	0.12668	0.12745	0.12843	0.12912	0.13005
BEM1-2	YGL206C_2	0.10495	0.1049	0.10402	0.10408	0.10485	0.10555	0.10625	0.10688	0.10758	0.10798	0.10825	0.10875	0.10933	0.1097	0.11033	0.11095	0.11135	0.11178	0.11245	0.11295	0.1133	0.1137	0.11428	0.11455	0.11508	0.11545	0.1158	0.1162	0.1166	0.11698	0.11737	0.11785	0.1183	0.1187	0.11938	0.11965	0.12018	0.12083	0.12145	0.122	0.12258	0.12298	0.12355	0.1242	0.12475	0.12535	0.12585	0.1266
HSE1	YDR129C_2	0.10422	0.10565	0.10505	0.10515	0.10598	0.1069	0.10753	0.1083	0.1089	0.10908	0.10945	0.10988	0.11045	0.1109	0.11135	0.11195	0.1125	0.11288	0.1135	0.11393	0.11435	0.11482	0.11525	0.1158	0.11618	0.11668	0.1172	0.1174	0.1178	0.11823	0.11855	0.11923	0.1197	0.12005	0.12065	0.12113	0.12175	0.1225	0.1233	0.12375	0.12438	0.12503	0.1255	0.12622	0.12698	0.1276	0.1283	0.12908
LSB3	YLR196W_2	0.1075	0.1069	0.10748	0.10795	0.10918	0.10988	0.11055	0.1112	0.11193	0.11262	0.1132	0.11383	0.11455	0.11507	0.11585	0.11645	0.11713	0.1177	0.1185	0.11913	0.11973	0.1204	0.12083	0.12135	0.12205	0.12253	0.123	0.12353	0.12405	0.1244	0.12493	0.12543	0.12615	0.12655	0.1273	0.12773	0.1283	0.12925	0.13025	0.13055	0.13137	0.13208	0.13283	0.13372	0.13462	0.13533	0.13615	0.1367
BEM1-1	YNL243W_1	0.10075	0.10067	0.10085	0.10093	0.1017	0.10233	0.10315	0.10353	0.1042	0.10465	0.1053	0.10575	0.10633	0.1069	0.10745	0.10795	0.10853	0.10917	0.10955	0.11008	0.1104	0.11083	0.11145	0.11168	0.11208	0.11257	0.11293	0.11325	0.11363	0.11415	0.1146	0.11477	0.11522	0.11568	0.11602	0.11653	0.11687	0.1173	0.11793	0.11833	0.11877	0.11945	0.11988	0.12045	0.121	0.12155	0.12213	0.12263
BZZ1-1	YFR024C-A_1	0.1014	0.10075	0.10055	0.1006	0.10128	0.10197	0.10265	0.10292	0.10362	0.10408	0.10467	0.10505	0.10555	0.10607	0.10653	0.107	0.1075	0.1081	0.10835	0.1089	0.10913	0.10963	0.10995	0.11028	0.1106	0.11105	0.1115	0.11175	0.11215	0.11255	0.1131	0.11333	0.11373	0.11425	0.11465	0.11535	0.11565	0.11628	0.11683	0.11727	0.11785	0.1185	0.11915	0.1198	0.12048	0.12113	0.12162	0.1223
LSB3	YLL040C_1	0.10293	0.10308	0.10298	0.10305	0.1037	0.10438	0.105	0.10533	0.1059	0.10648	0.107	0.10745	0.10798	0.10853	0.10895	0.10953	0.1097	0.11018	0.11053	0.11115	0.11143	0.11182	0.1123	0.11262	0.11298	0.1135	0.1138	0.1142	0.11465	0.1149	0.11543	0.11565	0.11615	0.11662	0.11708	0.11765	0.1181	0.11855	0.11925	0.1197	0.12033	0.12095	0.12165	0.12208	0.12278	0.1236	0.1241	0.1247
MYO5	YDL019C_1	0.10248	0.10183	0.10198	0.10218	0.10268	0.1035	0.10397	0.1045	0.10508	0.1057	0.10613	0.1065	0.1069	0.10755	0.108	0.10853	0.11015	0.11047	0.10992	0.1112	0.11203	0.1122	0.11258	0.1129	0.11337	0.11418	0.11438	0.11478	0.11483	0.11565	0.11605	0.11662	0.1171	0.11748	0.118	0.1188	0.11925	0.11975	0.1205	0.12138	0.1221	0.1226	0.12305	0.12373	0.12475	0.1254	0.12613	0.12688
PIN3	YOR181W_1	0.10168	0.10173	0.10137	0.10162	0.10208	0.10275	0.10333	0.10388	0.10443	0.10505	0.10558	0.10597	0.1064	0.1069	0.10755	0.10795	0.10828	0.10863	0.10923	0.1093	0.1098	0.1101	0.1105	0.11088	0.11115	0.11143	0.11183	0.11215	0.11255	0.1128	0.11328	0.11358	0.11393	0.11435	0.1148	0.11523	0.1157	0.11623	0.11675	0.11723	0.11793	0.11833	0.11903	0.11945	0.12015	0.1207	0.12163	0.12193
RVS167	YFR024C-A_1	0.1049	0.1028	0.1018	0.10172	0.10205	0.10243	0.10275	0.10327	0.1036	0.1042	0.10448	0.10495	0.10555	0.10595	0.10628	0.10667	0.10705	0.10742	0.1077	0.1081	0.10855	0.10883	0.10932	0.10963	0.10995	0.11032	0.1108	0.1113	0.11177	0.1123	0.11277	0.11343	0.1142	0.1148	0.11558	0.11633	0.11713	0.11785	0.1187	0.11948	0.1204	0.121	0.12177	0.12268	0.12355	0.1245	0.12538	0.1262
SLA1-1	YHR016C_1	0.10385	0.10108	0.10023	0.10033	0.10105	0.1016	0.10198	0.10248	0.10287	0.10337	0.10362	0.10418	0.10475	0.10523	0.1057	0.10598	0.10635	0.10675	0.107	0.10745	0.1079	0.10813	0.10853	0.1089	0.10928	0.10965	0.10988	0.1103	0.11073	0.11105	0.11153	0.11202	0.1127	0.11328	0.11393	0.1145	0.11533	0.11593	0.11688	0.1175	0.11827	0.11885	0.11955	0.1205	0.1212	0.12205	0.12273	0.1234
ABP1	YKL117W_2	0.10368	0.10305	0.10283	0.10295	0.10368	0.10445	0.10505	0.1058	0.106	0.10657	0.10688	0.10748	0.1078	0.10825	0.10868	0.1092	0.10973	0.11013	0.11055	0.11105	0.11143	0.11175	0.11215	0.11265	0.11305	0.11333	0.11372	0.11418	0.11463	0.1149	0.11533	0.11587	0.11648	0.117	0.1176	0.1181	0.11893	0.11965	0.12043	0.12118	0.1219	0.12253	0.12328	0.12405	0.12482	0.12557	0.12657	0.12728
ABP1 Deleted	YGL099W_1	0.10488	0.10488	0.10458	0.1047	0.10533	0.1063	0.10685	0.10748	0.10823	0.10883	0.10892	0.10943	0.10978	0.11018	0.1107	0.11132	0.11183	0.11248	0.11303	0.11363	0.11408	0.1146	0.1151	0.11562	0.1162	0.11653	0.1169	0.1172	0.11775	0.118	0.1184	0.11905	0.11958	0.1201	0.12075	0.12135	0.12208	0.12278	0.12378	0.12448	0.12523	0.12565	0.12655	0.12728	0.12815	0.12898	0.1298	0.13037
BEM1-2 Deleted	YGL206C_2	0.1034	0.10247	0.10217	0.1022	0.1026	0.10335	0.104	0.1045	0.10515	0.10573	0.10597	0.1065	0.10685	0.10717	0.1076	0.10795	0.10803	0.10835	0.10898	0.10928	0.10965	0.11015	0.11045	0.11085	0.11123	0.11165	0.1119	0.11215	0.11253	0.11278	0.1131	0.1135	0.11375	0.11422	0.11475	0.115	0.11545	0.1161	0.11657	0.1171	0.11752	0.11808	0.11858	0.11915	0.1196	0.12013	0.12063	0.1213
HSE1 Deleted	YDR129C_2	0.111	0.10545	0.105	0.10508	0.10563	0.10638	0.107	0.10778	0.10833	0.10888	0.1093	0.1098	0.1103	0.11023	0.11043	0.11093	0.1113	0.11185	0.11222	0.1127	0.11315	0.11352	0.11385	0.11443	0.11483	0.11508	0.11562	0.11575	0.11617	0.11655	0.11687	0.11728	0.11785	0.11827	0.11865	0.11927	0.11998	0.12055	0.12125	0.12187	0.12255	0.12298	0.1236	0.12415	0.12493	0.12543	0.12613	0.1268
LSB3 Deleted	YLR196W_2	0.10235	0.10413	0.1043	0.10475	0.10545	0.10613	0.10672	0.10733	0.10798	0.10845	0.10853	0.1089	0.10955	0.10987	0.11055	0.11078	0.1114	0.1119	0.11238	0.11278	0.11315	0.11368	0.11393	0.1144	0.11495	0.11525	0.11565	0.1159	0.11628	0.1167	0.11728	0.11745	0.11798	0.11825	0.11877	0.11923	0.11975	0.12033	0.12108	0.12155	0.12182	0.12248	0.12295	0.1236	0.12423	0.12472	0.12528	0.12588
BEM1-1 Deleted	YNL243W_1	0.10613	0.106	0.1057	0.10588	0.10653	0.10763	0.10833	0.10915	0.10965	0.11015	0.11043	0.11105	0.11138	0.11195	0.11235	0.11295	0.11335	0.11408	0.11458	0.11535	0.11573	0.11615	0.1166	0.11713	0.11768	0.11808	0.11835	0.1187	0.11918	0.1194	0.11965	0.12023	0.1207	0.12128	0.12173	0.12233	0.12288	0.12357	0.12433	0.12498	0.12557	0.1261	0.12665	0.12745	0.12803	0.12868	0.12948	0.12995
BZZ1-1 Deleted	YFR024C-A_1	0.102	0.10253	0.10228	0.10243	0.10302	0.1039	0.10463	0.10538	0.106	0.10675	0.107	0.10758	0.10808	0.10823	0.10838	0.10885	0.10955	0.10995	0.1106	0.11135	0.11168	0.11215	0.11263	0.11318	0.11358	0.11393	0.11438	0.1146	0.1151	0.11547	0.11575	0.11632	0.11673	0.11733	0.1178	0.11845	0.11895	0.11973	0.12048	0.12105	0.1217	0.1222	0.12283	0.12345	0.12417	0.12473	0.12523	0.1258
LSB3 Deleted	YLL040C_1	0.10538	0.10598	0.10585	0.10575	0.10665	0.1075	0.10788	0.1088	0.10925	0.10948	0.11033	0.11065	0.10945	0.1099	0.1108	0.11078	0.11122	0.11173	0.11232	0.11275	0.11298	0.11345	0.114	0.11428	0.1146	0.11498	0.11533	0.1156	0.11595	0.11625	0.11628	0.11675	0.11718	0.1176	0.1179	0.11845	0.11883	0.11943	0.12002	0.1206	0.12093	0.12133	0.12195	0.12225	0.12298	0.12333	0.12382	0.12428
MYO5 Deleted	YDL019C_1	0.1032	0.10408	0.10388	0.10378	0.10528	0.10635	0.1069	0.10753	0.10833	0.10808	0.10932	0.10925	0.10872	0.10917	0.10948	0.10992	0.11028	0.11103	0.1115	0.11195	0.11218	0.1128	0.1135	0.11347	0.11362	0.1139	0.11437	0.11468	0.11518	0.11525	0.11543	0.11572	0.11627	0.11665	0.11695	0.11745	0.11785	0.11837	0.11903	0.11943	0.12	0.1204	0.12085	0.1212	0.12175	0.12255	0.1226	0.12323
PIN3 Deleted	YOR181W_1	0.10573	0.10583	0.10508	0.10523	0.10575	0.10655	0.10745	0.10795	0.10858	0.10915	0.10963	0.10973	0.10995	0.1104	0.1106	0.11113	0.1115	0.11212	0.1124	0.11302	0.11348	0.11368	0.114	0.11445	0.11483	0.11525	0.11538	0.11555	0.11585	0.11622	0.11635	0.11683	0.11712	0.11768	0.1181	0.11852	0.1189	0.1195	0.12005	0.1205	0.1209	0.12152	0.12198	0.12227	0.1229	0.12332	0.12375	0.1244
RVS167 Deleted	YFR024C-A_1	0.10735	0.10693	0.10585	0.10595	0.10653	0.10743	0.10833	0.10898	0.1096	0.1102	0.1108	0.11093	0.11105	0.1116	0.11195	0.11235	0.11282	0.11322	0.11377	0.1143	0.11463	0.11508	0.11545	0.11603	0.11625	0.11665	0.11708	0.11725	0.1177	0.118	0.11845	0.11882	0.11938	0.1201	0.12045	0.12128	0.1215	0.12243	0.12313	0.12368	0.1243	0.12503	0.12562	0.12633	0.1271	0.12775	0.12855	0.12918
SLA1-1 Deleted	YHR016C_1	0.1042	0.10403	0.10325	0.10325	0.1038	0.10457	0.1056	0.1061	0.10688	0.10748	0.108	0.10788	0.10825	0.1086	0.10888	0.10935	0.10983	0.1103	0.1109	0.1113	0.11153	0.11213	0.11228	0.11275	0.11313	0.11363	0.11385	0.1141	0.11453	0.11493	0.1153	0.11568	0.1163	0.1168	0.11738	0.11795	0.1185	0.11933	0.12015	0.1208	0.1213	0.12207	0.12255	0.12335	0.12418	0.12478	0.12542	0.12607
ABP1 Deleted	YKL117W_2	0.10323	0.10315	0.10267	0.1028	0.10383	0.10473	0.10553	0.10598	0.10665	0.10715	0.1075	0.10785	0.10833	0.1086	0.10928	0.10958	0.10963	0.11	0.11025	0.1107	0.11113	0.11165	0.11195	0.11235	0.1129	0.11335	0.11358	0.1138	0.11427	0.11483	0.11515	0.11568	0.11622	0.11695	0.11743	0.11815	0.11883	0.11958	0.12038	0.1212	0.1218	0.12268	0.12328	0.12413	0.12495	0.12578	0.1267	0.12715
ABP1	YNL094W_1	0.1044	0.1056	0.10555	0.10588	0.10655	0.10745	0.10803	0.1087	0.10935	0.11005	0.1103	0.11072	0.11123	0.1117	0.11225	0.11305	0.11355	0.11433	0.1149	0.11565	0.11623	0.11658	0.11723	0.11768	0.11833	0.1188	0.1193	0.11963	0.1202	0.12053	0.12098	0.12165	0.12233	0.12295	0.12373	0.12442	0.12517	0.12603	0.127	0.12787	0.1287	0.12925	0.13012	0.13098	0.13175	0.1327	0.13355	0.13405
BOI1	YKL051W_2	0.1091	0.10863	0.10805	0.10805	0.1087	0.10965	0.11038	0.11103	0.11165	0.1121	0.11225	0.11253	0.11283	0.11323	0.1135	0.11408	0.1145	0.115	0.11568	0.11608	0.1165	0.11695	0.11728	0.11773	0.11827	0.11863	0.11883	0.1189	0.11958	0.11963	0.1201	0.12052	0.12093	0.12148	0.12188	0.12238	0.12323	0.12378	0.1247	0.1255	0.12605	0.12635	0.12713	0.12785	0.1285	0.12915	0.12968	0.13038
HSE1	YLR370C_2	0.10862	0.10865	0.10823	0.10835	0.10898	0.1099	0.11063	0.1114	0.11218	0.11247	0.11293	0.11328	0.1137	0.11378	0.11397	0.11437	0.11483	0.1154	0.11595	0.1166	0.11703	0.11738	0.11793	0.11827	0.1187	0.11918	0.1194	0.11963	0.12002	0.12035	0.1206	0.12108	0.12152	0.12208	0.12255	0.12303	0.12358	0.1245	0.12528	0.1259	0.12653	0.1268	0.12765	0.1283	0.12878	0.12945	0.13005	0.13062
LSB3	YNL255C_2	0.10733	0.10685	0.10588	0.1063	0.10723	0.10795	0.1077	0.10803	0.10828	0.10878	0.10893	0.10933	0.10975	0.11022	0.1106	0.11108	0.11155	0.11215	0.11257	0.1134	0.11375	0.11475	0.11463	0.11518	0.11612	0.1167	0.11655	0.11718	0.1176	0.11733	0.11815	0.1186	0.11927	0.11967	0.12025	0.12095	0.12115	0.12213	0.12348	0.12325	0.124	0.12453	0.12512	0.12643	0.12735	0.1279	0.12785	0.12863
BEM1-1	YBL085W_1	0.1017	0.10158	0.10138	0.10158	0.10208	0.10267	0.10323	0.1037	0.10415	0.10465	0.10488	0.10548	0.1058	0.10602	0.10595	0.10633	0.10672	0.10715	0.1075	0.10813	0.10867	0.10873	0.10925	0.10963	0.1101	0.1104	0.11063	0.1109	0.1113	0.1115	0.11172	0.11222	0.11275	0.11325	0.11363	0.11415	0.11465	0.11535	0.11625	0.1167	0.11733	0.11768	0.11823	0.11883	0.11945	0.12	0.12075	0.12118
BZZ1-1	YLR370C_1	0.1	0.10118	0.10073	0.10093	0.10148	0.10195	0.10245	0.103	0.10337	0.10378	0.10402	0.10448	0.10483	0.10498	0.10528	0.10568	0.1058	0.1062	0.10648	0.107	0.10723	0.10743	0.10788	0.10825	0.10845	0.10875	0.10925	0.10915	0.1095	0.10985	0.10975	0.1102	0.11058	0.11105	0.11163	0.11185	0.1125	0.11288	0.11365	0.1142	0.11475	0.11505	0.11565	0.116	0.11673	0.11715	0.11802	0.11835
LSB3	YLR166C_1	0.10098	0.10208	0.10195	0.1022	0.10287	0.1035	0.10408	0.10475	0.10542	0.1058	0.10595	0.10653	0.1067	0.10718	0.10738	0.10742	0.1079	0.1083	0.10883	0.10928	0.10973	0.11043	0.11055	0.11093	0.11163	0.11193	0.11228	0.11273	0.11295	0.11305	0.11358	0.1141	0.1148	0.11518	0.11593	0.11628	0.11673	0.1176	0.11848	0.11888	0.11965	0.12005	0.12073	0.12155	0.1223	0.12295	0.1236	0.12417
MYO5	YDR388W_1	0.0846	0.0855	0.085375	0.08555	0.0855	0.085525	0.0855	0.08555	0.08555	0.085475	0.085225	0.0853	0.085075	0.085025	0.084875	0.085025	0.0849	0.0851	0.085125	0.0853	0.0853	0.085375	0.085325	0.085275	0.08545	0.085375	0.08525	0.085175	0.0851	0.084875	0.084725	0.084775	0.0849	0.08485	0.085	0.084825	0.0848	0.085025	0.085275	0.085275	0.085325	0.08505	0.08505	0.085125	0.08535	0.085125	0.084975	0.0849
PIN3	YMR109W_1	0.10275	0.10353	0.10318	0.10337	0.10413	0.10465	0.10503	0.10565	0.10625	0.10668	0.10683	0.10722	0.1076	0.1077	0.10813	0.10832	0.1083	0.10865	0.10928	0.10953	0.10985	0.11013	0.1105	0.1109	0.11128	0.11138	0.11183	0.11173	0.11213	0.11228	0.11238	0.1128	0.11315	0.11355	0.1141	0.11425	0.11497	0.11528	0.11597	0.1167	0.11712	0.11728	0.11795	0.11825	0.11883	0.11933	0.11988	0.12043
RVS167	YDL225W_1	0.10155	0.1022	0.102	0.10223	0.1028	0.10342	0.10392	0.1046	0.10517	0.10545	0.10567	0.10598	0.10638	0.10663	0.1068	0.1068	0.1071	0.10765	0.10815	0.10842	0.1088	0.10958	0.10947	0.10982	0.1106	0.11095	0.1107	0.11123	0.1115	0.1113	0.11173	0.1123	0.11265	0.1131	0.11335	0.11375	0.11373	0.11488	0.11553	0.11558	0.116	0.1163	0.1168	0.11788	0.1184	0.11888	0.11885	0.11948
SLA1-2	YCR009C_1	0.10168	0.10278	0.10265	0.10292	0.10362	0.10433	0.10488	0.1055	0.10613	0.10663	0.10677	0.10713	0.1075	0.10778	0.10808	0.10803	0.10838	0.10885	0.10938	0.10978	0.11007	0.11035	0.11078	0.1112	0.1116	0.11185	0.1123	0.11223	0.11258	0.11288	0.1129	0.11358	0.11385	0.1144	0.11468	0.11508	0.1159	0.11635	0.11723	0.11783	0.1183	0.11858	0.1191	0.11985	0.1204	0.12088	0.12132	0.12188
ABP1	YLR332W_2	0.10442	0.10513	0.10485	0.10505	0.10552	0.10635	0.10713	0.10767	0.10835	0.10878	0.1092	0.1094	0.10953	0.10953	0.10982	0.1101	0.11057	0.1111	0.11157	0.11193	0.1123	0.11272	0.11298	0.11335	0.11385	0.1141	0.1144	0.1144	0.11478	0.115	0.1152	0.1158	0.1161	0.11665	0.117	0.1175	0.11818	0.11887	0.11952	0.12023	0.121	0.12135	0.1218	0.12248	0.12315	0.12373	0.1243	0.12495
ABP1 Deleted	YNL094W_1	0.10225	0.10305	0.10285	0.10315	0.10365	0.10455	0.10515	0.10583	0.10652	0.10705	0.10758	0.10765	0.1078	0.10828	0.10888	0.10923	0.10975	0.11045	0.11105	0.11175	0.11223	0.11275	0.11323	0.11375	0.11435	0.11488	0.11505	0.11525	0.1159	0.11615	0.1163	0.1167	0.11735	0.11788	0.11823	0.11865	0.11943	0.12	0.12093	0.12153	0.12205	0.12243	0.12312	0.1236	0.12423	0.12485	0.1254	0.1259
BOI1 Deleted	YKL051W_2	0.1033	0.10405	0.10358	0.10343	0.1038	0.10458	0.1051	0.10575	0.10623	0.10667	0.10713	0.10728	0.10758	0.108	0.1081	0.10858	0.10855	0.10892	0.1095	0.10997	0.1102	0.11068	0.11083	0.1113	0.11158	0.11198	0.11218	0.11225	0.11265	0.11265	0.1128	0.1132	0.11355	0.11397	0.11422	0.11475	0.11505	0.11577	0.11645	0.1169	0.11712	0.11745	0.1181	0.1184	0.11892	0.11945	0.11977	0.1202
HSE1 Deleted	YLR370C_2	0.1018	0.10262	0.10217	0.10223	0.10248	0.10325	0.10363	0.10415	0.10472	0.10502	0.10523	0.1056	0.1059	0.10625	0.10648	0.10687	0.10695	0.10728	0.10775	0.10813	0.10855	0.10878	0.10917	0.10943	0.1098	0.11008	0.11028	0.1103	0.11065	0.11073	0.11097	0.11118	0.1117	0.11202	0.11238	0.11285	0.11333	0.11395	0.11443	0.11502	0.1154	0.11563	0.1162	0.11663	0.11705	0.11748	0.1179	0.1183
LSB3	YNL255C_2	0.10577	0.10627	0.1056	0.10553	0.10608	0.10677	0.10725	0.10788	0.10858	0.10867	0.10883	0.10905	0.1094	0.1099	0.11015	0.1106	0.11105	0.11157	0.11205	0.11255	0.11293	0.1135	0.1138	0.11422	0.11465	0.1152	0.1155	0.11573	0.11622	0.11655	0.1169	0.11742	0.118	0.11863	0.11895	0.11973	0.12035	0.1213	0.12232	0.12295	0.12353	0.12413	0.12473	0.12575	0.12657	0.12728	0.12782	0.12863
BEM1-1 Deleted	YBL085W_1	0.1004	0.1011	0.10075	0.1009	0.10128	0.10198	0.10235	0.10277	0.10333	0.10373	0.10388	0.10433	0.10453	0.10485	0.10508	0.1055	0.10577	0.1061	0.10658	0.10688	0.1073	0.10767	0.10805	0.10838	0.10905	0.1092	0.10958	0.10945	0.11	0.1101	0.11025	0.11075	0.1112	0.11175	0.112	0.11245	0.11297	0.11368	0.11442	0.11493	0.11542	0.1157	0.11633	0.11678	0.11733	0.1178	0.11825	0.11885
BZZ1-1 Deleted	YLR370C_1	0.1008	0.10148	0.10095	0.10115	0.10158	0.10215	0.10255	0.10308	0.1036	0.10405	0.1041	0.10458	0.10478	0.10503	0.10525	0.10575	0.10605	0.10623	0.1068	0.1071	0.10755	0.10778	0.10813	0.10855	0.10898	0.10925	0.10935	0.10938	0.1098	0.10995	0.10997	0.11043	0.11095	0.11122	0.1118	0.11193	0.11233	0.11307	0.1137	0.11415	0.11463	0.11477	0.11535	0.11572	0.11625	0.11663	0.11708	0.1176
LSB3 Deleted	YLR166C_1	0.1017	0.10235	0.1018	0.10198	0.1024	0.10298	0.10345	0.10408	0.10478	0.1051	0.10518	0.10568	0.10605	0.10623	0.10665	0.10705	0.10742	0.10773	0.1081	0.10858	0.10905	0.10938	0.1097	0.1101	0.11055	0.11078	0.11118	0.11105	0.11153	0.11163	0.11177	0.11208	0.1127	0.11288	0.11347	0.11358	0.11395	0.11455	0.11518	0.11565	0.11605	0.11615	0.1166	0.11698	0.11748	0.11785	0.11828	0.1186
MYO5 Deleted	YDR388W_1	0.086475	0.0878	0.087625	0.087825	0.088025	0.08805	0.088025	0.088	0.0881	0.087925	0.0876	0.08765	0.087425	0.087475	0.0872	0.08735	0.08725	0.087425	0.08745	0.087575	0.087575	0.087575	0.08765	0.087625	0.087775	0.087675	0.087625	0.087275	0.087425	0.087125	0.08685	0.086875	0.087025	0.087075	0.08705	0.0871	0.08705	0.087225	0.087525	0.0876	0.087575	0.0874	0.0874	0.087425	0.087425	0.08735	0.0873	0.087175
PIN3 Deleted	YMR109W_1	0.10295	0.10342	0.10323	0.10362	0.10388	0.1047	0.1052	0.10592	0.1063	0.1069	0.107	0.10743	0.10778	0.10795	0.10823	0.10875	0.10885	0.1093	0.10967	0.11018	0.1105	0.11093	0.1112	0.1117	0.1121	0.11248	0.11278	0.1127	0.11308	0.11323	0.1133	0.11378	0.11422	0.1146	0.11512	0.11535	0.11593	0.11653	0.11715	0.11773	0.11808	0.11835	0.1188	0.11925	0.11993	0.12043	0.12078	0.12117
RVS167 Deleted	YDL225W_1	0.10083	0.10165	0.10135	0.1014	0.1018	0.10258	0.10305	0.10355	0.1039	0.10443	0.10438	0.10478	0.105	0.10533	0.10542	0.10583	0.10618	0.10668	0.10715	0.10745	0.10773	0.10793	0.1081	0.10853	0.10888	0.1093	0.1094	0.1095	0.10988	0.10998	0.11	0.11033	0.11078	0.11113	0.11155	0.11195	0.11222	0.1128	0.11345	0.1139	0.11438	0.11468	0.11503	0.11548	0.11608	0.11637	0.11693	0.11713
SLA1-2 Deleted	YCR009C_1	0.1012	0.1019	0.10162	0.10178	0.1023	0.10298	0.10335	0.10395	0.1044	0.10498	0.10507	0.1054	0.10573	0.106	0.10623	0.10675	0.10695	0.1072	0.10755	0.10795	0.10835	0.1088	0.109	0.10928	0.10973	0.10998	0.11018	0.1103	0.11062	0.1107	0.11078	0.11115	0.1115	0.11187	0.11213	0.11252	0.1129	0.11363	0.11428	0.1147	0.11495	0.11525	0.11575	0.11603	0.1166	0.117	0.11735	0.11765
ABP1 Deleted	YLR332W_2	0.10163	0.10245	0.102	0.10205	0.10248	0.10325	0.1037	0.10432	0.1047	0.10523	0.10555	0.10567	0.106	0.1064	0.10628	0.10663	0.1069	0.10735	0.10793	0.10828	0.1085	0.10893	0.10917	0.1095	0.10985	0.11015	0.11028	0.1104	0.11078	0.11075	0.11083	0.11118	0.1116	0.11203	0.1123	0.11273	0.11318	0.1138	0.11458	0.1151	0.1155	0.11588	0.1164	0.117	0.1176	0.11795	0.1185	0.11895
ABP1	YPR055W_1	0.10388	0.1048	0.10428	0.10438	0.10485	0.1051	0.10567	0.106	0.10715	0.10695	0.10738	0.1078	0.10773	0.1083	0.10817	0.10873	0.1093	0.11012	0.11038	0.11165	0.1121	0.11257	0.1126	0.11265	0.1138	0.1145	0.11433	0.1145	0.11497	0.11515	0.1154	0.11568	0.11618	0.1165	0.11718	0.11753	0.11808	0.11875	0.1196	0.12025	0.12095	0.12122	0.12193	0.12238	0.12307	0.12363	0.12415	0.12483
BOI1	YDR379W_2	0.1029	0.10357	0.10338	0.10348	0.10408	0.10483	0.10523	0.1058	0.10617	0.1066	0.1065	0.1066	0.10688	0.10715	0.10723	0.10775	0.10815	0.1085	0.1091	0.10953	0.1099	0.11028	0.11048	0.11087	0.11118	0.11155	0.11168	0.11178	0.11213	0.11218	0.11225	0.11273	0.11318	0.11353	0.11383	0.11435	0.11478	0.11552	0.11625	0.11673	0.11708	0.11743	0.11783	0.1183	0.11895	0.1193	0.11973	0.1201
HSE1	YIL062C_2	0.10378	0.10253	0.10225	0.10233	0.10278	0.10348	0.10385	0.10442	0.10495	0.10555	0.10565	0.10588	0.1058	0.106	0.1061	0.10683	0.10833	0.10848	0.10875	0.10855	0.1087	0.1089	0.10915	0.10948	0.10988	0.11013	0.11028	0.1102	0.11058	0.11065	0.1106	0.1111	0.11143	0.11185	0.11218	0.11255	0.11282	0.11347	0.11415	0.1147	0.115	0.11527	0.1157	0.11605	0.11657	0.11687	0.11748	0.11775
LSB3	YOR039W_2	0.10362	0.10418	0.10393	0.10442	0.10502	0.10575	0.10608	0.1066	0.10715	0.10747	0.1075	0.10793	0.1082	0.10845	0.10878	0.10933	0.10978	0.1105	0.11105	0.11147	0.11195	0.1124	0.11265	0.11335	0.11363	0.1139	0.1143	0.11445	0.11485	0.11518	0.11508	0.11575	0.11633	0.11673	0.11733	0.11798	0.1183	0.11918	0.12007	0.1207	0.1213	0.1218	0.12238	0.1231	0.12385	0.12425	0.12495	0.12567
BEM1-2	YBR102C_1	0.1013	0.10198	0.10187	0.10205	0.10275	0.10325	0.1038	0.10428	0.10505	0.10535	0.10578	0.1057	0.1057	0.106	0.10623	0.10658	0.10703	0.10753	0.10803	0.10838	0.10878	0.10915	0.10955	0.1099	0.11028	0.1107	0.11085	0.1107	0.11115	0.11128	0.1115	0.11175	0.1123	0.11272	0.11295	0.11335	0.1139	0.11453	0.11535	0.11577	0.1164	0.11658	0.1171	0.11763	0.11812	0.11858	0.11905	0.11958
BZZ1-1	YKL129C_1	0.10312	0.10392	0.1037	0.1039	0.10448	0.10535	0.10602	0.10663	0.10725	0.10778	0.10795	0.1078	0.10803	0.1083	0.10868	0.10915	0.10953	0.11008	0.11068	0.11108	0.1115	0.11182	0.1122	0.11265	0.11312	0.11343	0.1137	0.11375	0.11425	0.1142	0.11452	0.11487	0.11535	0.11597	0.11622	0.1168	0.11748	0.11825	0.11908	0.1197	0.12048	0.1207	0.12143	0.12215	0.12288	0.12343	0.12405	0.12462
LSB3	YMR192W_1	0.10088	0.10158	0.10123	0.10153	0.10198	0.1027	0.10325	0.10375	0.10438	0.10475	0.10493	0.10483	0.10493	0.1051	0.10538	0.10573	0.10615	0.1066	0.10725	0.10755	0.10783	0.10815	0.10848	0.10878	0.10928	0.10958	0.1098	0.10965	0.11	0.11018	0.1103	0.11063	0.11093	0.11135	0.1116	0.112	0.11263	0.1131	0.1138	0.11425	0.11468	0.1149	0.11555	0.116	0.11645	0.117	0.11745	0.1179
MYO5	YHR016C_1	0.10108	0.10172	0.10145	0.10162	0.1021	0.10288	0.1034	0.104	0.10448	0.10485	0.10515	0.10535	0.10563	0.10572	0.10573	0.10608	0.10647	0.10688	0.10745	0.10778	0.10822	0.10845	0.10872	0.1091	0.10963	0.10995	0.11005	0.10998	0.11048	0.11045	0.11058	0.11107	0.11145	0.112	0.11223	0.11268	0.1133	0.114	0.11477	0.11535	0.1158	0.11605	0.11673	0.11718	0.11777	0.11845	0.1189	0.11918
RVS167	YBL017C_1	0.10022	0.10113	0.101	0.10115	0.1017	0.10258	0.10303	0.10353	0.10398	0.10438	0.10448	0.10445	0.10455	0.10485	0.10493	0.10538	0.1058	0.10623	0.10667	0.10708	0.10738	0.10773	0.10803	0.10833	0.1087	0.10923	0.10932	0.109	0.10948	0.1094	0.1096	0.10998	0.11038	0.11075	0.1109	0.11125	0.11197	0.11248	0.11308	0.1137	0.11412	0.11438	0.1149	0.11525	0.11585	0.11635	0.11678	0.11712
SHO1	YJL128C_1	0.10208	0.10265	0.10255	0.10273	0.10338	0.10433	0.10505	0.10568	0.10623	0.10683	0.10673	0.1066	0.10693	0.10725	0.10725	0.10785	0.10817	0.10868	0.10932	0.1098	0.11008	0.11043	0.11073	0.11105	0.11145	0.11188	0.11208	0.112	0.1124	0.11247	0.1126	0.11325	0.11358	0.11408	0.11453	0.11488	0.11542	0.11638	0.11702	0.11758	0.11818	0.11848	0.11908	0.11955	0.12045	0.12087	0.12135	0.12177
SLA1-2	YDR388W_1	0.0849	0.08565	0.085575	0.085575	0.08555	0.08575	0.085625	0.085675	0.08565	0.085575	0.0852	0.08515	0.085025	0.085075	0.08465	0.084925	0.08505	0.08495	0.085125	0.0853	0.0852	0.085325	0.0852	0.0853	0.085275	0.085375	0.085175	0.08495	0.08495	0.08475	0.084325	0.084475	0.0847	0.084575	0.084475	0.084525	0.084625	0.084925	0.085275	0.08535	0.0853	0.085075	0.08505	0.084975	0.085075	0.08505	0.085	0.08475
ABP1	YJR076C_2	0.10175	0.10258	0.1025	0.10268	0.10335	0.10415	0.10468	0.1054	0.10585	0.10633	0.10642	0.10675	0.10713	0.10708	0.10698	0.1075	0.10795	0.1084	0.10885	0.1094	0.10975	0.1099	0.11035	0.11065	0.111	0.1115	0.11145	0.1116	0.11195	0.1121	0.11202	0.11268	0.11305	0.11335	0.11378	0.11412	0.11458	0.11535	0.11615	0.11655	0.11695	0.11742	0.1177	0.11825	0.11895	0.11928	0.11983	0.12013
ABP1 Deleted	YPR055W_1	0.10448	0.1049	0.1045	0.10488	0.1054	0.10638	0.1068	0.10748	0.1081	0.10875	0.10883	0.10913	0.10955	0.11013	0.11052	0.11108	0.11143	0.11213	0.11275	0.11338	0.11393	0.11435	0.11475	0.11522	0.11583	0.11618	0.11657	0.11665	0.1171	0.11723	0.11738	0.11805	0.11845	0.11928	0.11945	0.12003	0.12068	0.12155	0.12243	0.12318	0.1235	0.12415	0.12495	0.1256	0.1262	0.12685	0.12755	0.12812
BOI1 Deleted	YDR379W_2	0.10085	0.10173	0.1014	0.1021	0.10262	0.10355	0.10383	0.1048	0.10502	0.10572	0.10568	0.10595	0.10633	0.10648	0.10648	0.1072	0.10738	0.10788	0.10835	0.10883	0.10895	0.1094	0.1098	0.11015	0.11055	0.11105	0.1113	0.11135	0.11173	0.11178	0.11187	0.1123	0.11278	0.11322	0.11348	0.11393	0.11428	0.11498	0.11558	0.11612	0.1163	0.11658	0.11698	0.11765	0.1178	0.11825	0.11858	0.11912
HSE1 Deleted	YIL062C_2	0.1009	0.10195	0.10168	0.10202	0.1025	0.10328	0.10373	0.10417	0.10495	0.10508	0.10525	0.10552	0.1057	0.10598	0.1062	0.1068	0.10698	0.10745	0.108	0.1083	0.10853	0.109	0.10935	0.10963	0.11008	0.11043	0.1107	0.1107	0.11098	0.11118	0.11128	0.11175	0.1123	0.1125	0.11282	0.11345	0.11363	0.11445	0.11495	0.11563	0.1159	0.11618	0.11648	0.11698	0.11752	0.11793	0.11828	0.1188
LSB3 Deleted	YOR039W_2	0.1026	0.10352	0.10317	0.10335	0.10393	0.1048	0.10533	0.1059	0.10655	0.10715	0.1071	0.10767	0.10805	0.1083	0.10833	0.10888	0.1092	0.1099	0.11052	0.11122	0.11155	0.1121	0.11238	0.11305	0.11345	0.11373	0.1143	0.11433	0.11468	0.115	0.1151	0.1156	0.1162	0.11665	0.11723	0.11785	0.11812	0.1189	0.1198	0.12035	0.12085	0.12118	0.12157	0.12233	0.12313	0.12338	0.12397	0.12465
BEM1-2 Deleted	YBR102C_1	0.10392	0.10455	0.10463	0.10473	0.10502	0.10583	0.10617	0.10698	0.10767	0.10815	0.1082	0.10853	0.1089	0.10913	0.10922	0.10965	0.11013	0.1108	0.1113	0.1119	0.11225	0.11263	0.11305	0.11343	0.11398	0.11433	0.11465	0.1145	0.11505	0.11502	0.11518	0.11563	0.11605	0.11663	0.11685	0.11723	0.11775	0.11835	0.11932	0.11973	0.12	0.12032	0.1209	0.12132	0.12178	0.12217	0.12258	0.123
BZZ1-1 Deleted	YKL129C_1	0.10148	0.10237	0.1021	0.10223	0.10258	0.1034	0.1038	0.10438	0.10505	0.10535	0.1054	0.10585	0.10603	0.1063	0.10665	0.10683	0.10708	0.10755	0.108	0.10845	0.1089	0.1091	0.10948	0.10983	0.11038	0.11063	0.11105	0.11073	0.11118	0.1112	0.11135	0.11175	0.11208	0.11263	0.11285	0.11322	0.11377	0.11432	0.11508	0.11545	0.11585	0.11615	0.11663	0.11715	0.11748	0.118	0.11835	0.11875
LSB3 Deleted	YMR192W_1	0.1002	0.1013	0.10083	0.10105	0.1014	0.10215	0.10252	0.10312	0.10395	0.10408	0.1042	0.1047	0.1049	0.10513	0.1051	0.10545	0.1059	0.10645	0.10682	0.1073	0.10768	0.10808	0.1083	0.10885	0.10925	0.10945	0.1098	0.10963	0.10988	0.10995	0.11	0.11043	0.11075	0.11118	0.11138	0.1118	0.11218	0.1128	0.11335	0.1138	0.11413	0.11425	0.11472	0.11525	0.11555	0.1159	0.11622	0.11658
MYO5 Deleted	YHR016C_1	0.099475	0.10033	0.099975	0.1002	0.1006	0.1014	0.10185	0.10245	0.10325	0.1035	0.10362	0.10415	0.1045	0.1046	0.10467	0.105	0.10538	0.10593	0.10633	0.10682	0.10718	0.10767	0.10783	0.1083	0.1089	0.10895	0.10925	0.10925	0.10948	0.1097	0.1097	0.11005	0.1105	0.11102	0.11122	0.11173	0.11213	0.11272	0.11345	0.11397	0.1143	0.11463	0.11502	0.11558	0.11597	0.11635	0.11693	0.11738
RVS167 Deleted	YBL017C_1	0.1021	0.10265	0.10235	0.10265	0.10317	0.10382	0.10428	0.10485	0.1056	0.10595	0.10608	0.10655	0.1069	0.10715	0.1075	0.1078	0.10793	0.10848	0.10892	0.10958	0.10988	0.1104	0.1106	0.1111	0.11155	0.11185	0.11205	0.1121	0.11245	0.11255	0.11258	0.11303	0.11347	0.1141	0.11433	0.11493	0.11522	0.11593	0.11663	0.1172	0.11755	0.11787	0.1184	0.11898	0.11963	0.1199	0.12038	0.1211
SHO1 Deleted	YJL128C_1	0.1037	0.10413	0.10398	0.1039	0.1044	0.10513	0.10583	0.10623	0.10698	0.10738	0.1076	0.10795	0.10798	0.10785	0.10835	0.10867	0.10905	0.1096	0.11003	0.11053	0.1109	0.11138	0.11157	0.11195	0.1123	0.11278	0.1129	0.11288	0.11308	0.1132	0.11318	0.11372	0.11413	0.11445	0.11473	0.1153	0.1156	0.11628	0.1169	0.11742	0.11778	0.118	0.1184	0.1189	0.11952	0.11975	0.12015	0.12053
SLA1-2 Deleted	YDR388W_1	0.0836	0.084525	0.08455	0.084525	0.08465	0.084775	0.084475	0.084425	0.084575	0.084625	0.08405	0.0841	0.08405	0.083825	0.083675	0.08375	0.0837	0.0838	0.08385	0.084	0.084175	0.084125	0.08415	0.084175	0.084225	0.084225	0.084125	0.0837	0.08375	0.08355	0.083075	0.083475	0.0834	0.083475	0.083225	0.083375	0.083375	0.083725	0.083975	0.08415	0.084025	0.0838	0.08375	0.083725	0.083825	0.08375	0.083725	0.083575
ABP1 Deleted	YJR076C_2	0.09975	0.10062	0.10045	0.10085	0.10145	0.10215	0.10248	0.10302	0.10345	0.10395	0.10395	0.1043	0.10465	0.10505	0.10513	0.1056	0.10585	0.10648	0.10683	0.10718	0.1075	0.10798	0.10815	0.10858	0.10898	0.10917	0.1094	0.10958	0.10985	0.10988	0.11005	0.11045	0.11095	0.11138	0.1117	0.1121	0.11245	0.11325	0.11395	0.11462	0.1147	0.115	0.11532	0.116	0.11663	0.1169	0.1173	0.1177
BBC1	YBL039C_1	0.10118	0.1017	0.10148	0.1016	0.10205	0.1027	0.1031	0.10362	0.10418	0.1046	0.1048	0.10505	0.10538	0.10583	0.10618	0.10652	0.10715	0.10788	0.10823	0.10878	0.10915	0.10957	0.10992	0.11028	0.11085	0.11108	0.11138	0.1114	0.11198	0.11193	0.11225	0.1128	0.1132	0.1137	0.1141	0.1146	0.11535	0.11605	0.11702	0.1176	0.11808	0.1184	0.11908	0.1197	0.12038	0.12085	0.12138	0.122
BOI1	YML016C_2	0.10253	0.10323	0.10287	0.10292	0.10353	0.1043	0.10447	0.10517	0.1057	0.10605	0.10608	0.10658	0.10685	0.10723	0.10708	0.10753	0.10788	0.10843	0.10888	0.10938	0.10975	0.11015	0.1106	0.111	0.11122	0.1116	0.1117	0.11178	0.1121	0.1123	0.1123	0.11293	0.11335	0.1136	0.11393	0.11418	0.1146	0.11538	0.11605	0.11652	0.11683	0.11698	0.11745	0.11787	0.11843	0.11877	0.11915	0.11943
HSE1	YML035C_2	0.10168	0.10255	0.10215	0.1026	0.10333	0.10403	0.1046	0.10515	0.1059	0.10638	0.10643	0.1068	0.10698	0.10745	0.1074	0.10767	0.10805	0.1086	0.10923	0.1097	0.11013	0.11053	0.11115	0.11135	0.11163	0.112	0.11225	0.1123	0.11275	0.11272	0.11275	0.11328	0.11383	0.1141	0.1144	0.1147	0.11505	0.1157	0.11645	0.11695	0.11717	0.11735	0.11783	0.11815	0.1188	0.11917	0.11945	0.1197
LSB3	YPL246C_2	0.10413	0.10483	0.1043	0.10488	0.10565	0.10655	0.10685	0.10755	0.10838	0.10868	0.10863	0.10913	0.10938	0.10978	0.11023	0.11095	0.1113	0.11197	0.11275	0.11315	0.11373	0.11418	0.11462	0.1152	0.11575	0.11593	0.11635	0.11638	0.1168	0.11698	0.11723	0.11798	0.11833	0.11885	0.1193	0.11983	0.12045	0.1214	0.12205	0.1228	0.12355	0.12378	0.12448	0.12513	0.12595	0.1264	0.12685	0.12773
BEM1-2	YCR030C_1	0.10023	0.10113	0.10118	0.10155	0.102	0.10283	0.10323	0.10402	0.10453	0.1052	0.105	0.1051	0.10538	0.10565	0.10595	0.1064	0.10688	0.10743	0.10798	0.10845	0.10883	0.10915	0.1095	0.10983	0.11025	0.11065	0.11078	0.1109	0.11137	0.11133	0.1113	0.1119	0.11228	0.11263	0.11293	0.1136	0.11393	0.1146	0.11528	0.11575	0.11622	0.11645	0.11708	0.1175	0.11805	0.11845	0.11908	0.11938
BZZ1-2	YDL146W_1	0.0984	0.09915	0.098925	0.099175	0.09955	0.1003	0.10058	0.10118	0.1017	0.10215	0.10235	0.1023	0.10237	0.1025	0.10278	0.1032	0.10358	0.10408	0.10455	0.10498	0.10535	0.10563	0.10597	0.10633	0.10665	0.10708	0.10713	0.10717	0.1075	0.1075	0.1077	0.10805	0.10845	0.1089	0.10905	0.10938	0.10988	0.11055	0.11113	0.11168	0.11223	0.11222	0.11268	0.11307	0.11365	0.11408	0.11443	0.11475
LSB3	YPR055W_1	0.0978	0.0986	0.098475	0.0987	0.099075	0.09995	0.1001	0.10075	0.10123	0.1017	0.10165	0.10198	0.10233	0.10218	0.10245	0.10273	0.1032	0.10355	0.10403	0.1044	0.1048	0.10508	0.10542	0.1058	0.10608	0.10642	0.1066	0.10675	0.10675	0.10695	0.10688	0.10743	0.10788	0.10815	0.1086	0.1088	0.10922	0.1099	0.11063	0.11108	0.11155	0.11168	0.11238	0.11275	0.1133	0.1138	0.1142	0.11445
MYO5	YJR076C_1	0.10215	0.10275	0.10227	0.10248	0.10293	0.10378	0.10427	0.10503	0.10558	0.10605	0.10613	0.10625	0.10653	0.10692	0.10723	0.10772	0.1082	0.10878	0.10928	0.10988	0.11025	0.11083	0.1111	0.11153	0.11185	0.11238	0.1125	0.1125	0.1127	0.11298	0.1131	0.11358	0.11402	0.1144	0.1147	0.11513	0.1155	0.11625	0.11687	0.11738	0.1178	0.11818	0.11848	0.11898	0.11965	0.11993	0.12045	0.12065
RVS167	YBR200W_1	0.10125	0.1017	0.10158	0.10168	0.10215	0.10295	0.10335	0.10408	0.10465	0.10505	0.1052	0.1054	0.10552	0.10568	0.10583	0.1064	0.10673	0.10715	0.10773	0.10828	0.10853	0.10898	0.10938	0.10967	0.11003	0.11047	0.11057	0.11048	0.11085	0.1109	0.11095	0.11145	0.1119	0.11218	0.11258	0.11288	0.11338	0.11397	0.11483	0.11527	0.11565	0.11588	0.1164	0.11678	0.11758	0.1178	0.11828	0.11855
SLA1-1	YCR009C_1	0.10038	0.10115	0.10087	0.1012	0.10163	0.10248	0.10283	0.1035	0.10402	0.10453	0.10448	0.10477	0.10477	0.10513	0.1052	0.10568	0.106	0.10653	0.10705	0.10765	0.10798	0.10825	0.10863	0.10892	0.10925	0.10983	0.10973	0.10973	0.11005	0.11023	0.11018	0.11078	0.1111	0.11145	0.11182	0.11222	0.11278	0.1136	0.11428	0.11468	0.11513	0.1155	0.11588	0.11643	0.11703	0.11755	0.11798	0.11823
SLA1-2	YFR004W_1	0.10218	0.1032	0.10302	0.1033	0.10375	0.1047	0.10495	0.1056	0.1059	0.10645	0.10645	0.10663	0.10675	0.10688	0.10628	0.10745	0.10703	0.10755	0.10808	0.1084	0.1088	0.10913	0.10938	0.1098	0.11008	0.11033	0.11055	0.11035	0.11072	0.1107	0.11073	0.1112	0.1115	0.11185	0.11208	0.11253	0.1129	0.11383	0.11467	0.1151	0.11553	0.1157	0.1161	0.11678	0.1173	0.11773	0.11833	0.11855
ABP1	YDR170C_2	0.10155	0.10248	0.10223	0.10258	0.10323	0.10393	0.1043	0.10503	0.10555	0.10613	0.10603	0.10633	0.10665	0.1067	0.1068	0.10722	0.10757	0.10803	0.10865	0.10925	0.1096	0.10988	0.11018	0.11068	0.11103	0.11125	0.11145	0.11155	0.11183	0.11197	0.11205	0.11275	0.11295	0.11335	0.11375	0.1142	0.11458	0.11553	0.11625	0.1167	0.11725	0.11748	0.11792	0.11848	0.11923	0.11963	0.12013	0.12045
BBC1 Deleted	YBL039C_1	0.09985	0.10062	0.1006	0.1009	0.10153	0.10225	0.1028	0.1036	0.1042	0.10482	0.10498	0.10545	0.10605	0.10665	0.10723	0.1078	0.10858	0.1092	0.10992	0.1108	0.11122	0.1118	0.11225	0.11297	0.11365	0.11412	0.11433	0.1147	0.11507	0.11545	0.11583	0.1166	0.1174	0.11785	0.11848	0.11927	0.1197	0.1209	0.1219	0.1223	0.12285	0.1234	0.12418	0.12445	0.12518	0.12587	0.1264	0.12672
BOI1 Deleted	YML016C_2	0.10108	0.10205	0.10168	0.10208	0.10258	0.10335	0.10368	0.10435	0.10495	0.10542	0.10538	0.1056	0.10603	0.1063	0.10663	0.10728	0.10768	0.10828	0.10878	0.10933	0.10978	0.1101	0.11055	0.11083	0.11143	0.11155	0.11205	0.1119	0.11228	0.11235	0.11257	0.11315	0.11353	0.11383	0.11415	0.11452	0.11513	0.11572	0.11658	0.11705	0.11743	0.11765	0.11828	0.11868	0.1195	0.11965	0.12	0.1204
HSE1 Deleted	YML035C_2	0.10163	0.10237	0.10208	0.10245	0.10275	0.10402	0.10442	0.10495	0.1058	0.10625	0.1062	0.10675	0.10693	0.10733	0.10758	0.10825	0.10882	0.1094	0.1101	0.1107	0.11123	0.1117	0.11188	0.11235	0.11295	0.1132	0.11335	0.11355	0.11395	0.1139	0.11395	0.11458	0.1152	0.11577	0.1159	0.11615	0.11675	0.1174	0.11813	0.1186	0.11923	0.11952	0.11983	0.12033	0.12088	0.1212	0.12175	0.12225
LSB3 Deleted	YPL246C_2	0.10235	0.10343	0.10295	0.10365	0.10448	0.10533	0.10558	0.10628	0.10713	0.1075	0.1079	0.10825	0.10883	0.10913	0.10938	0.11003	0.11043	0.1109	0.11173	0.11225	0.11288	0.11325	0.1137	0.11422	0.11478	0.11535	0.11565	0.1161	0.1166	0.11678	0.11723	0.11798	0.11885	0.11898	0.11977	0.12003	0.121	0.1219	0.12278	0.12333	0.12425	0.12433	0.1252	0.1258	0.12653	0.12698	0.1275	0.1286
BEM1-2 Deleted	YCR030C_1	0.099425	0.10055	0.1004	0.10073	0.1012	0.1019	0.10248	0.1031	0.1034	0.10388	0.10383	0.10425	0.10458	0.10492	0.10533	0.10565	0.10625	0.1068	0.10738	0.10813	0.10832	0.10863	0.10908	0.10955	0.11	0.11053	0.1105	0.11072	0.11108	0.1111	0.11118	0.1118	0.11238	0.11288	0.1131	0.11355	0.11405	0.11502	0.1156	0.11625	0.11657	0.1171	0.11755	0.11788	0.1187	0.1192	0.11955	0.12
BZZ1-2 Deleted	YDL146W_1	0.10043	0.10145	0.10103	0.1014	0.102	0.10268	0.10313	0.1037	0.10438	0.10455	0.10475	0.1051	0.1054	0.10565	0.10613	0.10665	0.10728	0.10772	0.10833	0.1089	0.10938	0.1097	0.1103	0.11058	0.11105	0.11157	0.11165	0.11193	0.11233	0.11228	0.11247	0.11295	0.11347	0.11395	0.1143	0.1147	0.11525	0.11605	0.11683	0.11738	0.1179	0.11815	0.11873	0.1191	0.11985	0.12035	0.12075	0.1213
LSB3 Deleted	YPR055W_1	0.10083	0.10133	0.10105	0.10135	0.1018	0.1026	0.103	0.10363	0.10408	0.10438	0.1047	0.10492	0.10533	0.10563	0.10613	0.10663	0.1072	0.10788	0.1083	0.10898	0.10945	0.1098	0.11022	0.11075	0.1112	0.11168	0.1118	0.11198	0.11238	0.11238	0.11265	0.11315	0.1137	0.11428	0.1145	0.11498	0.11552	0.1164	0.11715	0.1176	0.1183	0.11852	0.11925	0.11973	0.12055	0.12107	0.12155	0.1221
MYO5 Deleted	YJR076C_1	0.10043	0.10133	0.10073	0.101	0.10148	0.10233	0.10287	0.10315	0.10383	0.1042	0.10445	0.10475	0.10508	0.10552	0.1059	0.10633	0.1069	0.10748	0.10813	0.10867	0.10908	0.10955	0.10988	0.11048	0.11098	0.11125	0.1114	0.1117	0.11195	0.11207	0.1123	0.11295	0.11333	0.11372	0.11413	0.11475	0.11508	0.11588	0.1167	0.11705	0.1176	0.11798	0.11845	0.11888	0.11965	0.12018	0.12073	0.121
RVS167 Deleted	YBR200W_1	0.10178	0.10255	0.10195	0.1022	0.10273	0.10362	0.10402	0.10465	0.10517	0.10542	0.1056	0.10605	0.10633	0.10677	0.10708	0.10763	0.10817	0.10895	0.1093	0.10975	0.11033	0.11077	0.11122	0.11168	0.11213	0.1124	0.1127	0.11298	0.11315	0.11333	0.11355	0.1139	0.11445	0.11505	0.1153	0.11583	0.11633	0.117	0.11793	0.1184	0.1189	0.1192	0.11968	0.12035	0.12102	0.12158	0.12217	0.12255
SLA1-1 Deleted	YCR009C_1	0.1019	0.10265	0.10213	0.10245	0.10298	0.10373	0.1043	0.10485	0.10555	0.1059	0.10617	0.10658	0.1068	0.1072	0.10755	0.1081	0.10858	0.10938	0.10993	0.11063	0.11095	0.1113	0.11185	0.1121	0.1127	0.11305	0.11325	0.1135	0.11383	0.11383	0.114	0.11458	0.11503	0.1156	0.11592	0.11655	0.11705	0.11778	0.1186	0.11915	0.11973	0.12005	0.12085	0.12123	0.12198	0.1226	0.12305	0.12373
SLA1-2 Deleted	YFR004W_1	0.10215	0.10308	0.10258	0.103	0.10353	0.10415	0.1044	0.10495	0.10555	0.1059	0.10593	0.1063	0.10665	0.10695	0.10717	0.1077	0.10813	0.10872	0.10915	0.10975	0.1102	0.11057	0.11093	0.11125	0.1119	0.112	0.11218	0.1124	0.1125	0.11265	0.11265	0.11318	0.11352	0.11403	0.11423	0.11487	0.11525	0.11603	0.11673	0.1174	0.11778	0.11815	0.11873	0.11952	0.12008	0.12043	0.12085	0.1217
ABP1 Deleted	YDR170C_2	0.10185	0.10273	0.10218	0.10248	0.10295	0.10368	0.10423	0.10495	0.10563	0.1059	0.10602	0.10635	0.10675	0.1071	0.10738	0.10792	0.10853	0.10905	0.1095	0.11018	0.11055	0.111	0.11133	0.11185	0.11238	0.11255	0.1129	0.11308	0.11345	0.11353	0.11372	0.1143	0.11477	0.11512	0.11558	0.11618	0.11658	0.1175	0.11825	0.11888	0.11948	0.1199	0.12055	0.12135	0.1221	0.12268	0.12323	0.1238
BBC1	YFL010C_1	0.10352	0.10267	0.1033	0.10355	0.10438	0.10503	0.10577	0.1066	0.1076	0.10842	0.10973	0.11013	0.1108	0.11163	0.11237	0.11303	0.11378	0.11453	0.1155	0.11603	0.11655	0.11715	0.11783	0.11863	0.11908	0.11968	0.12045	0.12075	0.12152	0.12187	0.12268	0.12308	0.1238	0.12428	0.12478	0.12545	0.1264	0.127	0.12765	0.1284	0.12895	0.1298	0.13067	0.1316	0.13235	0.13337	0.13372	0.13473
BOI2	YKR048C_2	0.10183	0.1036	0.10308	0.10343	0.10408	0.10467	0.10583	0.1067	0.1072	0.1078	0.1081	0.1087	0.10915	0.10948	0.10998	0.11045	0.11088	0.11158	0.112	0.11243	0.11302	0.11345	0.11403	0.11435	0.11483	0.11535	0.11572	0.1159	0.1166	0.11685	0.11735	0.1177	0.1182	0.11868	0.1194	0.12	0.12025	0.12085	0.12118	0.1219	0.1226	0.12292	0.12368	0.12435	0.12503	0.12568	0.12625	0.12638
LSB1	YGR229C_2	0.10168	0.10325	0.10335	0.1033	0.10383	0.10452	0.1056	0.10615	0.10678	0.10733	0.10775	0.10835	0.1087	0.10898	0.10965	0.11018	0.1107	0.1114	0.11193	0.1122	0.11282	0.11328	0.11393	0.11418	0.11455	0.1153	0.11575	0.11585	0.11655	0.11705	0.11755	0.11785	0.11845	0.11888	0.11973	0.12033	0.12067	0.1216	0.12215	0.12283	0.12348	0.12423	0.12498	0.12585	0.12657	0.1274	0.12822	0.12865
MYO3	YGR037C_2	0.10285	0.10367	0.10335	0.1033	0.10395	0.10453	0.10585	0.10665	0.10755	0.10843	0.10907	0.11015	0.1107	0.11125	0.1123	0.11293	0.11363	0.1145	0.11525	0.116	0.11687	0.11743	0.1184	0.11878	0.11955	0.12065	0.12102	0.12143	0.12225	0.12315	0.12392	0.12425	0.12523	0.12565	0.12683	0.12793	0.1285	0.12955	0.13037	0.1312	0.13225	0.13295	0.13448	0.13545	0.13627	0.13745	0.13838	0.13853
BEM1-2	YDR166C_1	0.1025	0.1025	0.10312	0.10333	0.104	0.1049	0.10583	0.10683	0.10748	0.10792	0.10917	0.10977	0.11053	0.11145	0.11213	0.11253	0.1131	0.11363	0.11443	0.11505	0.11558	0.1159	0.11662	0.11723	0.11775	0.11845	0.119	0.11945	0.12005	0.12063	0.1214	0.12215	0.1227	0.12313	0.12395	0.12475	0.12562	0.12643	0.12732	0.12815	0.12893	0.12993	0.13105	0.13183	0.13253	0.13353	0.13442	0.13548
CDC25	YDL229W_1	0.10433	0.10423	0.10417	0.10397	0.10438	0.10495	0.1057	0.1067	0.10698	0.10773	0.10848	0.1089	0.1096	0.11035	0.11098	0.11152	0.11218	0.11275	0.1134	0.11405	0.1145	0.11497	0.1157	0.11613	0.1166	0.1171	0.11778	0.11815	0.11883	0.1191	0.11975	0.1202	0.12068	0.12107	0.12168	0.12262	0.123	0.12373	0.12432	0.1249	0.1257	0.12653	0.1273	0.12803	0.12867	0.12983	0.13043	0.1314
LSB3	YNL106C_1	0.10482	0.10393	0.10388	0.10373	0.10443	0.1051	0.10577	0.10658	0.10713	0.1078	0.1084	0.10905	0.1096	0.11032	0.11095	0.11155	0.1124	0.1131	0.11363	0.1144	0.115	0.11558	0.11618	0.1169	0.11728	0.11775	0.11848	0.11898	0.11982	0.1203	0.1212	0.12173	0.12245	0.12323	0.12393	0.12475	0.12555	0.12655	0.12732	0.1283	0.12905	0.1299	0.13133	0.13208	0.13293	0.13387	0.13495	0.13577
MYO5	YNL084C_1	0.10458	0.10418	0.10413	0.10405	0.10458	0.1052	0.10602	0.1067	0.1075	0.10785	0.10838	0.1091	0.10973	0.11033	0.111	0.11168	0.1123	0.11275	0.11347	0.11413	0.1147	0.11515	0.1158	0.11615	0.1167	0.1173	0.11778	0.11802	0.11883	0.11913	0.11975	0.12033	0.1208	0.1212	0.1218	0.12253	0.123	0.12388	0.12442	0.12515	0.1258	0.1266	0.1276	0.12828	0.12903	0.12983	0.13062	0.13122
RVS167	YDL065C_1	0.10318	0.10468	0.10473	0.10488	0.10547	0.10598	0.10713	0.108	0.10915	0.11013	0.11045	0.1111	0.11153	0.11218	0.11273	0.11313	0.11397	0.1146	0.1152	0.11583	0.11643	0.1169	0.11752	0.11798	0.11858	0.11913	0.11965	0.12012	0.1207	0.12088	0.12157	0.12243	0.12265	0.12318	0.12383	0.1244	0.12493	0.12563	0.12632	0.12678	0.1276	0.12823	0.1291	0.12943	0.13037	0.13085	0.13168	0.13235
SLA1-1	YDR388W_1	0.084775	0.08515	0.08515	0.085225	0.085125	0.085025	0.085275	0.085475	0.0854	0.085375	0.085225	0.085425	0.085375	0.085325	0.085425	0.085225	0.085275	0.085475	0.085425	0.08535	0.0855	0.08555	0.085525	0.0855	0.085475	0.085775	0.08555	0.0853	0.0855	0.08535	0.085525	0.08545	0.085475	0.085725	0.085525	0.085575	0.0856	0.08565	0.085675	0.085575	0.085675	0.085675	0.08565	0.08555	0.0857	0.085625	0.085675	0.08545
SLA1-2	YGR037C_1	0.10433	0.10573	0.10527	0.10553	0.106	0.1063	0.10738	0.10815	0.10898	0.10918	0.10965	0.1105	0.11093	0.11153	0.11198	0.11263	0.11338	0.1139	0.11443	0.11488	0.11563	0.116	0.1166	0.11698	0.11758	0.1181	0.11858	0.11868	0.11945	0.11973	0.1204	0.12098	0.12155	0.122	0.12273	0.12323	0.12388	0.1244	0.12538	0.12595	0.12668	0.12735	0.12812	0.12892	0.12965	0.13062	0.13128	0.13178
ABP1	YGR250C_2	0.1003	0.10223	0.10208	0.1021	0.10273	0.10312	0.10385	0.1047	0.10535	0.10583	0.10623	0.10683	0.10728	0.10753	0.10805	0.1085	0.1091	0.10955	0.11007	0.11038	0.11105	0.11125	0.1119	0.1121	0.11258	0.11303	0.11345	0.1136	0.1142	0.1144	0.11495	0.11533	0.11573	0.11615	0.11685	0.11725	0.11765	0.1181	0.11873	0.11927	0.11983	0.12033	0.121	0.12155	0.12235	0.123	0.1235	0.12378
BBC1 Deleted	YFL010C_1	0.10448	0.10473	0.10448	0.10418	0.10483	0.10535	0.10618	0.10713	0.1077	0.10825	0.10945	0.11015	0.1105	0.1111	0.11157	0.11218	0.11288	0.11345	0.11405	0.11495	0.11508	0.11578	0.1164	0.11683	0.11698	0.11762	0.11825	0.11865	0.119	0.11945	0.11985	0.12033	0.12125	0.12138	0.12195	0.1227	0.12305	0.12385	0.1246	0.12503	0.12593	0.12625	0.12678	0.12748	0.12795	0.12875	0.12912	0.1292
BOI2 Deleted	YKR048C_2	0.10175	0.10362	0.1033	0.10358	0.10372	0.10448	0.10518	0.10578	0.10663	0.10723	0.10808	0.10857	0.10903	0.10923	0.10983	0.11005	0.11013	0.11073	0.11113	0.11143	0.11163	0.11212	0.11255	0.1131	0.1133	0.11378	0.11388	0.1143	0.11458	0.11508	0.11525	0.11568	0.11605	0.11637	0.11705	0.1172	0.11783	0.1183	0.11878	0.11925	0.11975	0.1201	0.1205	0.1208	0.12123	0.122	0.1224	0.12295
LSB1 Deleted	YGR229C_2	0.1039	0.10553	0.10528	0.10518	0.1056	0.10635	0.10717	0.10785	0.10885	0.10935	0.1102	0.1108	0.1113	0.11178	0.11197	0.11223	0.11275	0.11325	0.11355	0.11397	0.11438	0.11485	0.11528	0.1159	0.11625	0.11665	0.11695	0.1173	0.11788	0.11843	0.1189	0.11915	0.1199	0.1202	0.12088	0.12133	0.12215	0.12273	0.12348	0.1241	0.1248	0.12532	0.12598	0.1265	0.127	0.12803	0.12855	0.1291
MYO3 Deleted	YGR037C_2	0.10548	0.10618	0.10563	0.10538	0.10583	0.1066	0.1077	0.10835	0.10942	0.11013	0.1109	0.11172	0.11205	0.1127	0.1134	0.11388	0.11453	0.11513	0.11588	0.11673	0.11698	0.11735	0.11803	0.11887	0.11918	0.11992	0.12063	0.12068	0.12148	0.12185	0.12267	0.12288	0.12358	0.124	0.12507	0.12545	0.12688	0.12723	0.12818	0.1289	0.12988	0.13045	0.13093	0.1314	0.13225	0.13395	0.1341	0.135
BEM1-2 Deleted	YDR166C_1	0.10502	0.1055	0.10558	0.10545	0.10588	0.10633	0.10717	0.10808	0.10885	0.10963	0.11058	0.11103	0.11118	0.11145	0.1118	0.11247	0.11295	0.1136	0.11413	0.1147	0.11497	0.1156	0.11602	0.11643	0.11667	0.11705	0.11758	0.11788	0.11818	0.11848	0.11885	0.11927	0.1199	0.12042	0.12078	0.12125	0.12177	0.12235	0.12298	0.12348	0.12417	0.12455	0.1251	0.12582	0.12623	0.127	0.12745	0.12765
CDC25 Deleted	YDL229W_1	0.10342	0.10358	0.10323	0.1028	0.10283	0.10305	0.10368	0.1044	0.1049	0.10538	0.10627	0.10663	0.10665	0.10713	0.10748	0.10792	0.10845	0.1089	0.10942	0.11	0.11015	0.11075	0.11097	0.1113	0.11185	0.11203	0.1124	0.11273	0.11295	0.11323	0.1135	0.11395	0.11438	0.11485	0.1153	0.1157	0.11615	0.11653	0.1171	0.11755	0.1183	0.11858	0.11888	0.11953	0.11988	0.1207	0.12095	0.12117
LSB3 Deleted	YNL106C_1	0.10402	0.10395	0.10393	0.10355	0.10395	0.10428	0.10495	0.10545	0.10648	0.10703	0.10785	0.10842	0.10892	0.10897	0.10925	0.10978	0.11035	0.1109	0.11143	0.1117	0.1121	0.11272	0.11297	0.11328	0.11387	0.11393	0.11447	0.11493	0.11508	0.11547	0.1159	0.11625	0.11675	0.117	0.11755	0.11798	0.1184	0.11888	0.11955	0.11993	0.12068	0.12115	0.12157	0.1221	0.12245	0.12325	0.1236	0.12373
MYO5 Deleted	YNL084C_1	0.10353	0.10423	0.10393	0.10392	0.10398	0.10458	0.10523	0.10575	0.10658	0.10715	0.1078	0.10835	0.10885	0.10917	0.10948	0.1097	0.11008	0.11077	0.11122	0.11163	0.1117	0.11218	0.1126	0.113	0.1135	0.11365	0.11408	0.11428	0.11465	0.11512	0.11545	0.1158	0.1162	0.1164	0.117	0.11743	0.11785	0.11828	0.11882	0.11918	0.1198	0.12025	0.1207	0.1211	0.12163	0.12215	0.1226	0.12275
RVS167 Deleted	YDL065C_1	0.10333	0.10397	0.10438	0.10463	0.10528	0.10605	0.10668	0.10742	0.1085	0.10917	0.11013	0.11045	0.11073	0.11083	0.11125	0.11175	0.1123	0.11282	0.11333	0.1138	0.11415	0.11438	0.11488	0.1153	0.11565	0.1161	0.11628	0.11663	0.1169	0.11743	0.11773	0.11828	0.11855	0.11913	0.11973	0.1201	0.1205	0.12123	0.1219	0.1224	0.12295	0.12348	0.124	0.12438	0.12503	0.12582	0.12628	0.1266
SLA1-1 Deleted	YDR388W_1	0.086325	0.086475	0.08635	0.08645	0.086225	0.086175	0.0862	0.086125	0.086275	0.086325	0.08625	0.086175	0.086325	0.086025	0.086075	0.086025	0.08605	0.086275	0.0866	0.086425	0.08625	0.086325	0.0865	0.086425	0.086675	0.086525	0.0863	0.0862	0.0863	0.086275	0.08635	0.086325	0.08655	0.08645	0.08665	0.086525	0.086375	0.086725	0.08685	0.0868	0.087025	0.086975	0.0867	0.08685	0.08675	0.08675	0.086625	0.086525
SLA1-2 Deleted	YGR037C_1	0.10287	0.10423	0.10392	0.10433	0.10475	0.10538	0.1059	0.10645	0.10743	0.1082	0.10863	0.10945	0.11018	0.10993	0.11027	0.11068	0.1112	0.11168	0.11243	0.11247	0.11293	0.11328	0.1137	0.11413	0.11447	0.1147	0.11485	0.11522	0.11547	0.11608	0.11635	0.11673	0.11718	0.11748	0.11802	0.11827	0.11868	0.11933	0.11988	0.1202	0.12093	0.12127	0.12165	0.12218	0.12255	0.12325	0.12357	0.12395
ABP1 Deleted	YGR250C_2	0.1031	0.10455	0.10425	0.10445	0.10495	0.10577	0.10603	0.10663	0.10743	0.10793	0.1086	0.10922	0.1099	0.11018	0.1106	0.1108	0.1113	0.11155	0.11203	0.11218	0.11243	0.1128	0.11337	0.11375	0.11412	0.11433	0.11445	0.11483	0.11515	0.1157	0.11597	0.11637	0.1167	0.11705	0.11785	0.118	0.1184	0.11905	0.11963	0.12025	0.12088	0.12133	0.12173	0.12217	0.1227	0.12355	0.12385	0.1245
BBC1	YGR229C_1	0.10513	0.10568	0.1054	0.1055	0.10625	0.10673	0.10778	0.1087	0.10955	0.11013	0.11105	0.112	0.11225	0.11333	0.1134	0.1143	0.1148	0.11575	0.11625	0.1168	0.1174	0.11815	0.11882	0.11908	0.1197	0.11985	0.12052	0.12118	0.12163	0.12208	0.12273	0.1233	0.12385	0.12445	0.12517	0.12593	0.12638	0.12723	0.1281	0.1286	0.12945	0.13038	0.13095	0.13162	0.1327	0.1335	0.13405	0.13455
BZZ1-1	YGR229C_2	0.10708	0.1078	0.10753	0.107	0.10735	0.10818	0.10892	0.10942	0.11007	0.1104	0.1111	0.11178	0.11203	0.11233	0.1129	0.1129	0.11338	0.11393	0.1144	0.11453	0.1151	0.11555	0.1161	0.11635	0.1167	0.11745	0.11745	0.11798	0.11815	0.1185	0.11913	0.11952	0.12013	0.12027	0.1209	0.12138	0.12217	0.12248	0.12315	0.1239	0.1247	0.12518	0.12545	0.12595	0.12657	0.12712	0.12762	0.12815
LSB3	YML035C_2	0.107	0.10788	0.10763	0.10708	0.10768	0.10845	0.10948	0.1101	0.11113	0.1116	0.1123	0.11298	0.1133	0.11368	0.11405	0.11447	0.115	0.11555	0.1159	0.1163	0.11678	0.11733	0.11813	0.11823	0.11852	0.11912	0.1193	0.11993	0.12017	0.1205	0.12088	0.12143	0.12195	0.1221	0.1226	0.12318	0.12382	0.12423	0.12495	0.12553	0.12607	0.1267	0.1271	0.1274	0.12795	0.12855	0.12883	0.12933
MYO5	YGR037C_2	0.1096	0.10983	0.1093	0.10858	0.10915	0.11008	0.11132	0.11168	0.11272	0.11345	0.11403	0.11505	0.11543	0.11593	0.11698	0.11735	0.11778	0.11895	0.1196	0.12038	0.1208	0.12155	0.12235	0.12243	0.12353	0.1241	0.1244	0.12512	0.1255	0.12595	0.12675	0.12773	0.12815	0.1284	0.12945	0.13048	0.13145	0.13158	0.13298	0.134	0.13465	0.13593	0.13648	0.13722	0.13823	0.139	0.13952	0.14035
BEM1-2	YER008C_1	0.10427	0.10465	0.1048	0.1043	0.10473	0.10535	0.10605	0.10688	0.1077	0.10845	0.10905	0.1099	0.11008	0.1105	0.1106	0.1109	0.1115	0.11247	0.11275	0.11328	0.1137	0.11433	0.1148	0.11508	0.11545	0.11595	0.11625	0.11653	0.11677	0.11715	0.11778	0.11815	0.11865	0.1192	0.11965	0.12028	0.12058	0.12107	0.12177	0.1223	0.12303	0.12363	0.12418	0.12478	0.12553	0.12613	0.12648	0.12705
CDC25	YLR332W_1	0.10588	0.10627	0.1063	0.10595	0.10613	0.10657	0.10758	0.1083	0.10928	0.10965	0.1106	0.1112	0.11143	0.1116	0.11193	0.1121	0.11275	0.11345	0.11388	0.11423	0.1147	0.11543	0.11543	0.11583	0.1163	0.1163	0.11685	0.11733	0.11718	0.11745	0.1181	0.11813	0.11862	0.11913	0.11943	0.11995	0.12002	0.12035	0.12098	0.12125	0.1217	0.12237	0.12238	0.1228	0.1233	0.12388	0.1241	0.12442
LSB3	YLR337C_1	0.10328	0.10373	0.1041	0.1036	0.10405	0.10458	0.10538	0.10615	0.10705	0.10758	0.10835	0.10903	0.10932	0.10995	0.1101	0.11018	0.1108	0.11143	0.11203	0.11215	0.1128	0.1133	0.11363	0.11408	0.1143	0.11485	0.11527	0.11583	0.11622	0.11648	0.1172	0.1177	0.1184	0.11898	0.1197	0.1208	0.12123	0.12202	0.1229	0.1236	0.12448	0.12567	0.12607	0.1269	0.1279	0.12875	0.1295	0.1301
MYO5	YOR181W_1	0.10878	0.1091	0.1093	0.10867	0.1088	0.10985	0.1105	0.11147	0.11223	0.11293	0.11383	0.11453	0.11508	0.11513	0.1155	0.11583	0.11653	0.1175	0.11805	0.11848	0.1191	0.11975	0.12048	0.12113	0.1215	0.12233	0.12298	0.12387	0.12478	0.1255	0.12662	0.12757	0.1288	0.1297	0.1309	0.1322	0.13325	0.13458	0.13583	0.13725	0.1385	0.14002	0.14113	0.14247	0.14398	0.1454	0.14648	0.14777
RVS167	YDR170C_1	0.10513	0.10613	0.1059	0.10577	0.10617	0.10685	0.10775	0.10855	0.10938	0.11008	0.11088	0.11165	0.11232	0.11263	0.11255	0.11273	0.11338	0.11408	0.11463	0.11498	0.11547	0.11595	0.1165	0.11678	0.11688	0.11758	0.1178	0.11825	0.1185	0.11878	0.11935	0.11978	0.12028	0.12073	0.12107	0.12175	0.12223	0.12268	0.12328	0.12388	0.1244	0.12515	0.12543	0.12595	0.12657	0.12718	0.12743	0.12798
SLA1-1	YFR004W_1	0.10407	0.1045	0.1049	0.10492	0.10525	0.106	0.10683	0.1076	0.10798	0.10865	0.10935	0.11003	0.1103	0.11022	0.1104	0.11068	0.11122	0.1119	0.11218	0.1123	0.11293	0.11335	0.11383	0.1141	0.11415	0.11478	0.11498	0.11528	0.11533	0.11568	0.11605	0.11652	0.11698	0.1173	0.11765	0.11823	0.11883	0.11935	0.11993	0.12048	0.12118	0.12185	0.1224	0.12285	0.12358	0.12427	0.1247	0.12515
SLA1-2	YIL095W_1	0.10465	0.1052	0.10485	0.10475	0.10517	0.1058	0.10685	0.10743	0.1079	0.10835	0.10917	0.10978	0.1102	0.11025	0.11023	0.11035	0.11103	0.11157	0.11208	0.11228	0.11275	0.11312	0.11353	0.11402	0.11422	0.11465	0.11483	0.11515	0.11545	0.11562	0.1162	0.11645	0.1171	0.11733	0.11773	0.11835	0.11888	0.11955	0.1201	0.12073	0.12157	0.12175	0.12233	0.12275	0.12348	0.124	0.12445	0.12475
ABP1	YNL287W_2	0.10565	0.10665	0.10647	0.10635	0.10663	0.10723	0.1081	0.1088	0.10968	0.11015	0.11073	0.11148	0.11175	0.1122	0.11267	0.11277	0.11313	0.11368	0.11422	0.1144	0.11493	0.11543	0.11595	0.11618	0.11655	0.11705	0.1173	0.11775	0.11793	0.1182	0.11885	0.11905	0.1197	0.11995	0.12035	0.1209	0.12148	0.12207	0.12248	0.12305	0.12375	0.1241	0.12453	0.1251	0.12565	0.1261	0.12655	0.12695
BBC1 Deleted	YGR229C_1	0.10698	0.10763	0.10763	0.10738	0.10755	0.10783	0.1084	0.10933	0.1096	0.11053	0.11118	0.1115	0.1121	0.11255	0.11225	0.11282	0.1136	0.11428	0.11483	0.1153	0.11583	0.11638	0.11705	0.1174	0.11785	0.11845	0.11905	0.11927	0.11973	0.12005	0.1208	0.12098	0.12177	0.12238	0.12273	0.12323	0.12395	0.12478	0.1253	0.12588	0.12658	0.1272	0.12775	0.12865	0.12917	0.12993	0.13018	0.1304
BZZ1-1 Deleted	YGR229C_2	0.1059	0.10663	0.10615	0.1063	0.10645	0.10718	0.1078	0.1088	0.10953	0.11013	0.111	0.1118	0.11215	0.11245	0.11268	0.1129	0.11358	0.11395	0.11493	0.11497	0.11535	0.1158	0.1163	0.11645	0.11695	0.1174	0.11792	0.11813	0.11825	0.11875	0.11923	0.11995	0.12035	0.1205	0.12118	0.12158	0.12225	0.12278	0.1239	0.1243	0.12482	0.1255	0.12562	0.1265	0.1272	0.12762	0.12815	0.12853
LSB3 Deleted	YML035C_2	0.10328	0.1034	0.10325	0.10267	0.10333	0.10403	0.10458	0.10548	0.10618	0.1068	0.10773	0.10817	0.10842	0.10878	0.10915	0.10965	0.10995	0.1103	0.1111	0.1114	0.11135	0.11178	0.1123	0.11262	0.113	0.11327	0.11352	0.11383	0.11398	0.11422	0.11478	0.11515	0.11605	0.11565	0.1161	0.11648	0.11703	0.11785	0.11862	0.11882	0.1194	0.11975	0.12008	0.1205	0.1213	0.12173	0.122	0.12235
MYO5 Deleted	YGR037C_2	0.10295	0.10388	0.10375	0.10328	0.1041	0.10478	0.10575	0.1064	0.1071	0.10765	0.10813	0.10917	0.1095	0.10975	0.11053	0.11078	0.11123	0.11198	0.11307	0.1135	0.11363	0.11405	0.1146	0.115	0.11545	0.11618	0.11648	0.11693	0.1172	0.11765	0.11832	0.11918	0.12005	0.12005	0.12065	0.12115	0.12198	0.1234	0.12438	0.12448	0.1253	0.126	0.12678	0.12707	0.12865	0.12878	0.1294	0.12998
BEM1-2 Deleted	YER008C_1	0.10278	0.1031	0.1026	0.10227	0.10255	0.10305	0.10383	0.105	0.10508	0.106	0.10688	0.10688	0.10728	0.108	0.10763	0.10805	0.1091	0.10975	0.10978	0.11003	0.11068	0.11103	0.11157	0.11173	0.1119	0.1124	0.11288	0.11303	0.1132	0.1135	0.114	0.1142	0.11465	0.11512	0.11543	0.11595	0.11625	0.11678	0.11698	0.11768	0.11823	0.11858	0.1187	0.11945	0.11982	0.12052	0.12065	0.12058
CDC25 Deleted	YLR332W_1	0.1013	0.1025	0.10212	0.10198	0.10185	0.10205	0.1025	0.1032	0.10373	0.10417	0.10492	0.10513	0.10558	0.10575	0.10583	0.10605	0.10673	0.10703	0.10748	0.10775	0.1081	0.1084	0.1089	0.1089	0.10935	0.10988	0.11028	0.1103	0.11048	0.1107	0.1109	0.1114	0.11165	0.11198	0.11232	0.11293	0.113	0.1133	0.1139	0.11438	0.11497	0.11505	0.1152	0.11588	0.11628	0.1166	0.11693	0.11665
LSB3 Deleted	YLR337C_1	0.1035	0.10425	0.10373	0.10403	0.104	0.1045	0.10515	0.10613	0.10673	0.10732	0.1084	0.10865	0.10935	0.10975	0.10975	0.1101	0.11088	0.11123	0.1116	0.1119	0.11225	0.11282	0.11315	0.11338	0.1136	0.1143	0.11463	0.1147	0.11495	0.1152	0.11568	0.11587	0.11648	0.11665	0.11703	0.11743	0.11815	0.1187	0.1193	0.11965	0.12025	0.12063	0.12073	0.12155	0.12227	0.12295	0.12308	0.1232
MYO5 Deleted	YOR181W_1	0.10375	0.1046	0.10403	0.10405	0.1043	0.10477	0.10525	0.1062	0.10677	0.10745	0.1081	0.10828	0.10907	0.10933	0.1094	0.1097	0.1103	0.1111	0.11178	0.11172	0.11188	0.11198	0.11245	0.11285	0.11305	0.11338	0.11368	0.1139	0.1142	0.11445	0.1149	0.11518	0.11572	0.11578	0.11627	0.11662	0.11703	0.11773	0.1185	0.1189	0.1196	0.11982	0.11998	0.12082	0.12132	0.12155	0.1221	0.12218
RVS167 Deleted	YDR170C_1	0.10458	0.10545	0.10538	0.10518	0.10553	0.1063	0.10697	0.10775	0.10865	0.10932	0.11008	0.1105	0.11133	0.11158	0.11153	0.1121	0.11263	0.11307	0.11363	0.11388	0.11433	0.1147	0.11483	0.11513	0.1156	0.1162	0.11642	0.11658	0.11675	0.11705	0.11785	0.1182	0.11843	0.11893	0.11925	0.1198	0.12023	0.12083	0.12152	0.1222	0.12285	0.12315	0.12335	0.12407	0.12468	0.12487	0.12548	0.12553
SLA1-1 Deleted	YFR004W_1	0.10343	0.10458	0.10438	0.10433	0.10467	0.10518	0.10588	0.10653	0.10713	0.10788	0.10842	0.10875	0.10913	0.10948	0.1097	0.11013	0.11082	0.1112	0.11128	0.11168	0.112	0.11235	0.11303	0.11318	0.11308	0.11405	0.11405	0.11418	0.1144	0.11483	0.11508	0.1155	0.11603	0.11613	0.11643	0.11695	0.1175	0.118	0.11868	0.11938	0.1198	0.12003	0.12013	0.12123	0.12185	0.12215	0.12257	0.12278
SLA1-2 Deleted	YIL095W_1	0.10358	0.10448	0.10368	0.10337	0.10373	0.1043	0.10475	0.1056	0.1062	0.10668	0.10733	0.10787	0.10835	0.1085	0.10873	0.10895	0.1096	0.11015	0.1105	0.11068	0.11157	0.11125	0.11252	0.11325	0.11295	0.1135	0.11385	0.11408	0.11388	0.1146	0.11483	0.1156	0.11565	0.11572	0.11645	0.11693	0.11715	0.11762	0.11827	0.11905	0.11977	0.11988	0.1202	0.12085	0.12125	0.12152	0.12195	0.12168
ABP1 Deleted	YNL287W_2	0.10275	0.10365	0.10353	0.10362	0.10365	0.10415	0.1047	0.10558	0.10617	0.10667	0.10753	0.10805	0.10872	0.1084	0.10857	0.10885	0.10957	0.10988	0.11055	0.11085	0.11113	0.11147	0.11185	0.11203	0.1126	0.11285	0.1134	0.11327	0.11355	0.11397	0.11427	0.11488	0.11515	0.11535	0.11583	0.11633	0.11663	0.11753	0.11833	0.11885	0.11932	0.1198	0.12	0.12083	0.12135	0.12195	0.12232	0.12255
BBC1	YKL117W_1	0.10577	0.10628	0.10665	0.10708	0.10783	0.10845	0.10975	0.111	0.11195	0.11277	0.1132	0.11433	0.115	0.11545	0.1153	0.11657	0.1172	0.11833	0.11895	0.11948	0.12013	0.1202	0.12162	0.12165	0.122	0.1224	0.1228	0.12343	0.12412	0.12462	0.12475	0.12565	0.12615	0.1263	0.12688	0.1276	0.12822	0.12905	0.12985	0.1304	0.13153	0.1325	0.13268	0.13337	0.1344	0.13565	0.13565	0.136
BZZ1-2	YKL051W_2	0.10405	0.10463	0.1044	0.10383	0.10445	0.10508	0.10592	0.10653	0.107	0.10793	0.10852	0.10892	0.1095	0.11015	0.10995	0.11013	0.1105	0.11135	0.11135	0.11195	0.11223	0.11277	0.1128	0.11325	0.114	0.11428	0.1145	0.11468	0.115	0.1149	0.1153	0.116	0.1163	0.11675	0.1173	0.1177	0.118	0.11873	0.11918	0.1199	0.12118	0.12135	0.1215	0.12205	0.12275	0.12343	0.12388	0.12437
LSB3	YCR002C_2	0.10323	0.10398	0.10343	0.1031	0.10373	0.10438	0.1051	0.1058	0.1064	0.10722	0.10767	0.10817	0.1087	0.10883	0.10885	0.10967	0.1097	0.11033	0.1105	0.11105	0.11115	0.11198	0.1121	0.11243	0.11322	0.11345	0.11368	0.1139	0.1142	0.11438	0.11475	0.1153	0.11568	0.1162	0.11675	0.11685	0.11752	0.11813	0.11875	0.1191	0.12018	0.1203	0.12075	0.12133	0.12177	0.12238	0.12273	0.1232
PE13	YLR191W_2	0.10633	0.10718	0.10615	0.10568	0.1066	0.1076	0.10865	0.10938	0.1099	0.11035	0.11078	0.1117	0.1124	0.1126	0.11295	0.11353	0.1143	0.115	0.11565	0.11645	0.11693	0.1179	0.1182	0.11885	0.12025	0.12032	0.1212	0.12148	0.12215	0.12253	0.12358	0.12468	0.12553	0.12655	0.12743	0.12835	0.12917	0.13015	0.13128	0.132	0.134	0.13448	0.13548	0.13655	0.13745	0.13865	0.13905	0.13997
BEM1-2	YGR281W_1	0.1103	0.11123	0.11095	0.11078	0.11145	0.1122	0.1133	0.1146	0.11547	0.11595	0.11705	0.11777	0.1184	0.11863	0.11878	0.11948	0.12003	0.1213	0.12155	0.12238	0.12275	0.12323	0.12408	0.12443	0.12485	0.12545	0.12575	0.1264	0.12695	0.12725	0.12793	0.12833	0.12893	0.1297	0.13033	0.13115	0.13183	0.13295	0.1337	0.13453	0.13595	0.1367	0.13715	0.13815	0.1389	0.14027	0.14065	0.14128
HOF1	YGL206C_1	0.1064	0.107	0.10685	0.10675	0.1076	0.10793	0.10922	0.11013	0.1108	0.11165	0.1123	0.1133	0.11355	0.114	0.1139	0.1146	0.1151	0.11618	0.1166	0.11777	0.11765	0.11828	0.11918	0.11905	0.11965	0.12035	0.12045	0.12085	0.12108	0.1214	0.12177	0.12185	0.12243	0.123	0.12343	0.12375	0.12403	0.12445	0.12503	0.12532	0.12693	0.12688	0.12707	0.12765	0.12785	0.1291	0.12912	0.12937
MYO3	YCR009C_1	0.10765	0.10857	0.10775	0.10788	0.1083	0.10923	0.1103	0.11122	0.11225	0.11307	0.11387	0.11445	0.11475	0.11515	0.11533	0.11622	0.1165	0.11723	0.1177	0.11835	0.11863	0.11912	0.11975	0.12005	0.12055	0.12123	0.12127	0.12155	0.12205	0.12223	0.12293	0.1229	0.12362	0.12415	0.1246	0.12507	0.12555	0.12627	0.12675	0.1272	0.12875	0.12883	0.1294	0.12995	0.13055	0.13145	0.13167	0.1324
MYO5	YNL243W_1	0.10673	0.10763	0.10715	0.1072	0.10803	0.1086	0.1095	0.11055	0.11145	0.11233	0.1131	0.11378	0.114	0.1143	0.11428	0.11498	0.1156	0.11633	0.11665	0.1174	0.1177	0.11808	0.11858	0.11925	0.11948	0.12023	0.12025	0.12048	0.1212	0.1214	0.12185	0.12213	0.12298	0.12337	0.12415	0.12458	0.12507	0.12585	0.1267	0.12715	0.12838	0.1291	0.12967	0.13015	0.1308	0.13168	0.1321	0.13247
RVS167	YER008C_1	0.10505	0.10588	0.1057	0.10545	0.10595	0.10665	0.10742	0.1083	0.10895	0.1099	0.11055	0.11107	0.11143	0.11168	0.11163	0.11218	0.11272	0.11355	0.11393	0.1146	0.11475	0.1153	0.11555	0.11615	0.1167	0.11715	0.11748	0.11753	0.11798	0.11805	0.11887	0.1189	0.11948	0.12005	0.12065	0.12118	0.12148	0.1221	0.1229	0.12353	0.12473	0.1251	0.12553	0.12615	0.1268	0.12755	0.12805	0.12843
SLA1-1	YGR037C_1	0.10742	0.10845	0.1089	0.10905	0.10967	0.11048	0.11155	0.11265	0.11333	0.11453	0.115	0.1159	0.116	0.1164	0.11658	0.11708	0.1175	0.11845	0.1186	0.1194	0.11988	0.1204	0.1207	0.12113	0.1217	0.1223	0.12288	0.12278	0.12325	0.1234	0.12395	0.12438	0.12512	0.12535	0.12603	0.12667	0.12728	0.12798	0.12862	0.12912	0.13045	0.13075	0.13125	0.13193	0.13258	0.13328	0.13362	0.1345
SLA1-2	YJL201W_1	0.106	0.10715	0.10778	0.1072	0.10805	0.1089	0.10977	0.1107	0.11122	0.11207	0.1128	0.11343	0.11398	0.11428	0.1141	0.1145	0.11505	0.11588	0.11615	0.11665	0.11708	0.11762	0.1177	0.11845	0.11885	0.1194	0.11955	0.11963	0.1203	0.1204	0.12088	0.12132	0.12183	0.12238	0.12282	0.12335	0.1238	0.12445	0.12517	0.1257	0.12673	0.12712	0.12735	0.12815	0.12875	0.12945	0.12968	0.13013
ABP1	YBR053C_2	0.1036	0.10455	0.10452	0.10445	0.10488	0.1057	0.10625	0.10708	0.10763	0.10863	0.10908	0.10965	0.11015	0.11053	0.11035	0.11053	0.11093	0.11178	0.11213	0.11253	0.11278	0.11338	0.11347	0.11408	0.11447	0.11495	0.11515	0.11525	0.11562	0.11583	0.1162	0.11685	0.1173	0.11753	0.1183	0.11855	0.11885	0.11955	0.1201	0.1207	0.12175	0.12193	0.12235	0.12268	0.12317	0.12395	0.1242	0.12445
BBC1 Deleted	YKL117W_1	0.10763	0.10873	0.10863	0.1086	0.10958	0.11055	0.11213	0.1137	0.11475	0.11557	0.11572	0.11695	0.11773	0.11788	0.11818	0.11923	0.11938	0.12043	0.12153	0.12227	0.122	0.12268	0.12368	0.1241	0.12403	0.1249	0.125	0.12578	0.12638	0.12607	0.1271	0.1275	0.12868	0.12905	0.1294	0.13017	0.13053	0.13137	0.13203	0.13195	0.13353	0.13408	0.13435	0.13517	0.1357	0.13653	0.13635	0.1374
BZZ1-2 Deleted	YKL051W_2	0.10488	0.1058	0.10588	0.1055	0.10575	0.1062	0.10713	0.10763	0.10838	0.10908	0.11015	0.11045	0.11103	0.11118	0.11128	0.1116	0.1121	0.11263	0.11268	0.11347	0.11373	0.1144	0.11463	0.11478	0.11535	0.11568	0.11628	0.11643	0.11635	0.11693	0.1174	0.1181	0.11853	0.11918	0.11958	0.1202	0.12105	0.12138	0.12223	0.12285	0.12407	0.12487	0.12495	0.1258	0.12662	0.1275	0.12798	0.12845
LSB3 Deleted	YCR002C_2	0.10423	0.105	0.10455	0.10438	0.10467	0.10502	0.1059	0.10613	0.1066	0.10703	0.10775	0.10805	0.1084	0.10825	0.10848	0.10868	0.1095	0.10995	0.10982	0.11025	0.1104	0.11125	0.11135	0.11138	0.11178	0.1123	0.11215	0.1128	0.11235	0.11317	0.1135	0.11375	0.1141	0.11455	0.11522	0.11523	0.1164	0.11655	0.11687	0.11748	0.11835	0.11882	0.11895	0.1198	0.12015	0.12073	0.1209	0.12135
PE13 Deleted	YLR191W_2	0.10245	0.10375	0.10333	0.1035	0.10398	0.10483	0.10585	0.10608	0.10688	0.1075	0.10855	0.1089	0.1093	0.10917	0.10962	0.10998	0.11145	0.11195	0.11233	0.11308	0.11363	0.11433	0.11503	0.11555	0.11615	0.11705	0.11762	0.11848	0.11853	0.11993	0.12125	0.12188	0.12275	0.12338	0.12487	0.12553	0.12725	0.12772	0.1287	0.12965	0.13137	0.1325	0.13308	0.134	0.1356	0.13663	0.13687	0.13808
BEM1-2 Deleted	YGR281W_1	0.1061	0.10725	0.1071	0.10763	0.10753	0.1092	0.10967	0.11093	0.11135	0.11185	0.11237	0.1136	0.11388	0.11445	0.1147	0.11522	0.11565	0.11635	0.11725	0.11732	0.11795	0.1182	0.11898	0.11942	0.11932	0.11998	0.12028	0.12058	0.1207	0.1208	0.12168	0.12208	0.12273	0.12318	0.12357	0.1241	0.1242	0.12515	0.12515	0.12555	0.1269	0.12733	0.1273	0.12805	0.12848	0.12937	0.1296	0.12963
HOF1 Deleted	YGL206C_1	0.1049	0.10593	0.10598	0.10595	0.10635	0.10715	0.10817	0.1089	0.10923	0.11028	0.1106	0.11172	0.11255	0.1128	0.11275	0.1134	0.11368	0.1145	0.1149	0.11605	0.1161	0.11645	0.11705	0.11738	0.11762	0.11835	0.1185	0.11848	0.11875	0.11878	0.11903	0.12	0.12033	0.12035	0.12107	0.1216	0.12177	0.122	0.12245	0.12295	0.12405	0.12437	0.12413	0.12485	0.12515	0.1259	0.12605	0.12643
MYO3 Deleted	YCR009C_1	0.10453	0.1061	0.10613	0.1059	0.1065	0.1076	0.10823	0.1091	0.10963	0.11063	0.11108	0.11158	0.11195	0.11225	0.11275	0.11313	0.1137	0.11398	0.11428	0.11493	0.11468	0.11555	0.11595	0.11615	0.11625	0.11705	0.1173	0.1175	0.11743	0.11768	0.11812	0.11867	0.11935	0.11975	0.12013	0.12057	0.12102	0.1218	0.12193	0.1225	0.12347	0.12398	0.124	0.12455	0.12498	0.12575	0.12595	0.12645
MYO5 Deleted	YNL243W_1	0.10285	0.10395	0.10358	0.10373	0.10438	0.10458	0.1056	0.10633	0.1071	0.1079	0.1083	0.10925	0.10975	0.11003	0.11	0.11065	0.11118	0.11203	0.11262	0.11268	0.11273	0.1133	0.11408	0.11422	0.11417	0.11475	0.11505	0.11485	0.11495	0.11545	0.11577	0.11633	0.11695	0.1171	0.11777	0.11787	0.11832	0.11907	0.11927	0.11983	0.12065	0.12107	0.12123	0.12185	0.12213	0.1228	0.123	0.12298
RVS167 Deleted	YER008C_1	0.10458	0.10575	0.10567	0.10588	0.1064	0.10705	0.1083	0.10893	0.1099	0.11075	0.11115	0.11213	0.11285	0.1131	0.11322	0.1139	0.11415	0.11475	0.11543	0.11593	0.11638	0.11673	0.11688	0.11735	0.11767	0.11815	0.11855	0.11865	0.11815	0.1187	0.11957	0.12025	0.1205	0.1211	0.12145	0.1218	0.12232	0.12288	0.12338	0.12408	0.1247	0.12573	0.1257	0.1263	0.12645	0.12748	0.12768	0.12805
SLA1-1 Deleted	YGR037C_1	0.10378	0.10493	0.10498	0.10515	0.10548	0.10595	0.1069	0.10763	0.1082	0.10935	0.10967	0.11045	0.11107	0.11113	0.11183	0.11207	0.11233	0.11285	0.11352	0.11373	0.11428	0.11472	0.11497	0.1154	0.11558	0.11615	0.11665	0.11653	0.1163	0.11673	0.11738	0.11788	0.11825	0.1188	0.1191	0.11957	0.11998	0.12083	0.12098	0.12148	0.1225	0.12303	0.123	0.1235	0.12388	0.1246	0.12495	0.12515
SLA1-2 Deleted	YJL201W_1	0.10325	0.10413	0.10395	0.10375	0.10395	0.10458	0.10538	0.10605	0.10683	0.10755	0.10823	0.10875	0.1092	0.1092	0.10935	0.10967	0.11053	0.1109	0.11113	0.11155	0.11198	0.11233	0.11285	0.11315	0.11335	0.11363	0.11378	0.11435	0.1139	0.11462	0.11503	0.11533	0.11577	0.11628	0.11645	0.117	0.11755	0.11813	0.11837	0.11868	0.11953	0.1201	0.12018	0.12073	0.121	0.12158	0.1216	0.12173
ABP1 Deleted	YBR053C_2	0.10115	0.10263	0.10268	0.1025	0.10285	0.10325	0.10413	0.1048	0.10535	0.10598	0.10672	0.10723	0.1078	0.10783	0.10778	0.1083	0.1088	0.10903	0.1094	0.11003	0.11007	0.11053	0.11105	0.11125	0.11143	0.1118	0.11218	0.11222	0.1121	0.11255	0.1132	0.11365	0.11393	0.11443	0.11478	0.11513	0.11587	0.11635	0.1168	0.11725	0.11827	0.11885	0.11865	0.11945	0.1198	0.12035	0.12038	0.12082
BBC1	YLR196W_1	0.10803	0.10908	0.10967	0.11	0.11128	0.11185	0.11343	0.11358	0.11447	0.11597	0.11628	0.11688	0.11708	0.1171	0.11755	0.11845	0.11958	0.11983	0.12073	0.12155	0.12175	0.12223	0.12313	0.12353	0.12373	0.1245	0.12478	0.12478	0.12518	0.12585	0.12648	0.127	0.12745	0.1276	0.12918	0.12873	0.12922	0.13025	0.13085	0.1315	0.13223	0.13348	0.13338	0.13392	0.13503	0.13588	0.13588	0.13655
BZZ1-2	YCR002C_2	0.10703	0.1081	0.1077	0.1075	0.10795	0.10878	0.10935	0.11013	0.1109	0.1118	0.11238	0.11275	0.11362	0.1135	0.11368	0.11423	0.1147	0.11543	0.11593	0.11665	0.1173	0.11765	0.11798	0.11852	0.11885	0.11943	0.1202	0.12002	0.11995	0.12058	0.12088	0.12168	0.12235	0.12288	0.12335	0.12373	0.12432	0.1248	0.12538	0.12623	0.1265	0.12743	0.12738	0.128	0.12845	0.12937	0.13027	0.13005
LSB3	YJR076C_2	0.10312	0.1043	0.1042	0.10372	0.10428	0.1049	0.1056	0.10655	0.1075	0.10805	0.1084	0.10915	0.10945	0.10945	0.10967	0.11035	0.11053	0.11138	0.11172	0.11205	0.11265	0.113	0.11328	0.11353	0.1144	0.1145	0.11493	0.11473	0.1147	0.11588	0.11563	0.11605	0.11683	0.11705	0.11773	0.11825	0.1186	0.11893	0.11978	0.1201	0.12038	0.12093	0.12107	0.12195	0.1222	0.12257	0.1238	0.12357
PE13	YDR265W_2	0.10648	0.10755	0.10692	0.1071	0.10793	0.10922	0.10953	0.11045	0.11102	0.11132	0.11195	0.11275	0.11323	0.11365	0.11413	0.11478	0.1155	0.116	0.11685	0.11765	0.11798	0.11858	0.11913	0.11998	0.12048	0.12075	0.12177	0.122	0.1221	0.12295	0.1239	0.1246	0.12598	0.12632	0.12715	0.1283	0.1293	0.13017	0.13148	0.13235	0.13283	0.13403	0.13478	0.13583	0.13703	0.13772	0.1397	0.1394
BEM1-2	YMR109W_1	0.1067	0.10728	0.10745	0.10808	0.10848	0.1092	0.11157	0.11188	0.11243	0.11353	0.11415	0.1145	0.1155	0.11558	0.11557	0.11645	0.11743	0.11887	0.11878	0.1195	0.11988	0.12027	0.12065	0.1215	0.12188	0.12255	0.12265	0.1226	0.12278	0.12348	0.12378	0.12435	0.1246	0.12525	0.12638	0.12618	0.12662	0.1278	0.12798	0.1286	0.12945	0.13058	0.13058	0.131	0.13205	0.13258	0.13325	0.13373
HOF1	YNL243W_1	0.10573	0.10715	0.10703	0.1077	0.1085	0.10928	0.1109	0.11218	0.11252	0.1135	0.11433	0.1156	0.11535	0.11547	0.11572	0.11683	0.11748	0.11833	0.11898	0.11975	0.1198	0.12023	0.12055	0.12178	0.12238	0.12243	0.12283	0.12282	0.12237	0.12333	0.1239	0.12432	0.1246	0.12475	0.12612	0.126	0.12628	0.12685	0.12767	0.12785	0.1284	0.1297	0.12923	0.13008	0.13015	0.13128	0.13122	0.13198
MYO3	YDL019C_1	0.10623	0.1078	0.10767	0.10795	0.10865	0.10955	0.11143	0.1119	0.11238	0.11363	0.11423	0.11525	0.1155	0.1158	0.11613	0.11702	0.11785	0.11877	0.119	0.11968	0.11998	0.12077	0.12123	0.12162	0.12235	0.12273	0.123	0.12318	0.12332	0.12403	0.12462	0.12525	0.12575	0.12623	0.127	0.12745	0.1284	0.12908	0.13	0.13017	0.13135	0.13245	0.1324	0.1336	0.1346	0.135	0.13573	0.1366
MYO5	YBL007C_1	0.10348	0.10538	0.10473	0.10498	0.10558	0.1063	0.10715	0.10828	0.10867	0.10957	0.11035	0.1109	0.11103	0.11115	0.1111	0.11198	0.11268	0.11293	0.11355	0.11393	0.11435	0.1143	0.11488	0.11558	0.116	0.11628	0.1164	0.11643	0.11663	0.11728	0.11765	0.11842	0.11898	0.11935	0.12015	0.12043	0.12092	0.12178	0.12238	0.12307	0.12375	0.1247	0.12498	0.12578	0.12645	0.12728	0.12755	0.1281
RVS167	YGL060W_1	0.10385	0.10518	0.10525	0.10528	0.10573	0.10665	0.10755	0.10823	0.10867	0.10988	0.11058	0.11118	0.1115	0.11165	0.11173	0.1126	0.11335	0.11365	0.11435	0.11505	0.1154	0.1158	0.1161	0.117	0.11765	0.118	0.11845	0.1184	0.11852	0.11923	0.12023	0.12103	0.12157	0.1223	0.12328	0.124	0.12443	0.12543	0.12635	0.1274	0.12822	0.12943	0.12993	0.13117	0.1318	0.13283	0.13385	0.13445
SLA1-1	YIL095W_1	0.1047	0.10528	0.10565	0.1059	0.10635	0.10665	0.10775	0.1085	0.10928	0.1105	0.11103	0.1116	0.11193	0.11195	0.11238	0.11327	0.11403	0.11478	0.11497	0.11583	0.11622	0.1168	0.11715	0.11768	0.11833	0.11892	0.11923	0.11885	0.11908	0.1197	0.12008	0.1208	0.12155	0.1215	0.12238	0.1231	0.12357	0.1242	0.12475	0.1252	0.12607	0.12685	0.12692	0.12775	0.12835	0.12893	0.1298	0.13018
SLA1-2	YKL129C_1	0.10452	0.10575	0.10583	0.10568	0.10605	0.10715	0.10773	0.10863	0.1092	0.1105	0.11093	0.11122	0.11147	0.11148	0.11195	0.1126	0.1131	0.11395	0.11425	0.11468	0.11515	0.11518	0.11585	0.11648	0.11677	0.11727	0.11768	0.11773	0.11765	0.11873	0.1188	0.11952	0.1203	0.1206	0.1211	0.12188	0.12245	0.12328	0.12395	0.12448	0.12512	0.126	0.12655	0.12735	0.12812	0.12855	0.1291	0.12995
ABP1	YDL160C_2	0.10682	0.10825	0.1081	0.10785	0.10835	0.1095	0.11022	0.1111	0.11197	0.11288	0.11358	0.1142	0.11465	0.1147	0.115	0.1158	0.1164	0.11708	0.11773	0.11812	0.11873	0.11898	0.1195	0.12025	0.12063	0.12127	0.12155	0.12163	0.12195	0.12293	0.12313	0.12393	0.12485	0.1251	0.12615	0.1265	0.12698	0.12807	0.12848	0.12958	0.1303	0.1313	0.13162	0.13253	0.1333	0.13412	0.13478	0.1353
BBC1 Deleted	YLR196W_1	0.11477	0.11803	0.11858	0.12	0.1213	0.12245	0.1242	0.12565	0.1269	0.12735	0.12812	0.12895	0.13005	0.13062	0.13105	0.13205	0.13197	0.13335	0.13455	0.13493	0.13517	0.13595	0.13753	0.13798	0.13795	0.13898	0.13965	0.1404	0.14043	0.14135	0.14205	0.14288	0.14322	0.14427	0.14485	0.14545	0.14632	0.14748	0.14813	0.14858	0.14982	0.1503	0.15102	0.15163	0.15205	0.15343	0.15362	0.15415
BZZ1-2 Deleted	YCR002C_2	0.10445	0.10615	0.10548	0.10533	0.10618	0.10675	0.10785	0.10865	0.10945	0.11065	0.11102	0.11143	0.11235	0.11285	0.11343	0.1134	0.1142	0.1151	0.11605	0.1168	0.11733	0.11805	0.11835	0.11868	0.1194	0.1197	0.121	0.12055	0.12102	0.1213	0.1215	0.12283	0.12288	0.1245	0.12482	0.12545	0.126	0.12635	0.12765	0.12807	0.12922	0.1302	0.13043	0.13105	0.13085	0.13295	0.1338	0.13355
LSB3 Deleted	YJR076C_2	0.10523	0.1066	0.10623	0.10617	0.1068	0.10768	0.10888	0.10975	0.111	0.11135	0.11215	0.1126	0.11295	0.11343	0.114	0.1145	0.11535	0.11588	0.11687	0.11743	0.11833	0.11887	0.11913	0.11948	0.12013	0.12095	0.12165	0.12168	0.12213	0.12263	0.12295	0.12368	0.1244	0.12567	0.12612	0.12657	0.128	0.12823	0.12968	0.13035	0.1306	0.13185	0.13223	0.13367	0.13373	0.1351	0.13603	0.1361
PE13 Deleted	YDR265W_2	0.10538	0.10675	0.1065	0.1064	0.10747	0.1075	0.10847	0.10965	0.11047	0.1106	0.11185	0.11282	0.113	0.11403	0.11405	0.11498	0.11555	0.11637	0.11752	0.11815	0.11895	0.11948	0.12013	0.12118	0.1215	0.12218	0.12345	0.12365	0.12445	0.12555	0.12643	0.1275	0.12875	0.13025	0.13048	0.13168	0.13317	0.13347	0.1352	0.13608	0.13673	0.13815	0.13863	0.13985	0.13938	0.14063	0.14108	0.14125
BEM1-2 Deleted	YMR109W_1	0.1061	0.10835	0.10845	0.10855	0.10953	0.11022	0.11125	0.11273	0.11298	0.11397	0.1153	0.11652	0.11665	0.11685	0.11662	0.11738	0.11833	0.11912	0.11965	0.12085	0.12052	0.12142	0.12235	0.12255	0.12267	0.12347	0.12358	0.12378	0.12385	0.12478	0.12553	0.1257	0.12625	0.12685	0.12738	0.1279	0.12817	0.12967	0.13022	0.1307	0.1316	0.13193	0.13223	0.1329	0.13335	0.13448	0.13475	0.13513
HOF1 Deleted	YNL243W_1	0.10485	0.10678	0.10683	0.10683	0.1076	0.10845	0.10942	0.11057	0.11188	0.11253	0.11325	0.11398	0.11485	0.11568	0.11532	0.11577	0.11662	0.11735	0.1181	0.11935	0.11958	0.12008	0.12073	0.12118	0.12163	0.12232	0.12257	0.12235	0.12253	0.12282	0.1235	0.12457	0.12463	0.1255	0.12673	0.12713	0.12723	0.12782	0.12825	0.12885	0.12965	0.13048	0.13048	0.13145	0.13155	0.1326	0.13292	0.1333
MYO3 Deleted	YDL019C_1	0.1062	0.1081	0.10795	0.10823	0.10903	0.10968	0.11088	0.112	0.11327	0.11397	0.11483	0.1158	0.11643	0.11665	0.11735	0.11788	0.11858	0.11933	0.1203	0.12078	0.12152	0.1222	0.12273	0.1229	0.12345	0.12448	0.12482	0.12478	0.125	0.12533	0.12623	0.1265	0.1272	0.1274	0.12838	0.12917	0.12993	0.13103	0.13088	0.13148	0.1321	0.13303	0.13315	0.1338	0.134	0.13513	0.1356	0.13625
MYO5 Deleted	YBL007C_1	0.10348	0.10553	0.10528	0.10565	0.10668	0.10675	0.10848	0.10955	0.1103	0.1109	0.1119	0.11295	0.1134	0.11305	0.11368	0.1147	0.11525	0.1162	0.1164	0.1174	0.1178	0.1178	0.11885	0.11883	0.1197	0.12007	0.12045	0.12095	0.12105	0.12162	0.12205	0.12303	0.12307	0.12348	0.12468	0.12507	0.12573	0.12682	0.1271	0.12762	0.1283	0.1295	0.13008	0.1303	0.13037	0.13148	0.132	0.132
RVS167 Deleted	YGL060W_1	0.10435	0.1068	0.1071	0.10757	0.10805	0.10875	0.10993	0.1114	0.1123	0.11347	0.11425	0.11533	0.11605	0.1158	0.1167	0.11748	0.11773	0.1189	0.11963	0.1207	0.12085	0.12133	0.12213	0.12253	0.12283	0.12345	0.12425	0.124	0.1244	0.1246	0.12612	0.12623	0.12662	0.12728	0.12878	0.12903	0.12958	0.1305	0.13048	0.1316	0.13223	0.13345	0.13342	0.13398	0.1341	0.13533	0.13593	0.13555
SLA1-1 Deleted	YIL095W_1	0.10448	0.10642	0.10577	0.10592	0.10633	0.10692	0.10828	0.10915	0.11013	0.11085	0.1115	0.11253	0.11347	0.11318	0.11388	0.1146	0.11515	0.11595	0.11655	0.11773	0.11868	0.11893	0.1194	0.11953	0.12038	0.12088	0.12175	0.1216	0.12155	0.1219	0.1229	0.12357	0.12392	0.12485	0.12553	0.12643	0.12725	0.12782	0.12842	0.1289	0.1299	0.13075	0.1309	0.13133	0.13183	0.1329	0.13388	0.13367
SLA1-2 Deleted	YKL129C_1	0.10295	0.10513	0.10538	0.10538	0.1057	0.1062	0.10708	0.10783	0.10868	0.10965	0.10978	0.11038	0.11077	0.11088	0.1117	0.1121	0.11235	0.1131	0.11385	0.1144	0.11475	0.11523	0.11595	0.1163	0.11645	0.1171	0.11798	0.11823	0.11815	0.1189	0.11945	0.12018	0.12067	0.12145	0.1218	0.1227	0.12348	0.12428	0.1248	0.12535	0.1259	0.1268	0.12705	0.12793	0.12842	0.1293	0.12968	0.12967
ABP1 Deleted	YDL160C_2	0.10385	0.10608	0.10563	0.10585	0.1067	0.10778	0.1089	0.10998	0.11115	0.1119	0.11265	0.11345	0.11468	0.11435	0.11518	0.11545	0.11633	0.11718	0.11805	0.11885	0.11915	0.12015	0.12048	0.1209	0.1212	0.1218	0.1231	0.1234	0.1234	0.12423	0.12488	0.12593	0.12625	0.12748	0.12818	0.12845	0.1294	0.13077	0.13135	0.13253	0.1335	0.13503	0.13483	0.13577	0.13615	0.1379	0.1385	0.13872
BBC1	YNL138W_1	0.0968	0.098775	0.099125	0.0991	0.099775	0.10043	0.10103	0.10155	0.10212	0.10275	0.1033	0.1038	0.10428	0.10483	0.10543	0.10588	0.1063	0.10685	0.10723	0.10775	0.10828	0.1086	0.10922	0.10955	0.11003	0.11048	0.11085	0.1114	0.11163	0.1121	0.1125	0.11278	0.1134	0.11377	0.11412	0.1146	0.11503	0.11565	0.11607	0.11665	0.11723	0.11773	0.11835	0.11883	0.11955	0.12013	0.12088	0.1213
BZZ1-2	YDL225W_2	0.095525	0.097425	0.097725	0.09785	0.0985	0.09895	0.099625	0.099975	0.10033	0.1009	0.10128	0.10162	0.10203	0.10233	0.1027	0.1029	0.10308	0.1037	0.10405	0.10415	0.1046	0.10498	0.1053	0.10588	0.106	0.10633	0.10677	0.10693	0.10735	0.10773	0.1081	0.10838	0.1086	0.10905	0.1093	0.10965	0.11013	0.1105	0.1109	0.1114	0.1118	0.11233	0.11288	0.1132	0.11365	0.11405	0.11458	0.115
LSB3	YKR048C_2	0.096975	0.09865	0.0987	0.098375	0.099025	0.0995	0.099925	0.10028	0.1007	0.10108	0.10143	0.10178	0.10212	0.10235	0.1027	0.1028	0.10323	0.10343	0.10383	0.1042	0.10438	0.10483	0.105	0.1054	0.1056	0.10583	0.10608	0.10628	0.10675	0.10695	0.10735	0.1077	0.1079	0.10823	0.10853	0.10895	0.10923	0.10945	0.10995	0.11035	0.11048	0.11115	0.11155	0.11195	0.11218	0.1125	0.11305	0.11338
PIN3	YGR229C_2	0.095825	0.098225	0.098425	0.098625	0.09935	0.099775	0.10062	0.101	0.1013	0.10187	0.1022	0.10248	0.10285	0.10323	0.10373	0.10405	0.10463	0.10505	0.1055	0.10608	0.1063	0.10678	0.10733	0.1077	0.10795	0.10835	0.10883	0.1089	0.10945	0.10978	0.1103	0.1108	0.1111	0.11178	0.11183	0.11245	0.113	0.11345	0.11403	0.11443	0.11508	0.1154	0.11625	0.1168	0.1175	0.1178	0.11872	0.11908
BEM1-2	YPR055W_1	0.095425	0.096575	0.097	0.0973	0.097925	0.098575	0.0989	0.099425	0.0998	0.10025	0.10062	0.10098	0.10112	0.10148	0.10175	0.10217	0.10252	0.10288	0.10318	0.10348	0.10392	0.10423	0.10473	0.10492	0.10522	0.1055	0.10575	0.10613	0.10643	0.10675	0.10703	0.10735	0.10785	0.108	0.10835	0.1087	0.10915	0.10955	0.10992	0.11047	0.11072	0.11128	0.11175	0.11233	0.11265	0.11322	0.11375	0.11413
LSB1	YBL007C_1	0.095175	0.096375	0.0962	0.09655	0.09705	0.097775	0.09815	0.098625	0.099125	0.099525	0.10018	0.1001	0.1004	0.10075	0.1011	0.1016	0.10198	0.10235	0.1026	0.10293	0.10328	0.1036	0.10408	0.10423	0.10455	0.10475	0.10513	0.10552	0.10565	0.1061	0.10625	0.1066	0.1071	0.10723	0.1077	0.108	0.10848	0.1088	0.1092	0.10965	0.1101	0.1105	0.1109	0.11157	0.11188	0.11257	0.11288	0.11333
MYO3	YGR281W_1	0.097875	0.099575	0.099075	0.099275	0.10018	0.10083	0.10137	0.10205	0.1026	0.10308	0.1033	0.10373	0.10402	0.10448	0.10495	0.10542	0.10585	0.10633	0.1067	0.10708	0.10745	0.10792	0.10833	0.10863	0.10913	0.10935	0.1098	0.11013	0.11053	0.1109	0.11118	0.11163	0.11208	0.11232	0.11288	0.1133	0.11387	0.11423	0.11468	0.11522	0.11573	0.11635	0.11688	0.11735	0.11795	0.11855	0.11908	0.11965
NBP2	YDL225W_1	0.095525	0.096675	0.0965	0.09655	0.09725	0.097975	0.0984	0.09875	0.099275	0.099675	0.10018	0.10045	0.1006	0.1009	0.10118	0.10163	0.10203	0.10233	0.1026	0.10293	0.10333	0.10362	0.104	0.1043	0.10467	0.10498	0.1053	0.10558	0.10598	0.10628	0.10645	0.1067	0.10723	0.1074	0.10767	0.10805	0.1085	0.1088	0.1092	0.10955	0.10995	0.11045	0.11095	0.11122	0.11165	0.11207	0.1125	0.11293
RVS167	YJR076C_1	0.09485	0.09645	0.09615	0.0961	0.096725	0.097225	0.097525	0.0979	0.098375	0.09875	0.0992	0.0994	0.09965	0.09995	0.10012	0.10048	0.1008	0.10118	0.10145	0.10175	0.10195	0.10233	0.10253	0.10285	0.10308	0.1034	0.10362	0.10385	0.10405	0.10427	0.10455	0.10483	0.10498	0.1052	0.10547	0.1057	0.10603	0.10633	0.1066	0.10688	0.1072	0.1075	0.10792	0.10818	0.10855	0.1089	0.10925	0.10953
SLA1-1	YJL201W_1	0.097325	0.097775	0.098375	0.09855	0.098875	0.099325	0.099675	0.10015	0.10075	0.10093	0.1012	0.10148	0.10202	0.1023	0.10248	0.10305	0.10342	0.10373	0.104	0.1043	0.10463	0.1049	0.1053	0.10565	0.1059	0.1062	0.10645	0.10693	0.10703	0.1074	0.1077	0.108	0.10838	0.10872	0.10913	0.10948	0.1098	0.1102	0.1107	0.11103	0.11155	0.11208	0.11247	0.1129	0.11335	0.11403	0.11435	0.11493
SLA1-2	YKR048C_1	0.097775	0.099475	0.09965	0.09995	0.101	0.10187	0.10268	0.10345	0.10415	0.1051	0.10588	0.1062	0.10673	0.1068	0.10733	0.1077	0.1082	0.10867	0.1088	0.10903	0.10958	0.1098	0.11005	0.11032	0.11055	0.11093	0.11113	0.11148	0.1117	0.11215	0.11228	0.11263	0.1128	0.11315	0.11368	0.11395	0.11423	0.11452	0.1149	0.11527	0.1157	0.1164	0.11665	0.1172	0.1175	0.118	0.11838	0.11895
ABP1	YGR178C_2	0.09715	0.0995	0.098975	0.098775	0.09925	0.10015	0.10123	0.10187	0.10262	0.10337	0.1041	0.10475	0.10557	0.10578	0.1062	0.10673	0.1075	0.10825	0.10903	0.10975	0.11058	0.1112	0.11188	0.1127	0.11333	0.11393	0.11457	0.1152	0.11575	0.11643	0.11708	0.11762	0.1181	0.11862	0.11923	0.11975	0.12035	0.12093	0.12145	0.12215	0.12275	0.12338	0.124	0.12488	0.12523	0.12582	0.12653	0.12725
BBC1 Deleted	YNL138W_1	0.099225	0.10015	0.09995	0.099875	0.10053	0.10112	0.10175	0.1022	0.10278	0.10343	0.10405	0.10435	0.1049	0.10542	0.10595	0.10628	0.10668	0.10723	0.10765	0.10805	0.1085	0.10875	0.1092	0.10988	0.1101	0.11043	0.11083	0.11127	0.11163	0.11218	0.11262	0.11293	0.1134	0.11363	0.11413	0.11463	0.11493	0.1155	0.116	0.11645	0.11683	0.1172	0.11798	0.11833	0.11868	0.11923	0.1196	0.1201
BZZ1-2 Deleted	YDL225W_2	0.098875	0.10018	0.10022	0.09995	0.10047	0.1011	0.10167	0.10218	0.1026	0.10318	0.10348	0.1038	0.10427	0.10468	0.10517	0.1052	0.10552	0.10583	0.10625	0.10685	0.10703	0.10673	0.1073	0.1078	0.10788	0.10828	0.10853	0.10878	0.1091	0.10958	0.10995	0.11	0.11048	0.11095	0.11105	0.1115	0.11185	0.11235	0.1128	0.113	0.11355	0.1139	0.11432	0.11475	0.11533	0.11578	0.11638	0.11673
LSB3 Deleted	YKR048C_2	0.10283	0.10423	0.10388	0.10292	0.1038	0.10373	0.10473	0.10467	0.1049	0.10565	0.1061	0.10625	0.10688	0.10685	0.1074	0.10745	0.10785	0.10818	0.10833	0.1086	0.10878	0.10893	0.10933	0.10968	0.10975	0.11013	0.11068	0.11058	0.11105	0.11143	0.11188	0.1121	0.1123	0.11273	0.1129	0.11338	0.11375	0.11423	0.11452	0.1149	0.11533	0.11593	0.11632	0.11693	0.11765	0.11782	0.11845	0.11895
PIN3 Deleted	YGR229C_2	0.10303	0.1043	0.10467	0.10435	0.1049	0.10567	0.1066	0.10713	0.10753	0.10835	0.1088	0.10925	0.1097	0.11	0.11035	0.11075	0.1114	0.112	0.11238	0.11308	0.11333	0.114	0.11463	0.11495	0.1157	0.11588	0.11652	0.11668	0.11743	0.1178	0.11825	0.11895	0.1192	0.1198	0.12025	0.1208	0.12133	0.12177	0.1225	0.123	0.12365	0.12428	0.12495	0.12543	0.1262	0.12668	0.1277	0.12817
BEM1-2 Deleted	YPR055W_1	0.097725	0.098575	0.09845	0.098325	0.098925	0.09935	0.099725	0.10008	0.10053	0.10105	0.1015	0.1017	0.10208	0.10252	0.10273	0.10305	0.10348	0.10388	0.10413	0.10445	0.1046	0.10475	0.10513	0.10542	0.10568	0.10602	0.10628	0.1066	0.10683	0.10717	0.10748	0.10778	0.10798	0.10825	0.10863	0.10898	0.10938	0.10963	0.10992	0.1103	0.1106	0.111	0.11147	0.11182	0.11203	0.1126	0.11288	0.11313
LSB1 Deleted	YBL007C_1	0.0985	0.0992	0.099025	0.0989	0.099475	0.10012	0.10062	0.10115	0.10183	0.10225	0.10278	0.10323	0.10335	0.10393	0.1042	0.10472	0.1051	0.10533	0.10555	0.1059	0.10613	0.10638	0.10672	0.10728	0.10748	0.1079	0.10828	0.10863	0.10892	0.10945	0.10985	0.11018	0.11055	0.11083	0.11123	0.11175	0.11217	0.11258	0.11305	0.11343	0.1139	0.11448	0.1149	0.1154	0.11583	0.11635	0.11687	0.11723
MYO3 Deleted	YGR281W_1	0.096975	0.098075	0.09805	0.098025	0.098575	0.099575	0.10015	0.1005	0.10113	0.10178	0.10218	0.10248	0.10288	0.10313	0.10365	0.10415	0.10442	0.10488	0.10507	0.1055	0.10578	0.10578	0.1062	0.10663	0.10685	0.10717	0.10755	0.10792	0.10813	0.10853	0.10892	0.10922	0.1098	0.10997	0.11028	0.11085	0.11128	0.1116	0.112	0.11242	0.11285	0.11335	0.11373	0.11422	0.11475	0.1152	0.11568	0.11595
NBP2 Deleted	YDL225W_1	0.10053	0.1013	0.1009	0.10063	0.10118	0.1019	0.10238	0.10273	0.10325	0.10398	0.10427	0.1047	0.10502	0.10542	0.10578	0.1062	0.10647	0.10688	0.1071	0.10745	0.10765	0.10788	0.1081	0.10853	0.10875	0.10915	0.10943	0.1098	0.1102	0.11053	0.11095	0.11127	0.11175	0.1119	0.11228	0.11268	0.1134	0.11347	0.1138	0.1143	0.11468	0.11525	0.11563	0.11608	0.1165	0.11695	0.11735	0.11773
RVS167 Deleted	YJR076C_1	0.10108	0.10183	0.1016	0.10153	0.10208	0.1029	0.10315	0.1038	0.10433	0.10468	0.10518	0.1057	0.10593	0.10628	0.10665	0.10698	0.10733	0.10773	0.108	0.10838	0.10853	0.10867	0.10905	0.1095	0.1099	0.11018	0.1105	0.1108	0.1111	0.11153	0.112	0.11225	0.1127	0.11293	0.11323	0.11365	0.11423	0.1145	0.11483	0.1154	0.11593	0.11625	0.11678	0.11718	0.11762	0.11805	0.11853	0.11895
SLA1-1 Deleted	YJL201W_1	0.10175	0.10238	0.10215	0.10203	0.10273	0.10343	0.10398	0.1045	0.10503	0.1056	0.10615	0.10673	0.1068	0.10723	0.10757	0.10803	0.10838	0.10878	0.10908	0.10935	0.10955	0.10983	0.11025	0.1107	0.11095	0.1114	0.11165	0.11205	0.1124	0.1128	0.1132	0.1135	0.11387	0.11417	0.11463	0.1152	0.11543	0.1158	0.1163	0.11665	0.11725	0.11775	0.11805	0.11873	0.11893	0.11953	0.12003	0.12042
SLA1-2 Deleted	YKR048C_1	0.09735	0.098425	0.098375	0.098525	0.098975	0.099675	0.10002	0.10062	0.10098	0.1014	0.10178	0.10208	0.1024	0.10265	0.10302	0.1033	0.10365	0.104	0.10428	0.10447	0.1049	0.10488	0.10535	0.1054	0.10565	0.10623	0.10625	0.10647	0.10683	0.10713	0.10768	0.10788	0.1081	0.1083	0.10873	0.10928	0.10953	0.10975	0.11018	0.11048	0.11078	0.1111	0.11153	0.1119	0.11255	0.1127	0.1131	0.1136
ABP1 Deleted	YGR178C_2	0.10028	0.10127	0.1013	0.10118	0.10173	0.1025	0.10308	0.1036	0.10413	0.1046	0.10503	0.10548	0.10578	0.10627	0.10652	0.1068	0.1072	0.10768	0.10788	0.1084	0.10853	0.10867	0.10915	0.1096	0.1097	0.11003	0.1105	0.11058	0.11105	0.1116	0.11205	0.1121	0.1125	0.11275	0.11313	0.11375	0.11413	0.11447	0.11485	0.1154	0.11602	0.11638	0.11713	0.1174	0.11798	0.11843	0.11907	0.1196
BBC1	YOR042W_1	0.0986	0.0991	0.0986	0.09845	0.09915	0.099625	0.0999	0.10035	0.10088	0.10148	0.10198	0.10223	0.10253	0.10287	0.10302	0.1034	0.10395	0.10425	0.1046	0.10498	0.10523	0.10542	0.10583	0.10615	0.10643	0.10667	0.107	0.10742	0.10753	0.10785	0.10833	0.10855	0.10895	0.10907	0.1094	0.10988	0.11035	0.11073	0.11098	0.11148	0.11188	0.1124	0.11303	0.1134	0.11363	0.11425	0.11472	0.1152
BZZ1-2	YGR229C_2	0.09735	0.0985	0.0987	0.0985	0.098825	0.09945	0.0996	0.10008	0.10048	0.10085	0.10125	0.10155	0.1017	0.10187	0.10237	0.10245	0.10275	0.10313	0.10312	0.10342	0.10365	0.10368	0.10392	0.10405	0.1042	0.10448	0.10463	0.10478	0.105	0.10527	0.10575	0.10575	0.10605	0.10625	0.10658	0.10712	0.10743	0.1076	0.10785	0.1081	0.1086	0.10898	0.10925	0.10968	0.10985	0.11018	0.11058	0.111
LSB3	YGR037C_2	0.097325	0.09825	0.098	0.097625	0.098075	0.098725	0.0989	0.0992	0.099775	0.1001	0.10048	0.10115	0.10092	0.10118	0.1015	0.1018	0.1019	0.10218	0.10228	0.10245	0.10273	0.10265	0.10293	0.10303	0.10335	0.10335	0.10343	0.10358	0.1039	0.10408	0.10445	0.10455	0.1048	0.10485	0.1051	0.10548	0.10577	0.10617	0.1062	0.10648	0.10678	0.10715	0.1075	0.10785	0.108	0.1083	0.10863	0.1089
RVS167	YFR004W_2	0.096675	0.098875	0.10015	0.10013	0.10033	0.10098	0.1012	0.10178	0.10252	0.10288	0.10318	0.10365	0.10393	0.1047	0.10505	0.10583	0.1062	0.10688	0.10725	0.10793	0.1083	0.10947	0.10985	0.11035	0.11035	0.11115	0.11138	0.1123	0.11252	0.11322	0.1137	0.1146	0.1145	0.11585	0.11603	0.11685	0.11712	0.11835	0.11858	0.11983	0.12002	0.12073	0.12193	0.12175	0.12318	0.12358	0.12385	0.12438
BEM1-2	YKL051W_1	0.0978	0.09825	0.097775	0.09765	0.09805	0.098575	0.098875	0.09925	0.099725	0.1001	0.10052	0.10078	0.10115	0.10162	0.1018	0.10223	0.10253	0.10285	0.10293	0.1031	0.10333	0.1035	0.10383	0.10415	0.10452	0.10473	0.10505	0.1053	0.1056	0.10595	0.10645	0.10658	0.10695	0.10732	0.10773	0.10818	0.10865	0.10905	0.10953	0.10998	0.1106	0.1111	0.11178	0.11233	0.11263	0.11328	0.11375	0.11422
LSB1	YGR037C_1	0.09425	0.095225	0.0953	0.095175	0.095625	0.096075	0.09655	0.096725	0.097	0.09735	0.097825	0.098025	0.098275	0.098525	0.098725	0.0991	0.099625	0.099725	0.0999	0.09995	0.10018	0.10043	0.10053	0.10065	0.1008	0.101	0.1013	0.10143	0.10152	0.1019	0.10218	0.10223	0.10265	0.10268	0.10328	0.10337	0.10368	0.10385	0.10435	0.10438	0.105	0.1053	0.10565	0.1061	0.1062	0.1065	0.10678	0.10698
MYO3	YJL020C_1	0.0997	0.10117	0.10078	0.10033	0.101	0.10155	0.10202	0.10262	0.10308	0.10358	0.10423	0.10448	0.1049	0.10532	0.10567	0.10595	0.10638	0.10685	0.1069	0.10728	0.10757	0.10782	0.10818	0.10858	0.10925	0.10935	0.10962	0.10988	0.11035	0.1107	0.1112	0.1117	0.1119	0.11238	0.11272	0.1132	0.1138	0.11428	0.11472	0.11518	0.1157	0.11645	0.11723	0.11758	0.118	0.11858	0.11923	0.1198
NBP2	YJL128C_1	0.096125	0.097375	0.097275	0.09745	0.09805	0.09845	0.098825	0.0991	0.09945	0.0999	0.10025	0.10058	0.10098	0.101	0.10137	0.10158	0.1019	0.10208	0.1021	0.10258	0.1027	0.103	0.10308	0.10352	0.10388	0.10385	0.1042	0.10435	0.10475	0.10508	0.1055	0.106	0.10605	0.10638	0.10683	0.10728	0.10785	0.10813	0.10848	0.10903	0.1095	0.11015	0.11075	0.11113	0.11158	0.11198	0.11255	0.11315
RVS167	YKR082W_1	0.09915	0.099425	0.0996	0.0996	0.10005	0.10053	0.10098	0.10135	0.10188	0.1023	0.10273	0.10303	0.10343	0.10365	0.10408	0.10433	0.10457	0.10508	0.10495	0.10543	0.10558	0.10588	0.10623	0.1066	0.10665	0.10692	0.10725	0.10735	0.10767	0.10813	0.10835	0.10873	0.10897	0.10925	0.10953	0.10992	0.1103	0.1107	0.11138	0.11153	0.11205	0.1124	0.11285	0.11325	0.11393	0.11408	0.11465	0.11515
SLA1-1	YKL129C_1	0.09685	0.0981	0.097975	0.09845	0.09915	0.1006	0.1014	0.1022	0.1029	0.1039	0.10463	0.10513	0.10578	0.1063	0.10665	0.10705	0.1074	0.10773	0.10772	0.1083	0.10842	0.10883	0.10883	0.10898	0.10932	0.10938	0.11003	0.10957	0.1101	0.11032	0.11068	0.11083	0.1107	0.11138	0.1115	0.11185	0.11222	0.11213	0.11243	0.11282	0.11325	0.11355	0.11385	0.11403	0.11413	0.11455	0.1151	0.11535
SLA1-2	YML035C_1	0.095075	0.095725	0.095475	0.0958	0.09615	0.09665	0.096875	0.0972	0.097575	0.097975	0.0983	0.098525	0.0988	0.099	0.099325	0.09945	0.09965	0.099975	0.10003	0.10047	0.10065	0.10062	0.10108	0.10128	0.1014	0.1015	0.10172	0.10188	0.1021	0.10242	0.10252	0.10262	0.10283	0.10305	0.1032	0.10365	0.1039	0.10423	0.10438	0.1047	0.1052	0.10538	0.10573	0.10602	0.10633	0.1067	0.10703	0.10745
ABP1	YLR258W_2	0.10093	0.10248	0.10292	0.10287	0.10353	0.10418	0.10465	0.10513	0.10558	0.10617	0.10665	0.10698	0.10745	0.1078	0.10805	0.10842	0.10875	0.1092	0.1093	0.10965	0.11008	0.11005	0.1103	0.11065	0.1109	0.11125	0.11157	0.11177	0.1122	0.11273	0.11318	0.11325	0.11375	0.11403	0.11435	0.115	0.11538	0.11572	0.11608	0.11665	0.1169	0.1174	0.11793	0.11835	0.11883	0.11918	0.1197	0.1202
BBC1 Deleted	YOR042W_1	0.096425	0.096925	0.09655	0.0964	0.096725	0.097125	0.097425	0.0978	0.098175	0.098675	0.099	0.099475	0.099775	0.10003	0.1003	0.10063	0.10108	0.10138	0.10143	0.10195	0.10202	0.10203	0.1025	0.1027	0.10298	0.10315	0.1033	0.10355	0.1038	0.10422	0.10445	0.10458	0.10503	0.10503	0.1053	0.10583	0.10605	0.10642	0.10667	0.107	0.10735	0.10763	0.10823	0.10835	0.10863	0.1089	0.10933	0.10985
BZZ1-2 Deleted	YGR229C_2	0.10073	0.10123	0.101	0.10048	0.10087	0.10168	0.10195	0.10237	0.1029	0.10337	0.10358	0.1041	0.10443	0.10465	0.10508	0.1055	0.1057	0.10598	0.10625	0.10692	0.1068	0.107	0.1071	0.10738	0.10755	0.10785	0.10815	0.10813	0.10873	0.10893	0.1095	0.10923	0.10983	0.11023	0.11047	0.11093	0.11128	0.11165	0.11185	0.11237	0.11275	0.11315	0.11365	0.11418	0.11448	0.11488	0.11535	0.11577
LSB3 Deleted	YGR037C_2	0.10098	0.10105	0.10078	0.10013	0.1006	0.10112	0.1014	0.10173	0.10235	0.10268	0.1033	0.10373	0.10377	0.10408	0.1043	0.1048	0.10498	0.10538	0.10553	0.10567	0.1059	0.10608	0.10625	0.10643	0.10663	0.10703	0.10717	0.10735	0.1076	0.10783	0.10825	0.1084	0.10875	0.10878	0.10908	0.10945	0.10997	0.1101	0.11035	0.1107	0.111	0.11148	0.11183	0.11225	0.11245	0.1129	0.11325	0.11362
RVS167 Deleted	YFR004W_2	0.10073	0.10223	0.10353	0.10315	0.10398	0.10498	0.1055	0.10688	0.10728	0.108	0.10835	0.1093	0.10915	0.1102	0.11045	0.11118	0.11193	0.1125	0.113	0.1138	0.11445	0.1152	0.11565	0.11605	0.1163	0.1173	0.11723	0.11812	0.11873	0.11945	0.11975	0.1208	0.12077	0.12188	0.12155	0.1226	0.12318	0.12413	0.1246	0.12512	0.126	0.12662	0.12823	0.12775	0.12955	0.1293	0.13055	0.13108
BEM1-2 Deleted	YKL051W_1	0.096675	0.09715	0.096775	0.096775	0.097125	0.09745	0.0977	0.098	0.0984	0.0988	0.099225	0.099475	0.09995	0.1	0.1004	0.1007	0.10093	0.1015	0.10155	0.1018	0.10192	0.10218	0.1024	0.1025	0.10255	0.103	0.10308	0.10308	0.10335	0.10375	0.10395	0.10423	0.10445	0.1047	0.10483	0.10533	0.1057	0.106	0.10638	0.1067	0.10698	0.1074	0.10785	0.10817	0.1084	0.1089	0.1094	0.10983
LSB1 Deleted	YGR037C_1	0.0962	0.09675	0.096425	0.096425	0.09665	0.097225	0.097325	0.097825	0.098025	0.098575	0.099025	0.099225	0.099625	0.0996	0.099925	0.1004	0.1005	0.10098	0.10098	0.10133	0.10133	0.10143	0.1019	0.10218	0.10233	0.10223	0.10235	0.10245	0.10263	0.10305	0.10333	0.10357	0.1039	0.10388	0.1042	0.10455	0.10485	0.10513	0.10555	0.1057	0.10613	0.10638	0.10685	0.1071	0.10748	0.10767	0.10795	0.10838
MYO3 Deleted	YJL020C_1	0.0982	0.099025	0.098775	0.0986	0.099275	0.0997	0.10023	0.10067	0.101	0.1016	0.10227	0.1025	0.10278	0.1032	0.1037	0.10395	0.10448	0.1048	0.10508	0.10555	0.10577	0.106	0.1064	0.10663	0.10692	0.10703	0.10725	0.10745	0.10772	0.10818	0.10847	0.1087	0.10895	0.1092	0.10955	0.11	0.11038	0.1107	0.11103	0.11145	0.1117	0.11222	0.11263	0.11298	0.11322	0.11362	0.11415	0.11433
NBP2 Deleted	YJL128C_1	0.099975	0.10028	0.09975	0.0997	0.10058	0.101	0.10145	0.1021	0.10248	0.103	0.1037	0.10392	0.10425	0.10455	0.10498	0.10523	0.1056	0.1061	0.10615	0.1065	0.1068	0.10695	0.10705	0.10743	0.10763	0.10785	0.1082	0.1083	0.10873	0.10915	0.10945	0.10985	0.1101	0.11043	0.11065	0.11113	0.11157	0.11195	0.1123	0.11262	0.11303	0.11378	0.1142	0.11447	0.11483	0.11513	0.1156	0.11603
RVS167 Deleted	YKR082W_1	0.1016	0.10187	0.10137	0.1013	0.10205	0.10263	0.1032	0.1037	0.10423	0.10485	0.10548	0.10588	0.10623	0.1066	0.10705	0.10728	0.10785	0.10815	0.10843	0.10863	0.10885	0.10905	0.1095	0.10983	0.11025	0.11048	0.11083	0.11107	0.11145	0.11182	0.1122	0.11255	0.11275	0.11312	0.11348	0.11388	0.11433	0.11475	0.11525	0.11558	0.11608	0.11668	0.11715	0.11755	0.118	0.11837	0.11893	0.11935
SLA1-1 Deleted	YKL129C_1	0.10143	0.10168	0.1012	0.10115	0.10173	0.1023	0.10277	0.10333	0.10388	0.10433	0.105	0.1053	0.10565	0.10605	0.10645	0.1067	0.10723	0.10748	0.1079	0.1081	0.10815	0.10835	0.10863	0.1091	0.10933	0.10965	0.10985	0.1101	0.11038	0.1108	0.11115	0.1115	0.11165	0.11185	0.11235	0.11272	0.11315	0.11343	0.11385	0.11427	0.11465	0.11525	0.11575	0.11615	0.11648	0.11698	0.11735	0.1178
SLA1-2 Deleted	YML035C_1	0.0999	0.1005	0.099975	0.099825	0.10033	0.101	0.10153	0.1021	0.10248	0.10308	0.10355	0.10388	0.10433	0.10463	0.10503	0.1054	0.10598	0.1061	0.10643	0.10663	0.10675	0.1068	0.1071	0.10738	0.10765	0.10792	0.10825	0.1084	0.10863	0.10895	0.10923	0.10953	0.10983	0.10988	0.11025	0.11053	0.11097	0.11113	0.11145	0.1117	0.11197	0.1126	0.11295	0.11332	0.11345	0.11402	0.11415	0.1146
ABP1 Deleted	YLR258W_2	0.10353	0.1041	0.1036	0.1031	0.10373	0.1046	0.10495	0.1056	0.10625	0.10705	0.10735	0.10788	0.10828	0.10875	0.10892	0.10948	0.10988	0.11033	0.11045	0.11062	0.11085	0.11095	0.11145	0.11183	0.11213	0.1124	0.11275	0.1131	0.11333	0.1138	0.11425	0.11445	0.11495	0.1151	0.11552	0.11605	0.1165	0.11698	0.11733	0.1177	0.11823	0.11878	0.11933	0.11983	0.12027	0.12085	0.12132	0.1219
BBC1	YIR006C_1	0.0986	0.099425	0.09915	0.0992	0.09965	0.10025	0.10055	0.10115	0.10153	0.10235	0.10263	0.10305	0.10388	0.10383	0.10435	0.10452	0.10483	0.10552	0.10545	0.1059	0.1061	0.10653	0.10685	0.10723	0.10753	0.10773	0.10823	0.1082	0.10875	0.10928	0.10955	0.11003	0.11035	0.11082	0.11118	0.11185	0.11222	0.11275	0.11325	0.11405	0.1145	0.11515	0.11565	0.11627	0.11693	0.11738	0.118	0.11895
BZZ1-2	YJL151C_2	0.10013	0.10073	0.10053	0.10063	0.1013	0.10187	0.10252	0.10285	0.1033	0.10383	0.10417	0.10443	0.10472	0.10505	0.10533	0.1054	0.10595	0.10607	0.10635	0.1065	0.10665	0.10673	0.10698	0.1072	0.10738	0.1076	0.10785	0.10805	0.1083	0.10867	0.10903	0.10933	0.1096	0.10993	0.11023	0.1106	0.11098	0.11135	0.11173	0.11198	0.11243	0.11303	0.1134	0.11383	0.11393	0.11452	0.11477	0.11512
LSB3	YBL017C_2	0.09955	0.0995	0.0993	0.0992	0.0999	0.10045	0.10085	0.10133	0.10193	0.1025	0.10273	0.10298	0.10325	0.10353	0.10392	0.10405	0.1044	0.1048	0.10508	0.10513	0.10525	0.1054	0.10568	0.10585	0.106	0.1061	0.10648	0.10673	0.10685	0.1072	0.10755	0.10795	0.10795	0.10818	0.1086	0.1088	0.10918	0.10945	0.10988	0.11018	0.11043	0.111	0.11148	0.1118	0.11195	0.11228	0.11255	0.11297
Empty	Empty_Empty	0.10128	0.1025	0.10187	0.10215	0.10293	0.1042	0.10598	0.10765	0.11015	0.11315	0.1161	0.11963	0.124	0.12905	0.1346	0.14098	0.14852	0.15685	0.16602	0.17712	0.18893	0.20393	0.22003	0.2378	0.25783	0.28	0.30428	0.33027	0.35835	0.3856	0.4144	0.44288	0.47178	0.50155	0.532	0.56293	0.5933	0.62405	0.65535	0.68635	0.7169	0.74748	0.7768	0.80712	0.83662	0.83727	0.86485	0.89353
BEM1-2	YJR076C_1	0.10015	0.1004	0.10008	0.10023	0.10073	0.1012	0.1016	0.1022	0.10253	0.10312	0.1036	0.10395	0.10445	0.10455	0.10503	0.10535	0.1058	0.1062	0.10623	0.10685	0.10685	0.107	0.1074	0.1077	0.10788	0.10805	0.10845	0.1087	0.10908	0.10948	0.10985	0.11013	0.11053	0.11075	0.1111	0.11188	0.11215	0.11265	0.11293	0.11347	0.11405	0.11443	0.1149	0.11537	0.11575	0.11633	0.11695	0.11728
LSB1	YLR337C_1	0.0984	0.0991	0.0988	0.098975	0.099375	0.099875	0.10023	0.1008	0.10108	0.10155	0.10198	0.10235	0.10275	0.1029	0.10318	0.10352	0.10385	0.10423	0.1043	0.10463	0.10488	0.10475	0.10523	0.10535	0.10555	0.1057	0.1061	0.10613	0.10648	0.10695	0.10723	0.1074	0.1077	0.10798	0.10835	0.10895	0.10923	0.10967	0.10997	0.11045	0.11108	0.1114	0.1119	0.1124	0.11278	0.11318	0.11385	0.11415
MYO3	YKL051W_1	0.10213	0.10292	0.10262	0.10245	0.10288	0.1037	0.10395	0.10435	0.10485	0.10555	0.10585	0.10638	0.10678	0.10695	0.10735	0.10795	0.10813	0.10853	0.10858	0.10908	0.1093	0.10948	0.10998	0.11058	0.1107	0.11115	0.11143	0.11168	0.11222	0.11257	0.11303	0.1133	0.11368	0.114	0.11458	0.11518	0.11558	0.11605	0.1165	0.11708	0.11775	0.11828	0.11887	0.1194	0.11993	0.12042	0.12115	0.12165
NBP2	YLR332W_1	0.097225	0.0977	0.097425	0.0974	0.097925	0.09865	0.0988	0.0991	0.0996	0.099925	0.10033	0.10073	0.1009	0.10115	0.10143	0.10183	0.10198	0.10243	0.10245	0.10273	0.1031	0.10285	0.10325	0.10345	0.1035	0.1038	0.10398	0.10405	0.10438	0.10488	0.10505	0.10515	0.10548	0.10563	0.10588	0.10623	0.10673	0.10705	0.10715	0.10755	0.10788	0.1082	0.1085	0.109	0.1091	0.10943	0.11	0.11005
RVS167	YLR166C_1	0.096325	0.09685	0.09665	0.09665	0.09715	0.09775	0.09795	0.098275	0.098825	0.09915	0.099525	0.099825	0.1	0.10023	0.10058	0.10093	0.101	0.10133	0.10148	0.10162	0.10193	0.1018	0.10213	0.10225	0.1024	0.1027	0.10267	0.10283	0.1032	0.10353	0.10383	0.1039	0.10423	0.10432	0.10455	0.105	0.10535	0.1057	0.106	0.10615	0.10658	0.10695	0.10735	0.10773	0.10803	0.10832	0.10875	0.109
SLA1-1	YKR048C_1	0.097575	0.097975	0.0977	0.09775	0.098575	0.0992	0.099375	0.0998	0.1003	0.10075	0.10133	0.10147	0.10168	0.102	0.10225	0.10265	0.10287	0.10315	0.10337	0.1035	0.10377	0.10388	0.10405	0.10428	0.10452	0.1047	0.10485	0.10497	0.10542	0.10558	0.10602	0.10625	0.10673	0.10663	0.1071	0.10742	0.10808	0.10858	0.10848	0.1088	0.1093	0.10972	0.1102	0.11057	0.11085	0.11128	0.11168	0.112
SLA1-2	YNL106C_1	0.097425	0.09795	0.09775	0.0978	0.098525	0.099125	0.09955	0.1	0.10053	0.101	0.1013	0.1015	0.10195	0.10223	0.1025	0.10273	0.10303	0.10348	0.10355	0.10388	0.10403	0.10403	0.10433	0.10463	0.10485	0.10517	0.10533	0.10553	0.10585	0.1061	0.1066	0.10677	0.10715	0.10728	0.10763	0.10813	0.1086	0.1089	0.10923	0.10965	0.11	0.11053	0.11102	0.1115	0.1118	0.11225	0.11245	0.1129
ABP1	YNR007C_2	0.1007	0.1018	0.102	0.10237	0.10358	0.1048	0.1058	0.10677	0.10767	0.10872	0.10953	0.11033	0.111	0.11168	0.11243	0.11313	0.11385	0.11435	0.11472	0.1153	0.11562	0.11588	0.11618	0.11658	0.11678	0.11703	0.11735	0.1176	0.1178	0.11805	0.11848	0.11868	0.11895	0.11905	0.11948	0.11968	0.12033	0.12048	0.12065	0.12098	0.12123	0.12188	0.12215	0.1224	0.12268	0.12295	0.12328	0.12365
BBC1 Deleted	YIR006C_1	0.0983	0.09885	0.098375	0.098175	0.098675	0.099225	0.099525	0.10008	0.1007	0.10098	0.10148	0.1018	0.1022	0.1027	0.10292	0.10323	0.10388	0.10413	0.10403	0.10433	0.10445	0.10453	0.10498	0.1053	0.10558	0.1058	0.10598	0.10613	0.1065	0.10698	0.10728	0.1073	0.1078	0.10778	0.10823	0.1086	0.10915	0.10965	0.10973	0.1102	0.11065	0.11115	0.1117	0.1119	0.11238	0.1127	0.11308	0.11378
BZZ1-2 Deleted	YJL151C_2	0.10067	0.1012	0.10118	0.10155	0.10252	0.10317	0.10375	0.10448	0.10488	0.10585	0.1064	0.10683	0.10725	0.1076	0.10863	0.1087	0.109	0.1098	0.1097	0.10997	0.1104	0.11053	0.11075	0.1112	0.11175	0.11178	0.11183	0.1121	0.11275	0.11295	0.11345	0.1136	0.1137	0.11397	0.11408	0.1147	0.11495	0.11528	0.1157	0.11613	0.11668	0.1167	0.11733	0.11755	0.11775	0.1183	0.1184	0.11885
LSB3 Deleted	YBL017C_2	0.10465	0.1045	0.10365	0.10348	0.10438	0.10502	0.10608	0.10635	0.1066	0.10745	0.10808	0.10842	0.1088	0.1093	0.10985	0.11023	0.1106	0.11098	0.11153	0.1118	0.11193	0.1122	0.11253	0.11325	0.11347	0.11373	0.114	0.11465	0.11468	0.1152	0.11575	0.11605	0.1165	0.11695	0.11723	0.11753	0.11818	0.11852	0.119	0.11945	0.1201	0.12075	0.12113	0.12185	0.12238	0.12283	0.1232	0.1238
Empty	Empty_Empty	0.10103	0.10185	0.1014	0.1013	0.10185	0.10295	0.10415	0.10548	0.10747	0.11013	0.11298	0.11618	0.12003	0.12465	0.13005	0.13578	0.1424	0.15018	0.15878	0.16852	0.1795	0.19262	0.20735	0.22385	0.24198	0.26275	0.28508	0.30955	0.33637	0.36333	0.39135	0.4196	0.44763	0.47628	0.5061	0.53648	0.56655	0.5957	0.62598	0.6564	0.6867	0.71732	0.74698	0.777	0.80578	0.83478	0.86308	0.8909
BEM1-2 Deleted	YJR076C_1	0.098975	0.09955	0.099125	0.0991	0.0997	0.10025	0.10053	0.10098	0.10137	0.10203	0.1024	0.10285	0.1031	0.10335	0.10378	0.1041	0.10445	0.10483	0.10485	0.10513	0.10553	0.10538	0.10568	0.10592	0.10618	0.10645	0.10655	0.1068	0.10717	0.10758	0.1079	0.10813	0.1084	0.10853	0.10907	0.10938	0.11	0.1103	0.11045	0.1109	0.11133	0.11177	0.11232	0.11268	0.11313	0.1134	0.11378	0.11415
LSB1 Deleted	YLR337C_1	0.099125	0.0998	0.099375	0.0994	0.099975	0.10078	0.10108	0.10168	0.10228	0.1027	0.10318	0.10353	0.1038	0.10413	0.10455	0.10485	0.10527	0.10573	0.10592	0.10613	0.1065	0.1065	0.1068	0.10713	0.10735	0.10758	0.10788	0.10815	0.10855	0.10905	0.10938	0.1098	0.10997	0.11028	0.11078	0.1111	0.11173	0.1122	0.11243	0.1128	0.1134	0.11393	0.11443	0.11478	0.1152	0.1157	0.1161	0.1164
MYO3 Deleted	YKL051W_1	0.098425	0.0988	0.098575	0.098575	0.09925	0.09995	0.10045	0.1008	0.10125	0.10183	0.1023	0.1028	0.10315	0.10353	0.10395	0.10452	0.1048	0.10535	0.10543	0.1058	0.10615	0.10633	0.10652	0.1068	0.10703	0.10728	0.10755	0.10782	0.10813	0.10863	0.10885	0.1092	0.10938	0.1096	0.11003	0.11055	0.11103	0.1113	0.11168	0.11222	0.11253	0.11308	0.1135	0.11408	0.1142	0.11478	0.11528	0.11553
NBP2 Deleted	YLR332W_1	0.098125	0.0985	0.09805	0.0983	0.0988	0.099525	0.099925	0.10047	0.10113	0.10158	0.1021	0.1027	0.103	0.10327	0.1036	0.1041	0.10445	0.105	0.10488	0.1053	0.1055	0.10568	0.10595	0.10658	0.10653	0.10682	0.10725	0.10748	0.10778	0.1082	0.10858	0.10885	0.10925	0.10942	0.1099	0.1103	0.11083	0.11125	0.11147	0.11218	0.11243	0.11288	0.1135	0.11383	0.11415	0.11458	0.11513	0.11545
RVS167 Deleted	YLR166C_1	0.10105	0.10155	0.1013	0.10188	0.10275	0.10393	0.10485	0.10592	0.10692	0.10785	0.10888	0.10978	0.11055	0.11115	0.1118	0.11257	0.11318	0.11397	0.11422	0.11498	0.11503	0.11515	0.11568	0.1163	0.11625	0.11643	0.1169	0.11688	0.1173	0.1177	0.11793	0.11812	0.11855	0.11853	0.11883	0.1193	0.11963	0.11995	0.12005	0.12055	0.12088	0.12115	0.12155	0.12185	0.12198	0.12223	0.12265	0.1229
SLA1-1 Deleted	YKR048C_1	0.10145	0.10153	0.1011	0.1011	0.10183	0.10263	0.10305	0.10365	0.10418	0.10472	0.1053	0.10567	0.10608	0.10633	0.10672	0.10707	0.10753	0.10792	0.1081	0.10863	0.10855	0.10882	0.10928	0.10958	0.10978	0.11018	0.11045	0.1106	0.11095	0.1114	0.11175	0.112	0.1123	0.1126	0.11305	0.11373	0.11405	0.1145	0.11472	0.11535	0.11578	0.11625	0.11673	0.11723	0.11752	0.118	0.1184	0.1191
SLA1-2 Deleted	YNL106C_1	0.098925	0.0991	0.09885	0.098925	0.099675	0.10025	0.10075	0.10145	0.10198	0.10233	0.10302	0.10323	0.10377	0.10388	0.10425	0.1046	0.10513	0.10548	0.10555	0.10592	0.10608	0.10615	0.1067	0.10705	0.1074	0.10753	0.10785	0.10805	0.10838	0.10867	0.109	0.10942	0.1096	0.10997	0.11028	0.11082	0.11122	0.11168	0.11207	0.11243	0.11282	0.11335	0.1138	0.11425	0.11458	0.11502	0.11543	0.11595
ABP1 Deleted	YNR007C_2	0.1093	0.10898	0.10875	0.10853	0.10967	0.11043	0.1113	0.11215	0.11277	0.1137	0.11472	0.11518	0.11583	0.1163	0.11693	0.11748	0.118	0.1187	0.11895	0.11958	0.11973	0.1204	0.121	0.12153	0.12215	0.1225	0.12313	0.12348	0.1242	0.1247	0.12535	0.12612	0.12638	0.12682	0.12755	0.12822	0.129	0.12958	0.13033	0.13095	0.1317	0.1326	0.13327	0.1342	0.1347	0.13545	0.1362	0.13727
BBC1	YGL206C_1	0.099875	0.10033	0.09975	0.09995	0.10052	0.10155	0.10183	0.10245	0.10318	0.10365	0.10438	0.1049	0.1053	0.10558	0.1059	0.10638	0.10708	0.10783	0.10775	0.1084	0.1085	0.1086	0.1092	0.10978	0.11005	0.11045	0.11065	0.111	0.11148	0.1121	0.11225	0.11258	0.11305	0.1131	0.11355	0.1142	0.11488	0.11503	0.11535	0.11597	0.11662	0.11718	0.1177	0.11808	0.11875	0.11903	0.1198	0.1203
BZZ1-2	YML016C_2	0.0958	0.096725	0.096225	0.096225	0.09695	0.097475	0.09785	0.098275	0.098775	0.0991	0.09955	0.0997	0.10005	0.10022	0.10055	0.1008	0.10128	0.1015	0.1015	0.10192	0.10193	0.10205	0.1023	0.10273	0.1029	0.10295	0.10337	0.1033	0.10365	0.10405	0.1043	0.1045	0.10483	0.1051	0.10523	0.10595	0.10608	0.10645	0.10663	0.10723	0.10748	0.10783	0.10833	0.1088	0.10908	0.10942	0.10975	0.11025
LSB3	YBR177C_2	0.09815	0.098975	0.09835	0.0987	0.0994	0.0998	0.10035	0.10112	0.10128	0.10185	0.10223	0.10255	0.10308	0.10325	0.10353	0.10383	0.1041	0.1046	0.10458	0.10505	0.10502	0.10498	0.10548	0.10592	0.10605	0.1062	0.10663	0.10673	0.107	0.10748	0.1077	0.10783	0.1082	0.1085	0.1087	0.10915	0.10958	0.10993	0.1101	0.11063	0.1112	0.11145	0.11183	0.11215	0.11253	0.1127	0.11323	0.1135
Empty	Empty_Empty	0.099175	0.10012	0.099925	0.10028	0.10135	0.10245	0.10338	0.10515	0.10725	0.10998	0.11318	0.11658	0.12033	0.12525	0.1306	0.13663	0.1436	0.15145	0.16017	0.17022	0.1812	0.19403	0.20847	0.2251	0.24223	0.26248	0.28408	0.30778	0.33325	0.3597	0.38665	0.4133	0.4407	0.46852	0.49667	0.52505	0.55285	0.5807	0.60967	0.63787	0.6662	0.69475	0.72305	0.7519	0.77963	0.80788	0.83555	0.86265
BOI1	YER155C_1	0.098825	0.09935	0.099175	0.09945	0.1002	0.10095	0.1014	0.10208	0.10263	0.10312	0.10362	0.10395	0.1044	0.10475	0.10518	0.10552	0.10608	0.10638	0.10643	0.1069	0.10728	0.10725	0.1077	0.1081	0.10848	0.10883	0.10908	0.1092	0.10965	0.11003	0.11055	0.11068	0.11103	0.11137	0.11155	0.11215	0.11263	0.11315	0.1133	0.11373	0.1142	0.1147	0.11522	0.11565	0.11597	0.11637	0.11695	0.11725
LSB1	YNL229C_1	0.096575	0.097525	0.096875	0.097025	0.097825	0.09845	0.098875	0.09915	0.09975	0.10018	0.10063	0.1008	0.10105	0.10128	0.10155	0.1018	0.10198	0.10245	0.10242	0.10308	0.10275	0.1026	0.10287	0.1031	0.10333	0.10365	0.10367	0.10395	0.1041	0.10463	0.10488	0.10498	0.10538	0.10545	0.10585	0.10602	0.10648	0.1068	0.10703	0.10745	0.1077	0.10817	0.1086	0.10892	0.10905	0.10963	0.10978	0.11013
MYO3	YNL084C_1	0.10065	0.1012	0.1004	0.10043	0.10093	0.10157	0.10213	0.10262	0.10345	0.10385	0.10433	0.10473	0.10517	0.1057	0.1061	0.1063	0.10685	0.1072	0.10718	0.1077	0.10785	0.10805	0.10858	0.10888	0.10913	0.10955	0.10982	0.11003	0.1105	0.11075	0.1113	0.11145	0.11188	0.11203	0.11247	0.11293	0.11347	0.11377	0.11418	0.11455	0.115	0.1156	0.11602	0.11678	0.11698	0.11745	0.1179	0.11835
PE13	YML035C_1	0.09595	0.09665	0.096	0.096075	0.0966	0.097175	0.097575	0.097925	0.09835	0.09885	0.0993	0.09955	0.099875	0.10022	0.10047	0.10075	0.10115	0.10148	0.1017	0.1019	0.10188	0.10187	0.10215	0.10252	0.1026	0.10292	0.10305	0.10335	0.10355	0.10373	0.10413	0.1043	0.10483	0.10475	0.10502	0.1054	0.10578	0.10633	0.10645	0.1069	0.107	0.10767	0.10805	0.10823	0.1086	0.10907	0.10925	0.1097
RVS167	YLR332W_1	0.097875	0.098525	0.098175	0.0983	0.09895	0.09945	0.1	0.10033	0.1008	0.10155	0.10192	0.1021	0.10262	0.10275	0.10335	0.10337	0.10375	0.10423	0.10427	0.10455	0.1046	0.10478	0.105	0.10545	0.1057	0.1059	0.10617	0.10645	0.10665	0.10713	0.10755	0.10798	0.1084	0.10848	0.10888	0.1095	0.1101	0.11045	0.11113	0.11168	0.11222	0.11293	0.1135	0.11423	0.11478	0.11545	0.11583	0.11662
SLA1-1	YML035C_1	0.09915	0.0997	0.099475	0.09965	0.10025	0.10073	0.1012	0.10183	0.10215	0.10298	0.10328	0.10448	0.10463	0.10417	0.10455	0.10503	0.10533	0.1063	0.1062	0.10717	0.10755	0.1068	0.10658	0.10693	0.1075	0.10753	0.1083	0.10785	0.10808	0.10873	0.109	0.10895	0.10943	0.1096	0.10992	0.1104	0.11045	0.11097	0.11128	0.1117	0.11218	0.11252	0.11275	0.11315	0.11348	0.11415	0.1142	0.11452
SLA1-2	YNL229C_1	0.097425	0.09795	0.097675	0.09775	0.09835	0.0988	0.099225	0.099725	0.10003	0.1005	0.10105	0.10127	0.1015	0.10167	0.10205	0.10233	0.10265	0.10298	0.10318	0.10333	0.10355	0.10352	0.1037	0.10395	0.10415	0.10425	0.1045	0.1047	0.10478	0.1051	0.10558	0.1058	0.1058	0.10617	0.10628	0.1067	0.10703	0.10723	0.10768	0.10788	0.10833	0.1086	0.109	0.10947	0.1097	0.10993	0.11038	0.11063
ABP1	YPL246C_2	0.10035	0.10092	0.10053	0.1005	0.10125	0.10183	0.10233	0.10283	0.10333	0.10398	0.10445	0.10472	0.10518	0.10547	0.1059	0.10623	0.10658	0.10698	0.107	0.10755	0.10765	0.10795	0.10845	0.1088	0.1092	0.10923	0.10955	0.10973	0.11005	0.11048	0.11095	0.11127	0.11145	0.11183	0.1121	0.11278	0.11323	0.11368	0.11408	0.11458	0.11497	0.11563	0.11605	0.1166	0.11718	0.11758	0.11812	0.1188
BBC1 Deleted	YGL206C_1	0.098025	0.09895	0.09835	0.098525	0.099175	0.09995	0.10053	0.1011	0.1017	0.10253	0.10315	0.10355	0.1041	0.10442	0.10507	0.10538	0.10625	0.10675	0.10733	0.10772	0.10808	0.10838	0.10918	0.10978	0.11013	0.11043	0.11108	0.11138	0.1121	0.1122	0.11303	0.1136	0.11395	0.11422	0.11485	0.11528	0.11585	0.11585	0.11637	0.11675	0.11718	0.11768	0.1182	0.11855	0.11875	0.1194	0.1199	0.12048
BZZ1-2 Deleted	YML016C_2	0.099375	0.09995	0.0996	0.099925	0.10075	0.10135	0.1016	0.10217	0.10273	0.10328	0.10403	0.10473	0.10485	0.10508	0.1055	0.1061	0.1063	0.10708	0.10703	0.10763	0.10775	0.10795	0.10828	0.1089	0.1089	0.1092	0.10978	0.10965	0.1102	0.11063	0.11095	0.11143	0.11208	0.1122	0.11275	0.11388	0.11395	0.11448	0.11497	0.1154	0.11602	0.11645	0.11712	0.11773	0.1181	0.11875	0.1194	0.11998
LSB3 Deleted	YBR177C_2	0.099575	0.1006	0.0997	0.099975	0.10085	0.10137	0.10183	0.10233	0.1031	0.1038	0.10435	0.1049	0.10548	0.1055	0.10602	0.10667	0.10718	0.10767	0.10797	0.10875	0.10875	0.10888	0.1096	0.11003	0.11013	0.11013	0.11068	0.1108	0.11145	0.11185	0.11195	0.11218	0.11278	0.1131	0.11372	0.1144	0.11463	0.11508	0.11565	0.11675	0.1166	0.11727	0.11795	0.1182	0.11852	0.11923	0.1195	0.1202
Empty	Empty_Empty	0.10187	0.1029	0.103	0.1034	0.10433	0.10542	0.10708	0.10885	0.1115	0.11443	0.11793	0.12195	0.12648	0.13123	0.1373	0.14408	0.15143	0.1596	0.16965	0.18085	0.1931	0.20747	0.22373	0.24148	0.261	0.28295	0.30712	0.33205	0.35865	0.38538	0.4131	0.4399	0.46845	0.49687	0.5261	0.55543	0.58448	0.6138	0.6439	0.67402	0.70442	0.7346	0.7644	0.79507	0.82432	0.8539	0.88308	0.91195
BOI1 Deleted	YER155C_1	0.0982	0.098925	0.098525	0.098825	0.09975	0.1004	0.1009	0.10158	0.10215	0.10298	0.10333	0.1038	0.10445	0.10483	0.10493	0.10533	0.10588	0.10655	0.10683	0.10733	0.10772	0.10793	0.10843	0.10888	0.1093	0.1094	0.10985	0.11	0.11045	0.11088	0.11125	0.1117	0.11208	0.11238	0.11285	0.11345	0.11397	0.11433	0.1149	0.11533	0.11565	0.11635	0.117	0.1175	0.11835	0.11845	0.11915	0.11968
LSB1 Deleted	YNL229C_1	0.098775	0.099375	0.09895	0.098975	0.09985	0.10053	0.10118	0.10172	0.10237	0.1031	0.1037	0.1041	0.10473	0.10508	0.10542	0.10563	0.10603	0.10663	0.10705	0.10745	0.10773	0.10795	0.10835	0.10875	0.1091	0.10955	0.1098	0.10997	0.11043	0.11078	0.11138	0.11158	0.11188	0.11218	0.11268	0.11305	0.11363	0.11423	0.11442	0.115	0.11555	0.11612	0.11705	0.11715	0.1176	0.1179	0.11838	0.11905
MYO3 Deleted	YNL084C_1	0.09815	0.09885	0.0984	0.0985	0.099475	0.10003	0.10058	0.10108	0.1017	0.10237	0.10308	0.10352	0.10395	0.10442	0.1047	0.10505	0.10575	0.10625	0.10678	0.10713	0.10768	0.10792	0.1083	0.10888	0.10942	0.10975	0.11005	0.1104	0.11105	0.11128	0.11175	0.112	0.11257	0.11303	0.1135	0.11408	0.11448	0.11495	0.11535	0.11585	0.1162	0.11685	0.1176	0.1179	0.11843	0.1193	0.11955	0.12025
PE13 Deleted	YML035C_1	0.098775	0.099075	0.0985	0.09845	0.0991	0.0997	0.10015	0.10065	0.10142	0.1018	0.1024	0.10283	0.1033	0.10372	0.104	0.10427	0.10467	0.10523	0.1054	0.10602	0.10645	0.1064	0.10692	0.10738	0.10755	0.10803	0.10813	0.10838	0.1089	0.10918	0.1096	0.10982	0.1101	0.1104	0.11063	0.1111	0.11153	0.11197	0.11218	0.11243	0.11278	0.1133	0.11375	0.11415	0.11455	0.11495	0.1153	0.11597
RVS167 Deleted	YLR332W_1	0.10165	0.10187	0.10133	0.10145	0.10237	0.10312	0.1035	0.10423	0.10503	0.10552	0.10617	0.10672	0.10715	0.1074	0.10783	0.10828	0.109	0.10963	0.10988	0.11035	0.1109	0.11103	0.11155	0.11213	0.11257	0.11283	0.11308	0.1134	0.11395	0.11433	0.1147	0.11508	0.11555	0.11595	0.1165	0.11702	0.11778	0.11823	0.1186	0.11952	0.11995	0.12078	0.12175	0.12223	0.1229	0.12345	0.1243	0.12488
SLA1-1 Deleted	YML035C_1	0.10075	0.10112	0.1007	0.10078	0.10148	0.1023	0.1028	0.1036	0.1043	0.10498	0.10565	0.10615	0.1066	0.10688	0.10715	0.1076	0.1084	0.10892	0.1092	0.10955	0.11013	0.11018	0.11065	0.1112	0.11148	0.11178	0.11215	0.11245	0.11268	0.11315	0.1135	0.11388	0.1143	0.11493	0.11535	0.1157	0.11643	0.11695	0.117	0.11752	0.11823	0.11865	0.11938	0.11953	0.12013	0.12062	0.1212	0.1216
SLA1-2 Deleted	YNL229C_1	0.0977	0.0979	0.097475	0.0976	0.098325	0.0989	0.099225	0.099675	0.10015	0.10063	0.10117	0.10173	0.10212	0.1021	0.10248	0.10273	0.10335	0.10368	0.10365	0.10408	0.10442	0.1044	0.10473	0.10513	0.10525	0.1054	0.10585	0.10595	0.10608	0.10638	0.10673	0.10688	0.10713	0.10733	0.10755	0.10813	0.10855	0.1089	0.10905	0.1095	0.10998	0.11038	0.111	0.11158	0.11178	0.11235	0.1129	0.1131
ABP1 Deleted	YPL246C_2	0.1066	0.1064	0.10575	0.1059	0.10648	0.10745	0.10803	0.10888	0.10955	0.11025	0.1112	0.11192	0.1127	0.1126	0.11313	0.11372	0.1146	0.11547	0.11565	0.11633	0.11655	0.1171	0.11765	0.1185	0.1188	0.119	0.11985	0.12013	0.12085	0.1213	0.12187	0.12253	0.1227	0.12357	0.12365	0.1243	0.12532	0.12593	0.1261	0.12683	0.12748	0.12857	0.12913	0.13008	0.13053	0.1314	0.13213	0.13305
BEM1-1	YBR102C_1	0.099125	0.10215	0.1025	0.10335	0.10448	0.10595	0.10665	0.10767	0.10908	0.10975	0.11063	0.11165	0.1118	0.11243	0.11368	0.1142	0.11495	0.11588	0.11655	0.11753	0.11817	0.11862	0.1187	0.11985	0.12023	0.12113	0.12143	0.12168	0.12265	0.12335	0.12432	0.125	0.12605	0.12655	0.12683	0.12753	0.1282	0.12878	0.1291	0.12987	0.13085	0.13153	0.13228	0.13322	0.13423	0.13495	0.136	0.13617
BZZ1-2	YOR042W_2	0.09705	0.09955	0.10035	0.10008	0.10048	0.10165	0.102	0.10265	0.1034	0.10375	0.10425	0.10523	0.10583	0.10613	0.10628	0.1069	0.10735	0.1077	0.10798	0.10825	0.10867	0.1094	0.10975	0.11022	0.1104	0.11085	0.11105	0.11175	0.1122	0.11253	0.11293	0.11375	0.11355	0.11462	0.11465	0.1153	0.11537	0.11627	0.11608	0.1174	0.11768	0.11815	0.11877	0.11895	0.12005	0.12035	0.121	0.12125
LSB3	YDL065C_2	0.096175	0.099125	0.099925	0.0999	0.1005	0.10168	0.1019	0.1027	0.1034	0.1039	0.10405	0.10488	0.10488	0.10535	0.1056	0.10623	0.10678	0.1073	0.10755	0.10805	0.1083	0.10928	0.1096	0.11013	0.10998	0.1108	0.1109	0.11168	0.1118	0.11238	0.11257	0.1135	0.1133	0.11453	0.11447	0.11508	0.1153	0.11643	0.11643	0.11752	0.11768	0.11832	0.1192	0.11945	0.1203	0.12085	0.12115	0.12188
Empty	Empty_Empty	0.096675	0.098875	0.10015	0.10013	0.10033	0.10098	0.1012	0.10178	0.10252	0.10288	0.10318	0.10365	0.10393	0.1047	0.10505	0.10583	0.1062	0.10688	0.10725	0.10793	0.1083	0.10947	0.10985	0.11035	0.11035	0.11115	0.11138	0.1123	0.11252	0.11322	0.1137	0.1146	0.1145	0.11585	0.11603	0.11685	0.11712	0.11835	0.11858	0.11983	0.12002	0.12073	0.12193	0.12175	0.12318	0.12358	0.12385	0.12438
BOI2	YDR166C_1	0.099325	0.10002	0.1009	0.1015	0.10268	0.1036	0.10423	0.10507	0.10605	0.1072	0.10738	0.10825	0.1086	0.1092	0.10992	0.11043	0.11093	0.11153	0.11193	0.11282	0.11338	0.114	0.11425	0.1152	0.11513	0.11568	0.1165	0.11713	0.11788	0.11793	0.11863	0.11945	0.11975	0.1208	0.12078	0.12155	0.12173	0.12235	0.12315	0.12332	0.1247	0.12545	0.12593	0.12657	0.12715	0.12775	0.12818	0.12843
LSB3	YCL034W_1	0.095225	0.096825	0.097025	0.09765	0.09815	0.0991	0.099525	0.1	0.10067	0.1015	0.10195	0.1031	0.10323	0.10365	0.10438	0.10477	0.10533	0.10535	0.10583	0.10622	0.10683	0.1073	0.1076	0.10838	0.10855	0.10908	0.1094	0.1105	0.11095	0.11125	0.11153	0.11195	0.11218	0.1125	0.11285	0.11362	0.1141	0.11465	0.11453	0.11543	0.116	0.1164	0.11675	0.1179	0.11848	0.11865	0.11993	0.11983
MYO3	YOL100W_1	0.0985	0.10173	0.10258	0.10295	0.10337	0.10413	0.10485	0.10518	0.10577	0.10655	0.10717	0.10785	0.10803	0.1086	0.10903	0.1094	0.1098	0.11033	0.1108	0.11135	0.11197	0.11265	0.1131	0.1136	0.11375	0.11443	0.1151	0.11573	0.11643	0.1166	0.11735	0.1179	0.11843	0.11888	0.11933	0.12028	0.1211	0.1216	0.12185	0.12265	0.12385	0.1247	0.12543	0.12615	0.12698	0.12773	0.12848	0.12912
PIN3	YIR003W_1	0.097625	0.1008	0.10163	0.1018	0.1022	0.10285	0.10335	0.10357	0.1043	0.10467	0.10513	0.1058	0.10598	0.1066	0.10683	0.10735	0.10765	0.10813	0.10878	0.10913	0.1097	0.1103	0.1106	0.11133	0.11143	0.11195	0.11243	0.11293	0.11355	0.11378	0.11413	0.11472	0.11522	0.11572	0.1161	0.1166	0.11728	0.1177	0.11815	0.11878	0.11955	0.12	0.1208	0.12138	0.1219	0.1225	0.1232	0.1234
RVS167	YNL084C_1	0.095925	0.0986	0.099075	0.0997	0.1001	0.101	0.10212	0.10228	0.10313	0.1034	0.10418	0.10468	0.10523	0.10575	0.106	0.10665	0.10673	0.10723	0.1077	0.10825	0.1088	0.10965	0.10982	0.1105	0.11053	0.11095	0.1114	0.11203	0.113	0.11333	0.11333	0.11388	0.11445	0.11488	0.1153	0.11583	0.11613	0.11652	0.11627	0.1176	0.118	0.1181	0.1187	0.11928	0.12078	0.1207	0.12115	0.12145
SLA1-1	YNL106C_1	0.097425	0.10048	0.10045	0.1014	0.10135	0.10255	0.10293	0.10348	0.10417	0.1048	0.10525	0.10585	0.10638	0.10683	0.10728	0.10765	0.10805	0.1085	0.1092	0.10973	0.11057	0.11105	0.1114	0.11198	0.11225	0.1129	0.11335	0.1135	0.1144	0.1151	0.11495	0.11603	0.1161	0.11687	0.117	0.11745	0.11813	0.11885	0.1187	0.1197	0.1203	0.12098	0.12218	0.1224	0.12298	0.12345	0.12453	0.12488
SLA1-2	YOR042W_1	0.095925	0.09835	0.099025	0.099025	0.09945	0.10033	0.10058	0.10108	0.10178	0.10235	0.10283	0.1035	0.1036	0.10403	0.10465	0.10508	0.10543	0.10583	0.10603	0.10645	0.10685	0.10753	0.10788	0.10817	0.10853	0.1089	0.10935	0.1094	0.10998	0.11055	0.11078	0.11155	0.11177	0.11225	0.1127	0.11308	0.1138	0.11415	0.11438	0.11528	0.11543	0.11633	0.11703	0.11723	0.11805	0.11873	0.1192	0.1196
BEM1-1	YDR265W_2	0.0986	0.1016	0.1021	0.10167	0.10192	0.10303	0.10323	0.10393	0.10455	0.10508	0.10545	0.106	0.10655	0.1068	0.1071	0.10775	0.1082	0.10875	0.10917	0.10982	0.11025	0.11088	0.1113	0.11183	0.11213	0.11268	0.11282	0.11343	0.11375	0.1142	0.1145	0.1151	0.11525	0.11595	0.116	0.1167	0.117	0.11763	0.11775	0.11895	0.11905	0.1197	0.1202	0.12045	0.1214	0.12177	0.1223	0.1227
BEM1-1 Deleted	YBR102C_1	0.095075	0.096975	0.097575	0.09825	0.0985	0.09935	0.0999	0.1007	0.10155	0.10183	0.10238	0.1029	0.10323	0.10403	0.10428	0.10493	0.1051	0.10608	0.10573	0.10673	0.1067	0.10725	0.10788	0.10803	0.10875	0.1087	0.1085	0.10875	0.10915	0.10933	0.10997	0.11025	0.11068	0.11075	0.11128	0.11193	0.1123	0.113	0.11322	0.11358	0.11383	0.11505	0.11518	0.1151	0.1154	0.11498	0.11607	0.1163
BZZ1-2 Deleted	YOR042W_2	0.1138	0.10055	0.10112	0.10132	0.10163	0.10265	0.10298	0.10398	0.10445	0.105	0.10545	0.10605	0.1061	0.10665	0.1068	0.10742	0.10763	0.10823	0.10822	0.10863	0.10895	0.1092	0.1093	0.11	0.10985	0.1104	0.11045	0.11128	0.11138	0.11218	0.112	0.11265	0.11282	0.11358	0.11365	0.11435	0.11438	0.11528	0.11547	0.11603	0.1162	0.1169	0.11755	0.11763	0.1186	0.11865	0.11943	0.1197
LSB3 Deleted	YDL065C_2	0.10595	0.10065	0.1015	0.1014	0.10205	0.10295	0.10345	0.1046	0.10515	0.1058	0.1058	0.10683	0.10667	0.10725	0.10753	0.10833	0.1085	0.10892	0.109	0.10948	0.10963	0.11003	0.11018	0.11058	0.1107	0.11148	0.11132	0.11235	0.11235	0.1132	0.1129	0.1138	0.11393	0.11458	0.11445	0.11538	0.11558	0.11645	0.1166	0.11708	0.11745	0.1183	0.11905	0.119	0.11988	0.11988	0.12065	0.12108
Empty	Empty_Empty	0.10073	0.10223	0.10353	0.10315	0.10398	0.10498	0.1055	0.10688	0.10728	0.108	0.10835	0.1093	0.10915	0.1102	0.11045	0.11118	0.11193	0.1125	0.113	0.1138	0.11445	0.1152	0.11565	0.11605	0.1163	0.1173	0.11723	0.11812	0.11873	0.11945	0.11975	0.1208	0.12077	0.12188	0.12155	0.1226	0.12318	0.12413	0.1246	0.12512	0.126	0.12662	0.12823	0.12775	0.12955	0.1293	0.13055	0.13108
BOI2 Deleted	YDR166C_1	0.096225	0.098175	0.0987	0.098925	0.09935	0.10035	0.1011	0.10152	0.10215	0.10273	0.1033	0.10367	0.10423	0.10458	0.10478	0.1056	0.1058	0.10622	0.10655	0.10695	0.1072	0.10767	0.10778	0.10798	0.10825	0.10858	0.10868	0.10897	0.10938	0.10948	0.11015	0.1104	0.11073	0.11113	0.11128	0.11177	0.11202	0.11257	0.11298	0.1135	0.11393	0.11415	0.1145	0.1152	0.11533	0.1153	0.11613	0.11663
LSB3 Deleted	YCL034W_1	0.0965	0.098475	0.0992	0.099375	0.0999	0.1009	0.10153	0.10233	0.1029	0.1033	0.10345	0.10427	0.10488	0.105	0.10495	0.10575	0.10588	0.10638	0.10663	0.10717	0.10718	0.10768	0.1078	0.10795	0.1086	0.10878	0.10868	0.10928	0.1098	0.10975	0.11035	0.11078	0.11082	0.11093	0.11105	0.1119	0.11215	0.11285	0.1128	0.11327	0.1131	0.1142	0.1145	0.11452	0.11533	0.11543	0.11585	0.1158
MYO3 Deleted	YOL100W_1	0.10225	0.10388	0.1043	0.1048	0.10515	0.10613	0.10663	0.10753	0.10822	0.10858	0.1089	0.10955	0.1101	0.11063	0.11068	0.11145	0.11165	0.1124	0.1128	0.11333	0.11358	0.1138	0.11393	0.11433	0.11453	0.11522	0.11543	0.11603	0.11638	0.1167	0.11693	0.1173	0.1177	0.11795	0.11813	0.11905	0.11918	0.11988	0.11988	0.12035	0.12037	0.12135	0.1219	0.12202	0.1227	0.1227	0.12348	0.12378
PIN3 Deleted	YIR003W_1	0.0989	0.0996	0.1001	0.099925	0.1005	0.10108	0.10143	0.10203	0.1026	0.1032	0.10348	0.104	0.1043	0.10477	0.10493	0.1057	0.10565	0.10652	0.10658	0.10688	0.10695	0.1073	0.10728	0.10788	0.10798	0.10845	0.10825	0.1087	0.10888	0.1092	0.1095	0.1099	0.11018	0.11043	0.11043	0.11125	0.1113	0.11203	0.11215	0.11263	0.11268	0.1134	0.1138	0.114	0.11472	0.11455	0.11525	0.11532
RVS167 Deleted	YNL084C_1	0.10375	0.10015	0.10035	0.10093	0.1012	0.1018	0.10235	0.103	0.10362	0.1042	0.10435	0.10488	0.10508	0.10575	0.10558	0.10673	0.1063	0.10713	0.10715	0.10775	0.10778	0.108	0.10817	0.10865	0.10865	0.1092	0.10908	0.10955	0.10983	0.11003	0.1104	0.1107	0.11088	0.11143	0.11135	0.11198	0.1122	0.11265	0.1128	0.1134	0.11355	0.1141	0.11435	0.11447	0.1154	0.11538	0.11582	0.11618
SLA1-1 Deleted	YNL106C_1	0.1062	0.1045	0.10507	0.1051	0.10585	0.10667	0.10728	0.10833	0.1088	0.10963	0.1097	0.11058	0.11078	0.11158	0.11163	0.1128	0.11272	0.1133	0.1134	0.11405	0.11413	0.11443	0.1147	0.11553	0.11543	0.11638	0.11628	0.11705	0.11733	0.118	0.11813	0.11887	0.1189	0.1195	0.11973	0.12063	0.12063	0.12145	0.12152	0.12223	0.12235	0.12313	0.1238	0.12375	0.12468	0.12488	0.12568	0.12605
SLA1-2 Deleted	YOR042W_1	0.11393	0.10427	0.10483	0.10498	0.10558	0.10638	0.10692	0.10793	0.10855	0.10953	0.10967	0.11035	0.11055	0.11123	0.11145	0.11233	0.11238	0.113	0.11318	0.1137	0.11378	0.1142	0.11445	0.11537	0.11535	0.11625	0.11613	0.1169	0.11713	0.1179	0.1179	0.11878	0.1189	0.1196	0.11968	0.12075	0.12075	0.12168	0.12198	0.12265	0.12288	0.12363	0.12428	0.12443	0.12535	0.12545	0.1263	0.1267
BEM1-1 Deleted	YDR265W_2	0.12043	0.1127	0.11285	0.11235	0.1128	0.11383	0.1145	0.11568	0.1163	0.11732	0.11782	0.1187	0.11925	0.11998	0.1203	0.12165	0.1218	0.12235	0.1229	0.1235	0.12385	0.1243	0.1248	0.1257	0.12617	0.12725	0.12717	0.12835	0.12857	0.1294	0.12973	0.13055	0.13087	0.13173	0.13198	0.13308	0.13322	0.13413	0.13465	0.1355	0.13575	0.13677	0.13738	0.1378	0.13895	0.1391	0.14013	0.1406
BEM1-1	YCR088W_1	0.10285	0.10402	0.10478	0.10527	0.10583	0.1075	0.10858	0.1097	0.11073	0.11115	0.11185	0.11302	0.1132	0.11422	0.11465	0.11555	0.11565	0.11698	0.11675	0.1179	0.11818	0.11903	0.11898	0.12	0.12025	0.1211	0.121	0.12153	0.12183	0.12248	0.12253	0.12323	0.12388	0.12407	0.12448	0.12585	0.1257	0.1263	0.12653	0.1276	0.12793	0.1292	0.12993	0.13008	0.1311	0.13175	0.13243	0.13298
CYK3	YAL005C_2	0.101	0.103	0.1034	0.10337	0.10373	0.1047	0.1054	0.10583	0.10623	0.1068	0.10703	0.1078	0.1079	0.1082	0.10867	0.10917	0.10913	0.10957	0.10972	0.11025	0.1105	0.11083	0.11088	0.1113	0.11155	0.1118	0.11207	0.11265	0.11273	0.1132	0.11345	0.114	0.11425	0.1147	0.11487	0.11585	0.11578	0.11658	0.11652	0.11738	0.11775	0.1182	0.11878	0.1191	0.11955	0.12012	0.12082	0.12105
LSB3	YFR004W_2	0.0993	0.10138	0.10187	0.10195	0.10218	0.10328	0.10367	0.10428	0.10463	0.1053	0.10538	0.1061	0.10608	0.10655	0.107	0.10725	0.10738	0.10795	0.1081	0.10848	0.1088	0.1088	0.10907	0.10963	0.11	0.11022	0.11028	0.11075	0.11095	0.11143	0.11143	0.11213	0.1123	0.11265	0.11293	0.11355	0.1136	0.11455	0.11425	0.11503	0.11575	0.116	0.11653	0.11698	0.11715	0.11773	0.11843	0.11868
Empty	Empty_Empty	0.08515	0.085725	0.0858	0.0856	0.085475	0.085525	0.0852	0.085375	0.085675	0.085575	0.08545	0.0857	0.085475	0.085675	0.085575	0.085725	0.085725	0.08585	0.085825	0.085875	0.085675	0.08575	0.085625	0.085925	0.085575	0.08575	0.085475	0.08575	0.08545	0.0855	0.085325	0.085675	0.085375	0.0855	0.0853	0.085675	0.0854	0.085625	0.08545	0.085725	0.0855	0.085725	0.08575	0.085625	0.0858	0.085625	0.085675	0.085475
BOI2	YMR109W_1	0.10075	0.10248	0.1029	0.10323	0.104	0.10525	0.10628	0.10692	0.10813	0.10843	0.109	0.1098	0.11008	0.11088	0.1112	0.11183	0.11165	0.11265	0.11268	0.11318	0.11355	0.11398	0.11423	0.11522	0.11525	0.1159	0.11612	0.1165	0.11685	0.1175	0.11748	0.11835	0.11865	0.1192	0.1192	0.12003	0.12008	0.121	0.12125	0.12198	0.122	0.12313	0.12382	0.12405	0.12453	0.12505	0.1257	0.12615
LSB3	YDR388W_1	0.084875	0.08595	0.086175	0.086175	0.08585	0.086175	0.085875	0.0861	0.0861	0.08615	0.0859	0.08625	0.0859	0.0861	0.086125	0.0861	0.086075	0.08625	0.086275	0.0864	0.08615	0.086025	0.085925	0.086175	0.085975	0.0861	0.0859	0.0859	0.085875	0.086075	0.085725	0.085825	0.0857	0.08585	0.08575	0.08605	0.085975	0.085975	0.085775	0.085975	0.085775	0.086	0.086075	0.0859	0.08615	0.085775	0.086025	0.085875
MYO3	YLR337C_1	0.1	0.10155	0.102	0.1023	0.1029	0.1039	0.1049	0.10543	0.10645	0.10673	0.1073	0.10817	0.10813	0.10875	0.10945	0.10972	0.10997	0.11028	0.11065	0.11118	0.11113	0.1118	0.11203	0.11263	0.11295	0.11325	0.1136	0.11433	0.11485	0.11555	0.11605	0.117	0.11755	0.11823	0.11875	0.12	0.12063	0.12135	0.12195	0.123	0.12373	0.12505	0.12583	0.12678	0.12767	0.12807	0.12948	0.13058
PIN3	YKL054C_1	0.098325	0.10023	0.10025	0.1002	0.10037	0.10125	0.10148	0.10197	0.10277	0.1032	0.10345	0.10445	0.10445	0.10498	0.10548	0.10573	0.10598	0.10655	0.1068	0.1073	0.10733	0.10747	0.1076	0.10803	0.10828	0.10855	0.10878	0.10913	0.1092	0.10978	0.10992	0.11015	0.11073	0.11083	0.11093	0.11193	0.11175	0.1124	0.11255	0.1133	0.11322	0.1142	0.11455	0.11478	0.11522	0.11547	0.11597	0.11633
RVS167	YNL255C_1	0.0979	0.0998	0.099975	0.0999	0.1002	0.10108	0.1016	0.10217	0.1028	0.10312	0.10352	0.10418	0.10427	0.10485	0.10535	0.10558	0.10583	0.10618	0.1065	0.10692	0.10688	0.10675	0.10725	0.10755	0.10778	0.108	0.10815	0.1086	0.10858	0.10915	0.10933	0.1097	0.10988	0.11023	0.11035	0.11118	0.11138	0.11193	0.11208	0.11288	0.1129	0.11355	0.11413	0.11472	0.11512	0.11533	0.11577	0.11625
SLA1-1	YNL229C_1	0.0984	0.10112	0.1013	0.10187	0.10223	0.10333	0.10362	0.1044	0.10483	0.10517	0.10543	0.10627	0.1062	0.10667	0.1071	0.10728	0.10758	0.10773	0.10792	0.10808	0.10833	0.10842	0.10848	0.10895	0.1092	0.1095	0.10947	0.1101	0.11018	0.11053	0.11057	0.11125	0.1113	0.1116	0.11175	0.11263	0.11253	0.11323	0.11303	0.11372	0.11388	0.11435	0.11485	0.11532	0.11568	0.11577	0.11633	0.1166
SLA1-2	YHR016C_1	0.099525	0.10148	0.10175	0.10205	0.10212	0.10312	0.1034	0.10408	0.10468	0.10505	0.1054	0.10613	0.1062	0.10663	0.10697	0.10735	0.1076	0.10798	0.10842	0.10857	0.10855	0.10888	0.10908	0.10938	0.10948	0.1099	0.11	0.11058	0.11075	0.11118	0.1115	0.112	0.1123	0.11272	0.113	0.11385	0.11405	0.11485	0.11495	0.11588	0.11605	0.11698	0.1176	0.11813	0.11873	0.1192	0.11977	0.12015
BEM1-1	YGL153W_2	0.10245	0.1045	0.10477	0.10483	0.10488	0.10595	0.10623	0.10675	0.10715	0.10778	0.10798	0.1086	0.1088	0.1094	0.10967	0.11012	0.1101	0.11068	0.11088	0.1113	0.11155	0.11193	0.11188	0.11228	0.11265	0.11293	0.1132	0.11375	0.11383	0.11438	0.11438	0.11512	0.11523	0.11577	0.11603	0.11673	0.11673	0.1174	0.11748	0.11808	0.11838	0.11895	0.11953	0.11977	0.1202	0.12055	0.12128	0.12135
BEM1-1 Deleted	YCR088W_1	0.099225	0.10088	0.10223	0.10305	0.10417	0.10525	0.10598	0.1066	0.10785	0.1086	0.10923	0.11023	0.11058	0.111	0.11138	0.11233	0.11185	0.11323	0.11363	0.114	0.11418	0.11545	0.11535	0.11638	0.11662	0.11593	0.11653	0.1166	0.11688	0.11785	0.11815	0.11825	0.1186	0.11905	0.11965	0.12013	0.1202	0.12123	0.12138	0.12188	0.12232	0.123	0.1238	0.12428	0.12453	0.12535	0.12593	0.12645
CYK3 Deleted	YAL005C_2	0.098175	0.09965	0.10025	0.10045	0.1005	0.1016	0.10192	0.10243	0.10292	0.10323	0.1038	0.10415	0.10465	0.10485	0.10513	0.10548	0.1055	0.10613	0.10627	0.10663	0.10658	0.1071	0.10708	0.10742	0.10732	0.1078	0.10783	0.1082	0.10833	0.10885	0.10883	0.10963	0.10983	0.11035	0.11048	0.11115	0.111	0.1115	0.11188	0.11278	0.11288	0.11305	0.11383	0.11375	0.1146	0.1147	0.11513	0.11525
LSB3 Deleted	YFR004W_2	0.10083	0.10205	0.1026	0.10275	0.10315	0.10403	0.10458	0.1051	0.10573	0.10638	0.1068	0.10688	0.10732	0.10773	0.10835	0.10853	0.1086	0.10915	0.10965	0.10988	0.10992	0.11015	0.11058	0.1108	0.11095	0.1118	0.1116	0.1121	0.11228	0.11295	0.11273	0.114	0.1139	0.11445	0.115	0.11543	0.11522	0.11588	0.1165	0.11763	0.11795	0.11845	0.11893	0.11885	0.12027	0.1205	0.12083	0.12128
Empty	Empty_Empty	0.080875	0.08205	0.08225	0.082275	0.082525	0.0827	0.082575	0.082725	0.08305	0.0833	0.08325	0.08335	0.08325	0.083275	0.083325	0.083625	0.08365	0.083975	0.083925	0.08405	0.08385	0.0838	0.08385	0.084275	0.083875	0.08425	0.083975	0.0843	0.0841	0.08445	0.084425	0.085075	0.084725	0.085275	0.08535	0.085825	0.085725	0.08555	0.0859	0.086425	0.086425	0.086575	0.086875	0.086525	0.087475	0.0874	0.087125	0.08745
BOI2 Deleted	YMR109W_1	0.099	0.1009	0.10162	0.1025	0.10343	0.10428	0.10565	0.10515	0.10602	0.1066	0.10748	0.10808	0.10828	0.1088	0.10963	0.10995	0.11	0.1109	0.1109	0.11115	0.11135	0.112	0.11213	0.11285	0.11277	0.11295	0.11365	0.11368	0.11443	0.11475	0.11547	0.11528	0.11555	0.11613	0.11645	0.1173	0.1175	0.11775	0.11885	0.11913	0.11933	0.11968	0.12055	0.12035	0.12138	0.1219	0.12255	0.1226
LSB3 Deleted	YDR388W_1	0.083975	0.0848	0.0852	0.08515	0.085075	0.085125	0.0851	0.084975	0.085225	0.085125	0.0851	0.08525	0.08525	0.085325	0.08515	0.085475	0.085375	0.08535	0.08535	0.085375	0.085225	0.085125	0.085075	0.0852	0.085025	0.085	0.084975	0.08485	0.085025	0.08505	0.084875	0.084825	0.084825	0.084725	0.084725	0.0849	0.084675	0.08485	0.084775	0.085025	0.084775	0.08485	0.085	0.084875	0.085025	0.084875	0.08505	0.0847
MYO3 Deleted	YLR337C_1	0.097675	0.099725	0.10063	0.10137	0.10205	0.1026	0.10378	0.10407	0.10518	0.10525	0.10588	0.1066	0.1073	0.10775	0.108	0.10855	0.10875	0.10928	0.10978	0.10997	0.10967	0.11072	0.11058	0.11155	0.1113	0.11135	0.11175	0.1125	0.11233	0.11285	0.11275	0.1134	0.11358	0.114	0.1141	0.11478	0.11485	0.11533	0.11578	0.11585	0.11653	0.11643	0.11763	0.1177	0.1181	0.11823	0.11902	0.11925
PIN3 Deleted	YKL054C_1	0.095125	0.096475	0.0973	0.09725	0.097625	0.097925	0.09835	0.09885	0.099575	0.0998	0.10023	0.1008	0.10123	0.10145	0.10162	0.10227	0.10235	0.10267	0.10273	0.10318	0.103	0.10317	0.10335	0.10403	0.10413	0.1041	0.1041	0.10433	0.10465	0.1047	0.10478	0.10498	0.10535	0.10563	0.10582	0.10627	0.10638	0.10663	0.10713	0.10755	0.1074	0.10768	0.10833	0.10875	0.10898	0.10895	0.10948	0.10943
RVS167 Deleted	YNL255C_1	0.09965	0.10158	0.1023	0.1025	0.1029	0.1033	0.10438	0.10455	0.10548	0.1058	0.1062	0.1071	0.1077	0.10775	0.1083	0.1088	0.10898	0.10948	0.10967	0.1099	0.10998	0.11055	0.11045	0.1113	0.11148	0.11145	0.11133	0.11188	0.11213	0.11238	0.11255	0.113	0.1133	0.11373	0.11422	0.11495	0.11493	0.11513	0.11608	0.11655	0.11668	0.11687	0.1179	0.11825	0.11898	0.11905	0.11995	0.12013
SLA1-1 Deleted	YNL229C_1	0.10395	0.10583	0.10615	0.1063	0.10713	0.10805	0.1088	0.10915	0.11018	0.11053	0.11118	0.11175	0.11235	0.11258	0.11307	0.1136	0.11388	0.11468	0.11458	0.1151	0.11502	0.11568	0.1155	0.1161	0.11627	0.11658	0.11668	0.11733	0.11762	0.11825	0.11823	0.11907	0.1191	0.11965	0.12005	0.1209	0.12093	0.12125	0.12175	0.1221	0.12265	0.12292	0.12382	0.12413	0.1247	0.12498	0.12573	0.12615
SLA1-2 Deleted	YHR016C_1	0.097525	0.099225	0.099525	0.0995	0.10002	0.10055	0.10105	0.10133	0.1022	0.10253	0.1028	0.10325	0.10368	0.10385	0.10413	0.10443	0.1047	0.10503	0.10528	0.10535	0.10542	0.10565	0.10592	0.10633	0.10628	0.10648	0.10655	0.10683	0.107	0.10745	0.1073	0.10808	0.10805	0.10833	0.10875	0.10942	0.10933	0.1098	0.11015	0.1107	0.1111	0.11125	0.11185	0.11207	0.11245	0.1129	0.11333	0.11365
BEM1-1 Deleted	YGL153W_2	0.1082	0.10897	0.10883	0.10845	0.109	0.10978	0.11035	0.11102	0.11205	0.1125	0.11335	0.11383	0.11443	0.11508	0.1156	0.11608	0.11648	0.11737	0.11753	0.11788	0.11805	0.11863	0.11898	0.11985	0.12023	0.12083	0.12102	0.12178	0.12205	0.12265	0.12293	0.12393	0.12393	0.12455	0.12503	0.12573	0.12588	0.12655	0.12727	0.1279	0.12845	0.1289	0.12962	0.12985	0.131	0.1312	0.13178	0.13237
BEM1-1	YGR229C_1	0.10033	0.1031	0.10468	0.1058	0.106	0.1075	0.10858	0.10915	0.11038	0.11108	0.11143	0.11195	0.1121	0.1131	0.1136	0.1149	0.11463	0.1147	0.11597	0.11583	0.11582	0.11605	0.1162	0.11693	0.11738	0.1178	0.11843	0.11828	0.11883	0.11952	0.1197	0.12027	0.12075	0.12065	0.1216	0.12238	0.12218	0.12347	0.12325	0.12405	0.12498	0.12513	0.12638	0.1262	0.1271	0.12753	0.1276	0.12908
HOF1	YCR002C_2	0.098875	0.10035	0.10112	0.10135	0.10158	0.10285	0.1034	0.10373	0.10433	0.10527	0.10538	0.10595	0.10593	0.1067	0.107	0.10745	0.1076	0.1082	0.10817	0.1086	0.1091	0.10938	0.10895	0.10965	0.1099	0.1102	0.1105	0.1109	0.11098	0.11132	0.1116	0.11218	0.11235	0.11265	0.1131	0.11365	0.1136	0.11405	0.1145	0.115	0.11522	0.11545	0.1161	0.11673	0.11735	0.11733	0.118	0.11805
LSB3	YGR281W_2	0.0999	0.10103	0.10198	0.10188	0.10293	0.10368	0.1042	0.10525	0.10563	0.1061	0.10713	0.10708	0.10778	0.10803	0.1085	0.10883	0.1097	0.10992	0.10978	0.11008	0.11043	0.11038	0.1109	0.11148	0.11175	0.1116	0.11203	0.11238	0.1128	0.1129	0.113	0.11375	0.11438	0.1147	0.115	0.11572	0.11565	0.11633	0.11658	0.11737	0.11745	0.11775	0.11848	0.11933	0.1198	0.11995	0.12065	0.1211
Empty	Empty_Empty	0.098325	0.1005	0.10137	0.10185	0.10262	0.10365	0.10463	0.10592	0.10792	0.11005	0.11212	0.11425	0.1162	0.1194	0.12233	0.12575	0.12917	0.13303	0.13705	0.14168	0.14635	0.15127	0.1564	0.16237	0.1695	0.176	0.18295	0.19103	0.19978	0.20897	0.21923	0.23025	0.24165	0.2543	0.26758	0.2816	0.29625	0.31178	0.32825	0.34543	0.3631	0.38228	0.40177	0.42197	0.44212	0.46125	0.4799	0.4985
BUD14	YER149C_1	0.10153	0.10295	0.10365	0.10445	0.10485	0.106	0.1067	0.10693	0.10842	0.10897	0.10918	0.11025	0.11003	0.11143	0.11198	0.11272	0.11283	0.11255	0.11368	0.1139	0.11393	0.11395	0.1144	0.115	0.11495	0.116	0.11625	0.11612	0.11685	0.11727	0.11745	0.11777	0.11785	0.11848	0.11898	0.11968	0.12	0.12043	0.12083	0.1213	0.1219	0.12248	0.12338	0.1233	0.12415	0.1245	0.125	0.12603
LSB3	YHR114W_1	0.098125	0.10058	0.10168	0.10245	0.10348	0.1048	0.1057	0.10575	0.10718	0.10778	0.10793	0.10875	0.10903	0.10975	0.11075	0.1113	0.11113	0.11135	0.11198	0.11247	0.1126	0.11215	0.11293	0.1137	0.11353	0.11425	0.11438	0.11545	0.1154	0.1158	0.11615	0.11635	0.11677	0.11695	0.11712	0.11823	0.11813	0.11907	0.11902	0.11977	0.11963	0.11985	0.12127	0.12115	0.1217	0.12245	0.12275	0.12333
MYO5	YBR109C_1	0.0851	0.08595	0.0864	0.0864	0.086175	0.08625	0.0861	0.086	0.086325	0.08625	0.086175	0.0865	0.086125	0.086325	0.086325	0.08635	0.08635	0.086425	0.086725	0.0866	0.086325	0.0863	0.086175	0.086275	0.086125	0.08615	0.085975	0.085925	0.0859	0.0859	0.085825	0.085925	0.0858	0.085775	0.08575	0.08595	0.085775	0.086025	0.0859	0.08615	0.085875	0.086	0.0862	0.0862	0.08615	0.08585	0.086	0.0859
PIN3	YLR144C_1	0.085125	0.085975	0.08635	0.086425	0.08615	0.086375	0.0861	0.085925	0.086275	0.08625	0.0862	0.0865	0.0862	0.0865	0.086325	0.0864	0.086425	0.086475	0.086525	0.0865	0.086325	0.08625	0.086225	0.086325	0.086175	0.08615	0.085925	0.086025	0.086025	0.086	0.085875	0.085925	0.0858	0.08585	0.08575	0.0861	0.085825	0.0861	0.0859	0.0861	0.085875	0.085975	0.0862	0.086075	0.08625	0.085875	0.08605	0.08595
RVS167	YPL249C_1	0.098275	0.099825	0.10078	0.10112	0.10165	0.1025	0.10305	0.10365	0.10443	0.10508	0.10565	0.10617	0.1064	0.1069	0.10747	0.10783	0.10813	0.10838	0.10863	0.10915	0.10928	0.10883	0.10925	0.10993	0.1101	0.1102	0.11072	0.1106	0.11103	0.11095	0.11147	0.11185	0.11197	0.11218	0.11248	0.11305	0.11318	0.11368	0.11397	0.11433	0.115	0.11518	0.11563	0.11608	0.11683	0.11683	0.11735	0.1177
SLA1-1	YOR042W_1	0.084725	0.085525	0.086025	0.086125	0.085725	0.085975	0.085675	0.0855	0.085775	0.0858	0.085825	0.085875	0.08575	0.086025	0.086	0.08595	0.085925	0.086	0.086	0.08605	0.08595	0.0859	0.08585	0.08585	0.0857	0.085775	0.0855	0.085675	0.08555	0.085575	0.08535	0.085575	0.085375	0.085425	0.085325	0.0859	0.0854	0.0857	0.085475	0.085775	0.0855	0.085425	0.085875	0.085725	0.08585	0.085475	0.08565	0.0855
SLA1-2	YOR181W_1	0.10112	0.1033	0.1035	0.10415	0.10448	0.10573	0.10625	0.10675	0.1078	0.10848	0.10888	0.10942	0.10958	0.11015	0.11055	0.11088	0.11123	0.1115	0.11195	0.11218	0.11237	0.1124	0.11283	0.1132	0.11398	0.11397	0.1142	0.11483	0.11573	0.11575	0.11648	0.11698	0.11748	0.11782	0.11885	0.1197	0.12025	0.1207	0.12115	0.12218	0.12308	0.1237	0.1247	0.1256	0.12635	0.12687	0.12803	0.1286
BEM1-1	YLR191W_2	0.10073	0.10237	0.1028	0.10335	0.10353	0.10463	0.10515	0.1056	0.10677	0.10728	0.10788	0.10815	0.10855	0.10928	0.10945	0.1098	0.1102	0.11075	0.11105	0.11125	0.1113	0.11168	0.11175	0.11245	0.11278	0.1132	0.11327	0.1137	0.11395	0.11443	0.11443	0.11512	0.11518	0.11565	0.11597	0.11678	0.11673	0.1171	0.1177	0.1184	0.11838	0.11883	0.1195	0.11995	0.12055	0.12118	0.12152	0.12188
BEM1-1 Deleted	YGR229C_1	0.08505	0.085775	0.086225	0.086175	0.086175	0.0863	0.086175	0.08585	0.086275	0.08635	0.0863	0.086475	0.08635	0.08655	0.0865	0.08685	0.086725	0.08675	0.08665	0.08665	0.086625	0.0863	0.086325	0.086275	0.0862	0.0861	0.086075	0.085975	0.08585	0.08585	0.085675	0.085725	0.0857	0.0857	0.0856	0.0858	0.085825	0.085975	0.085775	0.085925	0.08575	0.085925	0.085975	0.085825	0.086	0.085875	0.08595	0.08575
HOF1 Deleted	YCR002C_2	0.083675	0.084525	0.0849	0.084825	0.084775	0.084775	0.08455	0.084325	0.084875	0.084725	0.08465	0.08495	0.08475	0.08485	0.0848	0.084875	0.08485	0.084925	0.085	0.084925	0.08485	0.084775	0.0847	0.085	0.084575	0.0846	0.084475	0.084425	0.08455	0.0844	0.0845	0.084475	0.08435	0.0843	0.084375	0.08445	0.084225	0.0844	0.0845	0.084825	0.084425	0.084375	0.084625	0.0846	0.084625	0.084375	0.084525	0.084275
LSB3 Deleted	YGR281W_2	0.1009	0.10135	0.10195	0.10223	0.1029	0.1038	0.10448	0.10498	0.10607	0.10675	0.10667	0.10732	0.10745	0.10775	0.10828	0.1087	0.109	0.10935	0.10983	0.10948	0.11018	0.11022	0.11028	0.11102	0.1107	0.11127	0.1113	0.11187	0.1127	0.11308	0.11343	0.11395	0.11418	0.11472	0.11488	0.11568	0.11575	0.11633	0.1171	0.11763	0.1179	0.1192	0.11963	0.11998	0.12065	0.12105	0.12155	0.1221
Empty	Empty_Empty	0.0974	0.09985	0.10078	0.10145	0.10225	0.10308	0.104	0.10523	0.10738	0.10963	0.11153	0.1131	0.11593	0.1191	0.12278	0.12685	0.1308	0.1358	0.1409	0.1459	0.15275	0.15888	0.16673	0.17468	0.18313	0.19267	0.20355	0.2156	0.22862	0.24277	0.25805	0.27437	0.29233	0.3114	0.3312	0.353	0.37538	0.39892	0.4228	0.4463	0.46965	0.49248	0.5154	0.53792	0.56027	0.58255	0.604	0.62535
BUD14 Deleted	YER149C_1	0.10012	0.10243	0.10398	0.10438	0.1053	0.1063	0.10693	0.1076	0.10888	0.11	0.11047	0.11123	0.11165	0.11285	0.11293	0.11375	0.11398	0.11455	0.11543	0.11508	0.116	0.11638	0.11612	0.11702	0.11748	0.11748	0.11815	0.11798	0.11838	0.11925	0.11968	0.12002	0.1206	0.12163	0.12083	0.12177	0.122	0.12303	0.1238	0.1237	0.12483	0.1249	0.1263	0.12548	0.1262	0.12698	0.12717	0.12795
LSB3 Deleted	YHR114W_1	0.10025	0.10268	0.10423	0.10492	0.10563	0.10708	0.1079	0.10858	0.10955	0.11022	0.1109	0.11175	0.11272	0.11255	0.11343	0.11435	0.1149	0.11493	0.11545	0.11495	0.11625	0.11615	0.11633	0.1176	0.11733	0.11733	0.11802	0.1182	0.11895	0.11968	0.11965	0.1203	0.12045	0.12098	0.1212	0.12157	0.12213	0.12283	0.12375	0.1238	0.12347	0.1245	0.12558	0.12478	0.12585	0.1267	0.12693	0.12755
MYO5 Deleted	YBR109C_1	0.085225	0.08585	0.086425	0.086225	0.086125	0.086175	0.086	0.085775	0.086175	0.086225	0.08635	0.0864	0.0862	0.08635	0.086225	0.0864	0.086375	0.08645	0.0864	0.0865	0.086325	0.086225	0.086225	0.086275	0.086275	0.0861	0.085975	0.086025	0.085875	0.086025	0.0857	0.0858	0.085675	0.085775	0.0857	0.0859	0.08585	0.085925	0.086	0.08605	0.085825	0.085825	0.086125	0.086	0.08605	0.085875	0.086075	0.085725
PIN3 Deleted	YLR144C_1	0.08475	0.08535	0.085825	0.08575	0.085625	0.08565	0.0855	0.085275	0.085675	0.085675	0.085575	0.0857	0.085775	0.08575	0.0857	0.0858	0.085775	0.085875	0.085875	0.085875	0.0859	0.08565	0.085675	0.08575	0.0856	0.08555	0.08545	0.08535	0.08545	0.085475	0.08525	0.0853	0.085275	0.0852	0.085425	0.085375	0.085175	0.085375	0.085375	0.0855	0.08525	0.08525	0.0855	0.08535	0.085525	0.085275	0.0856	0.0852
RVS167 Deleted	YPL249C_1	0.0997	0.10178	0.10265	0.1034	0.10408	0.10523	0.1061	0.10703	0.10775	0.10853	0.1094	0.11	0.11133	0.11132	0.11193	0.11275	0.1129	0.11307	0.1138	0.11388	0.1145	0.11455	0.11463	0.11505	0.11547	0.11568	0.1157	0.11657	0.1164	0.11735	0.11763	0.11773	0.11852	0.1188	0.1189	0.11963	0.11955	0.1198	0.11975	0.12055	0.12117	0.12143	0.12185	0.12223	0.12315	0.1232	0.1235	0.12307
SLA1-1 Deleted	YOR042W_1	0.097975	0.10025	0.1011	0.10165	0.10255	0.10325	0.1041	0.10495	0.10588	0.10628	0.10708	0.10755	0.10838	0.1089	0.10947	0.11005	0.1107	0.11053	0.11095	0.11097	0.11183	0.11163	0.11155	0.1122	0.11243	0.11263	0.11258	0.1135	0.11375	0.11408	0.11515	0.11483	0.1154	0.11558	0.11533	0.1166	0.11645	0.1168	0.1164	0.11737	0.1174	0.11853	0.11865	0.11883	0.1194	0.11977	0.11977	0.12013
SLA1-2 Deleted	YOR181W_1	0.09785	0.099725	0.10048	0.10085	0.1015	0.10223	0.10285	0.10335	0.10455	0.10498	0.10535	0.10592	0.1062	0.10677	0.10715	0.10798	0.10775	0.10815	0.10885	0.10858	0.10923	0.10928	0.10922	0.10995	0.11005	0.1105	0.11055	0.11105	0.11147	0.11195	0.11208	0.11278	0.11295	0.1131	0.11352	0.11422	0.11438	0.11442	0.11493	0.11545	0.11562	0.11675	0.11685	0.11725	0.11735	0.11798	0.1184	0.11858
BEM1-1 Deleted	YLR191W_2	0.12255	0.1227	0.1236	0.12375	0.12455	0.12595	0.12685	0.12812	0.12985	0.13093	0.13178	0.13293	0.13362	0.1345	0.13558	0.13655	0.13697	0.1376	0.13815	0.13888	0.13993	0.14065	0.1411	0.14255	0.14313	0.14408	0.1445	0.1455	0.14625	0.1472	0.14777	0.1484	0.14913	0.1503	0.15055	0.15168	0.15227	0.15345	0.15445	0.1555	0.15628	0.15795	0.15853	0.15963	0.16055	0.16148	0.1626	0.16343
BEM1-1	YKL051W_1	0.10043	0.1029	0.10538	0.10588	0.10683	0.10797	0.10815	0.10935	0.11085	0.11165	0.11188	0.1125	0.11323	0.11415	0.1142	0.11493	0.1156	0.1155	0.11605	0.11695	0.11683	0.11728	0.11798	0.11837	0.11908	0.1195	0.11975	0.1194	0.12075	0.12068	0.12095	0.12273	0.1222	0.12268	0.12385	0.1239	0.12498	0.12507	0.12585	0.12718	0.12703	0.1285	0.12998	0.13008	0.13098	0.131	0.13128	0.13248
HOF1	YJR076C_2	0.098225	0.099625	0.10025	0.10033	0.10128	0.10205	0.10275	0.10272	0.10383	0.10458	0.10485	0.10558	0.10553	0.10595	0.10695	0.10742	0.10735	0.1077	0.10758	0.10805	0.10848	0.1089	0.10892	0.10978	0.10928	0.1098	0.11022	0.1108	0.1109	0.11137	0.11147	0.1122	0.1122	0.11268	0.11258	0.11288	0.1129	0.1135	0.11393	0.11473	0.11497	0.11505	0.11547	0.1159	0.11655	0.1167	0.11718	0.1175
LSB3	YKL117W_2	0.096625	0.098175	0.098575	0.09865	0.099575	0.10015	0.10118	0.10137	0.10283	0.10342	0.10333	0.10368	0.10375	0.10438	0.10508	0.1051	0.10523	0.10565	0.10575	0.10575	0.10602	0.1064	0.10703	0.10715	0.107	0.10747	0.10733	0.10792	0.10845	0.10878	0.10845	0.109	0.10975	0.10997	0.1097	0.11018	0.11003	0.11098	0.11098	0.1118	0.11175	0.11213	0.11253	0.113	0.11313	0.11368	0.11375	0.11408
Empty	Empty_Empty	0.09875	0.10065	0.10202	0.10268	0.10375	0.10493	0.10617	0.10713	0.1094	0.1121	0.11338	0.11585	0.11803	0.12137	0.1258	0.12905	0.13317	0.13773	0.14322	0.14827	0.1539	0.16058	0.16772	0.17505	0.18328	0.19283	0.20265	0.21323	0.2263	0.23957	0.25362	0.26908	0.2859	0.30322	0.32183	0.34223	0.36328	0.3852	0.407	0.42963	0.45117	0.47303	0.49445	0.5159	0.53665	0.5567	0.57668	0.5965
BUD14	YHR064C_1	0.10015	0.10323	0.10473	0.10495	0.10583	0.10635	0.10775	0.1079	0.10903	0.11023	0.1106	0.11113	0.1113	0.11263	0.1121	0.1128	0.11325	0.11325	0.11355	0.11395	0.11383	0.11445	0.11453	0.11472	0.11498	0.11525	0.11545	0.11565	0.11558	0.11643	0.11618	0.11688	0.11677	0.11698	0.11763	0.11863	0.11815	0.1193	0.1192	0.12005	0.12	0.12068	0.12148	0.12182	0.12188	0.12285	0.12335	0.12378
LSB3	YJL201W_1	0.094775	0.09645	0.09865	0.099175	0.1004	0.10145	0.1021	0.10208	0.10308	0.10395	0.10475	0.10608	0.10605	0.10663	0.10717	0.10803	0.1079	0.1084	0.1079	0.10882	0.10915	0.1094	0.10975	0.11007	0.11005	0.1107	0.1105	0.11103	0.11158	0.11218	0.11183	0.11222	0.11228	0.11238	0.11303	0.1139	0.11353	0.11343	0.1143	0.11513	0.115	0.11483	0.11608	0.11597	0.11663	0.1179	0.11765	0.11763
MYO5	YCR009C_1	0.1009	0.1037	0.10558	0.10628	0.1071	0.1084	0.1097	0.109	0.11053	0.1114	0.11175	0.11285	0.11268	0.11358	0.11343	0.1135	0.11422	0.11455	0.11468	0.11493	0.11457	0.11558	0.11585	0.1159	0.11645	0.11635	0.11652	0.1175	0.11735	0.1182	0.1181	0.1186	0.11863	0.1191	0.11923	0.1204	0.1203	0.12143	0.1212	0.12182	0.1218	0.1229	0.12393	0.12395	0.12445	0.1246	0.12515	0.12587
PIN3	YNL243W_1	0.09515	0.09765	0.098775	0.09915	0.099925	0.1008	0.10128	0.10125	0.1027	0.10353	0.10373	0.10438	0.1047	0.10515	0.10568	0.10598	0.10605	0.1065	0.10648	0.10703	0.10658	0.107	0.10775	0.1078	0.10788	0.10797	0.10798	0.1084	0.10835	0.10878	0.10875	0.1091	0.1095	0.10942	0.10967	0.11022	0.1102	0.11085	0.11105	0.11127	0.11168	0.11202	0.11243	0.1125	0.11293	0.11313	0.1131	0.1138
RVS167	YHR016C_1	0.09475	0.096925	0.098075	0.0985	0.099225	0.10005	0.1009	0.10058	0.1013	0.1025	0.10362	0.104	0.10458	0.10463	0.10525	0.10538	0.106	0.1068	0.10613	0.10715	0.10685	0.1075	0.1075	0.1086	0.10867	0.10825	0.10875	0.1089	0.10875	0.10963	0.10927	0.10985	0.10988	0.10988	0.10985	0.11123	0.11085	0.11163	0.11193	0.11253	0.11303	0.11288	0.11408	0.1138	0.11415	0.11447	0.11513	0.11547
SLA1-1	YLR337C_1	0.097825	0.099925	0.10118	0.10135	0.1026	0.10325	0.10448	0.1043	0.10515	0.10575	0.1068	0.10735	0.10728	0.10817	0.10863	0.10873	0.10928	0.10957	0.1098	0.11025	0.11007	0.11088	0.11095	0.11163	0.1115	0.11178	0.1126	0.1126	0.11313	0.1137	0.11347	0.11445	0.1144	0.11495	0.11535	0.11638	0.11645	0.11782	0.11743	0.11845	0.1189	0.1195	0.12027	0.12093	0.1213	0.12198	0.1228	0.12395
SLA1-3	YGR037C_1	0.098275	0.1003	0.10078	0.10062	0.10145	0.1018	0.10248	0.10275	0.1039	0.1045	0.10513	0.1053	0.1057	0.10623	0.10667	0.1068	0.1073	0.1078	0.10808	0.10803	0.10813	0.10843	0.109	0.10935	0.10958	0.10963	0.10978	0.11022	0.11065	0.1113	0.11093	0.11173	0.11152	0.1121	0.1121	0.11282	0.11275	0.11355	0.11335	0.1138	0.11405	0.11453	0.11497	0.11528	0.1156	0.11558	0.11605	0.11665
BEM1-1	YOL147C_2	0.1046	0.10575	0.10633	0.10647	0.10772	0.10845	0.10948	0.10958	0.11095	0.1119	0.11235	0.1132	0.11352	0.11405	0.11493	0.11513	0.1155	0.116	0.11613	0.11645	0.11693	0.11748	0.1184	0.11893	0.11883	0.1191	0.11933	0.1201	0.12025	0.12068	0.1207	0.12152	0.1218	0.12243	0.1224	0.1229	0.12335	0.1242	0.1246	0.12515	0.1256	0.1262	0.12665	0.1271	0.1279	0.12793	0.12868	0.12933
BEM1-1 Deleted	YKL051W_1	0.095575	0.096575	0.097075	0.09755	0.097725	0.097975	0.09825	0.098625	0.099275	0.099825	0.10033	0.10153	0.1031	0.10428	0.10508	0.10645	0.1075	0.10903	0.11023	0.11193	0.1155	0.11845	0.11943	0.12227	0.12425	0.12625	0.12825	0.13075	0.13215	0.13383	0.13603	0.13775	0.1395	0.14108	0.14347	0.14568	0.14702	0.14843	0.1504	0.15163	0.15388	0.15578	0.15765	0.15917	0.16068	0.16192	0.1639	0.16547
HOF1 Deleted	YJR076C_2	0.09905	0.1003	0.10143	0.10225	0.10375	0.10458	0.10525	0.10535	0.10675	0.10713	0.108	0.10865	0.10918	0.10965	0.1106	0.1113	0.11197	0.1123	0.11278	0.11338	0.11378	0.11463	0.11478	0.11608	0.1155	0.11668	0.11715	0.11723	0.1179	0.11773	0.11885	0.11888	0.11903	0.12035	0.12113	0.12077	0.1212	0.12193	0.12268	0.12325	0.12332	0.12403	0.1249	0.1248	0.12628	0.12638	0.12685	0.12797
LSB3 Deleted	YKL117W_2	0.098	0.099	0.0997	0.099925	0.10098	0.10198	0.10215	0.10273	0.10375	0.1038	0.10433	0.10525	0.10572	0.10652	0.10667	0.1071	0.10835	0.10863	0.10855	0.10933	0.1098	0.10988	0.11085	0.11113	0.11155	0.1119	0.11223	0.11263	0.11345	0.1137	0.11415	0.11455	0.11503	0.1157	0.1172	0.11677	0.11733	0.1178	0.11813	0.1193	0.11948	0.1203	0.12145	0.1215	0.1225	0.1231	0.12393	0.1242
Empty	Empty_Empty	0.1004	0.10173	0.10353	0.10433	0.10588	0.10688	0.10755	0.10937	0.1121	0.1139	0.11663	0.11927	0.12178	0.12485	0.12823	0.13178	0.13642	0.14048	0.14522	0.15032	0.1557	0.161	0.16798	0.17497	0.18213	0.1899	0.1987	0.20783	0.2194	0.23025	0.2416	0.25505	0.26823	0.28243	0.29817	0.31388	0.33015	0.34785	0.36707	0.38628	0.40545	0.425	0.44375	0.46218	0.4812	0.49913	0.51747	0.53513
BUD14 Deleted	YHR064C_1	0.099775	0.10295	0.10392	0.10485	0.10613	0.10695	0.10815	0.10857	0.1105	0.11093	0.11213	0.11293	0.11315	0.11348	0.11472	0.11565	0.11613	0.1163	0.1167	0.11715	0.11798	0.11803	0.11835	0.11938	0.11985	0.11963	0.11998	0.11993	0.12085	0.1205	0.12188	0.12145	0.12238	0.12285	0.12353	0.12382	0.12358	0.12443	0.12553	0.12565	0.12707	0.12717	0.1275	0.12795	0.12865	0.12825	0.12985	0.12965
LSB3 Deleted	YJL201W_1	0.0996	0.1035	0.10525	0.10643	0.10808	0.10967	0.11078	0.11113	0.11255	0.11378	0.11477	0.11577	0.11625	0.1158	0.11782	0.1182	0.1188	0.11898	0.11988	0.12065	0.12093	0.12085	0.12257	0.12343	0.12313	0.12305	0.12415	0.12433	0.12563	0.12485	0.12662	0.12578	0.12653	0.12675	0.1279	0.12817	0.12815	0.1285	0.12995	0.13025	0.13095	0.1306	0.13233	0.13198	0.13258	0.13268	0.1343	0.1343
MYO5 Deleted	YCR009C_1	0.099925	0.10248	0.10362	0.10443	0.1058	0.10658	0.10805	0.10857	0.11003	0.1103	0.11158	0.1132	0.11393	0.1142	0.1152	0.11618	0.1171	0.11728	0.11795	0.11795	0.11895	0.11905	0.12028	0.12095	0.12143	0.12077	0.12153	0.12253	0.12335	0.12278	0.12435	0.12305	0.12323	0.1254	0.12575	0.12623	0.12555	0.12623	0.12607	0.12723	0.12805	0.12843	0.1296	0.1291	0.12983	0.13055	0.1315	0.13158
PIN3 Deleted	YNL243W_1	0.10088	0.1034	0.10523	0.10577	0.10713	0.10828	0.10867	0.10935	0.11123	0.11185	0.1127	0.1141	0.11488	0.1149	0.1153	0.1163	0.11695	0.1174	0.11725	0.11785	0.11843	0.11913	0.11938	0.11965	0.12023	0.12038	0.1205	0.12085	0.12185	0.12118	0.12232	0.12218	0.12275	0.1233	0.12398	0.1245	0.1253	0.1263	0.12607	0.127	0.12748	0.12803	0.1289	0.12862	0.1298	0.12993	0.13075	0.13112
RVS167 Deleted	YHR016C_1	0.0996	0.10198	0.10368	0.10538	0.10658	0.10785	0.10845	0.1091	0.11113	0.1113	0.11255	0.11368	0.11475	0.11458	0.11502	0.11607	0.1171	0.1173	0.11737	0.11843	0.11902	0.1187	0.12005	0.1202	0.12093	0.12043	0.12102	0.1214	0.12208	0.1225	0.123	0.12408	0.12418	0.12407	0.12565	0.12545	0.1264	0.1268	0.1269	0.12828	0.12908	0.12935	0.12978	0.13068	0.13078	0.13183	0.13245	0.1327
SLA1-1 Deleted	YLR337C_1	0.097625	0.0998	0.10018	0.1009	0.10173	0.10273	0.10295	0.10337	0.10465	0.1052	0.1058	0.1069	0.10758	0.10903	0.10875	0.10992	0.11038	0.11093	0.11138	0.11185	0.11238	0.1128	0.11323	0.11412	0.11405	0.11423	0.11543	0.11628	0.11655	0.11645	0.1178	0.1176	0.11745	0.11905	0.11963	0.1197	0.12008	0.12013	0.12115	0.1215	0.12233	0.12187	0.1232	0.1227	0.12383	0.1238	0.12488	0.12543
SLA1-3 Deleted	YGR037C_1	0.09705	0.0986	0.098775	0.099	0.0997	0.1004	0.1008	0.1018	0.1027	0.10292	0.1034	0.10443	0.1055	0.1059	0.10635	0.10625	0.10658	0.10785	0.1083	0.10838	0.1092	0.10938	0.10965	0.11047	0.11043	0.1109	0.11128	0.11145	0.1124	0.11275	0.11268	0.11313	0.11345	0.11438	0.11553	0.1158	0.1159	0.116	0.11655	0.11708	0.11698	0.11815	0.11863	0.1184	0.11898	0.11973	0.12023	0.12007
BEM1-1 Deleted	YOL147C_2	0.11093	0.1119	0.1127	0.11343	0.11533	0.11605	0.11743	0.1179	0.1199	0.12095	0.1218	0.1232	0.1242	0.12495	0.12588	0.12678	0.12803	0.12943	0.12988	0.1305	0.1315	0.13237	0.13283	0.13433	0.13487	0.13503	0.13592	0.13608	0.13695	0.13758	0.1384	0.13875	0.13933	0.14075	0.14178	0.14155	0.14238	0.14363	0.1443	0.14503	0.14575	0.14685	0.14802	0.14785	0.14935	0.15005	0.15095	0.15168
ABP1	YJR083C_1	0.097025	0.09765	0.097825	0.098	0.098625	0.09925	0.0998	0.10062	0.10115	0.10155	0.10208	0.10248	0.10318	0.10378	0.10468	0.10483	0.10543	0.106	0.10653	0.107	0.1075	0.1082	0.10858	0.10903	0.10967	0.11015	0.11053	0.11155	0.11183	0.11245	0.11283	0.1134	0.1138	0.11453	0.11488	0.11545	0.1158	0.1164	0.11693	0.1174	0.11812	0.11875	0.11933	0.12048	0.1211	0.12165	0.12238	0.12307
BOI1	YAL005C_2	0.10528	0.106	0.10602	0.10573	0.10533	0.10573	0.1059	0.106	0.1064	0.10635	0.10645	0.10672	0.10673	0.107	0.10748	0.10753	0.10778	0.10803	0.10818	0.10848	0.10883	0.10902	0.1096	0.11	0.11013	0.11047	0.11065	0.1112	0.1115	0.11193	0.11233	0.11243	0.11298	0.1133	0.11375	0.11418	0.11447	0.11477	0.11522	0.1158	0.1165	0.11688	0.11742	0.11775	0.1183	0.11903	0.11948	0.11995
HSE1	YKR001C_2	0.097825	0.10085	0.10085	0.10055	0.10112	0.10218	0.10272	0.10305	0.10377	0.10418	0.10445	0.1051	0.10543	0.10568	0.10608	0.10617	0.10675	0.10718	0.10748	0.1078	0.10828	0.10863	0.10917	0.10963	0.11003	0.1103	0.1108	0.11105	0.11185	0.11207	0.11245	0.11288	0.11335	0.11385	0.11423	0.11458	0.11505	0.11543	0.11575	0.11658	0.117	0.11737	0.1177	0.11838	0.11895	0.11955	0.12	0.12043
LSB3	YMR080C_2	0.099875	0.10245	0.1022	0.10198	0.10245	0.10333	0.10385	0.1044	0.10495	0.10542	0.10583	0.10623	0.10685	0.10733	0.10795	0.10803	0.10903	0.10965	0.10993	0.11047	0.111	0.11153	0.11195	0.1124	0.11295	0.11315	0.11388	0.1141	0.11458	0.11512	0.11577	0.11605	0.11683	0.11738	0.11775	0.11815	0.1189	0.1194	0.11995	0.1208	0.12127	0.1217	0.12235	0.12328	0.1235	0.1245	0.12472	0.1252
BEM1-1	YPR055W_1	0.0973	0.0979	0.098175	0.098225	0.098775	0.099375	0.099975	0.10045	0.10065	0.1013	0.10195	0.10233	0.1024	0.10317	0.1037	0.10385	0.10435	0.10493	0.10532	0.10573	0.1062	0.1067	0.10723	0.1075	0.108	0.10855	0.10853	0.10945	0.10975	0.11015	0.11045	0.11118	0.11132	0.11183	0.11215	0.11265	0.1131	0.11363	0.11415	0.1147	0.11563	0.11603	0.11655	0.11752	0.118	0.11852	0.119	0.11973
BZZ1-1	YKL013C_1	0.084275	0.08565	0.085725	0.085825	0.086025	0.086	0.086125	0.085925	0.085975	0.0859	0.086275	0.0863	0.086225	0.0863	0.086525	0.086325	0.086375	0.086575	0.0865	0.0865	0.086525	0.0864	0.0863	0.086325	0.086475	0.0865	0.086125	0.08665	0.0868	0.086575	0.086575	0.08655	0.086575	0.08655	0.086525	0.086725	0.086675	0.0868	0.08635	0.08625	0.086975	0.086625	0.086725	0.08665	0.086825	0.0867	0.086675	0.0868
LSB3	YLR144C_1	0.08385	0.085425	0.0857	0.085875	0.086075	0.086175	0.08625	0.0863	0.0863	0.086475	0.08645	0.08645	0.0863	0.086325	0.0866	0.086075	0.08635	0.08665	0.086475	0.086275	0.086525	0.086525	0.086475	0.086575	0.0868	0.086625	0.08655	0.086575	0.086975	0.08665	0.08635	0.08645	0.08645	0.086425	0.086375	0.086475	0.08645	0.086625	0.086325	0.086125	0.0866	0.086525	0.086725	0.08665	0.0867	0.086475	0.0865	0.086375
MYO5	YDL225W_1	0.099375	0.10162	0.1018	0.10188	0.10273	0.1034	0.104	0.1044	0.10508	0.1057	0.1061	0.1067	0.107	0.10753	0.10778	0.10795	0.10875	0.10933	0.1099	0.11028	0.11073	0.1115	0.112	0.11225	0.1128	0.11315	0.11358	0.1141	0.11468	0.11508	0.1153	0.1161	0.11637	0.11695	0.11748	0.11818	0.11858	0.1192	0.11965	0.1203	0.12125	0.12213	0.1225	0.12325	0.12405	0.1245	0.12532	0.12625
PIN3	YPR184W_1	0.09865	0.10058	0.101	0.10115	0.10167	0.10223	0.10283	0.1033	0.10375	0.10443	0.10475	0.10535	0.10565	0.10583	0.10625	0.10655	0.10703	0.10755	0.10798	0.1082	0.1086	0.10923	0.10955	0.10995	0.1107	0.11085	0.1113	0.1115	0.1122	0.1126	0.11285	0.11345	0.11385	0.11433	0.11455	0.11515	0.11548	0.11602	0.11625	0.11685	0.11752	0.11825	0.11865	0.1191	0.11988	0.1203	0.12092	0.12153
RVS167	YCR030C_1	0.096575	0.09975	0.099925	0.099875	0.10028	0.10087	0.1013	0.10175	0.10212	0.10275	0.103	0.1036	0.10408	0.10435	0.10463	0.10498	0.10538	0.10582	0.10613	0.10658	0.10675	0.10735	0.10775	0.10807	0.10863	0.10883	0.10925	0.1095	0.11013	0.1104	0.1107	0.11123	0.11183	0.11225	0.11253	0.11325	0.1136	0.11415	0.11448	0.11508	0.1159	0.11663	0.11702	0.11758	0.11835	0.11883	0.11952	0.12027
SLA1-2	YBL039C_1	0.096825	0.099025	0.0995	0.099625	0.10013	0.10093	0.10155	0.102	0.10235	0.10285	0.10353	0.10398	0.10433	0.1045	0.10498	0.10523	0.1056	0.10613	0.10655	0.10695	0.10723	0.10765	0.10842	0.10865	0.1089	0.10943	0.10947	0.11028	0.11065	0.11105	0.11153	0.112	0.11282	0.11315	0.11377	0.11422	0.11472	0.1153	0.11572	0.11627	0.11727	0.11818	0.1185	0.11905	0.11975	0.12043	0.12123	0.1219
ABP1	YDL065C_2	0.094525	0.0968	0.09725	0.097425	0.09785	0.0986	0.0992	0.0995	0.099925	0.10045	0.10078	0.10135	0.10168	0.10187	0.10215	0.10233	0.10265	0.10307	0.10333	0.10367	0.10393	0.10445	0.10467	0.10513	0.10553	0.1057	0.10598	0.10633	0.10688	0.10722	0.10725	0.10787	0.10845	0.10872	0.10922	0.10967	0.11003	0.11048	0.11065	0.11138	0.11203	0.11268	0.11313	0.11363	0.11422	0.11472	0.11535	0.11597
ABP1 Deleted	YJR083C_1	0.1007	0.1016	0.10145	0.10133	0.10192	0.10298	0.1036	0.1041	0.10468	0.10525	0.1058	0.10623	0.1067	0.10733	0.1076	0.10788	0.10838	0.1087	0.10918	0.10965	0.1102	0.11043	0.111	0.11165	0.11178	0.11235	0.11285	0.11307	0.1138	0.11435	0.11445	0.11513	0.1153	0.11575	0.1164	0.11718	0.11745	0.1178	0.11868	0.11938	0.11965	0.12057	0.1207	0.12145	0.12235	0.12257	0.12333	0.1239
BOI1 Deleted	YAL005C_2	0.099025	0.10023	0.10025	0.10033	0.10083	0.10173	0.1022	0.10277	0.10325	0.10352	0.1039	0.10415	0.10448	0.10503	0.10545	0.1056	0.10583	0.1062	0.10633	0.10677	0.10715	0.1071	0.1074	0.10792	0.10828	0.10835	0.10892	0.10928	0.1094	0.10993	0.11022	0.1106	0.11115	0.11168	0.11187	0.1123	0.11293	0.11285	0.11333	0.11397	0.1142	0.11463	0.11497	0.11565	0.116	0.11645	0.11693	0.1172
HSE1 Deleted	YKR001C_2	0.099875	0.10173	0.10187	0.10137	0.10188	0.1025	0.10305	0.10333	0.10383	0.10428	0.10455	0.10492	0.10518	0.1057	0.1059	0.10617	0.10655	0.1067	0.1069	0.10725	0.10748	0.10763	0.10788	0.10828	0.10863	0.1089	0.10935	0.1095	0.10998	0.11015	0.11058	0.1109	0.11138	0.11182	0.11208	0.11243	0.113	0.11318	0.11375	0.11433	0.11445	0.11493	0.1153	0.11572	0.11635	0.11673	0.11725	0.1177
LSB3 Deleted	YMR080C_2	0.1036	0.10505	0.10513	0.1049	0.10538	0.1064	0.10705	0.10743	0.10803	0.10873	0.10902	0.10957	0.11008	0.11035	0.11075	0.1111	0.11175	0.11215	0.11253	0.11315	0.1136	0.11423	0.11488	0.11533	0.11583	0.11615	0.11703	0.1175	0.1181	0.11868	0.11895	0.11965	0.12005	0.1206	0.12077	0.1214	0.12195	0.12253	0.1233	0.12388	0.12453	0.125	0.12567	0.1261	0.1269	0.12743	0.12853	0.12885
BEM1-1 Deleted	YPR055W_1	0.098175	0.0987	0.09885	0.09895	0.0994	0.10028	0.1006	0.10098	0.10128	0.1017	0.10195	0.1023	0.10278	0.10308	0.10327	0.10348	0.1037	0.10393	0.10415	0.1044	0.1046	0.10465	0.105	0.10545	0.10565	0.1058	0.10625	0.1066	0.10688	0.10705	0.10738	0.10788	0.10835	0.10865	0.10905	0.10923	0.1097	0.1099	0.11043	0.111	0.11148	0.11165	0.11208	0.1125	0.11343	0.1136	0.11378	0.11433
BZZ1-1 Deleted	YKL013C_1	0.083325	0.084075	0.0842	0.084325	0.084575	0.084825	0.084875	0.08485	0.0849	0.0849	0.0848	0.08475	0.0849	0.08485	0.084775	0.0848	0.0848	0.084625	0.08465	0.084675	0.084625	0.084525	0.0845	0.08455	0.084725	0.0846	0.084625	0.084525	0.08465	0.0846	0.08455	0.08465	0.084925	0.08485	0.08485	0.084925	0.08505	0.085025	0.0851	0.085175	0.085175	0.085275	0.085325	0.0853	0.0855	0.0855	0.0852	0.08525
LSB3 Deleted	YLR144C_1	0.083525	0.08435	0.0845	0.0846	0.084825	0.084975	0.085075	0.08505	0.08505	0.085125	0.085025	0.0851	0.084975	0.085075	0.084975	0.0851	0.085	0.08475	0.084675	0.0848	0.08475	0.084775	0.08465	0.084725	0.0848	0.0848	0.08475	0.08475	0.084775	0.084675	0.08475	0.0848	0.084875	0.08505	0.085175	0.085025	0.085075	0.085175	0.085375	0.0852	0.085375	0.08545	0.085375	0.0853	0.085525	0.08545	0.085475	0.085375
MYO5 Deleted	YDL225W_1	0.1004	0.10162	0.10187	0.10173	0.10257	0.1034	0.10415	0.10448	0.10498	0.10555	0.10593	0.10623	0.10675	0.10733	0.1074	0.10783	0.10803	0.10825	0.10848	0.10878	0.10913	0.10938	0.10975	0.11023	0.11072	0.1111	0.11135	0.1118	0.1122	0.11258	0.1129	0.11355	0.11393	0.11445	0.11512	0.1155	0.11585	0.11635	0.11708	0.11748	0.11813	0.11848	0.11913	0.11965	0.12038	0.12093	0.12138	0.12185
PIN3 Deleted	YPR184W_1	0.099075	0.10033	0.10053	0.10037	0.101	0.1018	0.10245	0.1028	0.10318	0.10373	0.10402	0.10425	0.10473	0.10523	0.10533	0.1056	0.10593	0.10605	0.1064	0.1065	0.10675	0.10688	0.1073	0.10768	0.1083	0.10855	0.10863	0.10903	0.10955	0.10973	0.1099	0.11047	0.1109	0.1113	0.11168	0.1121	0.11245	0.11293	0.11343	0.11383	0.11422	0.11458	0.11503	0.11535	0.11615	0.11643	0.11677	0.11725
RVS167 Deleted	YCR030C_1	0.10155	0.10262	0.10265	0.10265	0.10343	0.1042	0.10478	0.1053	0.10573	0.10628	0.10685	0.10703	0.10753	0.108	0.10822	0.10853	0.10888	0.10905	0.10925	0.10958	0.1099	0.11018	0.11053	0.11093	0.1114	0.1118	0.1121	0.11238	0.11285	0.11335	0.1136	0.11408	0.1147	0.11508	0.11547	0.11587	0.11655	0.11687	0.11743	0.11808	0.11855	0.11908	0.11935	0.12003	0.1206	0.1213	0.12163	0.12205
SLA1-2 Deleted	YBL039C_1	0.099875	0.1007	0.10055	0.10037	0.10075	0.10148	0.10205	0.10253	0.10308	0.10362	0.1041	0.1043	0.10475	0.1054	0.1055	0.10585	0.10608	0.10617	0.10653	0.1071	0.10735	0.10785	0.10807	0.1084	0.1089	0.10928	0.10963	0.10988	0.11035	0.11072	0.11103	0.11165	0.11205	0.1126	0.113	0.11353	0.114	0.11443	0.11497	0.1156	0.11615	0.11655	0.11728	0.11763	0.11845	0.1189	0.11948	0.11998
ABP1 Deleted	YDL065C_2	0.09835	0.09865	0.098475	0.098475	0.09875	0.09955	0.099925	0.10035	0.10065	0.1011	0.1014	0.1016	0.10187	0.10233	0.10255	0.1029	0.1031	0.10333	0.1034	0.1037	0.10405	0.10408	0.10448	0.10468	0.10505	0.1054	0.10578	0.1059	0.10638	0.10675	0.10698	0.10742	0.10785	0.10845	0.1089	0.10917	0.1097	0.11003	0.11068	0.11113	0.11157	0.11203	0.11245	0.11295	0.11365	0.11408	0.11475	0.1152
ABP1	YOR284W_1	0.10103	0.10145	0.10142	0.10135	0.10218	0.10305	0.10355	0.10398	0.10458	0.1052	0.1055	0.1059	0.10673	0.107	0.10745	0.10793	0.10825	0.10842	0.10875	0.10913	0.10978	0.10987	0.1105	0.11088	0.1115	0.11203	0.11238	0.11263	0.11305	0.11363	0.11412	0.11475	0.11528	0.11583	0.1164	0.11698	0.1173	0.11787	0.1187	0.11915	0.11983	0.12048	0.12123	0.12135	0.12227	0.12278	0.12343	0.12393
BOI1	YDL229W_2	0.09955	0.10053	0.10065	0.10098	0.1015	0.10252	0.10318	0.10368	0.10408	0.1047	0.10472	0.10508	0.10553	0.1059	0.10605	0.10618	0.10643	0.10667	0.10673	0.10717	0.10718	0.10735	0.1077	0.10813	0.10853	0.10875	0.10915	0.10948	0.10983	0.1102	0.11038	0.11093	0.11157	0.1118	0.1123	0.11268	0.11295	0.1135	0.11405	0.11427	0.11488	0.11523	0.1157	0.11615	0.1168	0.11715	0.11778	0.11793
HSE1	YBL039C_2	0.09925	0.099825	0.099825	0.099825	0.10045	0.10148	0.10193	0.10235	0.1028	0.10352	0.10373	0.10388	0.10415	0.10482	0.10505	0.10525	0.10555	0.1055	0.10538	0.10593	0.10613	0.106	0.10663	0.10695	0.10745	0.10763	0.10765	0.1079	0.1083	0.10868	0.10898	0.10942	0.1099	0.11013	0.11083	0.11115	0.11145	0.11185	0.1122	0.11288	0.1133	0.11338	0.11393	0.1143	0.11495	0.11527	0.11558	0.11593
LSB3	YNL287W_2	0.099725	0.10095	0.10098	0.10083	0.1014	0.10212	0.10268	0.1031	0.10342	0.104	0.10433	0.10485	0.10503	0.1056	0.10565	0.10607	0.1063	0.10665	0.1068	0.1073	0.10758	0.10792	0.10815	0.10875	0.10923	0.10938	0.1098	0.11003	0.11068	0.11105	0.11118	0.11197	0.11243	0.11305	0.11333	0.1139	0.11428	0.11498	0.11528	0.11568	0.11622	0.11673	0.11695	0.11745	0.11818	0.11868	0.11943	0.11952
BEM1-2	YBL085W_1	0.097775	0.098275	0.098425	0.0985	0.099025	0.099875	0.10017	0.1006	0.10098	0.10118	0.10162	0.10208	0.10237	0.10273	0.10295	0.10315	0.1034	0.10355	0.10383	0.10403	0.1045	0.1047	0.10515	0.10527	0.10555	0.10575	0.10615	0.1064	0.10708	0.10742	0.1077	0.10825	0.10883	0.10915	0.1098	0.11003	0.11055	0.111	0.11143	0.11208	0.1126	0.11322	0.1136	0.11408	0.11463	0.11508	0.11552	0.11585
BZZ1-1	YNL243W_1	0.096675	0.097125	0.09755	0.097725	0.098175	0.09905	0.099475	0.099675	0.09995	0.10033	0.1006	0.10103	0.1011	0.10148	0.10187	0.1016	0.10205	0.10212	0.10228	0.10262	0.10283	0.10303	0.10327	0.10348	0.10373	0.10388	0.10418	0.10438	0.10477	0.10508	0.10513	0.10568	0.10625	0.10658	0.10695	0.1071	0.10755	0.10795	0.10825	0.10885	0.10928	0.10958	0.10993	0.11028	0.11085	0.11125	0.1116	0.11185
LSB3	YLR436C_1	0.096975	0.097775	0.097925	0.0983	0.098725	0.09955	0.1	0.10038	0.10078	0.1011	0.10145	0.10165	0.10203	0.10243	0.10265	0.1025	0.10293	0.1031	0.10325	0.10365	0.10383	0.104	0.10428	0.10448	0.10473	0.10485	0.10545	0.10533	0.106	0.10613	0.10628	0.10683	0.10738	0.10788	0.10818	0.10838	0.10892	0.10935	0.10975	0.11023	0.11065	0.11105	0.11132	0.11188	0.11243	0.11278	0.11325	0.11338
MYO5	YGR281W_1	0.097975	0.099125	0.0993	0.09895	0.099425	0.10023	0.10068	0.10093	0.10115	0.10155	0.10165	0.10185	0.10208	0.1025	0.1029	0.10278	0.10318	0.10323	0.10335	0.10368	0.10398	0.1042	0.10428	0.10438	0.10465	0.10475	0.10508	0.1051	0.10568	0.1058	0.10608	0.10652	0.10688	0.1073	0.10765	0.1078	0.10838	0.10875	0.10905	0.1095	0.10988	0.11032	0.1107	0.11112	0.11165	0.11195	0.11247	0.11255
PIN3	YNL138W_1	0.099375	0.0998	0.1001	0.10033	0.101	0.10185	0.10235	0.10288	0.1031	0.10338	0.10388	0.10403	0.10403	0.1048	0.10495	0.10502	0.10523	0.10548	0.10565	0.10583	0.1062	0.10638	0.10653	0.10685	0.10713	0.10747	0.10775	0.10813	0.10858	0.10873	0.10903	0.10957	0.11018	0.11073	0.111	0.11148	0.11168	0.1122	0.11277	0.11347	0.11375	0.1141	0.11485	0.11523	0.11593	0.11622	0.11665	0.11708
SHO1	YOR042W_1	0.09725	0.098225	0.098225	0.0981	0.09855	0.099275	0.099725	0.0999	0.10018	0.10037	0.10065	0.10073	0.10085	0.10122	0.1015	0.1013	0.1018	0.10177	0.10195	0.10208	0.10225	0.10248	0.10265	0.10273	0.10308	0.10312	0.1033	0.1035	0.10395	0.1044	0.10428	0.10487	0.1054	0.1057	0.106	0.1062	0.10663	0.10682	0.10728	0.10778	0.10828	0.10847	0.1087	0.10913	0.10975	0.1099	0.11028	0.1104
SLA1-2	YCR030C_1	0.097875	0.098675	0.098825	0.099025	0.09975	0.10067	0.10095	0.10153	0.10185	0.10225	0.10248	0.10273	0.10285	0.1035	0.1036	0.10375	0.104	0.1041	0.10427	0.10458	0.1046	0.10503	0.10502	0.10538	0.1057	0.1058	0.10617	0.10655	0.10688	0.10725	0.10735	0.10795	0.1086	0.10895	0.10928	0.1097	0.1101	0.11045	0.11093	0.11135	0.11205	0.11232	0.1128	0.11325	0.11397	0.1144	0.1149	0.1152
ABP1	YBL071W-A_2	0.0966	0.09785	0.098175	0.098425	0.099025	0.0999	0.10035	0.10058	0.10085	0.10153	0.10145	0.10162	0.1019	0.1025	0.1024	0.10258	0.10273	0.1029	0.10295	0.1033	0.10325	0.1036	0.1037	0.104	0.10438	0.10443	0.10467	0.10498	0.10538	0.10567	0.1057	0.1063	0.10667	0.10695	0.10738	0.10768	0.108	0.10833	0.10893	0.10915	0.10967	0.10993	0.11035	0.11073	0.1115	0.11168	0.112	0.11225
ABP1 Deleted	YOR284W_1	0.10158	0.1018	0.10187	0.10198	0.1028	0.10393	0.10455	0.10508	0.1055	0.1063	0.10672	0.1069	0.10738	0.1081	0.10835	0.10875	0.10895	0.10905	0.10935	0.11	0.1105	0.11073	0.11128	0.11165	0.11232	0.11253	0.11295	0.1134	0.11398	0.11453	0.1147	0.11543	0.1159	0.11655	0.11707	0.11758	0.11768	0.11843	0.11925	0.1196	0.1202	0.12063	0.1213	0.12208	0.12263	0.123	0.1234	0.12385
BOI1 Deleted	YDL229W_2	0.1011	0.1019	0.1019	0.1021	0.10273	0.1038	0.10435	0.10475	0.10532	0.1058	0.10595	0.10617	0.10663	0.10713	0.1072	0.10755	0.1077	0.10795	0.10788	0.10835	0.10872	0.10882	0.10905	0.10928	0.10978	0.11	0.11023	0.1106	0.11105	0.11135	0.11175	0.11225	0.11288	0.11325	0.1138	0.11428	0.11447	0.11497	0.11543	0.11597	0.11658	0.11698	0.1173	0.11775	0.11852	0.11873	0.11923	0.11955
HSE1 Deleted	YBL039C_2	0.0996	0.10005	0.1	0.1001	0.10092	0.10178	0.10228	0.10258	0.1032	0.1038	0.10415	0.1043	0.10438	0.10513	0.1054	0.10535	0.10568	0.1054	0.1056	0.10603	0.1064	0.10618	0.10658	0.10683	0.10733	0.1076	0.1076	0.10798	0.1083	0.1086	0.10892	0.10945	0.11005	0.1104	0.11088	0.11125	0.1117	0.11225	0.1128	0.11343	0.11378	0.11408	0.11448	0.11493	0.11575	0.11615	0.11655	0.1168
LSB3 Deleted	YNL287W_2	0.1018	0.10308	0.103	0.103	0.10345	0.1045	0.10493	0.10558	0.10585	0.10667	0.10692	0.1074	0.10765	0.10823	0.10803	0.10867	0.10892	0.10918	0.10938	0.11	0.11053	0.11098	0.11113	0.11157	0.11228	0.11262	0.11323	0.11348	0.11412	0.1145	0.11483	0.11558	0.116	0.11668	0.11692	0.11762	0.118	0.11873	0.11938	0.11998	0.12045	0.12103	0.12173	0.12213	0.1229	0.12355	0.12428	0.12468
BEM1-2 Deleted	YBL085W_1	0.102	0.10192	0.10225	0.10233	0.10305	0.10402	0.10458	0.1051	0.10542	0.1061	0.10645	0.10662	0.10707	0.10767	0.10798	0.10828	0.10853	0.10855	0.1087	0.10935	0.1096	0.10965	0.10995	0.11025	0.1108	0.111	0.11147	0.11178	0.11235	0.1128	0.11298	0.11375	0.11425	0.1147	0.11518	0.11553	0.116	0.11648	0.11702	0.11775	0.11803	0.11845	0.11903	0.1195	0.1202	0.12067	0.12093	0.12138
BZZ1-1 Deleted	YNL243W_1	0.10198	0.10228	0.10262	0.10275	0.1034	0.10458	0.1053	0.10568	0.10605	0.10665	0.10692	0.10733	0.1075	0.10808	0.10828	0.10858	0.10878	0.10888	0.109	0.10945	0.1098	0.11008	0.11013	0.11048	0.11103	0.1112	0.11165	0.11205	0.1126	0.11293	0.11313	0.11393	0.11445	0.11513	0.11543	0.1159	0.11627	0.11682	0.11745	0.118	0.11848	0.1189	0.11948	0.12002	0.1207	0.1211	0.12155	0.12203
LSB3 Deleted	YLR436C_1	0.10045	0.10043	0.1006	0.10068	0.10123	0.10237	0.1031	0.10333	0.10375	0.10443	0.10452	0.10483	0.10508	0.1057	0.10585	0.10613	0.10617	0.10635	0.10645	0.10683	0.10728	0.10725	0.10753	0.10783	0.10825	0.10835	0.10875	0.10895	0.10945	0.10983	0.11013	0.11073	0.11125	0.11185	0.1122	0.1126	0.11295	0.11353	0.11403	0.11455	0.1149	0.1153	0.11575	0.11628	0.11685	0.11723	0.11755	0.11795
MYO5 Deleted	YGR281W_1	0.10205	0.10178	0.10175	0.10138	0.1019	0.10293	0.1035	0.10403	0.10442	0.1049	0.10513	0.10545	0.10583	0.10635	0.1065	0.10685	0.10693	0.107	0.10725	0.10765	0.10792	0.10805	0.10828	0.10863	0.10885	0.1091	0.10965	0.10978	0.1104	0.1106	0.111	0.1115	0.11198	0.11255	0.11293	0.11338	0.11363	0.1141	0.11477	0.11538	0.11572	0.116	0.11665	0.11708	0.11775	0.11808	0.1185	0.11903
PIN3 Deleted	YNL138W_1	0.10133	0.10155	0.10137	0.1016	0.10223	0.10348	0.10388	0.1043	0.10485	0.10523	0.10548	0.10588	0.10635	0.10667	0.10688	0.10715	0.10728	0.10742	0.10763	0.10807	0.10833	0.10858	0.10863	0.109	0.1093	0.10955	0.11015	0.11035	0.11093	0.11118	0.1116	0.11207	0.11263	0.11322	0.11365	0.11408	0.11447	0.11493	0.11545	0.11605	0.11658	0.11688	0.11745	0.11802	0.1186	0.11905	0.11948	0.11998
SHO1 Deleted	YOR042W_1	0.10115	0.10148	0.1016	0.1017	0.10227	0.10343	0.10408	0.10448	0.1048	0.1055	0.1057	0.10625	0.1063	0.10683	0.10715	0.1074	0.10753	0.10763	0.10783	0.10823	0.1087	0.1088	0.10898	0.1092	0.10968	0.10993	0.11025	0.11065	0.11113	0.11143	0.11188	0.11235	0.11307	0.11343	0.11377	0.1142	0.11468	0.11502	0.11568	0.1162	0.11685	0.11703	0.1175	0.11812	0.11873	0.11905	0.1194	0.11988
SLA1-2 Deleted	YCR030C_1	0.10173	0.10243	0.1021	0.10178	0.1022	0.10302	0.10343	0.1038	0.1042	0.1047	0.10493	0.10523	0.10567	0.1061	0.10635	0.1066	0.1067	0.10683	0.10693	0.1073	0.10778	0.1078	0.1082	0.10853	0.10893	0.10933	0.10955	0.1099	0.11015	0.11043	0.11078	0.11125	0.1119	0.11225	0.11278	0.11295	0.11335	0.11378	0.1143	0.11488	0.11533	0.1159	0.1161	0.1166	0.11748	0.11773	0.11815	0.11843
ABP1 Deleted	YBL071W-A_2	0.097725	0.098875	0.09885	0.098775	0.09935	0.10008	0.10053	0.1008	0.10103	0.10153	0.10178	0.10183	0.10223	0.10265	0.1027	0.1031	0.10305	0.1032	0.1032	0.10358	0.1038	0.1037	0.10417	0.10438	0.1048	0.10508	0.10518	0.10555	0.10585	0.10615	0.10638	0.10688	0.10738	0.10783	0.10823	0.1085	0.1089	0.1094	0.1099	0.11035	0.1109	0.1113	0.1116	0.11225	0.1128	0.11325	0.1134	0.1138
BBC1	YBL007C_1	0.099325	0.0993	0.099525	0.099575	0.10025	0.10128	0.10187	0.10235	0.10275	0.10337	0.10388	0.1041	0.10443	0.10523	0.10545	0.10568	0.10583	0.10588	0.106	0.10667	0.10705	0.10742	0.10767	0.10798	0.10848	0.10878	0.1093	0.10942	0.10983	0.11018	0.11065	0.11125	0.11178	0.11243	0.11293	0.1132	0.11385	0.11433	0.11483	0.11543	0.11603	0.1166	0.11705	0.11788	0.11843	0.11893	0.11932	0.11975
BOI1	YGR281W_2	0.10245	0.1032	0.10315	0.10358	0.10435	0.1053	0.106	0.10645	0.10698	0.10745	0.10773	0.108	0.1084	0.10885	0.10915	0.1093	0.10955	0.10973	0.10975	0.11008	0.11038	0.11053	0.11088	0.11138	0.11178	0.112	0.1126	0.11303	0.11328	0.11363	0.114	0.11463	0.1152	0.11555	0.11615	0.11655	0.11695	0.11728	0.11795	0.11857	0.11918	0.1195	0.11983	0.12082	0.12145	0.12173	0.12215	0.1225
HSE1	YKL054C_2	0.1024	0.10245	0.10265	0.10323	0.10393	0.10493	0.10558	0.10577	0.1063	0.10685	0.10715	0.10713	0.10773	0.1082	0.10855	0.10853	0.10892	0.10888	0.1089	0.10928	0.1096	0.10962	0.11018	0.11087	0.11118	0.1114	0.1119	0.11215	0.1128	0.11318	0.1134	0.11395	0.11455	0.11495	0.11553	0.11598	0.1164	0.1169	0.1177	0.1184	0.119	0.1192	0.1196	0.1203	0.12115	0.1216	0.12207	0.12255
LSB3	YOR204W_2	0.1033	0.10305	0.10298	0.1037	0.10457	0.10578	0.10643	0.10705	0.1076	0.10828	0.10855	0.1092	0.10953	0.10982	0.11013	0.1104	0.11078	0.11115	0.11153	0.11193	0.1126	0.11308	0.11335	0.11422	0.11458	0.11503	0.11562	0.11618	0.11685	0.11728	0.11773	0.11855	0.11928	0.12023	0.12077	0.12152	0.12213	0.12275	0.12395	0.12485	0.12553	0.1263	0.12682	0.12795	0.12887	0.12993	0.13045	0.13165
BEM1-2	YCR002C_1	0.099	0.0994	0.09955	0.099725	0.10025	0.10125	0.1018	0.10205	0.10245	0.10308	0.10325	0.10355	0.1037	0.10443	0.10438	0.1047	0.1048	0.1049	0.1049	0.10563	0.10565	0.10573	0.10592	0.10635	0.10675	0.10697	0.10723	0.1076	0.10795	0.10818	0.10853	0.10933	0.1097	0.1102	0.11065	0.11103	0.11145	0.11195	0.11255	0.1132	0.11365	0.11405	0.11453	0.11523	0.11588	0.11632	0.11673	0.11715
BZZ1-1	YIL062C_1	0.098825	0.099225	0.099375	0.0996	0.10008	0.1011	0.10175	0.10195	0.10228	0.1028	0.1029	0.10318	0.1034	0.104	0.104	0.10433	0.10442	0.10423	0.10433	0.10483	0.1051	0.10515	0.10528	0.10563	0.10598	0.10602	0.1064	0.10688	0.1071	0.10735	0.10773	0.10835	0.10892	0.10933	0.10978	0.11023	0.11073	0.11118	0.112	0.11235	0.11305	0.11343	0.11393	0.1145	0.11533	0.11572	0.1162	0.11658
LSB3	YNL084C_1	0.0988	0.098775	0.0986	0.09855	0.099	0.099975	0.1004	0.10055	0.10085	0.10145	0.10148	0.10173	0.10205	0.10253	0.10245	0.10273	0.1029	0.1029	0.1029	0.10335	0.1035	0.10345	0.1037	0.10392	0.1044	0.10445	0.10458	0.10492	0.10548	0.1054	0.10573	0.10623	0.10667	0.10705	0.10748	0.10798	0.10803	0.10838	0.10883	0.10933	0.10965	0.11007	0.1103	0.11072	0.1113	0.1116	0.11185	0.11195
MYO5	YJL020C_1	0.1005	0.1007	0.10065	0.10083	0.10137	0.10245	0.10283	0.10318	0.10348	0.10413	0.10435	0.1046	0.10483	0.10548	0.10547	0.10568	0.10602	0.1059	0.10615	0.10638	0.10675	0.10648	0.10682	0.1072	0.10763	0.10773	0.10818	0.10838	0.1088	0.10907	0.10938	0.10985	0.11057	0.11093	0.11147	0.11178	0.11218	0.11265	0.11327	0.11378	0.11435	0.11472	0.1154	0.11583	0.11678	0.11723	0.11755	0.11785
RVS167	YBR102C_1	0.099075	0.099175	0.099175	0.099525	0.10018	0.1011	0.1018	0.102	0.1025	0.10295	0.10308	0.10335	0.10362	0.10435	0.1043	0.10458	0.10458	0.10473	0.10493	0.1051	0.1055	0.1053	0.1057	0.10602	0.10633	0.10655	0.10698	0.1071	0.10753	0.10768	0.1079	0.10848	0.10908	0.10948	0.10983	0.11022	0.11063	0.11103	0.1116	0.11203	0.11233	0.11268	0.1132	0.11365	0.11433	0.11465	0.1149	0.1152
SLA1-1	YBL039C_1	0.09855	0.0989	0.098475	0.098825	0.099375	0.10033	0.10078	0.1012	0.1013	0.10193	0.10205	0.1023	0.10238	0.10293	0.10303	0.10343	0.10342	0.10348	0.1034	0.10365	0.10423	0.10383	0.10425	0.10455	0.105	0.10502	0.10527	0.1055	0.10583	0.10613	0.1062	0.10675	0.10753	0.1078	0.10805	0.10847	0.10888	0.10917	0.10973	0.11045	0.11093	0.11125	0.1115	0.11225	0.11285	0.1133	0.11372	0.11402
SLA1-2	YER166W_1	0.10175	0.1021	0.1022	0.1023	0.103	0.10385	0.10443	0.10478	0.10515	0.10588	0.10588	0.10605	0.10642	0.10695	0.10717	0.10738	0.1075	0.10763	0.1076	0.10792	0.10843	0.1081	0.10857	0.10892	0.10938	0.10965	0.10983	0.1102	0.1106	0.11075	0.1112	0.1118	0.11238	0.1127	0.11315	0.1135	0.11408	0.1143	0.11508	0.11553	0.11605	0.11663	0.11685	0.11757	0.11815	0.11858	0.11907	0.1193
ABP1	YML016C_2	0.10038	0.10013	0.09995	0.099875	0.10033	0.10105	0.10152	0.10185	0.10198	0.10243	0.10245	0.10273	0.10318	0.10358	0.10358	0.10385	0.10388	0.10368	0.10393	0.10413	0.10438	0.1042	0.10477	0.1052	0.1055	0.10548	0.10585	0.10598	0.10635	0.10672	0.10683	0.10738	0.10788	0.10795	0.10855	0.10873	0.10908	0.10945	0.10988	0.11038	0.11103	0.11125	0.11175	0.11215	0.1128	0.1132	0.11343	0.11383
BBC1 Deleted	YBL007C_1	0.099725	0.1001	0.10012	0.1006	0.10135	0.10258	0.10312	0.10378	0.1042	0.10473	0.1051	0.1055	0.10588	0.10675	0.1066	0.10717	0.10738	0.1075	0.10775	0.1084	0.10863	0.10885	0.1096	0.10973	0.11035	0.1109	0.1111	0.11143	0.11188	0.11235	0.11285	0.11333	0.11388	0.11443	0.11478	0.11505	0.11585	0.1163	0.11683	0.1174	0.11805	0.11875	0.11925	0.12	0.12058	0.1208	0.12133	0.1218
BOI1 Deleted	YGR281W_2	0.09865	0.098925	0.0989	0.09895	0.099575	0.10055	0.10113	0.10147	0.10193	0.1024	0.10257	0.10273	0.10312	0.10365	0.10383	0.10403	0.1041	0.10405	0.10425	0.10472	0.10477	0.10498	0.1053	0.10573	0.1062	0.10628	0.1068	0.10692	0.1074	0.10773	0.10788	0.10848	0.1089	0.10945	0.1099	0.1102	0.1107	0.11105	0.11178	0.11218	0.1127	0.11305	0.11345	0.11415	0.11468	0.11503	0.11547	0.1158
HSE1 Deleted	YKL054C_2	0.099975	0.10018	0.10048	0.10033	0.10095	0.10193	0.1028	0.1032	0.1036	0.10355	0.1041	0.1039	0.10423	0.10478	0.10483	0.105	0.10527	0.10518	0.10525	0.1056	0.10578	0.10595	0.10615	0.10663	0.1068	0.10675	0.10718	0.10748	0.1079	0.10822	0.1084	0.1088	0.10938	0.1098	0.1102	0.1105	0.11095	0.11125	0.11205	0.11268	0.11278	0.1131	0.11348	0.1142	0.1146	0.11508	0.11533	0.1158
LSB3 Deleted	YOR204W_2	0.10343	0.1036	0.10312	0.1034	0.10393	0.10517	0.10583	0.10602	0.10685	0.1074	0.1077	0.1082	0.10863	0.10918	0.1092	0.1096	0.10998	0.11015	0.11055	0.11118	0.11135	0.11207	0.11245	0.11313	0.11363	0.1142	0.11475	0.11515	0.11583	0.11635	0.11688	0.1176	0.11832	0.1192	0.12002	0.12075	0.12158	0.12238	0.1232	0.12423	0.125	0.12582	0.12675	0.12768	0.12868	0.12972	0.13043	0.13123
BEM1-2 Deleted	YCR002C_1	0.098525	0.098675	0.09875	0.0989	0.0997	0.10053	0.10105	0.10133	0.10165	0.1022	0.10235	0.10255	0.10283	0.1034	0.1036	0.10373	0.1037	0.10368	0.10375	0.10433	0.1045	0.10453	0.1048	0.1051	0.10535	0.10563	0.10585	0.10618	0.10638	0.10665	0.10715	0.10768	0.1084	0.10848	0.1088	0.10918	0.10958	0.10995	0.11058	0.1109	0.11145	0.11185	0.1121	0.1127	0.1134	0.11358	0.11378	0.11403
BZZ1-1 Deleted	YIL062C_1	0.099225	0.099575	0.09965	0.09975	0.1004	0.1013	0.1018	0.10208	0.10243	0.103	0.10305	0.10323	0.10358	0.10417	0.10402	0.10438	0.1045	0.1044	0.10438	0.10488	0.10505	0.10508	0.10528	0.10555	0.10588	0.10617	0.10635	0.1066	0.10695	0.1071	0.1075	0.10798	0.1086	0.10888	0.1093	0.10963	0.11003	0.11045	0.11118	0.11152	0.11197	0.11258	0.11285	0.11328	0.11397	0.11438	0.11468	0.11503
LSB3 Deleted	YNL084C_1	0.098175	0.098625	0.09875	0.098875	0.099475	0.10075	0.10103	0.10133	0.10168	0.10228	0.1024	0.10265	0.1029	0.10345	0.1035	0.10378	0.10388	0.10395	0.10385	0.10435	0.10458	0.10465	0.1051	0.1055	0.10588	0.1061	0.10635	0.10655	0.107	0.10728	0.10753	0.10813	0.1087	0.1092	0.10953	0.11003	0.11045	0.11085	0.11137	0.11185	0.11232	0.11288	0.11318	0.11368	0.11443	0.11475	0.11518	0.1154
MYO5 Deleted	YJL020C_1	0.10135	0.1011	0.1009	0.10058	0.10115	0.1023	0.10275	0.10283	0.10317	0.10375	0.10388	0.10413	0.1046	0.10538	0.10515	0.10555	0.10575	0.10565	0.1058	0.10627	0.10653	0.1066	0.10688	0.1072	0.1074	0.1077	0.10805	0.1084	0.10872	0.10908	0.1092	0.1098	0.1104	0.11078	0.11115	0.11143	0.11188	0.11243	0.11295	0.1133	0.1137	0.11412	0.11458	0.11497	0.11558	0.11597	0.11628	0.11658
RVS167 Deleted	YBR102C_1	0.10133	0.1011	0.10123	0.1012	0.10185	0.1029	0.10342	0.10388	0.1042	0.10483	0.10508	0.10527	0.1057	0.1063	0.1063	0.10672	0.10698	0.10685	0.10705	0.10755	0.10778	0.1077	0.1081	0.10833	0.10882	0.10905	0.10938	0.1098	0.1101	0.11033	0.11075	0.11128	0.11188	0.1123	0.11275	0.11322	0.11347	0.11413	0.1147	0.11492	0.11545	0.1158	0.11622	0.11668	0.11743	0.11778	0.11808	0.11835
SLA1-1 Deleted	YBL039C_1	0.1025	0.10242	0.10205	0.10198	0.10262	0.10373	0.1043	0.10448	0.10493	0.10555	0.10592	0.1061	0.10635	0.10695	0.10708	0.10753	0.1077	0.10755	0.10758	0.10815	0.10823	0.10833	0.10863	0.10897	0.10945	0.10958	0.10997	0.11028	0.11073	0.11095	0.11128	0.1119	0.1126	0.113	0.11347	0.1137	0.11418	0.11475	0.11548	0.11597	0.11628	0.11683	0.11728	0.11787	0.11852	0.11907	0.11945	0.11977
SLA1-2 Deleted	YER166W_1	0.1026	0.10298	0.1031	0.1033	0.10425	0.10538	0.10602	0.1065	0.1069	0.10748	0.10782	0.108	0.10828	0.10883	0.10892	0.10928	0.10948	0.10945	0.10948	0.1101	0.11038	0.1106	0.11095	0.1114	0.11195	0.11232	0.11263	0.11295	0.11335	0.11363	0.11397	0.1147	0.11523	0.11595	0.1162	0.11655	0.11723	0.11773	0.11845	0.11893	0.11943	0.12008	0.12058	0.12108	0.1218	0.1223	0.12283	0.12313
ABP1 Deleted	YML016C_2	0.10033	0.0999	0.10003	0.1	0.10055	0.10172	0.10233	0.1027	0.10318	0.10368	0.104	0.1041	0.10445	0.10477	0.1048	0.10517	0.10525	0.1053	0.10542	0.10605	0.10595	0.10623	0.10645	0.1065	0.10692	0.1072	0.1075	0.1077	0.10815	0.10847	0.1087	0.10948	0.10985	0.11045	0.1108	0.11103	0.11153	0.1119	0.11263	0.11307	0.1135	0.11388	0.1144	0.11493	0.11563	0.116	0.11643	0.11677
BBC1	YDR388W_1	0.08575	0.0861	0.086275	0.086675	0.08685	0.087475	0.087775	0.08765	0.08765	0.088	0.087675	0.0875	0.087575	0.087825	0.087525	0.08755	0.0874	0.08715	0.0869	0.087125	0.087075	0.08695	0.087025	0.087025	0.087	0.08675	0.0867	0.08675	0.08685	0.0868	0.086775	0.087075	0.08725	0.08745	0.087525	0.08765	0.087575	0.087675	0.08795	0.088075	0.0882	0.088125	0.088125	0.0884	0.0886	0.088425	0.088375	0.088325
BOI2	YDR129C_2	0.10145	0.1023	0.10233	0.10258	0.1035	0.10467	0.10567	0.10613	0.10673	0.10728	0.10745	0.1078	0.10805	0.10885	0.10873	0.10908	0.1093	0.10938	0.10953	0.11003	0.11005	0.11033	0.1109	0.11135	0.11143	0.11225	0.11272	0.11283	0.11343	0.11373	0.11455	0.11518	0.11553	0.11593	0.11645	0.11703	0.11743	0.11777	0.11875	0.11935	0.11965	0.12033	0.12092	0.12173	0.12238	0.12278	0.12333	0.12385
HSE1	YNL229C_2	0.1028	0.10425	0.10383	0.10455	0.10543	0.10703	0.10763	0.10855	0.10905	0.1098	0.1101	0.11013	0.11072	0.11135	0.11157	0.11195	0.112	0.11193	0.112	0.11243	0.11282	0.11293	0.11358	0.114	0.11438	0.11452	0.1148	0.1157	0.11555	0.11628	0.1166	0.11712	0.11758	0.11807	0.1185	0.11898	0.11935	0.11983	0.12068	0.1216	0.12168	0.12213	0.12265	0.1233	0.12405	0.12445	0.1249	0.12553
MYO3	YFR004W_2	0.0993	0.10063	0.1006	0.10155	0.10235	0.10402	0.10492	0.10515	0.10538	0.10635	0.10665	0.10688	0.10717	0.1076	0.1078	0.10817	0.10863	0.10878	0.109	0.10948	0.11025	0.11053	0.11115	0.11138	0.1119	0.1122	0.11255	0.113	0.1135	0.11373	0.1142	0.11465	0.11545	0.1159	0.11605	0.1168	0.1174	0.1177	0.11843	0.11943	0.12005	0.12047	0.12085	0.12158	0.12248	0.12307	0.12382	0.1244
BEM1-2	YDL225W_1	0.0989	0.0993	0.099225	0.09965	0.10028	0.10148	0.10208	0.10258	0.10305	0.1037	0.1038	0.1043	0.10455	0.1051	0.10513	0.10552	0.10557	0.10565	0.1058	0.1063	0.1065	0.10652	0.107	0.10742	0.10792	0.10838	0.10845	0.10885	0.10925	0.10975	0.10983	0.11055	0.11115	0.11158	0.11225	0.1126	0.11285	0.1135	0.11425	0.11493	0.1153	0.11568	0.1163	0.11692	0.11775	0.1181	0.11852	0.11927
BZZ1-2	YKL013C_1	0.097775	0.0978	0.0978	0.098725	0.09935	0.10053	0.10095	0.10165	0.1018	0.10233	0.10275	0.10283	0.10308	0.10375	0.10395	0.10448	0.10423	0.1044	0.1044	0.10558	0.10513	0.10563	0.1054	0.10685	0.1065	0.10608	0.1067	0.10688	0.1076	0.10745	0.10775	0.10878	0.10913	0.1094	0.10995	0.11065	0.1109	0.11122	0.1119	0.11257	0.11315	0.11347	0.11395	0.11458	0.11557	0.11572	0.11618	0.1167
LSB3	YOR181W_1	0.096825	0.096875	0.096625	0.0964	0.0971	0.0979	0.098325	0.098725	0.09905	0.0995	0.09975	0.10008	0.10033	0.10093	0.10108	0.10118	0.1014	0.10133	0.10145	0.10217	0.1022	0.10225	0.10225	0.1027	0.10302	0.10328	0.10355	0.1037	0.10415	0.1044	0.10465	0.10535	0.10595	0.10648	0.10683	0.1073	0.10788	0.10808	0.10893	0.10957	0.11025	0.11065	0.11098	0.11165	0.1125	0.11303	0.11343	0.11397
MYO5	YKL013C_1	0.10075	0.10112	0.10078	0.10113	0.10195	0.10315	0.10375	0.10435	0.1046	0.10528	0.1056	0.1058	0.10618	0.1068	0.10692	0.10723	0.10747	0.1073	0.10755	0.10815	0.10833	0.10853	0.10892	0.1096	0.11003	0.1103	0.1108	0.11128	0.1118	0.11228	0.11275	0.1137	0.11447	0.1153	0.11588	0.11665	0.11748	0.1182	0.11918	0.1203	0.12115	0.12185	0.12285	0.12358	0.12478	0.12565	0.12643	0.1273
RVS167	YCR002C_1	0.09895	0.0992	0.09885	0.0987	0.099025	0.099975	0.10045	0.1007	0.1009	0.10133	0.10145	0.10158	0.10183	0.10233	0.10237	0.10248	0.10262	0.10252	0.10252	0.10295	0.1032	0.10317	0.10342	0.1037	0.1039	0.1042	0.10457	0.10475	0.10498	0.10525	0.10545	0.10608	0.10645	0.10695	0.10728	0.10773	0.10797	0.1084	0.10885	0.1094	0.10967	0.11008	0.11045	0.1109	0.11163	0.11185	0.11225	0.1125
SLA1-1	YCR030C_1	0.1006	0.10068	0.1006	0.10043	0.10103	0.1021	0.10275	0.10305	0.1034	0.10405	0.10417	0.10438	0.10478	0.10535	0.10533	0.10558	0.10588	0.10582	0.10592	0.1065	0.10658	0.10655	0.10683	0.10725	0.10748	0.10778	0.1081	0.10842	0.10885	0.10913	0.1093	0.10995	0.11057	0.11105	0.11138	0.1119	0.11235	0.11263	0.11328	0.11403	0.11438	0.1147	0.11533	0.11578	0.1165	0.11695	0.1173	0.11777
SLA1-2	YGL242C_1	0.10078	0.1008	0.1006	0.10065	0.1012	0.10225	0.1027	0.10295	0.10325	0.10375	0.10383	0.10403	0.10443	0.10495	0.1049	0.1052	0.1052	0.10513	0.10545	0.10593	0.10625	0.10615	0.10667	0.10698	0.10707	0.10758	0.10783	0.1081	0.1086	0.1087	0.109	0.10965	0.11025	0.11065	0.11098	0.11135	0.11188	0.11227	0.11282	0.1136	0.11393	0.1146	0.11497	0.11545	0.11612	0.11668	0.11705	0.11748
ABP1	YBL017C_2	0.09925	0.099725	0.0998	0.099775	0.10053	0.10165	0.10242	0.10273	0.103	0.10368	0.10373	0.10443	0.1048	0.10528	0.10533	0.10558	0.10583	0.10563	0.1059	0.10625	0.1061	0.10633	0.1068	0.1071	0.10738	0.1077	0.10803	0.10823	0.10878	0.1089	0.10928	0.10998	0.11045	0.11095	0.11115	0.11172	0.11213	0.1124	0.11302	0.11372	0.11403	0.1145	0.11497	0.11553	0.11615	0.1166	0.11695	0.11748
BBC1 Deleted	YDR388W_1	0.0848	0.084875	0.085275	0.08565	0.0859	0.08655	0.0867	0.086675	0.086675	0.086825	0.086575	0.08645	0.086575	0.0866	0.0863	0.086375	0.08625	0.085925	0.08575	0.08605	0.085825	0.085775	0.085675	0.08575	0.085675	0.0856	0.0857	0.08565	0.08575	0.0856	0.085625	0.08605	0.086125	0.08635	0.08645	0.08645	0.08645	0.086525	0.086775	0.086875	0.086975	0.086925	0.087025	0.0872	0.087325	0.087225	0.0872	0.087025
BOI2 Deleted	YDR129C_2	0.1058	0.10565	0.10543	0.10555	0.10585	0.10685	0.10755	0.10785	0.1083	0.1088	0.1089	0.10908	0.1094	0.10985	0.1099	0.11028	0.11038	0.11058	0.11073	0.1111	0.11133	0.11135	0.11188	0.11213	0.11253	0.11263	0.11313	0.11338	0.1135	0.11388	0.11425	0.1149	0.11535	0.11572	0.11625	0.11663	0.1171	0.11743	0.1182	0.1187	0.11923	0.11985	0.12013	0.1208	0.12163	0.1219	0.12235	0.12285
HSE1 Deleted	YNL229C_2	0.099425	0.10038	0.10083	0.101	0.1022	0.10335	0.10435	0.1041	0.10465	0.10525	0.1064	0.1063	0.10725	0.10755	0.10795	0.1082	0.1088	0.10892	0.10863	0.10915	0.10973	0.10965	0.10978	0.1106	0.11103	0.11118	0.1119	0.11178	0.1125	0.1128	0.1132	0.11388	0.11438	0.1151	0.11578	0.11593	0.11635	0.1169	0.11783	0.1188	0.11915	0.11908	0.1196	0.12005	0.12102	0.12133	0.1217	0.12285
MYO3 Deleted	YFR004W_2	0.10438	0.10563	0.10655	0.10765	0.1081	0.1105	0.11105	0.11188	0.11265	0.1138	0.1138	0.11443	0.11533	0.11605	0.1163	0.117	0.11745	0.1177	0.11845	0.11888	0.11998	0.1201	0.12108	0.12183	0.1231	0.12317	0.12383	0.12448	0.125	0.12548	0.12645	0.12707	0.12778	0.12855	0.12915	0.12958	0.1301	0.131	0.13165	0.13337	0.13428	0.13478	0.13563	0.13622	0.13718	0.1381	0.13883	0.13928
BEM1-2 Deleted	YDL225W_1	0.09965	0.099625	0.099825	0.10015	0.10112	0.10215	0.10283	0.10348	0.1038	0.10448	0.1049	0.10498	0.10523	0.10605	0.10613	0.1065	0.10672	0.1069	0.10725	0.10773	0.10798	0.10805	0.10855	0.10885	0.10933	0.10948	0.11003	0.11028	0.11068	0.11103	0.11138	0.112	0.11258	0.11322	0.11368	0.11413	0.1146	0.11518	0.11593	0.1167	0.117	0.11743	0.11808	0.11865	0.11955	0.11988	0.12043	0.1209
BZZ1-2 Deleted	YKL013C_1	0.101	0.10158	0.10153	0.10203	0.10323	0.10467	0.10568	0.10627	0.10703	0.10773	0.10833	0.1086	0.1091	0.10985	0.11005	0.11043	0.1108	0.11082	0.11095	0.11178	0.11203	0.112	0.11263	0.1131	0.11365	0.1138	0.114	0.11448	0.115	0.11545	0.1157	0.11625	0.11727	0.11773	0.11805	0.11867	0.11918	0.11988	0.12058	0.1213	0.12185	0.12227	0.12317	0.1239	0.12487	0.12523	0.12618	0.12662
LSB3 Deleted	YOR181W_1	0.098525	0.09875	0.098775	0.099175	0.1002	0.1012	0.10193	0.10233	0.10275	0.1034	0.10367	0.1039	0.1044	0.1048	0.10488	0.10523	0.10547	0.1057	0.1058	0.10648	0.10692	0.10723	0.1073	0.10803	0.10863	0.10907	0.10898	0.10945	0.11018	0.11025	0.1107	0.11133	0.1121	0.11278	0.11313	0.11368	0.1143	0.11443	0.11525	0.11597	0.11652	0.11712	0.11785	0.1183	0.11912	0.11935	0.11967	0.12033
MYO5 Deleted	YKL013C_1	0.10173	0.10185	0.10162	0.10205	0.1029	0.10438	0.1054	0.10577	0.1064	0.10723	0.1075	0.10785	0.1084	0.1089	0.10898	0.10943	0.10953	0.10972	0.1099	0.11058	0.11107	0.11123	0.1115	0.11228	0.11285	0.11315	0.11355	0.11383	0.11465	0.11495	0.11538	0.11605	0.1168	0.11768	0.11812	0.11853	0.11935	0.1199	0.12067	0.12163	0.12235	0.12293	0.12392	0.12483	0.1257	0.1263	0.12705	0.12787
RVS167 Deleted	YCR002C_1	0.0997	0.1	0.099875	0.10013	0.1007	0.10173	0.1024	0.10287	0.10323	0.10385	0.1042	0.10448	0.10483	0.10517	0.1053	0.10578	0.10585	0.10603	0.10622	0.107	0.10713	0.10738	0.10783	0.1081	0.1087	0.10895	0.10935	0.10958	0.11025	0.1103	0.1108	0.11138	0.11183	0.11265	0.1131	0.11347	0.11395	0.11433	0.11515	0.11578	0.11618	0.11677	0.11733	0.1181	0.1189	0.11903	0.11968	0.1202
SLA1-1 Deleted	YCR030C_1	0.1013	0.1012	0.10087	0.10098	0.10153	0.10245	0.10308	0.1035	0.10388	0.10445	0.10463	0.10485	0.10525	0.1059	0.10613	0.10655	0.1067	0.10688	0.107	0.10775	0.10805	0.1082	0.1086	0.10905	0.10958	0.10975	0.11013	0.11045	0.11088	0.1111	0.11147	0.11215	0.1128	0.1133	0.11378	0.1142	0.11473	0.11512	0.11597	0.11673	0.11705	0.1176	0.1181	0.11898	0.11977	0.1201	0.12067	0.12135
SLA1-2 Deleted	YGL242C_1	0.10133	0.10165	0.10135	0.10162	0.10237	0.10348	0.10425	0.10465	0.10533	0.10588	0.106	0.1063	0.10698	0.10745	0.10765	0.10823	0.10838	0.10865	0.10892	0.1096	0.11	0.11015	0.11058	0.11105	0.11163	0.11198	0.1123	0.11275	0.11315	0.11358	0.11395	0.1145	0.11528	0.11585	0.1163	0.1168	0.11738	0.11792	0.1187	0.11938	0.11995	0.12065	0.12113	0.12188	0.12265	0.12325	0.12385	0.12432
ABP1 Deleted	YBL017C_2	0.099725	0.10053	0.1003	0.1005	0.1008	0.10185	0.10258	0.1028	0.10323	0.10388	0.10398	0.1042	0.10485	0.10515	0.10513	0.10563	0.10577	0.10598	0.106	0.10667	0.1069	0.10713	0.1074	0.10798	0.1084	0.10855	0.109	0.1092	0.10978	0.11005	0.11032	0.11095	0.11165	0.11225	0.1126	0.11315	0.11353	0.11423	0.11483	0.11543	0.11615	0.1165	0.11705	0.11783	0.11873	0.11913	0.11985	0.12033
BBC1	YFR024C-A_1	0.09775	0.099675	0.1002	0.10062	0.10103	0.1016	0.1022	0.10292	0.10348	0.1044	0.10455	0.10508	0.10545	0.10602	0.10635	0.10675	0.1072	0.1077	0.1081	0.10858	0.10903	0.10953	0.11015	0.11013	0.11063	0.11095	0.1114	0.1118	0.1124	0.11285	0.1133	0.11395	0.11428	0.11485	0.1153	0.11597	0.1164	0.1169	0.11733	0.11778	0.11857	0.11898	0.11963	0.12017	0.1209	0.12165	0.12248	0.12295
BZZ1-1	YGL206C_2	0.10183	0.10303	0.1036	0.10358	0.104	0.10502	0.1055	0.10627	0.10688	0.10743	0.10788	0.1084	0.10892	0.10948	0.1098	0.1103	0.11058	0.11082	0.1113	0.11182	0.11245	0.11275	0.11318	0.11375	0.11433	0.11465	0.11515	0.11572	0.11612	0.11648	0.11693	0.1175	0.11795	0.11825	0.11865	0.11907	0.11995	0.12038	0.12085	0.12133	0.1218	0.12232	0.1228	0.12337	0.12417	0.1248	0.12538	0.12607
LSB3	YLR332W_2	0.09825	0.099525	0.10033	0.10045	0.101	0.10192	0.10245	0.10312	0.1036	0.1042	0.10475	0.10535	0.1058	0.10613	0.10665	0.10685	0.1072	0.10758	0.10788	0.10853	0.10878	0.1091	0.10933	0.10972	0.11023	0.11063	0.11108	0.1115	0.11205	0.11243	0.11313	0.11373	0.11428	0.11468	0.11512	0.11577	0.11643	0.11723	0.11785	0.1185	0.11923	0.11988	0.12073	0.12145	0.12245	0.12312	0.12393	0.12503
MYO5	YFR004W_2	0.098775	0.10013	0.10108	0.10135	0.10198	0.10308	0.10348	0.10433	0.10478	0.1055	0.10613	0.1065	0.1068	0.10735	0.10788	0.10815	0.10873	0.1095	0.11013	0.1108	0.1113	0.11143	0.11183	0.1121	0.11265	0.1132	0.1136	0.11402	0.11443	0.11493	0.1155	0.116	0.11665	0.1168	0.11745	0.11788	0.1188	0.11905	0.11965	0.1201	0.12073	0.12148	0.12215	0.12283	0.1237	0.1245	0.12495	0.12583
BEM1-2	YDR379W_1	0.09705	0.098825	0.099025	0.099275	0.09935	0.0999	0.10045	0.1009	0.10138	0.10193	0.10237	0.103	0.10317	0.10395	0.104	0.10442	0.10465	0.10488	0.1051	0.10583	0.106	0.10638	0.10663	0.10705	0.10738	0.10783	0.10823	0.10892	0.10917	0.10942	0.11	0.11055	0.11037	0.11085	0.11145	0.1119	0.11225	0.11302	0.11335	0.11375	0.11437	0.1147	0.1153	0.11598	0.11693	0.11723	0.11808	0.11855
CDC25	YGL197W_1	0.0968	0.09815	0.0984	0.098325	0.09865	0.0991	0.0997	0.099925	0.1004	0.10087	0.10118	0.10173	0.102	0.10265	0.10295	0.10327	0.10353	0.10388	0.104	0.1046	0.10488	0.10525	0.10553	0.1058	0.10615	0.10667	0.10717	0.10753	0.10795	0.10825	0.1087	0.10892	0.109	0.1094	0.11	0.11045	0.11068	0.1111	0.11185	0.1121	0.11243	0.11303	0.11333	0.11372	0.11458	0.1149	0.11563	0.11633
LSB3	YCR009C_1	0.096275	0.0973	0.098025	0.09825	0.0986	0.099175	0.099675	0.10008	0.10055	0.10118	0.1015	0.1019	0.1023	0.10287	0.10312	0.1035	0.10375	0.10402	0.1043	0.10488	0.10525	0.1057	0.10588	0.10638	0.10665	0.10705	0.10753	0.10765	0.10805	0.10855	0.10923	0.10968	0.10985	0.11035	0.11083	0.11123	0.11172	0.11215	0.1127	0.1133	0.1137	0.11438	0.11475	0.1152	0.11612	0.1164	0.11712	0.11783
MYO5	YHR114W_1	0.097425	0.098825	0.0995	0.099125	0.09935	0.09985	0.1003	0.10058	0.1012	0.1014	0.10173	0.1021	0.10248	0.1028	0.10303	0.10337	0.10365	0.10398	0.10425	0.1046	0.105	0.10545	0.10573	0.10608	0.10643	0.1067	0.10725	0.10753	0.10813	0.1084	0.10888	0.10947	0.10978	0.11043	0.11078	0.11122	0.11183	0.11232	0.1129	0.11348	0.11395	0.11465	0.1152	0.11568	0.11653	0.11687	0.11755	0.11815
RVS167	YDL160C_1	0.09745	0.099	0.099425	0.0993	0.09965	0.099975	0.10028	0.10042	0.10078	0.10113	0.10133	0.10167	0.10178	0.10218	0.10238	0.10255	0.10308	0.10337	0.10375	0.104	0.10445	0.1047	0.10508	0.10565	0.10583	0.1063	0.10675	0.10728	0.10745	0.10782	0.10818	0.10885	0.10935	0.10953	0.10992	0.1101	0.11083	0.11105	0.11125	0.11175	0.11187	0.11255	0.1127	0.113	0.11383	0.11418	0.1145	0.11497
SLA1-1	YER166W_1	0.097875	0.099125	0.099775	0.099975	0.1006	0.10103	0.1017	0.10208	0.10265	0.10318	0.10365	0.1042	0.10455	0.10508	0.1054	0.10563	0.10602	0.1065	0.10683	0.10718	0.10767	0.10805	0.1083	0.10867	0.10918	0.10933	0.10978	0.11013	0.1105	0.111	0.11165	0.1122	0.11238	0.1127	0.1134	0.11383	0.11403	0.11485	0.11513	0.1155	0.1161	0.11663	0.11715	0.1175	0.11823	0.11887	0.1195	0.12007
SLA1-2	YGR229C_1	0.09955	0.1007	0.10203	0.10245	0.10295	0.1034	0.10393	0.10453	0.1049	0.10543	0.10577	0.10635	0.1067	0.10717	0.10742	0.1077	0.10813	0.10848	0.109	0.10935	0.10985	0.1101	0.11048	0.1108	0.11143	0.1117	0.11203	0.1124	0.11282	0.11328	0.11393	0.11445	0.11483	0.11533	0.11577	0.11623	0.1169	0.11735	0.11787	0.1185	0.11905	0.11965	0.1203	0.1208	0.12157	0.12213	0.1228	0.12368
ABP1	YFR004W_2	0.097975	0.0991	0.09995	0.10018	0.10073	0.10148	0.10205	0.10253	0.1031	0.10362	0.10392	0.10425	0.10477	0.1052	0.1053	0.1055	0.10605	0.10618	0.1064	0.10708	0.10738	0.10778	0.108	0.10835	0.1089	0.10913	0.10955	0.10992	0.11032	0.1107	0.11105	0.1118	0.11205	0.1123	0.11275	0.11322	0.11365	0.11408	0.1147	0.11508	0.11553	0.11602	0.11655	0.117	0.11785	0.1185	0.11903	0.11963
BBC1 Deleted	YFR024C-A_1	0.09685	0.09805	0.098625	0.098825	0.099175	0.10028	0.10055	0.10115	0.1016	0.1023	0.10255	0.10323	0.10353	0.10415	0.1041	0.10455	0.10488	0.10533	0.1055	0.1057	0.10613	0.10618	0.10625	0.10675	0.10688	0.10742	0.10778	0.10803	0.10825	0.10883	0.10908	0.10932	0.10992	0.1099	0.11032	0.11058	0.11113	0.11193	0.11205	0.11233	0.11302	0.11307	0.11375	0.11405	0.11458	0.11505	0.1154	0.1158
BZZ1-1 Deleted	YGL206C_2	0.099325	0.10005	0.10035	0.10055	0.10053	0.10142	0.1016	0.1023	0.10255	0.10323	0.10348	0.10408	0.10408	0.10465	0.10488	0.10513	0.10533	0.10585	0.1061	0.10652	0.10667	0.10685	0.10675	0.10717	0.10748	0.1078	0.10807	0.10828	0.10867	0.10883	0.10925	0.1094	0.11003	0.1101	0.11053	0.11068	0.1113	0.11165	0.1121	0.11215	0.11277	0.11298	0.1136	0.11385	0.11437	0.11478	0.11522	0.11565
LSB3 Deleted	YLR332W_2	0.10233	0.1031	0.10365	0.1035	0.10392	0.1051	0.10555	0.1064	0.10673	0.1076	0.1078	0.10848	0.10883	0.10928	0.10978	0.10997	0.1102	0.11078	0.1111	0.11155	0.11168	0.11195	0.11205	0.11268	0.11312	0.11363	0.11403	0.1146	0.1153	0.11577	0.11675	0.11712	0.11808	0.11858	0.1196	0.12015	0.1214	0.1223	0.12305	0.12398	0.12507	0.126	0.12717	0.12812	0.12935	0.13053	0.13158	0.13288
MYO5 Deleted	YFR004W_2	0.099575	0.10058	0.10192	0.1023	0.10265	0.10385	0.1044	0.10533	0.10575	0.1065	0.10695	0.10758	0.10788	0.1083	0.1086	0.1088	0.1094	0.10998	0.1104	0.11125	0.11145	0.11173	0.1121	0.11257	0.11295	0.11347	0.11387	0.11423	0.11465	0.11503	0.11572	0.11593	0.11655	0.1169	0.11765	0.11802	0.1187	0.1194	0.11958	0.12013	0.12088	0.12138	0.12207	0.1228	0.12348	0.1245	0.12485	0.12555
BEM1-2 Deleted	YDR379W_1	0.098975	0.10012	0.10062	0.10045	0.10095	0.10178	0.10218	0.1026	0.10295	0.10362	0.10393	0.10453	0.10465	0.1053	0.10538	0.10588	0.10595	0.10663	0.1069	0.10733	0.1077	0.10755	0.10763	0.10795	0.1082	0.1086	0.109	0.10917	0.10948	0.11	0.1102	0.1105	0.11113	0.11122	0.11155	0.11185	0.11223	0.1128	0.113	0.1133	0.11393	0.11405	0.1147	0.11513	0.11548	0.11597	0.11648	0.11685
CDC25 Deleted	YGL197W_1	0.10037	0.101	0.10098	0.10047	0.10058	0.10118	0.10148	0.10185	0.10208	0.10255	0.10275	0.10325	0.10352	0.1038	0.1038	0.1043	0.1043	0.10493	0.10528	0.10563	0.1058	0.10577	0.1058	0.1061	0.10633	0.1067	0.1069	0.10725	0.10735	0.10767	0.10803	0.1084	0.1087	0.1088	0.10917	0.10955	0.10998	0.11045	0.11053	0.11072	0.1114	0.1113	0.11185	0.11208	0.11255	0.11285	0.11333	0.1137
LSB3 Deleted	YCR009C_1	0.099925	0.1006	0.10105	0.10118	0.10153	0.10237	0.10287	0.1034	0.1037	0.10423	0.10455	0.10515	0.10523	0.10583	0.1057	0.10625	0.10633	0.107	0.10715	0.10748	0.10778	0.10788	0.1077	0.10803	0.1083	0.10865	0.10903	0.10925	0.1096	0.10988	0.11033	0.11055	0.11113	0.11138	0.11162	0.11195	0.1124	0.1129	0.11328	0.11362	0.11408	0.1143	0.11518	0.1153	0.11575	0.11615	0.11683	0.11738
MYO5 Deleted	YHR114W_1	0.10083	0.1019	0.1022	0.10248	0.10303	0.1037	0.10413	0.1048	0.10492	0.10568	0.1058	0.10638	0.10648	0.10717	0.10725	0.1078	0.10783	0.10842	0.10873	0.10905	0.10932	0.10933	0.10942	0.10967	0.10988	0.1103	0.11065	0.11095	0.11138	0.11178	0.1124	0.1124	0.11323	0.11328	0.1138	0.11398	0.11455	0.1152	0.1155	0.1158	0.1166	0.11675	0.11758	0.11795	0.11852	0.11898	0.11968	0.12025
RVS167 Deleted	YDL160C_1	0.098475	0.09955	0.099675	0.09975	0.10018	0.10085	0.10133	0.10185	0.10208	0.10273	0.10288	0.10348	0.1036	0.10438	0.10435	0.105	0.105	0.10568	0.10588	0.10643	0.1066	0.10667	0.10667	0.10695	0.1072	0.10753	0.10798	0.10817	0.10853	0.10885	0.10933	0.10947	0.1101	0.11035	0.11088	0.111	0.11157	0.11208	0.11245	0.11272	0.11323	0.11363	0.1143	0.1146	0.11507	0.1155	0.1161	0.1167
SLA1-1 Deleted	YER166W_1	0.1004	0.10155	0.10165	0.10195	0.10235	0.10323	0.10355	0.10415	0.10438	0.10508	0.10523	0.10588	0.10592	0.10663	0.10673	0.1071	0.10725	0.10788	0.10808	0.10863	0.10865	0.1088	0.10875	0.10923	0.1095	0.10972	0.11023	0.11035	0.111	0.1111	0.11153	0.11172	0.11232	0.11245	0.11285	0.11308	0.1136	0.11408	0.11447	0.11468	0.1153	0.11555	0.11618	0.11655	0.11695	0.11748	0.1179	0.11855
SLA1-2 Deleted	YGR229C_1	0.1015	0.10263	0.10383	0.10423	0.10463	0.1054	0.10592	0.10663	0.10698	0.10788	0.10813	0.10867	0.10888	0.1096	0.10975	0.1103	0.1105	0.11123	0.11163	0.11182	0.112	0.11218	0.11232	0.11277	0.11323	0.11373	0.11403	0.11433	0.11478	0.11518	0.11567	0.11602	0.11658	0.1169	0.11733	0.1176	0.11823	0.11877	0.11932	0.1196	0.12038	0.12077	0.12145	0.1219	0.12245	0.12303	0.12362	0.12435
ABP1 Deleted	YFR004W_2	0.10063	0.10117	0.10203	0.102	0.10235	0.10337	0.1038	0.10432	0.10448	0.1052	0.10535	0.10595	0.10603	0.10663	0.10675	0.107	0.10715	0.10768	0.10785	0.10842	0.10847	0.10875	0.10853	0.10888	0.10915	0.10948	0.10978	0.11005	0.1105	0.11078	0.11113	0.11143	0.11213	0.11233	0.11295	0.11318	0.11375	0.1144	0.11498	0.11513	0.11587	0.1163	0.11703	0.11755	0.11823	0.11892	0.11955	0.12027
BBC1	YHR114W_1	0.0977	0.0987	0.099475	0.099225	0.09965	0.10025	0.10053	0.10108	0.1014	0.10183	0.10192	0.10268	0.10262	0.10358	0.10368	0.10418	0.10448	0.1049	0.10538	0.10582	0.1059	0.106	0.1063	0.10645	0.10675	0.10713	0.1073	0.1076	0.10813	0.10855	0.10892	0.10945	0.1098	0.11015	0.10992	0.11032	0.11075	0.1113	0.1114	0.11175	0.11233	0.11225	0.11282	0.11315	0.11393	0.114	0.11428	0.1146
BZZ1-2	YHR064C_2	0.09985	0.099975	0.10085	0.10093	0.10148	0.10235	0.1026	0.10333	0.1036	0.10428	0.10458	0.1052	0.1052	0.10573	0.10575	0.10615	0.1063	0.1069	0.10705	0.10763	0.10768	0.1075	0.10745	0.10773	0.10825	0.10845	0.10865	0.10908	0.10928	0.10955	0.11	0.11033	0.1109	0.11103	0.1114	0.11165	0.11235	0.11272	0.1134	0.11358	0.11408	0.11442	0.1148	0.1151	0.11588	0.1164	0.11683	0.1174
LSB3	YOR081C_2	0.0991	0.099575	0.10012	0.10008	0.1004	0.10128	0.10168	0.1023	0.10258	0.10323	0.10342	0.10403	0.10428	0.10475	0.10488	0.10515	0.10517	0.10593	0.10595	0.10683	0.1067	0.10663	0.10655	0.10675	0.10713	0.10753	0.10767	0.10798	0.1082	0.10863	0.10903	0.10918	0.1096	0.1098	0.11013	0.11013	0.11063	0.11113	0.1115	0.1118	0.11213	0.1122	0.11273	0.11285	0.11322	0.11355	0.11388	0.1146
NBP2	YCL024W_2	0.098475	0.099075	0.0998	0.099675	0.1004	0.10143	0.1019	0.10258	0.10273	0.10337	0.10368	0.1041	0.10415	0.1046	0.1048	0.10517	0.10528	0.10613	0.10633	0.107	0.10732	0.10743	0.10758	0.10783	0.10842	0.1089	0.10918	0.10945	0.10992	0.1102	0.1108	0.11095	0.11158	0.1117	0.11227	0.11238	0.11285	0.11345	0.1137	0.11445	0.11468	0.11485	0.11565	0.11578	0.11648	0.11685	0.11745	0.11778
BEM1-2	YER114C_1	0.09595	0.0969	0.097125	0.0971	0.0975	0.09815	0.0982	0.098825	0.099175	0.099525	0.099575	0.10005	0.10008	0.10075	0.10083	0.1011	0.1013	0.10195	0.10233	0.10268	0.10283	0.10275	0.1028	0.10303	0.1035	0.10375	0.10405	0.10425	0.10455	0.10507	0.10563	0.10613	0.10655	0.1068	0.10757	0.10775	0.1085	0.1089	0.10933	0.10972	0.11033	0.1106	0.11107	0.11153	0.11222	0.11275	0.11293	0.11337
HOF1	YFR024C-A_1	0.097525	0.098675	0.098925	0.09905	0.099625	0.1004	0.10055	0.10133	0.1014	0.10195	0.1021	0.10278	0.10262	0.10337	0.10333	0.10367	0.10373	0.10443	0.10477	0.10493	0.105	0.10515	0.10528	0.10533	0.1055	0.1058	0.106	0.10628	0.10652	0.1069	0.10703	0.10738	0.1079	0.10795	0.10828	0.10828	0.10878	0.10935	0.10948	0.10975	0.11013	0.11018	0.11035	0.1107	0.1113	0.1116	0.11168	0.1119
MYO3	YBL007C_1	0.0963	0.0974	0.09795	0.0981	0.098725	0.09945	0.0997	0.10035	0.10067	0.1012	0.10125	0.10212	0.10203	0.1024	0.10245	0.10278	0.10292	0.10348	0.10373	0.10413	0.10417	0.10417	0.10415	0.1043	0.10465	0.1049	0.105	0.10505	0.1054	0.10573	0.10602	0.1064	0.10678	0.1069	0.1074	0.1073	0.10783	0.1083	0.1086	0.10883	0.10928	0.10958	0.10978	0.11023	0.11078	0.11118	0.11138	0.11163
MYO5	YKL051W_1	0.09935	0.09995	0.10018	0.10012	0.10073	0.10165	0.10173	0.10243	0.10278	0.10325	0.10335	0.1041	0.10393	0.10453	0.1046	0.10483	0.10505	0.10565	0.10583	0.10623	0.10645	0.1065	0.10627	0.10655	0.1068	0.10732	0.10743	0.10763	0.10818	0.1086	0.10885	0.10928	0.10992	0.11005	0.11058	0.1106	0.11135	0.11168	0.1122	0.11258	0.11297	0.11325	0.11378	0.11435	0.115	0.11543	0.11575	0.1163
RVS167	YDR388W_1	0.0865	0.0868	0.087125	0.087225	0.087425	0.0879	0.087575	0.08785	0.087875	0.087975	0.0877	0.088025	0.087675	0.087875	0.08765	0.087675	0.087475	0.0879	0.087825	0.08795	0.087875	0.087675	0.087275	0.08735	0.087475	0.08745	0.0874	0.087325	0.0873	0.087475	0.08755	0.087425	0.087575	0.0874	0.087575	0.0873	0.08775	0.0876	0.0876	0.087575	0.08765	0.087475	0.08735	0.0874	0.08765	0.0877	0.08745	0.0874
SLA1-1	YGL242C_1	0.0999	0.10108	0.10158	0.10178	0.1025	0.10345	0.10373	0.1044	0.1048	0.10543	0.10575	0.10633	0.10635	0.10708	0.10698	0.1074	0.10758	0.10805	0.10815	0.10898	0.10895	0.10913	0.10878	0.10923	0.1095	0.10985	0.11013	0.1105	0.11085	0.11125	0.1117	0.11197	0.11253	0.1126	0.1132	0.11322	0.11395	0.11443	0.11497	0.11525	0.11568	0.1161	0.11645	0.11692	0.11765	0.11802	0.1183	0.11893
SLA1-2	YIR003W_1	0.1017	0.10242	0.1031	0.10288	0.1036	0.10465	0.10485	0.1056	0.10602	0.10663	0.10688	0.10755	0.10753	0.108	0.10813	0.10848	0.1086	0.10917	0.10943	0.11013	0.11023	0.10995	0.11003	0.1104	0.1108	0.11118	0.1113	0.11152	0.112	0.1124	0.11303	0.11315	0.11368	0.1142	0.1145	0.1145	0.11533	0.1157	0.1163	0.1165	0.11705	0.1177	0.11777	0.11823	0.119	0.11945	0.11973	0.12035
ABP1	YAR042W_2	0.10118	0.10125	0.10228	0.10227	0.1029	0.1039	0.10428	0.10505	0.10543	0.10608	0.10638	0.10708	0.10698	0.10755	0.1077	0.108	0.10808	0.10878	0.109	0.10962	0.10965	0.1095	0.10948	0.10985	0.11043	0.11053	0.1108	0.11125	0.1115	0.11183	0.11233	0.11255	0.11318	0.11325	0.1139	0.11383	0.11458	0.11487	0.11545	0.11562	0.11618	0.1165	0.11673	0.117	0.1177	0.11803	0.11845	0.11908
BBC1 Deleted	YHR114W_1	0.09875	0.0989	0.099175	0.09915	0.099725	0.10068	0.10115	0.1018	0.10185	0.10275	0.10295	0.10362	0.1043	0.10485	0.10448	0.1048	0.1049	0.1058	0.10585	0.10665	0.10633	0.1063	0.10655	0.10663	0.10715	0.1076	0.1079	0.1078	0.10815	0.10853	0.10903	0.1095	0.11015	0.11025	0.11015	0.11048	0.11078	0.11138	0.1117	0.1119	0.11245	0.11247	0.11295	0.1134	0.11372	0.11413	0.1148	0.11495
BZZ1-2 Deleted	YHR064C_2	0.10025	0.1009	0.10168	0.10195	0.1024	0.1034	0.10395	0.10477	0.10492	0.10573	0.10617	0.10658	0.1068	0.10725	0.1074	0.1079	0.10783	0.10855	0.10853	0.10915	0.10948	0.10932	0.10928	0.10958	0.10975	0.11018	0.11058	0.1109	0.11125	0.11155	0.1122	0.11265	0.11333	0.11368	0.1142	0.11443	0.11493	0.11578	0.11635	0.1168	0.11753	0.118	0.11853	0.1191	0.12005	0.1205	0.12158	0.12205
LSB3 Deleted	YOR081C_2	0.10105	0.1014	0.1024	0.1021	0.10248	0.10358	0.10405	0.10485	0.10513	0.106	0.10635	0.107	0.10723	0.10775	0.10795	0.10868	0.10858	0.1092	0.10942	0.10985	0.11043	0.11007	0.11	0.11035	0.11063	0.11113	0.11138	0.11193	0.11193	0.11263	0.113	0.11328	0.11403	0.1141	0.1144	0.11448	0.1148	0.11553	0.11605	0.11622	0.11678	0.11693	0.11737	0.11765	0.11815	0.11843	0.11908	0.11945
NBP2 Deleted	YCL024W_2	0.1015	0.10228	0.1034	0.10315	0.10362	0.10488	0.10553	0.10635	0.10695	0.10788	0.10827	0.10845	0.10898	0.10928	0.10938	0.10998	0.1101	0.11108	0.1114	0.11225	0.11282	0.11318	0.11305	0.11338	0.11403	0.11465	0.11485	0.11575	0.11587	0.11643	0.11748	0.11748	0.11815	0.11865	0.11908	0.11923	0.11948	0.12043	0.1209	0.12133	0.12207	0.12227	0.12283	0.1234	0.12415	0.12473	0.12543	0.12582
BEM1-2 Deleted	YER114C_1	0.096625	0.0967	0.09715	0.097125	0.0974	0.09825	0.09845	0.099	0.0991	0.09955	0.099725	0.10022	0.10022	0.10075	0.10078	0.1011	0.10112	0.10183	0.10175	0.1023	0.1023	0.10218	0.10215	0.10225	0.10252	0.10275	0.10283	0.10313	0.10325	0.10345	0.10427	0.10423	0.10493	0.10478	0.10508	0.10523	0.10555	0.10593	0.10628	0.10633	0.10678	0.1071	0.1073	0.10755	0.10788	0.1083	0.10915	0.10878
HOF1 Deleted	YFR024C-A_1	0.1002	0.10085	0.1011	0.10112	0.1016	0.10252	0.10298	0.10373	0.104	0.10483	0.10583	0.10578	0.10608	0.1067	0.10695	0.10768	0.10742	0.10813	0.10805	0.10867	0.1091	0.10895	0.10923	0.10945	0.1095	0.10977	0.1103	0.11045	0.11035	0.1107	0.11135	0.11193	0.11228	0.11245	0.1125	0.113	0.11293	0.11365	0.1138	0.11397	0.11443	0.11458	0.1148	0.1151	0.1157	0.1158	0.11673	0.11643
MYO3 Deleted	YBL007C_1	0.098775	0.099475	0.099975	0.1001	0.10065	0.10158	0.10192	0.10263	0.10275	0.10335	0.10355	0.10408	0.1042	0.1046	0.10475	0.10502	0.10515	0.10588	0.10578	0.1063	0.1064	0.1062	0.10623	0.10663	0.107	0.1069	0.1072	0.10733	0.1076	0.1078	0.10835	0.10865	0.10925	0.10935	0.10955	0.1097	0.1099	0.11065	0.11097	0.11137	0.1118	0.1122	0.1123	0.1125	0.11283	0.11338	0.114	0.1142
MYO5 Deleted	YKL051W_1	0.1017	0.10217	0.10265	0.1024	0.10287	0.10378	0.10408	0.10485	0.10505	0.1057	0.10585	0.10648	0.10658	0.10713	0.10725	0.10775	0.1076	0.10833	0.10842	0.10908	0.10925	0.10893	0.10913	0.10915	0.10957	0.1097	0.10992	0.1102	0.1105	0.11085	0.11133	0.11182	0.11255	0.1129	0.11275	0.11303	0.11328	0.11408	0.11453	0.11483	0.11538	0.11558	0.11605	0.11652	0.117	0.11735	0.11818	0.11833
RVS167 Deleted	YDR388W_1	0.086075	0.086175	0.0867	0.086925	0.08705	0.08745	0.087325	0.087575	0.08745	0.087625	0.087475	0.087625	0.087525	0.0875	0.0873	0.087375	0.087075	0.087475	0.08725	0.087575	0.0875	0.087025	0.0867	0.08685	0.086725	0.0867	0.086725	0.086575	0.086625	0.08665	0.0868	0.086775	0.087075	0.0869	0.086825	0.086875	0.086725	0.087025	0.087075	0.087	0.087125	0.087	0.08695	0.0869	0.087075	0.086925	0.087225	0.086875
SLA1-1 Deleted	YGL242C_1	0.10025	0.10098	0.10145	0.1017	0.10228	0.10315	0.10362	0.1044	0.10455	0.10535	0.10575	0.10608	0.10625	0.10693	0.10693	0.10748	0.1073	0.10795	0.108	0.10858	0.1088	0.1086	0.10878	0.10908	0.10928	0.10953	0.10992	0.11013	0.11045	0.11085	0.1114	0.11175	0.11225	0.11245	0.1127	0.11312	0.1132	0.11397	0.11437	0.1147	0.11538	0.11563	0.11595	0.1164	0.11698	0.11723	0.11818	0.11823
SLA1-2 Deleted	YIR003W_1	0.10048	0.10103	0.10135	0.10125	0.10175	0.10265	0.10323	0.10395	0.1041	0.10488	0.1051	0.10567	0.10585	0.10628	0.10645	0.1068	0.10685	0.10748	0.10757	0.10825	0.1083	0.10825	0.1081	0.1083	0.10863	0.10888	0.10928	0.1094	0.10975	0.11015	0.11055	0.11088	0.1116	0.11158	0.11188	0.11208	0.11228	0.113	0.1132	0.11368	0.11425	0.11435	0.11475	0.11513	0.11565	0.11575	0.1164	0.11678
ABP1 Deleted	YAR042W_2	0.10085	0.10128	0.10198	0.10175	0.10235	0.10345	0.10385	0.10468	0.10483	0.10565	0.10602	0.10655	0.1066	0.10707	0.10723	0.10775	0.1076	0.10835	0.10838	0.10907	0.1091	0.109	0.10917	0.10925	0.10953	0.10985	0.11028	0.1105	0.11065	0.111	0.11157	0.11205	0.1128	0.11288	0.1132	0.11333	0.11368	0.1144	0.11485	0.11513	0.11563	0.11585	0.11618	0.1166	0.1172	0.1175	0.11823	0.1185
BBC1	YKR048C_1	0.0989	0.0988	0.09905	0.099225	0.0997	0.10085	0.10125	0.10173	0.10195	0.10295	0.10327	0.10367	0.10378	0.1044	0.10475	0.105	0.10528	0.10583	0.10573	0.10625	0.10608	0.10635	0.10638	0.10675	0.1071	0.10723	0.10767	0.10743	0.1078	0.10865	0.10863	0.10913	0.10965	0.10983	0.11003	0.11018	0.11038	0.11122	0.11165	0.1116	0.1126	0.11253	0.11325	0.11345	0.11363	0.11385	0.11445	0.11518
BZZ1-2	YBL039C_2	0.098075	0.098175	0.098825	0.0988	0.099	0.1	0.10028	0.10092	0.10108	0.1018	0.1018	0.1024	0.10243	0.10295	0.10287	0.1032	0.10328	0.1041	0.10403	0.1045	0.1046	0.10452	0.10435	0.1045	0.10485	0.10535	0.10542	0.10545	0.10563	0.10593	0.10638	0.10673	0.10708	0.10708	0.10753	0.10767	0.10795	0.10885	0.1088	0.10915	0.1095	0.10988	0.10992	0.11018	0.1108	0.11115	0.1116	0.1118
LSB3	YMR216C_2	0.099125	0.099225	0.099425	0.099	0.099425	0.10025	0.1005	0.101	0.10137	0.10183	0.10185	0.10262	0.10248	0.10305	0.10298	0.1032	0.10323	0.10402	0.10408	0.1045	0.10447	0.10423	0.1041	0.10418	0.10465	0.105	0.10505	0.10533	0.10543	0.10598	0.10622	0.10643	0.10688	0.1069	0.1074	0.10733	0.10753	0.10848	0.10858	0.1089	0.10928	0.10947	0.10978	0.11	0.11043	0.11075	0.1112	0.11157
PE13	YAL005C_2	0.0986	0.0993	0.09945	0.099625	0.10017	0.10123	0.10175	0.1025	0.10278	0.1032	0.1032	0.10375	0.10385	0.10452	0.10465	0.10483	0.10495	0.10613	0.10625	0.10675	0.1069	0.10693	0.10695	0.10717	0.10767	0.10803	0.10873	0.1086	0.10917	0.10952	0.1101	0.11022	0.11107	0.11097	0.11175	0.1117	0.11198	0.11297	0.11318	0.1138	0.11403	0.11468	0.11505	0.1153	0.116	0.11645	0.11693	0.1175
BEM1-2	YML016C_1	0.0989	0.098975	0.099475	0.09935	0.099825	0.10095	0.10087	0.1013	0.10148	0.10233	0.10223	0.10275	0.10283	0.1031	0.10355	0.1037	0.10358	0.1041	0.10458	0.10485	0.10475	0.1045	0.1045	0.10472	0.10473	0.10498	0.10535	0.10528	0.10538	0.10567	0.10605	0.10625	0.10683	0.1069	0.10705	0.10717	0.10743	0.10828	0.10822	0.10848	0.10898	0.10915	0.10965	0.10978	0.11005	0.11057	0.11093	0.11115
HOF1	YHR016C_1	0.1019	0.10228	0.10267	0.10273	0.10323	0.10435	0.10458	0.1052	0.10567	0.10638	0.10673	0.10723	0.1073	0.1079	0.10842	0.10845	0.10835	0.10925	0.10915	0.10977	0.1099	0.10988	0.1099	0.1105	0.11018	0.1105	0.11095	0.1112	0.11108	0.11153	0.11183	0.11222	0.11288	0.1128	0.11328	0.11328	0.11353	0.11435	0.1145	0.11485	0.11545	0.11565	0.1158	0.11603	0.11653	0.1169	0.11737	0.11775
MYO3	YCR030C_1	0.097275	0.0978	0.098575	0.09835	0.098975	0.099675	0.099825	0.10035	0.10045	0.10128	0.1012	0.1017	0.10175	0.10215	0.10208	0.10233	0.10243	0.10302	0.1032	0.10342	0.10337	0.1031	0.10312	0.10345	0.10348	0.10377	0.1038	0.10398	0.104	0.10428	0.10458	0.10493	0.10517	0.10538	0.10553	0.10555	0.1057	0.10645	0.10648	0.10677	0.1071	0.10728	0.10748	0.10755	0.10788	0.10815	0.10867	0.10883
MYO5	YFR024C-A_1	0.099575	0.099875	0.10025	0.10015	0.10073	0.1015	0.10173	0.1023	0.10268	0.10333	0.10333	0.10388	0.1038	0.10438	0.10442	0.10458	0.10475	0.10555	0.10555	0.10598	0.10623	0.1058	0.10585	0.10603	0.10627	0.10665	0.10692	0.10685	0.10715	0.10765	0.10795	0.1084	0.10875	0.1091	0.1095	0.1095	0.10973	0.1106	0.11103	0.11145	0.11205	0.1121	0.1127	0.11302	0.11358	0.11425	0.1147	0.1152
RVS167	YER166W_1	0.10012	0.10018	0.10055	0.10078	0.10128	0.10223	0.10262	0.10305	0.10353	0.1042	0.10413	0.10478	0.1046	0.10528	0.10518	0.1054	0.10555	0.10625	0.10627	0.1069	0.107	0.10663	0.10663	0.10698	0.1075	0.10717	0.10758	0.10773	0.10788	0.1084	0.10873	0.10948	0.10973	0.10988	0.11025	0.1104	0.11065	0.11165	0.11177	0.11222	0.1126	0.11312	0.11343	0.11375	0.1143	0.11487	0.11555	0.1168
SLA1-1	YGR229C_1	0.10098	0.10125	0.10158	0.10193	0.10237	0.10312	0.10358	0.10405	0.1046	0.10527	0.10533	0.10613	0.10603	0.1068	0.10668	0.107	0.1072	0.10803	0.1081	0.10845	0.10858	0.1083	0.10842	0.10863	0.10878	0.109	0.10935	0.10948	0.10978	0.11035	0.11058	0.11113	0.11145	0.11162	0.11218	0.1121	0.1124	0.11328	0.11352	0.11408	0.11462	0.11495	0.11522	0.11558	0.1163	0.11685	0.11743	0.11768
SLA1-2	YKL054C_1	0.09975	0.099775	0.10078	0.10043	0.10085	0.1015	0.10167	0.10245	0.10258	0.10325	0.1033	0.10408	0.1038	0.10455	0.10428	0.10463	0.10465	0.10533	0.10535	0.1059	0.1058	0.10575	0.10563	0.1059	0.10623	0.10655	0.1069	0.1068	0.10723	0.10772	0.10798	0.1084	0.1089	0.10907	0.10953	0.10967	0.11003	0.11095	0.11105	0.1117	0.11213	0.11257	0.11283	0.11325	0.1138	0.1144	0.11488	0.11537
ABP1	YBR200W_2	0.09935	0.099625	0.10028	0.09985	0.10058	0.10123	0.1015	0.10215	0.1024	0.1029	0.103	0.10368	0.10362	0.10418	0.10413	0.10453	0.10463	0.10543	0.10535	0.10593	0.1059	0.10585	0.10565	0.10578	0.10617	0.1064	0.10663	0.10673	0.10683	0.10723	0.10765	0.10808	0.1085	0.1085	0.10895	0.10898	0.10938	0.10988	0.1102	0.1106	0.11083	0.11105	0.11128	0.11157	0.11213	0.11263	0.1131	0.1133
BBC1 Deleted	YKR048C_1	0.1026	0.1027	0.1036	0.10385	0.1044	0.10567	0.10667	0.10775	0.10817	0.1084	0.10953	0.11007	0.10992	0.11113	0.11103	0.1118	0.11128	0.11205	0.11215	0.11285	0.11273	0.11243	0.1126	0.11308	0.11357	0.11363	0.11413	0.11413	0.11475	0.11545	0.1157	0.11573	0.11668	0.11688	0.11677	0.11745	0.11718	0.1181	0.11848	0.1194	0.1195	0.11985	0.12023	0.12053	0.12083	0.1208	0.1218	0.12235
BZZ1-2 Deleted	YBL039C_2	0.0991	0.098725	0.0992	0.0988	0.099375	0.1002	0.10062	0.1013	0.10158	0.1025	0.10262	0.10298	0.10325	0.10343	0.10368	0.10388	0.10405	0.1045	0.1048	0.10515	0.1053	0.10515	0.10518	0.10513	0.1055	0.10565	0.10598	0.10638	0.10642	0.10658	0.10703	0.10738	0.1079	0.10805	0.1085	0.10853	0.10905	0.10955	0.11003	0.11025	0.11057	0.11115	0.1112	0.11143	0.11232	0.1126	0.11343	0.11345
LSB3 Deleted	YMR216C_2	0.0984	0.098575	0.09935	0.099075	0.099425	0.1002	0.10053	0.10108	0.1013	0.10193	0.1022	0.10265	0.10273	0.103	0.10305	0.1034	0.10328	0.10402	0.1041	0.1047	0.10465	0.1041	0.10408	0.10418	0.1046	0.10473	0.10495	0.10525	0.1054	0.1057	0.1063	0.10645	0.1069	0.107	0.10725	0.10742	0.10778	0.10833	0.10888	0.1091	0.10955	0.1098	0.11	0.11033	0.1108	0.11118	0.1119	0.11238
PE13 Deleted	YAL005C_2	0.0979	0.098575	0.0993	0.0991	0.0997	0.10065	0.1014	0.10198	0.10225	0.10305	0.10283	0.10337	0.10362	0.10402	0.10405	0.10463	0.10493	0.10538	0.10588	0.10663	0.10685	0.10683	0.10695	0.10705	0.10755	0.10795	0.1081	0.1091	0.10878	0.1094	0.10997	0.11027	0.11083	0.11115	0.11143	0.11175	0.1122	0.11268	0.11335	0.11378	0.1139	0.11463	0.1152	0.1153	0.11655	0.11658	0.11727	0.11788
BEM1-2 Deleted	YML016C_1	0.10003	0.099925	0.1002	0.1004	0.10123	0.10215	0.10242	0.10315	0.10345	0.10405	0.10485	0.10508	0.10495	0.10563	0.1058	0.10642	0.10633	0.10685	0.10725	0.10768	0.1081	0.10733	0.10728	0.10748	0.10792	0.10813	0.10848	0.10853	0.10865	0.10935	0.1096	0.11033	0.11035	0.11055	0.1106	0.11155	0.11113	0.11172	0.11225	0.11228	0.11283	0.11313	0.11345	0.1138	0.1142	0.11455	0.11518	0.11528
HOF1 Deleted	YHR016C_1	0.1011	0.10105	0.10133	0.10198	0.10208	0.10318	0.10362	0.10458	0.1048	0.1056	0.1061	0.10645	0.10665	0.10738	0.1075	0.10775	0.10798	0.10863	0.10873	0.10963	0.1097	0.10958	0.10958	0.1096	0.1098	0.11025	0.1104	0.11107	0.11078	0.11135	0.1115	0.11185	0.11268	0.11285	0.11328	0.11328	0.11372	0.11408	0.11458	0.11475	0.11532	0.11552	0.11545	0.1155	0.11675	0.11685	0.11748	0.11763
MYO3 Deleted	YCR030C_1	0.10095	0.10083	0.10117	0.10103	0.10155	0.1026	0.10273	0.10362	0.10362	0.10438	0.1047	0.10513	0.10543	0.106	0.10613	0.10642	0.1065	0.10715	0.10767	0.10792	0.10832	0.10793	0.1078	0.10813	0.10858	0.10853	0.10888	0.1093	0.10953	0.11005	0.1102	0.11055	0.1109	0.11115	0.11168	0.11223	0.11175	0.1123	0.1129	0.11347	0.1137	0.11372	0.1139	0.11385	0.11447	0.1147	0.11555	0.11608
MYO5 Deleted	YFR024C-A_1	0.10095	0.101	0.10137	0.10148	0.10215	0.10308	0.10342	0.10415	0.10438	0.10503	0.1055	0.1061	0.10603	0.10685	0.10692	0.10738	0.10747	0.10815	0.10788	0.10873	0.10867	0.1081	0.1082	0.10848	0.10903	0.10935	0.10972	0.10965	0.1101	0.11078	0.11115	0.11135	0.11195	0.11228	0.11238	0.11295	0.11285	0.1135	0.11425	0.11447	0.1148	0.11502	0.11587	0.11628	0.11665	0.1169	0.11773	0.11833
RVS167 Deleted	YER166W_1	0.10158	0.1017	0.10223	0.1023	0.10287	0.10405	0.10433	0.10515	0.10548	0.10642	0.10665	0.10718	0.1075	0.1078	0.10807	0.10842	0.1085	0.1092	0.10913	0.11038	0.10985	0.10975	0.10965	0.10992	0.11058	0.11075	0.11135	0.1112	0.11165	0.1121	0.11272	0.11297	0.11345	0.11385	0.11395	0.1147	0.1144	0.1152	0.11583	0.1157	0.1163	0.11687	0.11713	0.1174	0.11798	0.1186	0.1191	0.11953
SLA1-1 Deleted	YGR229C_1	0.10018	0.10015	0.10087	0.10087	0.10142	0.10237	0.10283	0.10365	0.10392	0.10473	0.10488	0.1055	0.10568	0.1061	0.1061	0.1066	0.10667	0.10742	0.10723	0.10808	0.10802	0.10765	0.10753	0.10792	0.10803	0.10845	0.10888	0.109	0.10925	0.10955	0.1103	0.11028	0.11065	0.1112	0.11132	0.11173	0.11175	0.11248	0.113	0.11328	0.11368	0.11405	0.11435	0.11463	0.11522	0.11558	0.1162	0.11675
SLA1-2 Deleted	YKL054C_1	0.099975	0.10015	0.10078	0.10075	0.10118	0.10218	0.10227	0.10298	0.1031	0.1038	0.10408	0.1047	0.1048	0.10523	0.10528	0.1059	0.10573	0.1065	0.10665	0.10723	0.10698	0.10683	0.10678	0.10713	0.1075	0.10765	0.10808	0.10818	0.10853	0.10895	0.10945	0.1097	0.11025	0.11045	0.11065	0.11107	0.11105	0.11195	0.11227	0.11265	0.11313	0.1135	0.11368	0.11408	0.11475	0.11495	0.11558	0.11615
ABP1 Deleted	YBR200W_2	0.0996	0.09975	0.10015	0.099975	0.1007	0.10175	0.1022	0.10273	0.10302	0.1036	0.10403	0.10455	0.10465	0.10513	0.10523	0.10555	0.10553	0.1061	0.10658	0.10698	0.10703	0.1068	0.10668	0.10665	0.10713	0.10728	0.1077	0.10795	0.10798	0.10828	0.1089	0.1091	0.1099	0.10988	0.11003	0.11023	0.11043	0.1111	0.11168	0.11168	0.11203	0.1126	0.11263	0.11318	0.11372	0.11393	0.11458	0.11493
BBC1	YML016C_1	0.1042	0.10442	0.1054	0.10608	0.10705	0.10908	0.10935	0.11047	0.1108	0.11182	0.1125	0.11365	0.1135	0.1141	0.11488	0.1148	0.11578	0.11622	0.1163	0.1167	0.11738	0.11727	0.11775	0.11813	0.1191	0.11905	0.11957	0.11935	0.1206	0.12103	0.1212	0.12215	0.12275	0.1227	0.1234	0.12368	0.12383	0.12458	0.12538	0.12605	0.12692	0.12693	0.12753	0.12823	0.12865	0.12903	0.13005	0.13055
BZZ1-2	YCR030C_2	0.10128	0.10145	0.10248	0.1024	0.10323	0.10423	0.10475	0.10552	0.10593	0.10683	0.1071	0.1077	0.1078	0.10828	0.1084	0.1087	0.1087	0.10942	0.10945	0.1101	0.10992	0.11	0.1101	0.11025	0.11065	0.111	0.1116	0.11163	0.11182	0.11235	0.11288	0.11328	0.1138	0.11395	0.11445	0.11463	0.115	0.11588	0.11613	0.11648	0.117	0.1175	0.11778	0.11837	0.11883	0.11957	0.12002	0.12032
LSB3	YLR330W_2	0.10283	0.10337	0.1038	0.10418	0.10508	0.10643	0.10713	0.10767	0.1084	0.10905	0.10938	0.11013	0.10977	0.11068	0.11072	0.11115	0.11118	0.1118	0.11187	0.11265	0.11288	0.11245	0.11273	0.11283	0.11347	0.1138	0.11418	0.11435	0.11478	0.11533	0.11585	0.11638	0.11683	0.11718	0.11735	0.11765	0.11775	0.11885	0.1191	0.11965	0.12018	0.12043	0.1212	0.12163	0.12198	0.12248	0.12328	0.12373
PE13	YJL210W_2	0.10005	0.10073	0.10153	0.10162	0.1029	0.1041	0.1044	0.10515	0.10548	0.10605	0.10645	0.10723	0.10725	0.108	0.10808	0.10815	0.10828	0.10925	0.1096	0.11055	0.11095	0.11048	0.1108	0.11105	0.11132	0.11193	0.11255	0.11253	0.11275	0.1132	0.11383	0.11428	0.1152	0.1158	0.11575	0.11638	0.1165	0.1177	0.11813	0.1184	0.11928	0.11985	0.12073	0.12132	0.1217	0.1225	0.1233	0.12398
BEM1-2	YNL243W_1	0.10253	0.10232	0.10355	0.10365	0.10463	0.10573	0.1066	0.10745	0.10795	0.10878	0.10972	0.11005	0.1099	0.11058	0.11138	0.11133	0.11188	0.1124	0.11275	0.11283	0.11333	0.11318	0.11338	0.11358	0.11355	0.11397	0.11455	0.11462	0.11483	0.1155	0.11588	0.11613	0.11658	0.11685	0.11725	0.1177	0.11718	0.11853	0.1189	0.11888	0.11968	0.11985	0.12013	0.12048	0.12123	0.12145	0.12233	0.12217
HSE1	YMR109W_1	0.10162	0.102	0.10315	0.10337	0.10418	0.1057	0.10625	0.10705	0.1074	0.1087	0.10878	0.10935	0.1092	0.11018	0.11	0.1105	0.11053	0.1112	0.1112	0.11168	0.11195	0.11208	0.11228	0.1123	0.11228	0.11293	0.1132	0.1138	0.11348	0.11403	0.11413	0.11535	0.1157	0.1157	0.11632	0.1165	0.11648	0.11738	0.1175	0.11798	0.11875	0.1186	0.11905	0.11943	0.12027	0.1206	0.12108	0.12135
MYO3	YFR024C-A_1	0.10175	0.10228	0.10298	0.10305	0.104	0.1049	0.10563	0.10625	0.10693	0.10788	0.1081	0.10868	0.10883	0.10945	0.1098	0.11003	0.11018	0.11097	0.11097	0.1113	0.1114	0.11118	0.11145	0.1121	0.11213	0.11228	0.1126	0.1129	0.11322	0.1138	0.11368	0.11425	0.11475	0.11513	0.11553	0.11558	0.11568	0.11653	0.11715	0.1175	0.1183	0.11828	0.1188	0.1191	0.11963	0.11983	0.12077	0.12105
NBP2	YCR002C_1	0.10265	0.1034	0.10378	0.104	0.10458	0.10568	0.1062	0.10717	0.1076	0.10855	0.1089	0.10958	0.10945	0.1103	0.1105	0.11073	0.1111	0.11213	0.11228	0.1128	0.11273	0.11203	0.11263	0.11295	0.11335	0.11375	0.11402	0.11395	0.11445	0.11555	0.1157	0.11625	0.11705	0.1173	0.11743	0.11733	0.11748	0.1187	0.11898	0.11925	0.11985	0.1199	0.1211	0.12115	0.12155	0.12187	0.12268	0.12298
RVS167	YHR114W_1	0.10067	0.10112	0.10155	0.10158	0.10228	0.10323	0.10355	0.10433	0.10478	0.1054	0.10558	0.10588	0.1062	0.10677	0.10703	0.10707	0.1076	0.10828	0.1086	0.1091	0.1089	0.10845	0.10873	0.1089	0.10945	0.1097	0.1102	0.11	0.11022	0.11103	0.11093	0.11193	0.1125	0.11283	0.1133	0.11278	0.11278	0.114	0.1145	0.11465	0.1149	0.11525	0.11613	0.11615	0.11652	0.11723	0.1173	0.11768
SLA1-1	YIR003W_1	0.10165	0.10258	0.10292	0.10358	0.10442	0.10553	0.10585	0.10665	0.10683	0.108	0.10788	0.10878	0.10875	0.1094	0.10935	0.10965	0.10983	0.11068	0.11085	0.11128	0.11115	0.11075	0.11128	0.1114	0.11175	0.11197	0.1125	0.1126	0.11285	0.1134	0.11363	0.1147	0.11498	0.1152	0.11572	0.11553	0.11597	0.11685	0.11763	0.1178	0.11815	0.11845	0.11913	0.11968	0.1199	0.12088	0.12095	0.12152
SLA1-2	YKR001C_1	0.10613	0.1061	0.106	0.10585	0.10638	0.10733	0.10778	0.10843	0.10867	0.1095	0.10958	0.11058	0.11033	0.1109	0.11097	0.11113	0.1115	0.1122	0.11213	0.11263	0.11253	0.11218	0.11255	0.1127	0.11308	0.11338	0.11363	0.11372	0.114	0.11468	0.11493	0.1156	0.1161	0.1162	0.11643	0.1165	0.1167	0.1176	0.11815	0.1184	0.1188	0.1192	0.11975	0.12013	0.12045	0.1211	0.12138	0.12188
ABP1	YER008C_2	0.10278	0.10312	0.10383	0.10402	0.1049	0.10608	0.10677	0.10728	0.10773	0.10863	0.10855	0.1094	0.10928	0.10995	0.10998	0.11025	0.11038	0.11128	0.11115	0.11185	0.11175	0.11175	0.1119	0.11225	0.11257	0.11288	0.11343	0.11358	0.11378	0.11443	0.11497	0.11535	0.11615	0.11618	0.11658	0.11663	0.11708	0.11798	0.1184	0.1189	0.1192	0.11973	0.12018	0.1209	0.12138	0.12193	0.12247	0.12293
BBC1 Deleted	YML016C_1	0.10135	0.10255	0.10342	0.1041	0.10558	0.1072	0.10768	0.1088	0.10905	0.11045	0.11157	0.11253	0.11213	0.11275	0.11325	0.11383	0.11403	0.11522	0.11498	0.11605	0.11588	0.1156	0.1167	0.11675	0.11748	0.1178	0.1171	0.11788	0.11853	0.11848	0.11995	0.11973	0.12033	0.1209	0.12102	0.12135	0.12135	0.12215	0.12288	0.1237	0.12403	0.1246	0.12482	0.12535	0.12585	0.1265	0.12687	0.12782
BZZ1-2 Deleted	YCR030C_2	0.1019	0.1021	0.10235	0.10288	0.1036	0.1048	0.10538	0.1061	0.10655	0.10753	0.1077	0.1081	0.10797	0.10888	0.10898	0.109	0.10923	0.11013	0.11053	0.1112	0.11145	0.11162	0.11168	0.1121	0.11268	0.11333	0.11362	0.11403	0.11433	0.115	0.1155	0.11603	0.11685	0.11678	0.1179	0.11795	0.11852	0.11943	0.1202	0.1203	0.12095	0.12177	0.12175	0.12307	0.12323	0.12413	0.12478	0.12497
LSB3 Deleted	YLR330W_2	0.10373	0.10418	0.10448	0.105	0.10582	0.1072	0.10772	0.1088	0.10915	0.11	0.11045	0.1115	0.11178	0.11265	0.11222	0.1129	0.11325	0.1142	0.1146	0.11515	0.11565	0.11535	0.11545	0.11665	0.11723	0.11725	0.11777	0.1185	0.11923	0.11955	0.12025	0.12052	0.12145	0.12135	0.12245	0.12255	0.12315	0.1241	0.1251	0.12545	0.12605	0.12657	0.12728	0.1285	0.12848	0.1292	0.13068	0.13135
PE13 Deleted	YJL210W_2	0.10325	0.10388	0.1044	0.10463	0.10528	0.10665	0.1073	0.10848	0.109	0.10948	0.10998	0.11058	0.11103	0.11183	0.11185	0.11237	0.11283	0.11375	0.11433	0.11503	0.11572	0.1154	0.11548	0.11625	0.11715	0.11762	0.11805	0.11883	0.11975	0.12055	0.12127	0.12185	0.1231	0.12325	0.12455	0.12463	0.1255	0.12668	0.12723	0.1278	0.12878	0.12937	0.13015	0.13167	0.13173	0.13277	0.13353	0.1346
BEM1-2 Deleted	YNL243W_1	0.10175	0.10343	0.10468	0.10573	0.1074	0.10903	0.10938	0.1104	0.1111	0.11185	0.11285	0.11338	0.11355	0.11358	0.11395	0.11477	0.115	0.11532	0.11593	0.11648	0.11675	0.11675	0.11635	0.11695	0.1181	0.11807	0.11825	0.11888	0.11905	0.119	0.12023	0.12045	0.12065	0.12125	0.12178	0.12243	0.12198	0.12307	0.12365	0.12398	0.12428	0.12483	0.12545	0.12607	0.12693	0.1267	0.12768	0.12775
HSE1 Deleted	YMR109W_1	0.10155	0.10238	0.1032	0.104	0.10558	0.10715	0.10785	0.10898	0.10995	0.1106	0.11093	0.1118	0.11162	0.11238	0.11203	0.11293	0.11265	0.11303	0.11365	0.1147	0.11497	0.1147	0.11485	0.11515	0.11558	0.11658	0.11683	0.11725	0.1174	0.1171	0.11905	0.1184	0.11895	0.11923	0.12013	0.12038	0.12043	0.12145	0.1222	0.12263	0.12305	0.1238	0.12428	0.1247	0.12585	0.12593	0.12695	0.12715
MYO3 Deleted	YFR024C-A_1	0.10267	0.1032	0.10383	0.10428	0.10528	0.10698	0.10753	0.10875	0.10898	0.1102	0.1113	0.11183	0.11207	0.11268	0.1127	0.11315	0.11282	0.1138	0.11468	0.11522	0.11555	0.11478	0.11505	0.1155	0.11618	0.11623	0.11693	0.11768	0.11798	0.11765	0.11918	0.11905	0.11952	0.11993	0.12068	0.12098	0.1207	0.12187	0.12258	0.12373	0.12375	0.12438	0.12512	0.12535	0.12623	0.1263	0.12765	0.1275
NBP2 Deleted	YCR002C_1	0.10287	0.10337	0.10295	0.10285	0.10333	0.10538	0.1055	0.10508	0.10563	0.10653	0.1069	0.10755	0.1082	0.10883	0.1085	0.1087	0.10873	0.10977	0.10995	0.11063	0.1105	0.11093	0.11052	0.11093	0.11195	0.11175	0.11228	0.1125	0.11303	0.11398	0.11455	0.1144	0.11522	0.1159	0.11603	0.11622	0.11658	0.1176	0.11818	0.1182	0.11895	0.11903	0.11955	0.12102	0.12102	0.12105	0.12208	0.1232
RVS167 Deleted	YHR114W_1	0.10187	0.10242	0.10295	0.1034	0.10433	0.10585	0.10633	0.10718	0.10767	0.10863	0.10913	0.1097	0.11003	0.11105	0.11098	0.1113	0.1114	0.11223	0.11303	0.1134	0.11368	0.11358	0.1136	0.11422	0.1148	0.11533	0.11562	0.11575	0.11625	0.1171	0.11738	0.118	0.1188	0.11977	0.11952	0.12038	0.12073	0.12223	0.1221	0.12245	0.12328	0.12408	0.12375	0.1256	0.12655	0.12643	0.12705	0.12737
SLA1-1 Deleted	YIR003W_1	0.10208	0.10267	0.10287	0.10278	0.10337	0.10475	0.10515	0.1059	0.10645	0.10745	0.10763	0.1083	0.10875	0.1096	0.10917	0.1099	0.11	0.1107	0.11175	0.11193	0.11222	0.11205	0.11233	0.11303	0.11345	0.11362	0.11403	0.1149	0.11543	0.11605	0.11602	0.1163	0.11683	0.11748	0.11815	0.1187	0.119	0.1195	0.12025	0.12107	0.12153	0.12207	0.12198	0.12295	0.1241	0.12395	0.1249	0.1251
SLA1-2 Deleted	YKR001C_1	0.10105	0.10203	0.10223	0.10237	0.103	0.10433	0.10465	0.10548	0.10583	0.10665	0.10705	0.1078	0.10813	0.10865	0.10835	0.10915	0.10917	0.1099	0.11035	0.11095	0.11107	0.11115	0.11153	0.1116	0.11257	0.11243	0.11278	0.11313	0.11365	0.11408	0.11512	0.11505	0.11608	0.11595	0.11633	0.11653	0.11698	0.11783	0.11858	0.1193	0.11935	0.12035	0.1204	0.12113	0.12158	0.1219	0.12278	0.1233
ABP1 Deleted	YER008C_2	0.1023	0.1028	0.10305	0.10335	0.10413	0.1055	0.10617	0.10695	0.10755	0.10805	0.10855	0.10942	0.10947	0.11005	0.1102	0.1106	0.1107	0.1117	0.11297	0.11358	0.11338	0.11318	0.1133	0.11383	0.11447	0.1148	0.1154	0.11583	0.1159	0.11675	0.1176	0.11795	0.11865	0.11903	0.11948	0.11968	0.12003	0.12148	0.12173	0.12213	0.12275	0.12353	0.12398	0.12503	0.125	0.12575	0.1267	0.12675
BBC1	YNL243W_1	0.0954	0.0963	0.096625	0.09665	0.097025	0.097525	0.097975	0.09835	0.09895	0.0994	0.099925	0.10042	0.10085	0.1012	0.10165	0.10183	0.10215	0.10255	0.10295	0.10337	0.1037	0.10415	0.10445	0.1048	0.1052	0.1056	0.10588	0.10625	0.1067	0.10705	0.1075	0.10775	0.10823	0.10853	0.109	0.10945	0.10997	0.11048	0.11085	0.11135	0.11193	0.1122	0.11277	0.1132	0.1135	0.11393	0.11422	0.11493
BZZ1-2	YGL206C_2	0.0982	0.09955	0.10008	0.099875	0.10018	0.10085	0.1012	0.1018	0.10215	0.10277	0.10318	0.10367	0.10398	0.1043	0.10465	0.10503	0.10508	0.10535	0.10568	0.10618	0.10655	0.10703	0.10748	0.10788	0.10835	0.10872	0.10898	0.10938	0.10978	0.11013	0.11032	0.1108	0.11123	0.11178	0.11205	0.11258	0.11297	0.11355	0.11387	0.11443	0.11505	0.11543	0.11585	0.11633	0.11693	0.11748	0.118	0.11862
LSB3	YBL039C_2	0.10148	0.10158	0.10167	0.10117	0.10148	0.10215	0.10265	0.10303	0.10338	0.10393	0.10438	0.1049	0.10518	0.1053	0.10567	0.1061	0.1064	0.10678	0.1072	0.10775	0.10818	0.10842	0.10878	0.10932	0.10973	0.1101	0.1104	0.1107	0.1112	0.1115	0.1119	0.11225	0.11277	0.11335	0.11387	0.11435	0.11473	0.11538	0.11545	0.11628	0.11673	0.11733	0.1178	0.1184	0.11898	0.11952	0.1201	0.12065
RVS167	YKL117W_2	0.10062	0.10085	0.1012	0.1012	0.1017	0.10262	0.10317	0.1038	0.10413	0.10477	0.10533	0.1059	0.10605	0.10652	0.1072	0.1079	0.1085	0.10898	0.1092	0.10998	0.11058	0.1109	0.11155	0.11188	0.11245	0.11283	0.1134	0.11377	0.1141	0.11445	0.11508	0.11535	0.11618	0.11683	0.11755	0.11818	0.11878	0.11955	0.11978	0.12057	0.12145	0.12192	0.12275	0.12338	0.12428	0.1252	0.12573	0.12645
BEM1-2	YBR200W_1	0.096225	0.096575	0.097275	0.096975	0.097525	0.0983	0.098425	0.098975	0.099425	0.0998	0.1003	0.10083	0.1012	0.10178	0.10208	0.10247	0.10287	0.1031	0.1034	0.10365	0.104	0.10445	0.10477	0.10508	0.10558	0.10617	0.1066	0.1072	0.10787	0.10833	0.109	0.10935	0.11015	0.11063	0.11133	0.11188	0.11253	0.11315	0.11378	0.11445	0.1151	0.11582	0.11643	0.11718	0.11787	0.1186	0.11925	0.11985
LSB1	YCR009C_1	0.095	0.09635	0.096825	0.0967	0.097075	0.09775	0.098075	0.098475	0.098925	0.09935	0.09985	0.10015	0.10055	0.10083	0.1013	0.1016	0.10195	0.1022	0.10248	0.10267	0.10305	0.10348	0.10375	0.10395	0.10425	0.1048	0.105	0.10535	0.10563	0.106	0.1063	0.1067	0.10723	0.10728	0.10778	0.10803	0.10835	0.10882	0.10903	0.1095	0.10995	0.11043	0.11075	0.11113	0.11168	0.11207	0.1125	0.11293
MYO3	YHR114W_1	0.095675	0.0961	0.0964	0.09655	0.096725	0.097475	0.0977	0.098075	0.0985	0.0989	0.0993	0.09975	0.0999	0.1004	0.10063	0.1009	0.10108	0.10137	0.10163	0.10185	0.1022	0.10262	0.10298	0.10317	0.10355	0.10395	0.1044	0.10455	0.10488	0.10513	0.10548	0.10588	0.10618	0.10658	0.10675	0.1072	0.1075	0.10803	0.10835	0.10875	0.10908	0.10948	0.10995	0.11035	0.11073	0.11125	0.11168	0.11222
NBP2	YJL095W_1	0.0961	0.09675	0.0972	0.097225	0.097475	0.0981	0.0984	0.098875	0.099375	0.099625	0.099975	0.1004	0.10068	0.10108	0.10143	0.10173	0.10192	0.1021	0.1024	0.1026	0.10295	0.10345	0.1038	0.104	0.10452	0.10475	0.10508	0.1054	0.10583	0.10605	0.10663	0.10678	0.10725	0.1075	0.10792	0.1085	0.10875	0.10915	0.10965	0.11007	0.1105	0.111	0.1115	0.11193	0.11243	0.11303	0.11338	0.11388
RVS167	YJR083C_1	0.0959	0.096575	0.0971	0.09705	0.097425	0.097925	0.098325	0.0989	0.09915	0.099675	0.099975	0.10033	0.10063	0.10098	0.10128	0.10175	0.10183	0.102	0.10228	0.10245	0.10282	0.10323	0.10353	0.10385	0.1042	0.10448	0.1048	0.10505	0.1054	0.10577	0.10608	0.10638	0.10668	0.10703	0.10733	0.10783	0.10805	0.10853	0.10878	0.1092	0.10955	0.11015	0.1104	0.1109	0.11125	0.11175	0.11222	0.11273
SLA1-1	YKL054C_1	0.095825	0.096575	0.096775	0.096575	0.0967	0.09715	0.097525	0.0979	0.0981	0.09845	0.09885	0.09935	0.0995	0.099725	0.10012	0.10043	0.10065	0.1007	0.10098	0.10125	0.1016	0.102	0.1022	0.1025	0.10287	0.10325	0.10358	0.10385	0.10415	0.10453	0.10488	0.10523	0.10552	0.106	0.1064	0.10692	0.10722	0.10778	0.1081	0.10875	0.10915	0.1097	0.11018	0.11065	0.11113	0.11172	0.1122	0.11283
SLA1-2	YLR206W_1	0.098025	0.098675	0.099075	0.098925	0.099275	0.099925	0.10033	0.10062	0.1011	0.1015	0.1019	0.10233	0.10255	0.10283	0.10323	0.1035	0.1037	0.10385	0.10408	0.10445	0.105	0.1052	0.1056	0.106	0.10638	0.1067	0.10703	0.10743	0.10783	0.10795	0.10833	0.1086	0.10905	0.1096	0.1099	0.11045	0.11072	0.11135	0.11158	0.11205	0.11258	0.11308	0.1135	0.11388	0.11435	0.1149	0.11535	0.11605
ABP1	YJL151C_2	0.10115	0.10098	0.1012	0.1012	0.1016	0.1023	0.10287	0.10337	0.10383	0.10433	0.10495	0.10528	0.10558	0.10583	0.10617	0.10652	0.10698	0.10738	0.10763	0.1081	0.10858	0.10895	0.10938	0.1098	0.1102	0.11065	0.11093	0.11128	0.11172	0.11203	0.11243	0.11278	0.11322	0.11375	0.11418	0.11483	0.1153	0.11578	0.11638	0.11685	0.11733	0.1179	0.11863	0.11905	0.11965	0.12027	0.12085	0.12165
BBC1 Deleted	YNL243W_1	0.10533	0.10463	0.10435	0.10362	0.1037	0.10468	0.10495	0.10533	0.1061	0.10695	0.10778	0.10808	0.10845	0.10888	0.10953	0.11008	0.1102	0.11035	0.11068	0.11115	0.11168	0.11215	0.1128	0.11335	0.11393	0.11423	0.11455	0.11493	0.11535	0.11563	0.11588	0.11643	0.11685	0.1176	0.11808	0.11867	0.11923	0.11963	0.12035	0.12093	0.1214	0.12202	0.1224	0.12325	0.12385	0.12432	0.12478	0.12528
BZZ1-2 Deleted	YGL206C_2	0.10327	0.10348	0.1034	0.10318	0.10342	0.10418	0.10465	0.10505	0.10548	0.10602	0.1066	0.1071	0.1073	0.10763	0.10805	0.10853	0.10883	0.10915	0.10945	0.1097	0.11013	0.1104	0.11072	0.1114	0.11185	0.11215	0.1124	0.11293	0.1134	0.11365	0.1139	0.11418	0.11483	0.11543	0.11583	0.1165	0.11695	0.1175	0.11787	0.11845	0.11903	0.11945	0.1204	0.1207	0.12115	0.12175	0.12235	0.123
LSB3 Deleted	YBL039C_2	0.10047	0.10058	0.10045	0.09995	0.10008	0.10068	0.10135	0.10145	0.10177	0.1023	0.10265	0.10323	0.10315	0.10355	0.10392	0.10427	0.10458	0.10455	0.10488	0.10545	0.10545	0.10568	0.10595	0.10643	0.10673	0.10703	0.10728	0.1076	0.10795	0.10828	0.10848	0.10875	0.1093	0.10982	0.11032	0.11065	0.11105	0.11175	0.112	0.1126	0.11295	0.11353	0.11405	0.1146	0.1151	0.1156	0.11618	0.1169
RVS167 Deleted	YKL117W_2	0.10393	0.10435	0.10455	0.1044	0.10468	0.10555	0.10615	0.1067	0.10725	0.1078	0.10833	0.10893	0.10928	0.10942	0.10975	0.11045	0.11093	0.11125	0.1118	0.1124	0.11313	0.11353	0.11425	0.1147	0.11517	0.11562	0.1162	0.11668	0.11725	0.11778	0.11818	0.11875	0.1194	0.12045	0.12095	0.1217	0.12245	0.12338	0.12413	0.12503	0.12575	0.12653	0.12763	0.1285	0.1294	0.13062	0.13137	0.13262
BEM1-2 Deleted	YBR200W_1	0.0987	0.098575	0.098125	0.098025	0.098125	0.0987	0.0989	0.0992	0.099775	0.1003	0.1007	0.10085	0.10105	0.10145	0.1017	0.10233	0.10235	0.10235	0.10265	0.10285	0.10327	0.10358	0.1041	0.10435	0.10473	0.1052	0.1052	0.10555	0.10588	0.10615	0.10617	0.10652	0.107	0.10763	0.10803	0.10855	0.1089	0.10935	0.10975	0.11015	0.11072	0.11108	0.11145	0.11198	0.11235	0.11282	0.11318	0.11363
LSB1 Deleted	YCR009C_1	0.098425	0.098675	0.0987	0.09855	0.0987	0.09935	0.099625	0.099875	0.1004	0.10088	0.10118	0.10137	0.10162	0.102	0.10225	0.1025	0.10295	0.10278	0.10303	0.1034	0.10378	0.10415	0.10443	0.10475	0.10508	0.1054	0.10567	0.10585	0.10605	0.1064	0.10645	0.10678	0.10733	0.10785	0.1084	0.10865	0.10925	0.10947	0.10992	0.11015	0.1106	0.1111	0.11158	0.112	0.11233	0.11295	0.1131	0.11353
MYO3 Deleted	YHR114W_1	0.099725	0.10002	0.0998	0.0995	0.09975	0.10028	0.10063	0.10098	0.10152	0.10185	0.10225	0.1025	0.10275	0.10298	0.10345	0.1036	0.10405	0.1039	0.10428	0.10433	0.1047	0.10515	0.10545	0.10565	0.10613	0.10642	0.10663	0.1068	0.10705	0.10733	0.1075	0.10773	0.10842	0.10882	0.10923	0.10965	0.11005	0.11038	0.11095	0.11113	0.11165	0.11193	0.11243	0.1131	0.11335	0.11378	0.11397	0.11447
NBP2 Deleted	YJL095W_1	0.1011	0.10148	0.10113	0.10083	0.10093	0.10152	0.102	0.10233	0.1029	0.10337	0.10398	0.10415	0.10448	0.10473	0.10505	0.10553	0.10577	0.10593	0.10608	0.10633	0.10678	0.1073	0.1074	0.1078	0.10823	0.1087	0.10908	0.10915	0.1095	0.11	0.11	0.11023	0.1108	0.1112	0.1118	0.11215	0.11285	0.11295	0.1134	0.11378	0.11415	0.11458	0.115	0.1156	0.11593	0.11643	0.11677	0.1171
RVS167 Deleted	YJR083C_1	0.10143	0.10197	0.10153	0.1012	0.10125	0.10195	0.10217	0.10252	0.10295	0.10373	0.1039	0.10403	0.10438	0.1044	0.10492	0.1053	0.10555	0.1055	0.1057	0.1061	0.1063	0.1068	0.10688	0.10735	0.10778	0.10803	0.1083	0.10845	0.10873	0.10905	0.10925	0.10928	0.10995	0.1104	0.11075	0.11125	0.1115	0.11188	0.11225	0.11245	0.1129	0.1132	0.11363	0.1142	0.11465	0.11497	0.1152	0.11553
SLA1-1 Deleted	YKL054C_1	0.10112	0.1011	0.1009	0.10033	0.10058	0.101	0.1012	0.10155	0.10193	0.10268	0.10283	0.10315	0.10348	0.10362	0.1041	0.10443	0.10488	0.10485	0.105	0.10535	0.10577	0.10592	0.10625	0.1066	0.107	0.10728	0.1076	0.10783	0.10815	0.10848	0.10863	0.10883	0.1094	0.10995	0.11055	0.11103	0.11148	0.11178	0.11207	0.11253	0.11303	0.1135	0.11398	0.11458	0.11497	0.11555	0.11593	0.11645
SLA1-2 Deleted	YLR206W_1	0.099625	0.099975	0.09975	0.0996	0.0999	0.10045	0.10083	0.10112	0.10158	0.10213	0.10243	0.10275	0.10308	0.10328	0.10357	0.10395	0.1043	0.10438	0.10452	0.10483	0.1052	0.10542	0.10585	0.10615	0.10645	0.10685	0.10705	0.10753	0.1078	0.10788	0.10805	0.10828	0.10872	0.10923	0.10967	0.11025	0.1106	0.1109	0.11135	0.11152	0.11207	0.11233	0.113	0.11333	0.11383	0.1142	0.11453	0.11493
ABP1 Deleted	YJL151C_2	0.10098	0.1009	0.1009	0.10083	0.10115	0.1018	0.10237	0.10258	0.10315	0.10365	0.10417	0.10435	0.10473	0.10497	0.10545	0.10577	0.10605	0.10633	0.10643	0.107	0.10735	0.1075	0.10793	0.10842	0.10883	0.10907	0.10945	0.10988	0.11032	0.1104	0.11075	0.1111	0.11168	0.1121	0.11275	0.11338	0.11368	0.11417	0.11455	0.11512	0.11558	0.11605	0.11663	0.11723	0.11775	0.11827	0.11883	0.11923
BBC1	YGR281W_1	0.09895	0.098425	0.098025	0.097675	0.0978	0.098525	0.098575	0.098725	0.0994	0.0997	0.10037	0.10053	0.10065	0.10128	0.10173	0.1022	0.1023	0.10242	0.10305	0.10308	0.10355	0.10403	0.10455	0.10473	0.1051	0.10545	0.10563	0.10595	0.10625	0.1064	0.10653	0.1068	0.10738	0.1078	0.1083	0.10873	0.1093	0.1097	0.11015	0.11043	0.111	0.11165	0.112	0.11268	0.11288	0.11343	0.11377	0.11435
BZZ1-2	YGR281W_2	0.1025	0.103	0.10287	0.10267	0.1032	0.10388	0.10413	0.1045	0.10515	0.1057	0.10628	0.10655	0.10683	0.10703	0.1075	0.10797	0.10823	0.10828	0.10868	0.10878	0.10923	0.1097	0.11005	0.11058	0.11115	0.11145	0.11147	0.1119	0.11225	0.11275	0.11283	0.11302	0.11368	0.11435	0.11493	0.11555	0.11628	0.11658	0.117	0.1175	0.1182	0.11858	0.11923	0.1199	0.12055	0.121	0.12155	0.1221
LSB3	YBR200W_2	0.10083	0.10083	0.10088	0.10058	0.10105	0.10175	0.1021	0.10245	0.10293	0.10353	0.10417	0.1045	0.10463	0.1048	0.10545	0.10588	0.10585	0.10577	0.10625	0.10648	0.10675	0.10738	0.1076	0.10813	0.10848	0.10895	0.10875	0.10898	0.10967	0.11018	0.10975	0.1101	0.11068	0.11133	0.11225	0.11235	0.11298	0.11345	0.1136	0.1141	0.11468	0.11528	0.11568	0.1163	0.11685	0.1172	0.11785	0.1182
SHO1	YPL246C_2	0.10423	0.1047	0.10485	0.10485	0.10527	0.10615	0.1067	0.1071	0.10765	0.10842	0.10908	0.10945	0.10977	0.10995	0.1104	0.11103	0.1117	0.11175	0.11225	0.11293	0.1134	0.11425	0.1149	0.11538	0.11595	0.11655	0.11693	0.11725	0.1176	0.1182	0.1184	0.11873	0.1197	0.12048	0.1215	0.12185	0.12257	0.12337	0.1241	0.12485	0.12555	0.12625	0.1271	0.12788	0.1287	0.12943	0.12988	0.13052
BEM1-2	YLR314C_1	0.085325	0.08555	0.08555	0.085575	0.08545	0.0856	0.085475	0.085475	0.08555	0.085725	0.085775	0.0856	0.0855	0.085425	0.08565	0.085925	0.0857	0.085475	0.085375	0.08545	0.08555	0.08565	0.085775	0.085875	0.08595	0.086	0.0859	0.085775	0.0858	0.085625	0.085425	0.085375	0.085575	0.085825	0.086	0.0861	0.086225	0.086275	0.086425	0.086325	0.08635	0.086575	0.08645	0.086525	0.086575	0.08665	0.086525	0.0865
LSB1	YLR144C_1	0.0846	0.08465	0.084825	0.084775	0.084625	0.08495	0.084725	0.084625	0.0847	0.085	0.085025	0.084925	0.084725	0.0847	0.0848	0.085125	0.0849	0.0847	0.084575	0.084725	0.084675	0.0847	0.084925	0.0849	0.085075	0.0851	0.0849	0.0849	0.084875	0.08475	0.084475	0.084625	0.084675	0.085025	0.08515	0.085175	0.0854	0.085425	0.085375	0.085525	0.085375	0.085625	0.08555	0.085625	0.085625	0.08565	0.085475	0.0856
MYO3	YJR076C_1	0.098575	0.098825	0.098675	0.098325	0.0986	0.0992	0.09965	0.099875	0.10018	0.10075	0.10113	0.10158	0.10153	0.1018	0.10212	0.10262	0.10285	0.10293	0.10293	0.10335	0.10375	0.10408	0.1044	0.10478	0.10515	0.10527	0.10545	0.10572	0.10595	0.1062	0.1063	0.10658	0.1071	0.10778	0.1081	0.10853	0.109	0.10935	0.10957	0.11007	0.1105	0.11088	0.1114	0.11178	0.11215	0.1126	0.11288	0.11342
NBP2	YLR314C_1	0.085125	0.08505	0.08515	0.085175	0.085075	0.0852	0.085175	0.085175	0.08505	0.0852	0.0853	0.0853	0.0852	0.085025	0.085125	0.08525	0.085225	0.08495	0.084875	0.0849	0.085125	0.085075	0.0852	0.085275	0.08555	0.085375	0.0852	0.085375	0.085175	0.085125	0.084825	0.0847	0.084975	0.0852	0.085375	0.085475	0.085625	0.0857	0.0856	0.085775	0.085725	0.08575	0.08595	0.08595	0.085975	0.0859	0.0859	0.0859
RVS167	YLR144C_1	0.086225	0.0864	0.086525	0.0866	0.08635	0.0865	0.086725	0.086375	0.0864	0.086525	0.086725	0.08685	0.086275	0.086225	0.0863	0.086475	0.08645	0.0861	0.085975	0.086225	0.086225	0.08625	0.086225	0.086475	0.0866	0.086475	0.086225	0.08635	0.086225	0.08615	0.085775	0.085675	0.085975	0.086375	0.0864	0.08655	0.0867	0.086775	0.086625	0.086775	0.086775	0.08685	0.08695	0.087025	0.08705	0.087075	0.08705	0.0871
SLA1-1	YKR001C_1	0.10155	0.10133	0.1014	0.101	0.1013	0.102	0.10237	0.10283	0.10315	0.10375	0.10405	0.10443	0.10465	0.10483	0.1053	0.10575	0.10593	0.10608	0.10608	0.10652	0.10698	0.10717	0.10755	0.10803	0.10823	0.10858	0.1087	0.10908	0.10945	0.1096	0.1097	0.10988	0.11053	0.11122	0.11183	0.11218	0.11268	0.11315	0.11358	0.11408	0.11443	0.1149	0.11545	0.11597	0.1164	0.1169	0.11737	0.11773
SLA1-2	YMR109W_1	0.0998	0.10023	0.10017	0.10003	0.1003	0.10105	0.10133	0.1017	0.10228	0.1028	0.10315	0.10345	0.10355	0.10395	0.10428	0.1047	0.10498	0.10518	0.10523	0.10545	0.10583	0.10625	0.10675	0.10722	0.10738	0.1078	0.10783	0.1082	0.10868	0.10883	0.10895	0.1092	0.10998	0.1106	0.11128	0.11183	0.11248	0.11295	0.11335	0.1139	0.1145	0.11508	0.11583	0.11638	0.11693	0.11753	0.11808	0.11858
ABP1	YMR080C_2	0.1026	0.10268	0.10265	0.10235	0.1028	0.1034	0.10373	0.10408	0.1048	0.10535	0.10575	0.10602	0.1063	0.10655	0.1071	0.10758	0.10775	0.10775	0.10803	0.10835	0.10867	0.10913	0.10973	0.11013	0.1105	0.11095	0.1111	0.11145	0.112	0.11215	0.11228	0.1125	0.11322	0.11378	0.11445	0.11505	0.11565	0.11613	0.11645	0.11705	0.1176	0.11812	0.11873	0.11938	0.11988	0.12045	0.12093	0.1215
BBC1 Deleted	YGR281W_1	0.098575	0.09835	0.098025	0.097725	0.097925	0.098475	0.098675	0.098875	0.0994	0.10003	0.10035	0.10068	0.10087	0.1012	0.10165	0.10212	0.1023	0.1023	0.10235	0.10283	0.1031	0.1037	0.10413	0.10463	0.10498	0.10533	0.1055	0.10578	0.10618	0.1061	0.10625	0.1064	0.10705	0.10768	0.10805	0.1086	0.10908	0.1095	0.1098	0.11015	0.11073	0.11113	0.11163	0.11228	0.11265	0.1131	0.11345	0.11385
BZZ1-2 Deleted	YGR281W_2	0.10335	0.10287	0.10285	0.10237	0.10265	0.10365	0.104	0.10425	0.10485	0.1054	0.10595	0.10637	0.10645	0.10678	0.10733	0.10763	0.10778	0.10773	0.1082	0.10848	0.10878	0.10908	0.10967	0.1099	0.1107	0.11097	0.11113	0.11125	0.11173	0.11195	0.1122	0.1125	0.1132	0.1139	0.11435	0.11493	0.11568	0.11613	0.11653	0.11695	0.11778	0.11818	0.11865	0.11948	0.11998	0.1206	0.1208	0.12135
LSB3 Deleted	YBR200W_2	0.1026	0.10213	0.10187	0.10153	0.10185	0.10262	0.1032	0.10333	0.10377	0.10442	0.1051	0.1054	0.10553	0.10588	0.10617	0.107	0.10685	0.10663	0.10717	0.10723	0.10747	0.10817	0.10835	0.1089	0.10915	0.10998	0.1099	0.11005	0.1105	0.11088	0.11103	0.11118	0.1118	0.11233	0.11307	0.11355	0.11413	0.1149	0.1152	0.11563	0.11615	0.11683	0.1173	0.1181	0.1187	0.1192	0.1197	0.1202
SHO1 Deleted	YPL246C_2	0.10525	0.1053	0.10555	0.10525	0.10552	0.1066	0.1071	0.10792	0.10833	0.1092	0.10975	0.10992	0.11025	0.11055	0.11103	0.11143	0.11238	0.11223	0.1126	0.11275	0.1137	0.11445	0.11503	0.11545	0.11613	0.1163	0.11673	0.11723	0.11735	0.11823	0.1184	0.11873	0.11945	0.1203	0.12115	0.12152	0.1222	0.12315	0.12368	0.1241	0.12495	0.1257	0.12612	0.12718	0.1279	0.12883	0.12935	0.12998
BEM1-2 Deleted	YLR314C_1	0.0853	0.085175	0.084975	0.08495	0.0849	0.0851	0.0851	0.08495	0.084925	0.085275	0.085225	0.085125	0.085	0.084875	0.085025	0.085225	0.0852	0.084975	0.08475	0.08485	0.08485	0.085025	0.085175	0.085375	0.08545	0.085425	0.0852	0.085275	0.0851	0.08495	0.084625	0.084525	0.084825	0.08535	0.08545	0.085625	0.08575	0.085875	0.08575	0.085775	0.085875	0.085975	0.086125	0.086275	0.086275	0.086325	0.086125	0.086125
LSB1 Deleted	YLR144C_1	0.08505	0.084925	0.084875	0.084975	0.084725	0.084875	0.084975	0.084775	0.08465	0.084975	0.085	0.08495	0.08475	0.084675	0.0848	0.085025	0.084925	0.084625	0.0844	0.08455	0.0846	0.0848	0.08485	0.085	0.08525	0.085225	0.0849	0.08495	0.084925	0.084675	0.084375	0.084225	0.0846	0.085075	0.085125	0.0853	0.085375	0.08545	0.08545	0.08545	0.0856	0.08565	0.08575	0.08595	0.08605	0.085925	0.085825	0.085775
MYO3 Deleted	YJR076C_1	0.098075	0.0975	0.09735	0.097125	0.09725	0.09785	0.09815	0.098425	0.0987	0.09935	0.0996	0.09985	0.0999	0.10005	0.10045	0.10087	0.10103	0.10087	0.10098	0.1014	0.10165	0.102	0.10235	0.10273	0.103	0.10323	0.1033	0.1036	0.10365	0.10378	0.1039	0.10402	0.10448	0.10527	0.10558	0.10605	0.10663	0.10677	0.10713	0.1076	0.10782	0.10825	0.1088	0.1092	0.1095	0.1099	0.11015	0.11047
NBP2 Deleted	YLR314C_1	0.0851	0.085	0.084875	0.08505	0.08485	0.0849	0.08485	0.08475	0.0847	0.08505	0.085	0.085175	0.084725	0.084725	0.0848	0.085025	0.085025	0.084625	0.0846	0.084575	0.084675	0.084725	0.08485	0.085	0.08515	0.0851	0.08485	0.0848	0.084825	0.08475	0.084325	0.0844	0.0846	0.085	0.08505	0.08545	0.0855	0.085425	0.0854	0.08555	0.085525	0.08575	0.085725	0.085875	0.08585	0.0859	0.08575	0.08575
RVS167 Deleted	YLR144C_1	0.08755	0.08725	0.0875	0.087025	0.08675	0.086875	0.0868	0.0865	0.08655	0.08695	0.087675	0.086975	0.086575	0.086675	0.0867	0.087	0.086825	0.086475	0.08645	0.086375	0.0866	0.0867	0.087025	0.086875	0.087025	0.087075	0.08675	0.08675	0.08675	0.08665	0.086325	0.086425	0.0866	0.086925	0.0872	0.087375	0.087575	0.08745	0.08745	0.08765	0.0876	0.087825	0.0879	0.088075	0.0879	0.088125	0.087825	0.0879
SLA1-1 Deleted	YKR001C_1	0.10228	0.1018	0.10098	0.10077	0.10098	0.10178	0.1021	0.10252	0.10302	0.10373	0.10425	0.10435	0.10445	0.10485	0.10535	0.10575	0.1059	0.10585	0.10618	0.1064	0.10677	0.10717	0.10773	0.10803	0.10845	0.1089	0.109	0.1093	0.10965	0.1099	0.10995	0.11018	0.11095	0.11158	0.11218	0.1126	0.11325	0.11365	0.114	0.11448	0.11495	0.1157	0.11605	0.1167	0.11723	0.11755	0.11798	0.1185
SLA1-2 Deleted	YMR109W_1	0.10137	0.10073	0.10065	0.10033	0.10065	0.10158	0.10175	0.10212	0.1028	0.1034	0.1039	0.10415	0.10415	0.10468	0.105	0.10548	0.10575	0.1056	0.106	0.1061	0.10648	0.10678	0.10735	0.10765	0.10805	0.10865	0.10865	0.10898	0.10942	0.10945	0.10963	0.11007	0.1105	0.1112	0.1118	0.11238	0.11293	0.11333	0.11397	0.11413	0.1149	0.1152	0.11583	0.11648	0.11678	0.11728	0.11768	0.11815
ABP1 Deleted	YMR080C_2	0.10448	0.10383	0.10318	0.10278	0.1037	0.1048	0.10605	0.1048	0.1063	0.1061	0.10648	0.10668	0.1082	0.10838	0.1085	0.10858	0.10925	0.10832	0.11	0.1102	0.11098	0.11138	0.11045	0.1123	0.1115	0.11285	0.11278	0.1134	0.11303	0.11413	0.11305	0.11453	0.11547	0.11475	0.1158	0.11682	0.11715	0.1184	0.11758	0.11958	0.1194	0.12033	0.12027	0.12115	0.12207	0.1221	0.1231	0.12305
BBC1	YOR181W_1	0.10022	0.099025	0.09865	0.098325	0.09865	0.099	0.09945	0.099925	0.10015	0.1008	0.10123	0.10163	0.1017	0.10197	0.10258	0.10308	0.1034	0.10327	0.10345	0.10368	0.1044	0.10463	0.10517	0.10565	0.1062	0.10648	0.10655	0.10698	0.1073	0.10733	0.10735	0.10765	0.1084	0.10923	0.1097	0.11043	0.11093	0.11155	0.1119	0.11253	0.11318	0.11368	0.1146	0.1153	0.1157	0.1164	0.1169	0.1174
BZZ1-2	YKL117W_2	0.1018	0.10143	0.10112	0.10075	0.10125	0.10192	0.1023	0.1026	0.10343	0.10378	0.10415	0.10465	0.10465	0.10505	0.10538	0.1057	0.10585	0.10567	0.10588	0.10625	0.10663	0.10703	0.10748	0.10773	0.10822	0.10867	0.10885	0.10905	0.10933	0.10955	0.1096	0.10978	0.11075	0.11133	0.1124	0.11253	0.11303	0.1137	0.11398	0.11412	0.11503	0.11553	0.11593	0.11665	0.11708	0.11738	0.1179	0.1181
LSB3	YDR170C_2	0.099775	0.099475	0.09915	0.099175	0.099575	0.10037	0.10115	0.1012	0.10155	0.10253	0.10293	0.1033	0.103	0.10323	0.10388	0.1042	0.1042	0.104	0.10455	0.10452	0.10483	0.1056	0.10592	0.10632	0.10653	0.10705	0.10693	0.10708	0.10765	0.10763	0.10775	0.10798	0.10863	0.1092	0.11	0.11038	0.1108	0.1114	0.11163	0.11205	0.11243	0.113	0.1137	0.1145	0.11448	0.115	0.11532	0.11558
Empty	Empty_Empty	0.085025	0.08485	0.08485	0.08495	0.0849	0.085175	0.085125	0.08495	0.085125	0.085425	0.0856	0.085425	0.08515	0.085125	0.085325	0.0854	0.08535	0.0849	0.084725	0.0849	0.085	0.085025	0.08535	0.08545	0.085475	0.085525	0.08535	0.085275	0.085225	0.0851	0.084825	0.084725	0.085125	0.0854	0.085725	0.085925	0.08615	0.08625	0.0861	0.08625	0.08635	0.086475	0.0866	0.086875	0.0868	0.08665	0.08655	0.0865
BOI1	YCR002C_1	0.098825	0.09815	0.098125	0.098075	0.098225	0.09885	0.09915	0.099225	0.0997	0.10035	0.10075	0.10098	0.10105	0.10137	0.10175	0.10233	0.10245	0.1025	0.10253	0.10283	0.10325	0.10373	0.10405	0.10463	0.1048	0.1051	0.10523	0.10542	0.10585	0.10603	0.10588	0.10623	0.1068	0.10765	0.1079	0.1085	0.10895	0.10943	0.10965	0.11008	0.11045	0.11093	0.1115	0.11202	0.11238	0.11278	0.11303	0.1134
LSB1	YNL084C_1	0.10145	0.1008	0.10058	0.10055	0.1008	0.10193	0.10242	0.10293	0.10353	0.10455	0.10518	0.1056	0.10623	0.10648	0.1071	0.10795	0.10828	0.10853	0.1087	0.10935	0.11005	0.11055	0.111	0.11118	0.112	0.11218	0.1122	0.11297	0.113	0.11375	0.11358	0.11388	0.11458	0.11508	0.11568	0.11643	0.11665	0.11723	0.1172	0.11773	0.1183	0.1188	0.11948	0.11988	0.12057	0.1202	0.12108	0.12098
MYO3	YML016C_1	0.1	0.099	0.09875	0.0987	0.099	0.099575	0.099675	0.099925	0.10043	0.10098	0.1014	0.1015	0.1017	0.10203	0.10223	0.1027	0.103	0.10283	0.10305	0.10325	0.10365	0.10418	0.1046	0.10498	0.10513	0.10548	0.10565	0.10563	0.10598	0.10607	0.10633	0.10638	0.10693	0.10757	0.10813	0.10863	0.10913	0.10955	0.10975	0.11018	0.11068	0.1111	0.11173	0.11222	0.1126	0.11297	0.11355	0.11372
NBP2	YMR109W_1	0.10048	0.0996	0.09915	0.098925	0.099075	0.09955	0.0999	0.09995	0.10042	0.10098	0.10137	0.10155	0.1016	0.10178	0.10223	0.10273	0.10305	0.10275	0.10283	0.10305	0.10345	0.10383	0.10423	0.10473	0.10483	0.1052	0.10523	0.10533	0.10558	0.106	0.10578	0.10585	0.10648	0.10703	0.10765	0.10803	0.10845	0.10888	0.10917	0.10948	0.1099	0.11032	0.11088	0.11145	0.1117	0.1121	0.1124	0.11293
RVS167	YLR314C_1	0.08475	0.0848	0.0848	0.0848	0.0847	0.084875	0.0847	0.0846	0.084625	0.08485	0.08495	0.08485	0.084825	0.084625	0.084725	0.08495	0.08485	0.084375	0.084275	0.084375	0.0845	0.08475	0.0847	0.084925	0.08495	0.085075	0.085	0.08465	0.0846	0.0845	0.084275	0.084	0.084375	0.08475	0.085025	0.0852	0.0853	0.0854	0.085375	0.08535	0.08555	0.08555	0.08565	0.085875	0.085825	0.085825	0.08585	0.085875
SLA1-1	YLR206W_1	0.10198	0.10123	0.10083	0.10055	0.10093	0.10162	0.10195	0.10228	0.10262	0.10333	0.1037	0.10405	0.10413	0.1044	0.10498	0.10545	0.10545	0.10548	0.10555	0.1059	0.10627	0.10685	0.1072	0.10758	0.10797	0.10847	0.10848	0.10873	0.10908	0.10942	0.10938	0.10967	0.1104	0.11107	0.11172	0.1123	0.113	0.11343	0.1138	0.11418	0.11478	0.1153	0.1158	0.11658	0.1171	0.11765	0.11802	0.11845
SLA1-2	YNL138W_1	0.10248	0.1013	0.10073	0.10018	0.10035	0.10112	0.10125	0.10158	0.10215	0.10245	0.10292	0.10298	0.10328	0.10345	0.10395	0.1042	0.1044	0.10433	0.1044	0.1047	0.10505	0.10552	0.10592	0.1062	0.10653	0.1069	0.10688	0.10715	0.10735	0.1075	0.10758	0.10773	0.10848	0.10892	0.10967	0.11	0.11055	0.11103	0.1115	0.11168	0.11225	0.11265	0.1132	0.11377	0.11443	0.1147	0.11497	0.1153
ABP1	YOR229W_2	0.10133	0.10045	0.10023	0.0998	0.1	0.10083	0.10105	0.1013	0.10192	0.10263	0.10295	0.1031	0.1033	0.10352	0.10393	0.10445	0.10452	0.10438	0.10463	0.10478	0.10523	0.10563	0.10605	0.10642	0.10693	0.10732	0.10732	0.10753	0.1079	0.10798	0.1082	0.1083	0.1091	0.10948	0.11038	0.1106	0.11118	0.11145	0.11185	0.11218	0.11265	0.11323	0.11365	0.11435	0.11485	0.1149	0.1153	0.1157
BBC1 Deleted	YOR181W_1	0.099325	0.099725	0.0995	0.098925	0.0992	0.09965	0.09995	0.10078	0.10095	0.10235	0.10178	0.10203	0.10275	0.1025	0.10348	0.10362	0.10375	0.10445	0.10395	0.10455	0.10513	0.10558	0.10588	0.10635	0.10785	0.10738	0.1074	0.10753	0.10793	0.10792	0.10822	0.10818	0.109	0.1096	0.11033	0.1111	0.1113	0.1119	0.11218	0.1129	0.11318	0.1137	0.11433	0.11495	0.11553	0.11597	0.11643	0.11705
BZZ1-2 Deleted	YKL117W_2	0.10115	0.10063	0.10013	0.09995	0.1006	0.10128	0.10155	0.10183	0.10228	0.10303	0.10343	0.10375	0.10368	0.10408	0.10463	0.10503	0.1053	0.10503	0.10542	0.10565	0.10625	0.10645	0.10703	0.10728	0.1078	0.1081	0.10845	0.10865	0.10892	0.10915	0.10933	0.10963	0.11045	0.11122	0.11168	0.1124	0.11295	0.11368	0.11415	0.1146	0.11513	0.11568	0.11623	0.11702	0.1173	0.1179	0.11848	0.11877
LSB3 Deleted	YDR170C_2	0.10283	0.10245	0.10158	0.10175	0.10215	0.1032	0.1032	0.10358	0.10383	0.10488	0.10533	0.10573	0.10555	0.10633	0.10668	0.10723	0.10735	0.1072	0.10763	0.10763	0.10813	0.1089	0.10915	0.10983	0.11013	0.11045	0.11075	0.11095	0.11165	0.1116	0.11173	0.11195	0.11302	0.1134	0.11402	0.11455	0.1153	0.11593	0.1162	0.11675	0.11725	0.11778	0.11858	0.11945	0.11955	0.1202	0.12075	0.12103
Empty	Empty_Empty	0.084975	0.085	0.084825	0.084875	0.084875	0.085175	0.08505	0.0849	0.085025	0.0854	0.085475	0.085275	0.08505	0.085175	0.0853	0.085425	0.0852	0.084825	0.0848	0.084775	0.084925	0.08505	0.08535	0.0854	0.085475	0.0855	0.0853	0.08525	0.0852	0.085075	0.0848	0.084725	0.085225	0.085375	0.0857	0.085875	0.086	0.08625	0.086175	0.08615	0.086325	0.086525	0.08655	0.0868	0.086725	0.086625	0.086475	0.086475
BOI1 Deleted	YCR002C_1	0.09905	0.098425	0.09865	0.098125	0.09855	0.0991	0.099375	0.099675	0.10033	0.10083	0.1012	0.10145	0.10165	0.10175	0.10225	0.10282	0.1031	0.10277	0.10293	0.10315	0.10355	0.10405	0.10442	0.10492	0.10532	0.10583	0.10585	0.10602	0.10635	0.1066	0.10658	0.10665	0.10738	0.10813	0.1087	0.1092	0.10975	0.11013	0.1104	0.11075	0.11123	0.11178	0.1122	0.11282	0.11325	0.11363	0.11393	0.11437
LSB1 Deleted	YNL084C_1	0.098225	0.097575	0.0975	0.097225	0.09755	0.09815	0.098425	0.0987	0.09915	0.09975	0.10012	0.1003	0.10048	0.10065	0.1011	0.10165	0.10203	0.1015	0.10175	0.10205	0.10248	0.10298	0.10325	0.1037	0.104	0.10453	0.1045	0.10455	0.10478	0.10505	0.1051	0.1051	0.10575	0.10648	0.1071	0.10768	0.1082	0.10842	0.1087	0.10908	0.10952	0.11003	0.1105	0.11105	0.11152	0.11185	0.11245	0.1125
MYO3 Deleted	YML016C_1	0.10058	0.09945	0.099225	0.098825	0.099	0.099625	0.0998	0.1	0.10063	0.10115	0.10153	0.10178	0.10183	0.10223	0.10265	0.1031	0.1033	0.10317	0.1032	0.10355	0.10393	0.10438	0.10483	0.1053	0.10552	0.10583	0.10602	0.10615	0.10648	0.10665	0.1066	0.10675	0.10747	0.10825	0.1087	0.10935	0.10978	0.11013	0.11047	0.1109	0.11135	0.11183	0.11233	0.11288	0.11335	0.1138	0.11405	0.1144
NBP2 Deleted	YMR109W_1	0.10287	0.10153	0.101	0.10085	0.10098	0.10158	0.10187	0.10217	0.10267	0.10348	0.10388	0.10415	0.1042	0.1046	0.10513	0.10558	0.1058	0.1056	0.10573	0.10615	0.10667	0.1072	0.10745	0.10808	0.10825	0.10858	0.10885	0.10895	0.10945	0.10958	0.10973	0.10983	0.1106	0.1114	0.11185	0.11253	0.1129	0.11333	0.11387	0.11433	0.11468	0.11512	0.11595	0.11643	0.11693	0.11735	0.11775	0.11808
RVS167 Deleted	YLR314C_1	0.085775	0.0856	0.08535	0.0854	0.08535	0.08545	0.085325	0.085175	0.0853	0.085625	0.085575	0.085525	0.085225	0.08525	0.085425	0.0856	0.0855	0.08505	0.084925	0.085	0.0851	0.085275	0.0854	0.085525	0.08585	0.085675	0.08545	0.0854	0.085375	0.085225	0.084925	0.08465	0.08505	0.085575	0.08575	0.086	0.086125	0.086075	0.086025	0.0861	0.0862	0.0863	0.086625	0.08665	0.086625	0.0866	0.0866	0.086475
SLA1-1 Deleted	YLR206W_1	0.10425	0.10302	0.1026	0.10238	0.10275	0.10365	0.10413	0.10468	0.1051	0.10588	0.10642	0.1068	0.1069	0.10718	0.1077	0.10825	0.10847	0.10845	0.1086	0.10913	0.10955	0.11005	0.11053	0.11115	0.11178	0.1121	0.11238	0.11268	0.11325	0.1134	0.11345	0.11372	0.11458	0.11545	0.11613	0.1167	0.11727	0.11785	0.1183	0.11883	0.11943	0.12	0.12073	0.12138	0.1219	0.12243	0.12323	0.12343
SLA1-2 Deleted	YNL138W_1	0.1047	0.10377	0.10333	0.10305	0.10337	0.10432	0.10505	0.10542	0.10588	0.10685	0.10713	0.10767	0.10775	0.10823	0.10865	0.10925	0.10965	0.10967	0.1099	0.11043	0.11083	0.11125	0.11202	0.11245	0.11328	0.11363	0.11388	0.11435	0.1147	0.11493	0.11518	0.1154	0.11623	0.11707	0.11785	0.11845	0.1191	0.1197	0.12045	0.12108	0.1214	0.12203	0.1231	0.12343	0.12405	0.12457	0.12505	0.12565
ABP1 Deleted	YOR229W_2	0.097575	0.097125	0.096725	0.096775	0.096925	0.0976	0.098125	0.09845	0.098625	0.099375	0.099775	0.099875	0.1	0.10022	0.10065	0.10115	0.10133	0.10112	0.10137	0.1017	0.102	0.10237	0.1027	0.1032	0.1037	0.1038	0.104	0.10428	0.10453	0.10458	0.10485	0.10473	0.10542	0.10605	0.10673	0.10703	0.10747	0.108	0.10823	0.1087	0.10905	0.1095	0.11028	0.1107	0.11093	0.11128	0.11162	0.11195
BBC1	YLR337C_1	0.1002	0.0998	0.099575	0.098925	0.09925	0.099925	0.1001	0.10038	0.101	0.10173	0.10228	0.10255	0.10283	0.1029	0.10358	0.10417	0.10445	0.10445	0.10453	0.10498	0.10555	0.10613	0.10658	0.10735	0.10765	0.10815	0.10833	0.10858	0.1088	0.10925	0.10935	0.1094	0.11043	0.11123	0.11195	0.11282	0.11347	0.11413	0.11483	0.11558	0.1162	0.1168	0.11763	0.1185	0.11955	0.12017	0.12048	0.12145
BZZ1-2	YOL147C_2	0.10038	0.10015	0.0994	0.099225	0.09965	0.10012	0.10045	0.10103	0.10128	0.10198	0.10258	0.103	0.1028	0.10315	0.10365	0.10413	0.10435	0.1043	0.10448	0.1048	0.10532	0.10553	0.10615	0.10638	0.10685	0.10718	0.1072	0.10768	0.1079	0.10792	0.10798	0.1083	0.10908	0.10967	0.1103	0.11095	0.11145	0.11195	0.1122	0.11278	0.11313	0.11373	0.11423	0.11495	0.11533	0.1158	0.11605	0.1164
LSB3	YPR184W_2	0.10088	0.1006	0.1001	0.10028	0.10075	0.10133	0.10162	0.10183	0.10222	0.10333	0.10375	0.1039	0.1038	0.10458	0.10485	0.1051	0.10547	0.1053	0.10557	0.10588	0.10635	0.10663	0.10715	0.10785	0.10842	0.10852	0.10878	0.10925	0.10955	0.10942	0.10942	0.10973	0.11045	0.11132	0.11178	0.11245	0.11305	0.11333	0.1136	0.11415	0.1148	0.11515	0.11587	0.11645	0.11683	0.11718	0.11762	0.11793
Empty	Empty_Empty	0.084325	0.083925	0.0839	0.084125	0.084025	0.0842	0.084025	0.084	0.0841	0.08445	0.0846	0.0844	0.08415	0.084	0.08415	0.08445	0.084325	0.083775	0.0836	0.083625	0.083825	0.08405	0.08415	0.08435	0.08455	0.084475	0.08435	0.08435	0.0843	0.084	0.083725	0.083575	0.084025	0.084525	0.084725	0.084925	0.0851	0.085475	0.085125	0.085275	0.0853	0.085425	0.085675	0.085775	0.085775	0.085775	0.0857	0.0856
BOI1	YGL206C_1	0.098075	0.097875	0.0978	0.09765	0.0979	0.09865	0.0989	0.099125	0.099725	0.10035	0.10077	0.101	0.10128	0.10152	0.102	0.10258	0.10267	0.1025	0.10265	0.10295	0.10332	0.1039	0.10427	0.10478	0.10505	0.10568	0.10563	0.10588	0.10615	0.10625	0.10643	0.10653	0.10733	0.10795	0.10853	0.10895	0.10948	0.10995	0.11025	0.11068	0.1111	0.1115	0.11213	0.11265	0.11307	0.11348	0.1137	0.1141
LSB1	YOR181W_1	0.098625	0.098525	0.09835	0.098225	0.098525	0.0994	0.099525	0.0999	0.10033	0.1011	0.10158	0.10175	0.1019	0.10225	0.10285	0.10335	0.10348	0.10328	0.1035	0.10388	0.1043	0.1047	0.10515	0.10558	0.10602	0.10665	0.10658	0.10688	0.10715	0.10735	0.10733	0.10758	0.10842	0.10917	0.11003	0.11058	0.11113	0.1115	0.112	0.11233	0.11308	0.11368	0.11415	0.11483	0.1153	0.11602	0.11637	0.11677
MYO3	YNL243W_1	0.097525	0.097325	0.0969	0.09665	0.097	0.09775	0.097875	0.0981	0.09865	0.0994	0.099675	0.099825	0.099925	0.10037	0.1009	0.10125	0.1013	0.1012	0.10123	0.10158	0.10205	0.1023	0.10285	0.1032	0.1037	0.10405	0.1041	0.10432	0.10453	0.10467	0.10463	0.105	0.10568	0.10627	0.10692	0.10747	0.10793	0.1084	0.10873	0.10895	0.1096	0.11005	0.11063	0.11123	0.11173	0.11195	0.1123	0.11288
PIN3	YBL007C_1	0.0993	0.09875	0.098275	0.09795	0.09805	0.0987	0.098825	0.099075	0.0996	0.10018	0.1005	0.10065	0.1009	0.10123	0.10155	0.1021	0.10205	0.10198	0.102	0.10235	0.10273	0.103	0.1034	0.10383	0.10415	0.10458	0.10453	0.10475	0.1051	0.10503	0.10508	0.10545	0.1061	0.10668	0.10723	0.10758	0.10813	0.10848	0.10898	0.10905	0.10968	0.11003	0.11055	0.11107	0.11155	0.112	0.11213	0.11265
RVS167	YMR192W_1	0.10027	0.099675	0.099475	0.099225	0.09945	0.10037	0.10062	0.10075	0.10143	0.10205	0.10248	0.10285	0.10302	0.10315	0.10383	0.1041	0.1045	0.10423	0.1042	0.1047	0.10515	0.1053	0.10595	0.1062	0.1067	0.10703	0.10728	0.10763	0.1078	0.10785	0.10783	0.10825	0.10913	0.1096	0.1103	0.11075	0.11135	0.11178	0.11225	0.11257	0.11318	0.11383	0.11443	0.11503	0.1155	0.11595	0.11623	0.11678
SLA1-1	YMR109W_1	0.10193	0.10148	0.10115	0.101	0.10123	0.10217	0.10228	0.1025	0.10305	0.10367	0.1042	0.10438	0.10465	0.10493	0.10533	0.10583	0.10608	0.10595	0.10617	0.10655	0.10678	0.10718	0.10788	0.10825	0.1085	0.10895	0.10905	0.10938	0.10977	0.10993	0.10995	0.11055	0.11115	0.11198	0.1125	0.11313	0.11395	0.1145	0.11493	0.11538	0.11612	0.11673	0.11743	0.11848	0.1188	0.11955	0.12003	0.1205
SLA1-2	YNL307C_1	0.10283	0.10243	0.10155	0.10115	0.10135	0.10193	0.1023	0.10242	0.10293	0.10365	0.10395	0.10408	0.10428	0.10453	0.105	0.1055	0.10573	0.10555	0.10577	0.10623	0.1065	0.1068	0.10743	0.1077	0.1081	0.10845	0.10855	0.10875	0.10913	0.10925	0.10915	0.10928	0.11005	0.11075	0.11127	0.11178	0.11248	0.11285	0.1132	0.11362	0.1141	0.11485	0.11533	0.11585	0.11645	0.11675	0.11703	0.11765
BEM1-1	YDL065C_2	0.101	0.1007	0.10075	0.10045	0.10075	0.10143	0.10178	0.10203	0.10255	0.10355	0.10375	0.104	0.10388	0.10425	0.1047	0.10518	0.10527	0.10513	0.10513	0.10568	0.10602	0.10652	0.10715	0.10742	0.10788	0.1081	0.10838	0.10863	0.10885	0.1089	0.10893	0.10913	0.10995	0.11057	0.11115	0.1117	0.11222	0.11288	0.1129	0.1135	0.1139	0.1144	0.11497	0.11572	0.11597	0.11643	0.11665	0.11715
BBC1 Deleted	YLR337C_1	0.097075	0.097	0.096825	0.096825	0.09715	0.0982	0.098375	0.0987	0.099475	0.10012	0.10045	0.10103	0.1009	0.10178	0.10245	0.10295	0.10358	0.1037	0.1042	0.10477	0.10553	0.10575	0.10715	0.1079	0.1083	0.1091	0.10917	0.10957	0.1097	0.10975	0.11005	0.11025	0.11093	0.11125	0.1119	0.1124	0.11293	0.1137	0.11345	0.11402	0.11465	0.11497	0.1148	0.11463	0.1155	0.11613	0.11615	0.11707
BZZ1-2 Deleted	YOL147C_2	0.1017	0.1016	0.10145	0.10155	0.10185	0.1025	0.10273	0.10323	0.10383	0.1047	0.10523	0.1057	0.10575	0.10602	0.10683	0.107	0.10763	0.1076	0.10773	0.1081	0.109	0.1094	0.10992	0.11053	0.11125	0.1115	0.11178	0.11203	0.1124	0.11265	0.11272	0.1129	0.11385	0.11463	0.11547	0.11608	0.11673	0.11765	0.1178	0.1188	0.11923	0.11968	0.12052	0.12113	0.12195	0.12268	0.12275	0.12347
LSB3 Deleted	YPR184W_2	0.10298	0.10265	0.10237	0.10283	0.1029	0.10328	0.10403	0.10418	0.10473	0.1059	0.10625	0.1065	0.10668	0.10707	0.10788	0.10848	0.10888	0.10893	0.1095	0.10972	0.11043	0.11078	0.11155	0.11222	0.1128	0.1132	0.11312	0.11343	0.11445	0.1142	0.11422	0.11487	0.1154	0.11677	0.1169	0.11787	0.11853	0.11932	0.1194	0.1205	0.1212	0.1213	0.12202	0.12308	0.1232	0.1241	0.12458	0.1253
Empty	Empty_Empty	0.0851	0.084825	0.084775	0.084875	0.0849	0.085125	0.085075	0.085025	0.085075	0.085375	0.08535	0.085275	0.08495	0.08495	0.085225	0.085425	0.0854	0.08505	0.084975	0.08505	0.085225	0.08535	0.085375	0.0856	0.08585	0.08585	0.0855	0.085425	0.085375	0.085075	0.0847	0.084775	0.085175	0.085475	0.085775	0.085975	0.086225	0.08645	0.08625	0.086325	0.086425	0.0865	0.086725	0.086875	0.086825	0.08685	0.086725	0.086775
BOI1 Deleted	YGL206C_1	0.09635	0.0964	0.096175	0.096075	0.096525	0.09745	0.09755	0.09785	0.09865	0.099275	0.0997	0.099975	0.1003	0.10035	0.10135	0.10162	0.10203	0.10202	0.10225	0.10273	0.10325	0.10373	0.1043	0.10475	0.10525	0.10563	0.10573	0.1061	0.10633	0.1065	0.10685	0.1072	0.10803	0.10855	0.10917	0.10988	0.1104	0.11095	0.11155	0.11228	0.11278	0.11343	0.11373	0.1143	0.1152	0.11583	0.11588	0.11632
LSB1 Deleted	YOR181W_1	0.099125	0.099075	0.098625	0.098375	0.098875	0.0998	0.10008	0.10035	0.10115	0.10198	0.1024	0.10265	0.1028	0.10328	0.10405	0.10455	0.10475	0.10488	0.10515	0.10567	0.10625	0.10675	0.1074	0.10785	0.10835	0.1087	0.10885	0.10915	0.10948	0.10947	0.10963	0.10998	0.11097	0.11158	0.1122	0.11318	0.11397	0.1142	0.11438	0.11525	0.11605	0.11663	0.11735	0.11823	0.11895	0.11928	0.11977	0.1202
MYO3 Deleted	YNL243W_1	0.0978	0.0977	0.097325	0.0972	0.09735	0.098225	0.09845	0.09865	0.099225	0.099875	0.1004	0.1007	0.10078	0.10093	0.10155	0.10215	0.1023	0.10225	0.10258	0.1031	0.10365	0.10407	0.10483	0.10498	0.10555	0.10585	0.10605	0.10615	0.10635	0.10665	0.10688	0.10688	0.10765	0.10848	0.10922	0.1097	0.1107	0.11097	0.11125	0.11185	0.1124	0.11323	0.11355	0.11415	0.1146	0.11518	0.1155	0.11585
PIN3 Deleted	YBL007C_1	0.0984	0.0982	0.09795	0.097675	0.097875	0.098725	0.09895	0.09925	0.099875	0.10058	0.101	0.1013	0.10153	0.10158	0.1022	0.10287	0.103	0.10287	0.10313	0.10355	0.10423	0.10457	0.1051	0.10563	0.10613	0.10675	0.10653	0.10677	0.10705	0.10707	0.10735	0.1073	0.1082	0.10878	0.1096	0.10998	0.11068	0.1112	0.11157	0.11198	0.1126	0.11325	0.1138	0.11435	0.11497	0.11552	0.11615	0.1166
RVS167 Deleted	YMR192W_1	0.10023	0.1001	0.099725	0.099375	0.099825	0.10038	0.10065	0.10095	0.10158	0.10223	0.10283	0.10312	0.10312	0.1034	0.10398	0.10452	0.10475	0.1046	0.10497	0.10555	0.106	0.10663	0.10725	0.1076	0.1082	0.10848	0.10865	0.10883	0.10898	0.10925	0.10933	0.10942	0.11045	0.1109	0.11172	0.1123	0.11305	0.11358	0.11395	0.11458	0.11487	0.11563	0.11615	0.1167	0.11755	0.11813	0.11835	0.11905
SLA1-1 Deleted	YMR109W_1	0.10275	0.10265	0.10263	0.10228	0.1028	0.10383	0.10435	0.10483	0.10545	0.1064	0.107	0.10767	0.1076	0.10785	0.1084	0.10925	0.10978	0.10982	0.11015	0.11065	0.11143	0.1121	0.11265	0.1134	0.11383	0.11465	0.11468	0.1148	0.11533	0.11585	0.11618	0.11625	0.11738	0.11845	0.11885	0.11953	0.12093	0.12113	0.12152	0.12233	0.12333	0.12373	0.1243	0.1254	0.1259	0.12663	0.12712	0.12788
SLA1-2 Deleted	YNL307C_1	0.1015	0.10123	0.1008	0.1003	0.10068	0.1011	0.1014	0.10183	0.10243	0.10312	0.10373	0.10405	0.10408	0.10442	0.10493	0.10565	0.10608	0.10577	0.10613	0.10667	0.10723	0.10795	0.10828	0.10885	0.1093	0.10963	0.10988	0.10985	0.1101	0.1104	0.1105	0.11065	0.11153	0.11228	0.11295	0.1135	0.1143	0.11475	0.11522	0.1158	0.11627	0.1172	0.11783	0.11845	0.11948	0.11963	0.1198	0.12053
BEM1-1 Deleted	YDL065C_2	0.0998	0.09995	0.099625	0.0997	0.09995	0.10053	0.10088	0.1012	0.1019	0.10285	0.1034	0.10358	0.10367	0.1039	0.10443	0.10502	0.10535	0.10533	0.10542	0.106	0.1066	0.1071	0.10767	0.10848	0.1087	0.10923	0.10928	0.1096	0.10972	0.11005	0.10998	0.11025	0.11095	0.11175	0.11228	0.11288	0.1135	0.11395	0.11458	0.11493	0.1153	0.11597	0.1168	0.11735	0.11813	0.11825	0.1188	0.1197
BEM1-1	YCR030C_1	0.09765	0.099175	0.09975	0.099825	0.10033	0.10095	0.10152	0.10218	0.10295	0.10415	0.1044	0.1049	0.10545	0.10638	0.10673	0.10708	0.10767	0.10847	0.10958	0.1101	0.11057	0.1109	0.11118	0.11152	0.1125	0.1131	0.11285	0.11393	0.11465	0.11545	0.11603	0.11655	0.1169	0.11748	0.11733	0.11825	0.1186	0.1189	0.11938	0.1199	0.12082	0.1211	0.12132	0.12173	0.12273	0.12308	0.12375	0.1246
CYK3	YIL033C_2	0.083725	0.084125	0.084225	0.084275	0.0845	0.0844	0.084525	0.084375	0.084475	0.0845	0.08455	0.0847	0.084475	0.0845	0.0845	0.084625	0.0845	0.08465	0.084625	0.084825	0.08445	0.0847	0.0849	0.08485	0.08475	0.0848	0.0849	0.084875	0.084925	0.084975	0.084775	0.084775	0.084775	0.0848	0.08505	0.085025	0.08515	0.0852	0.085175	0.08535	0.08505	0.085225	0.085175	0.08525	0.08515	0.08505	0.085	0.085
LSB3	YDR166C_2	0.09625	0.09765	0.098275	0.09855	0.09905	0.09955	0.10037	0.1007	0.10145	0.10215	0.10245	0.103	0.10323	0.10378	0.10408	0.10473	0.105	0.1056	0.1061	0.1065	0.10685	0.10755	0.10785	0.10858	0.10892	0.10953	0.10985	0.11035	0.11068	0.1111	0.1114	0.11185	0.11215	0.11245	0.11345	0.1137	0.1141	0.11482	0.11515	0.1158	0.11612	0.11665	0.11738	0.11752	0.11805	0.1185	0.11927	0.12023
Empty	Empty_Empty	0.08355	0.083975	0.08395	0.0843	0.0845	0.084625	0.084775	0.084575	0.084625	0.08485	0.084625	0.08465	0.08445	0.0847	0.08465	0.084975	0.0848	0.08505	0.085075	0.0852	0.084775	0.08505	0.08525	0.0852	0.084925	0.0851	0.0852	0.085175	0.085175	0.08525	0.085025	0.08525	0.0851	0.0851	0.08535	0.08535	0.085275	0.08545	0.085175	0.08535	0.085325	0.08535	0.085725	0.085425	0.085375	0.08525	0.0854	0.08505
BOI2	YER155C_1	0.09495	0.096275	0.09715	0.0974	0.09805	0.098925	0.09945	0.1004	0.10127	0.10148	0.1019	0.10243	0.1027	0.10317	0.10375	0.10405	0.10435	0.10538	0.10592	0.10615	0.1064	0.1068	0.10728	0.10778	0.10835	0.10888	0.10873	0.10908	0.10988	0.11023	0.1107	0.11115	0.11163	0.11195	0.11222	0.1127	0.11302	0.11368	0.11385	0.11465	0.11513	0.11558	0.1156	0.11595	0.11683	0.11713	0.11755	0.11788
LSB3	YDL146W_1	0.09545	0.09755	0.09815	0.098325	0.098775	0.099575	0.1	0.1008	0.10148	0.1019	0.10248	0.10357	0.10395	0.1047	0.10473	0.10533	0.1058	0.1062	0.10625	0.10723	0.1071	0.10758	0.10845	0.10885	0.1093	0.10985	0.11018	0.11043	0.11107	0.11133	0.11168	0.11225	0.11253	0.11318	0.1138	0.11413	0.11485	0.1149	0.11603	0.116	0.11665	0.11735	0.11852	0.11855	0.11945	0.1199	0.12052	0.12118
MYO3	YOR181W_1	0.09615	0.097925	0.0985	0.098775	0.0992	0.0999	0.10048	0.10108	0.10175	0.10237	0.10285	0.10353	0.1041	0.10493	0.10533	0.10563	0.10595	0.1067	0.1072	0.10788	0.10788	0.10833	0.10855	0.10943	0.11005	0.11038	0.111	0.11138	0.11203	0.1125	0.11322	0.11363	0.1143	0.1146	0.11522	0.11585	0.11655	0.11757	0.11843	0.11905	0.11958	0.12032	0.12135	0.12185	0.12295	0.12368	0.12482	0.12578
PIN3	YIR006C_1	0.0949	0.096825	0.097425	0.097625	0.097925	0.098525	0.099125	0.099675	0.1	0.1008	0.10115	0.10168	0.1021	0.10267	0.10338	0.1036	0.10388	0.10423	0.10452	0.10505	0.10535	0.10608	0.10648	0.1072	0.1077	0.10813	0.10848	0.10863	0.1095	0.10942	0.11005	0.1099	0.11078	0.11128	0.112	0.11213	0.11278	0.11322	0.11398	0.11478	0.1152	0.11538	0.11597	0.11645	0.11695	0.11755	0.1182	0.11945
RVS167	YNL106C_1	0.095225	0.097175	0.098175	0.0983	0.0989	0.099675	0.10083	0.10098	0.10158	0.10243	0.10292	0.10323	0.1038	0.10435	0.10468	0.1051	0.1054	0.10573	0.1064	0.10675	0.10718	0.10738	0.10833	0.10842	0.10898	0.10907	0.10995	0.11025	0.11078	0.11125	0.11183	0.11195	0.11282	0.1134	0.11425	0.11428	0.11503	0.11485	0.11582	0.1161	0.11622	0.11703	0.1179	0.1181	0.11902	0.1192	0.1204	0.1212
SLA1-1	YNL138W_1	0.095825	0.097475	0.098125	0.0984	0.098925	0.099275	0.0999	0.1004	0.10098	0.1017	0.10198	0.10273	0.10282	0.10333	0.10375	0.1042	0.10477	0.10525	0.10573	0.1063	0.10695	0.10735	0.10773	0.10843	0.10897	0.10945	0.11007	0.11023	0.11078	0.11103	0.1117	0.11193	0.11253	0.11258	0.11313	0.11345	0.1141	0.11447	0.11515	0.1157	0.11652	0.11668	0.11738	0.11813	0.11918	0.1193	0.12023	0.12107
SLA1-2	YPR184W_1	0.09615	0.09765	0.0983	0.09845	0.09845	0.09885	0.09945	0.099675	0.1003	0.1008	0.10125	0.1019	0.102	0.10248	0.10287	0.10323	0.10348	0.1037	0.10435	0.10478	0.10505	0.1057	0.1062	0.10665	0.1069	0.10735	0.10748	0.10795	0.10825	0.10843	0.10895	0.10918	0.1097	0.11005	0.1107	0.11088	0.1111	0.11177	0.11213	0.1128	0.11315	0.1137	0.11385	0.11472	0.11502	0.11543	0.1157	0.11703
BEM1-1	YDR329C_2	0.096675	0.097725	0.0987	0.098975	0.0992	0.09965	0.10035	0.10085	0.10145	0.1019	0.10253	0.10298	0.10313	0.10348	0.10415	0.10433	0.1047	0.10517	0.10567	0.10623	0.10635	0.10732	0.10767	0.10815	0.10858	0.10928	0.1094	0.10973	0.11033	0.1107	0.11097	0.11105	0.11145	0.11205	0.1129	0.11313	0.11355	0.114	0.1145	0.11488	0.1152	0.11593	0.11643	0.1167	0.11727	0.11758	0.1183	0.11908
BEM1-1 Deleted	YCR030C_1	0.0988	0.09905	0.099825	0.09975	0.10073	0.10137	0.1018	0.10235	0.10282	0.10383	0.10378	0.1047	0.10498	0.10555	0.10613	0.10713	0.10725	0.10792	0.10778	0.10863	0.10895	0.10983	0.11023	0.1105	0.11075	0.11168	0.11145	0.11188	0.1129	0.11318	0.1131	0.11335	0.11373	0.11418	0.11485	0.11535	0.11597	0.11637	0.11655	0.11765	0.11758	0.1173	0.11833	0.11885	0.11938	0.11865	0.11978	0.12
CYK3 Deleted	YIL033C_2	0.084525	0.08465	0.084725	0.085025	0.085225	0.08515	0.085325	0.085125	0.084875	0.0851	0.084825	0.085075	0.084775	0.085125	0.08495	0.085275	0.085125	0.085375	0.085175	0.085275	0.085	0.0852	0.08545	0.08545	0.085175	0.0854	0.085475	0.085175	0.085525	0.085525	0.085275	0.085275	0.085025	0.085375	0.0854	0.08565	0.0855	0.08565	0.085275	0.085725	0.085525	0.08525	0.0856	0.08575	0.08555	0.085425	0.085525	0.0851
LSB3 Deleted	YDR166C_2	0.097	0.098325	0.098525	0.098725	0.099525	0.10008	0.1007	0.10125	0.10137	0.1021	0.10233	0.10295	0.10312	0.10388	0.10402	0.1045	0.10485	0.1053	0.10523	0.10565	0.10558	0.10613	0.10663	0.10715	0.10723	0.10765	0.10803	0.10817	0.10865	0.10913	0.10917	0.10965	0.10992	0.1104	0.11078	0.1114	0.11118	0.11225	0.11193	0.11257	0.11328	0.11312	0.11413	0.11458	0.11448	0.1149	0.11563	0.11583
Empty	Empty_Empty	0.0839	0.0843	0.084175	0.0845	0.084675	0.084825	0.0849	0.08485	0.0846	0.08485	0.084625	0.084825	0.0845	0.08475	0.08475	0.084975	0.084775	0.085175	0.0849	0.084975	0.08465	0.08495	0.085125	0.08525	0.085025	0.08525	0.085325	0.085125	0.08535	0.08565	0.085175	0.085225	0.0851	0.08545	0.085525	0.085575	0.08545	0.0857	0.0854	0.085725	0.085675	0.085325	0.085725	0.085725	0.08545	0.085275	0.085325	0.085175
BOI2 Deleted	YER155C_1	0.098	0.098625	0.0991	0.099475	0.099925	0.10077	0.101	0.10108	0.1019	0.10235	0.10253	0.1032	0.1035	0.10442	0.10453	0.10513	0.10542	0.10563	0.10585	0.10627	0.10593	0.107	0.10738	0.10732	0.10808	0.10815	0.10865	0.1089	0.10917	0.10953	0.10963	0.10972	0.11008	0.11058	0.11088	0.1112	0.11173	0.11212	0.11197	0.11265	0.11285	0.11297	0.1135	0.1142	0.1143	0.11393	0.1145	0.11508
LSB3 Deleted	YDL146W_1	0.09845	0.0993	0.0997	0.1001	0.10058	0.10148	0.102	0.10223	0.10265	0.10348	0.10383	0.10448	0.10473	0.10535	0.1058	0.10648	0.1066	0.10697	0.1076	0.1076	0.1077	0.10835	0.10905	0.1092	0.10938	0.10957	0.11005	0.11003	0.11088	0.11123	0.11168	0.11143	0.11173	0.11198	0.1125	0.11345	0.11343	0.1139	0.11413	0.11448	0.11472	0.11508	0.1159	0.1161	0.11625	0.11638	0.11688	0.11698
MYO3 Deleted	YOR181W_1	0.09815	0.099	0.0994	0.099725	0.10038	0.1011	0.10158	0.1019	0.10215	0.10278	0.10295	0.10355	0.10388	0.10463	0.10498	0.10555	0.1056	0.10598	0.106	0.1065	0.10658	0.1071	0.10765	0.108	0.10823	0.10845	0.10907	0.10905	0.10983	0.10995	0.11013	0.11058	0.11055	0.1112	0.1116	0.11218	0.11235	0.11293	0.11303	0.1137	0.114	0.11422	0.11498	0.11545	0.1156	0.1157	0.11633	0.11658
PIN3 Deleted	YIR006C_1	0.096125	0.097	0.097475	0.097625	0.098125	0.0986	0.099075	0.099275	0.0996	0.1003	0.10022	0.1009	0.10103	0.10168	0.10195	0.10237	0.1026	0.10287	0.103	0.10298	0.10325	0.1038	0.10438	0.10433	0.10455	0.1051	0.10517	0.10523	0.10583	0.10635	0.1061	0.10635	0.10678	0.10713	0.10767	0.10797	0.10803	0.10867	0.10857	0.10942	0.10958	0.10972	0.1103	0.11075	0.11083	0.11093	0.11138	0.11185
RVS167 Deleted	YNL106C_1	0.09645	0.09745	0.09765	0.098025	0.098675	0.099325	0.0998	0.099975	0.1001	0.10095	0.10115	0.10173	0.10173	0.10243	0.10292	0.10323	0.10325	0.10352	0.10385	0.1041	0.10415	0.10485	0.10517	0.10535	0.10535	0.10575	0.10613	0.1061	0.10678	0.10708	0.10695	0.10723	0.1074	0.10788	0.10857	0.10895	0.10913	0.10973	0.10953	0.1102	0.11043	0.11063	0.11133	0.11168	0.1118	0.1118	0.11247	0.11258
SLA1-1 Deleted	YNL138W_1	0.095975	0.097	0.097025	0.09735	0.09795	0.09845	0.09905	0.09925	0.099375	0.10013	0.10022	0.10073	0.10102	0.1015	0.10195	0.10233	0.10242	0.10285	0.10318	0.1034	0.10342	0.10395	0.10435	0.10473	0.1046	0.10508	0.10543	0.10543	0.10578	0.1061	0.10602	0.10628	0.10648	0.10688	0.10738	0.10788	0.10798	0.1086	0.10838	0.109	0.1091	0.10913	0.1099	0.1104	0.1103	0.11043	0.11085	0.11122
SLA1-2 Deleted	YPR184W_1	0.097625	0.09835	0.0989	0.098725	0.099425	0.09995	0.10047	0.1009	0.1009	0.10175	0.10198	0.10243	0.10243	0.10328	0.10358	0.1041	0.10423	0.10452	0.1048	0.1049	0.105	0.10555	0.10592	0.10628	0.10638	0.10663	0.107	0.10715	0.1076	0.10825	0.1081	0.10817	0.10842	0.10905	0.1094	0.11003	0.10985	0.11063	0.11038	0.1111	0.1113	0.11143	0.11218	0.11252	0.1127	0.1128	0.1134	0.11337
BEM1-1 Deleted	YDR329C_2	0.09905	0.099675	0.10012	0.10025	0.1007	0.10138	0.10195	0.1023	0.10263	0.10345	0.10383	0.10435	0.10448	0.1051	0.1056	0.10603	0.1063	0.10677	0.1069	0.1072	0.1074	0.10775	0.10825	0.10873	0.10873	0.10917	0.10967	0.10975	0.11038	0.11095	0.11093	0.11118	0.11143	0.11218	0.11265	0.1132	0.11318	0.11368	0.11378	0.11463	0.1149	0.115	0.11603	0.11633	0.11648	0.1165	0.11708	0.11743
BEM1-1	YER008C_1	0.09905	0.10028	0.1004	0.10047	0.10143	0.10187	0.1025	0.103	0.10373	0.10458	0.10425	0.1051	0.10618	0.1063	0.10665	0.10685	0.10797	0.10847	0.10818	0.10828	0.1095	0.10928	0.10968	0.11	0.11058	0.1116	0.11163	0.112	0.11258	0.11257	0.11238	0.11268	0.11305	0.11437	0.11422	0.11553	0.11547	0.11585	0.1161	0.11718	0.11777	0.11713	0.11803	0.1192	0.11918	0.11915	0.11935	0.12095
HOF1	YAL005C_2	0.1007	0.10183	0.10193	0.10125	0.1021	0.1023	0.10323	0.1031	0.10342	0.10405	0.10435	0.10458	0.10475	0.10515	0.10568	0.10615	0.10642	0.10663	0.10675	0.10722	0.10717	0.10728	0.10815	0.1083	0.10848	0.10888	0.10935	0.10963	0.10992	0.11057	0.11025	0.1105	0.11045	0.11158	0.11185	0.11282	0.11282	0.11343	0.11362	0.1141	0.11448	0.11472	0.11508	0.11587	0.11577	0.1157	0.11622	0.1165
LSB3	YFR040W_2	0.09765	0.098975	0.09875	0.098225	0.099275	0.099475	0.10033	0.10045	0.10078	0.1014	0.10155	0.10203	0.10213	0.10268	0.10315	0.10365	0.10398	0.1041	0.1043	0.1044	0.10497	0.10485	0.10548	0.1062	0.10618	0.1062	0.10673	0.10695	0.10715	0.1076	0.10738	0.10763	0.1075	0.1086	0.10873	0.1097	0.1098	0.11008	0.11043	0.11088	0.11145	0.1114	0.11193	0.1125	0.11238	0.11253	0.11302	0.11358
Empty	Empty_Empty	0.0838	0.08445	0.084325	0.084175	0.084925	0.084675	0.085	0.0846	0.084425	0.0847	0.084425	0.084575	0.0843	0.08455	0.084775	0.085	0.085025	0.084875	0.0848	0.0848	0.08465	0.08465	0.085175	0.08525	0.085125	0.085025	0.0854	0.08515	0.08525	0.085525	0.084825	0.0849	0.084525	0.0852	0.0851	0.08585	0.08575	0.085775	0.0856	0.0856	0.085725	0.085525	0.085625	0.0859	0.085375	0.085075	0.085375	0.085125
BUD14	YBR234C_1	0.097125	0.097975	0.0976	0.0977	0.0983	0.098325	0.09895	0.098975	0.09915	0.099725	0.10003	0.10048	0.10047	0.10118	0.10133	0.1018	0.10225	0.1024	0.10255	0.10267	0.10285	0.1036	0.1038	0.10367	0.10403	0.10452	0.1046	0.10467	0.10533	0.10548	0.10525	0.10523	0.10588	0.10628	0.1063	0.10715	0.10715	0.1075	0.1075	0.10825	0.1087	0.10873	0.10872	0.1094	0.10947	0.10935	0.10988	0.11015
LSB3	YER008C_1	0.0985	0.099575	0.09955	0.09955	0.1006	0.10085	0.10177	0.1016	0.10195	0.1027	0.10277	0.1032	0.1033	0.10388	0.10435	0.10485	0.10517	0.10543	0.10588	0.106	0.10625	0.10655	0.10705	0.10698	0.10738	0.10778	0.10795	0.10815	0.10903	0.10923	0.10893	0.109	0.10913	0.10995	0.10992	0.11088	0.11095	0.1116	0.11135	0.11215	0.1124	0.11232	0.11293	0.11335	0.11378	0.1136	0.114	0.11433
MYO3	YIR006C_1	0.097825	0.0996	0.099575	0.099725	0.1008	0.1011	0.102	0.10203	0.10255	0.10328	0.10362	0.10393	0.10395	0.10473	0.105	0.10538	0.1058	0.10602	0.1061	0.10653	0.10665	0.10725	0.10772	0.1079	0.10825	0.10875	0.10933	0.10948	0.1103	0.11075	0.111	0.11155	0.11185	0.11285	0.1133	0.11445	0.11483	0.1159	0.11635	0.11718	0.11783	0.11823	0.11938	0.12043	0.12093	0.12135	0.12205	0.12307
PIN3	YKL129C_1	0.098525	0.10025	0.10013	0.10035	0.10123	0.10153	0.1025	0.1024	0.10268	0.10353	0.10377	0.10415	0.1044	0.1049	0.10538	0.10615	0.10623	0.10643	0.10673	0.10675	0.1071	0.10758	0.10813	0.10805	0.10845	0.1089	0.10905	0.10937	0.11005	0.1103	0.11018	0.11045	0.1106	0.11135	0.11175	0.1124	0.11248	0.1131	0.1131	0.11395	0.11425	0.11443	0.11497	0.11545	0.1157	0.11562	0.116	0.11655
RVS167	YPL246C_1	0.098175	0.10005	0.10015	0.1002	0.10145	0.1016	0.10265	0.1026	0.10295	0.10378	0.10405	0.10443	0.10448	0.10508	0.10575	0.106	0.10622	0.10668	0.10673	0.107	0.107	0.10748	0.1083	0.10828	0.10858	0.1091	0.10937	0.10965	0.11018	0.11058	0.11035	0.11065	0.11073	0.11153	0.11193	0.11278	0.1129	0.11347	0.11335	0.1141	0.11453	0.11493	0.11553	0.11593	0.1162	0.11613	0.11695	0.11728
SLA1-1	YNL307C_1	0.10013	0.10173	0.10173	0.10148	0.10258	0.1029	0.10383	0.10393	0.10425	0.10515	0.1051	0.1056	0.1058	0.10635	0.10693	0.10758	0.10778	0.10805	0.10825	0.10865	0.10872	0.10885	0.10972	0.11	0.1101	0.11053	0.11095	0.11108	0.11163	0.11208	0.11203	0.112	0.1122	0.1131	0.11328	0.11428	0.1143	0.11498	0.11503	0.11565	0.1162	0.11608	0.11695	0.11753	0.11762	0.11773	0.11815	0.1186
SLA1-2	YLR337C_1	0.099525	0.10042	0.1019	0.10155	0.10283	0.1029	0.10373	0.10393	0.10433	0.1052	0.1053	0.1058	0.1059	0.1065	0.10688	0.10755	0.10775	0.10797	0.10833	0.10853	0.10865	0.1091	0.10995	0.11008	0.11038	0.11103	0.11165	0.11193	0.1126	0.11338	0.11322	0.11383	0.11408	0.11533	0.11578	0.11693	0.11733	0.11835	0.1186	0.1198	0.12065	0.12075	0.12183	0.12285	0.12335	0.1236	0.1244	0.12532
BEM1-1	YJL210W_2	0.1015	0.10348	0.10265	0.10268	0.1036	0.10385	0.1049	0.10485	0.10527	0.10595	0.10625	0.10675	0.1068	0.1072	0.1079	0.1084	0.10885	0.10897	0.10925	0.10938	0.10955	0.10978	0.11055	0.1108	0.11093	0.11153	0.112	0.11187	0.11282	0.11327	0.11313	0.11308	0.11305	0.1142	0.11455	0.11558	0.11555	0.116	0.11622	0.11688	0.1173	0.11752	0.118	0.11858	0.11877	0.11873	0.119	0.1197
BEM1-1 Deleted	YER008C_1	0.10013	0.1003	0.1006	0.10048	0.1017	0.10188	0.10328	0.10392	0.1044	0.10523	0.10502	0.10543	0.10583	0.1071	0.1079	0.1082	0.1087	0.10873	0.1095	0.10945	0.11085	0.10978	0.11168	0.1115	0.11225	0.11233	0.1127	0.11333	0.11313	0.11387	0.11305	0.1138	0.11425	0.1149	0.11547	0.11673	0.1165	0.11752	0.11762	0.11775	0.11865	0.1186	0.11887	0.12015	0.12038	0.12058	0.1209	0.1218
HOF1 Deleted	YAL005C_2	0.099275	0.10028	0.10047	0.10015	0.10125	0.10223	0.10428	0.10355	0.10463	0.10515	0.10523	0.10405	0.10455	0.10517	0.10598	0.10597	0.1066	0.1065	0.10605	0.10628	0.10665	0.10705	0.1074	0.1084	0.10823	0.10828	0.10897	0.10915	0.10895	0.10965	0.11143	0.10963	0.10928	0.1104	0.11053	0.11163	0.11223	0.1124	0.11218	0.1124	0.11308	0.11378	0.11405	0.1141	0.11443	0.11427	0.11502	0.11485
LSB3 Deleted	YFR040W_2	0.10025	0.10125	0.1011	0.10085	0.10205	0.1025	0.10348	0.10383	0.10385	0.1045	0.10448	0.10518	0.10538	0.106	0.10648	0.1071	0.10763	0.1075	0.10795	0.1083	0.1085	0.10832	0.10928	0.10998	0.11015	0.1104	0.1109	0.11138	0.11103	0.11193	0.11182	0.11238	0.11188	0.113	0.11322	0.1142	0.1145	0.1153	0.11522	0.11608	0.11635	0.11665	0.11735	0.11793	0.11798	0.11845	0.11915	0.11952
Empty	Empty_Empty	0.084125	0.08455	0.084525	0.08445	0.085075	0.084825	0.085325	0.08475	0.0846	0.084925	0.084675	0.0847	0.084425	0.084825	0.08485	0.085125	0.0851	0.0849	0.084925	0.084775	0.0849	0.0848	0.085225	0.085325	0.085225	0.0851	0.0856	0.08525	0.085275	0.085525	0.0848	0.084975	0.0846	0.085425	0.085225	0.085925	0.08585	0.085825	0.08565	0.0855	0.0858	0.08565	0.085825	0.085825	0.085575	0.08535	0.085375	0.085225
BUD14 Deleted	YBR234C_1	0.097975	0.098425	0.098175	0.097525	0.098475	0.0985	0.099325	0.09915	0.099725	0.09995	0.09995	0.10038	0.10053	0.10152	0.10195	0.10248	0.10265	0.1027	0.1033	0.1032	0.10343	0.10355	0.1042	0.10433	0.10515	0.10473	0.10548	0.10555	0.1055	0.10663	0.10593	0.1062	0.10588	0.1067	0.10683	0.10767	0.10772	0.10858	0.10835	0.10858	0.10913	0.10913	0.11	0.11055	0.11003	0.10957	0.11075	0.11073
LSB3 Deleted	YER008C_1	0.1	0.10093	0.1012	0.10078	0.10203	0.10263	0.10373	0.10388	0.10463	0.10527	0.10558	0.10623	0.10653	0.10723	0.1079	0.1085	0.10865	0.10873	0.10955	0.1096	0.10998	0.10953	0.11098	0.11105	0.1113	0.11143	0.11223	0.11232	0.11268	0.11343	0.11335	0.11318	0.11307	0.11408	0.11455	0.11528	0.1156	0.116	0.11615	0.1162	0.1168	0.1172	0.11773	0.1182	0.11825	0.11827	0.11848	0.11925
MYO3 Deleted	YIR006C_1	0.09985	0.10138	0.1015	0.10142	0.1027	0.1032	0.10413	0.10442	0.10498	0.1058	0.106	0.1063	0.1072	0.10745	0.10835	0.10888	0.10897	0.10892	0.1094	0.10945	0.11028	0.10968	0.11098	0.11143	0.11183	0.1116	0.11245	0.1126	0.11275	0.1134	0.11318	0.1132	0.11312	0.11412	0.1144	0.11565	0.1158	0.116	0.11643	0.11675	0.11735	0.11768	0.11812	0.11868	0.11877	0.11903	0.1192	0.11983
PIN3 Deleted	YKL129C_1	0.1008	0.1027	0.10248	0.10255	0.10365	0.10417	0.1052	0.10567	0.10625	0.1071	0.10755	0.1079	0.1082	0.10925	0.10993	0.1107	0.11063	0.11115	0.1112	0.11088	0.11195	0.11215	0.1125	0.11288	0.11305	0.11365	0.11395	0.11465	0.1146	0.11518	0.11485	0.11515	0.11528	0.11668	0.1165	0.11785	0.1177	0.1183	0.11868	0.11927	0.11975	0.11983	0.11998	0.12068	0.1207	0.121	0.12152	0.12213
RVS167 Deleted	YPL246C_1	0.10128	0.1032	0.10333	0.10333	0.10495	0.1054	0.10653	0.10682	0.107	0.1082	0.10838	0.10888	0.10917	0.11005	0.11063	0.1111	0.11138	0.11128	0.11185	0.1118	0.11205	0.1123	0.11368	0.11365	0.11408	0.11408	0.11475	0.11505	0.1155	0.116	0.11563	0.11602	0.11597	0.11723	0.11748	0.11855	0.11858	0.1191	0.1195	0.1198	0.12027	0.12095	0.12132	0.12202	0.12225	0.1223	0.12295	0.12343
SLA1-1 Deleted	YNL307C_1	0.10083	0.10248	0.10185	0.1016	0.10248	0.10315	0.10388	0.10405	0.1043	0.10523	0.10538	0.10575	0.10607	0.10683	0.1072	0.10783	0.10813	0.10835	0.10843	0.10865	0.10915	0.10953	0.1102	0.1104	0.11053	0.1105	0.11132	0.11165	0.1115	0.11215	0.11208	0.11258	0.11233	0.1134	0.11343	0.11463	0.11438	0.11503	0.11522	0.11537	0.1162	0.1161	0.11643	0.11735	0.11727	0.11737	0.11785	0.11827
SLA1-2 Deleted	YLR337C_1	0.10043	0.10177	0.1016	0.10127	0.10262	0.103	0.10398	0.10425	0.1044	0.10523	0.10518	0.10578	0.10588	0.10665	0.10715	0.10767	0.1081	0.10808	0.1084	0.1085	0.10892	0.10905	0.10995	0.11003	0.11035	0.11053	0.11115	0.1113	0.11158	0.11205	0.11163	0.1122	0.11243	0.11345	0.1138	0.11458	0.11453	0.11525	0.1153	0.11597	0.1167	0.11673	0.1171	0.11795	0.118	0.11825	0.11878	0.11927
BEM1-1 Deleted	YJL210W_2	0.0984	0.0996	0.0992	0.098775	0.0998	0.10003	0.101	0.1011	0.10127	0.10185	0.1021	0.10255	0.10255	0.10312	0.10365	0.1042	0.10453	0.10445	0.10468	0.1048	0.1052	0.10513	0.10615	0.10625	0.10622	0.10648	0.10717	0.10728	0.10758	0.10803	0.1077	0.10803	0.1077	0.10888	0.10923	0.11003	0.11013	0.1105	0.1106	0.1109	0.11127	0.11168	0.11195	0.11258	0.1125	0.11253	0.1132	0.11322
BEM1-1	YHR064C_1	0.10228	0.1028	0.10343	0.1031	0.1044	0.10455	0.10595	0.10625	0.10717	0.10895	0.10838	0.10945	0.11013	0.11023	0.11075	0.112	0.11283	0.11268	0.11255	0.1127	0.11393	0.1136	0.1154	0.11537	0.11628	0.1156	0.11645	0.11723	0.11723	0.1182	0.11735	0.11825	0.11838	0.11952	0.11948	0.12102	0.12142	0.1222	0.12188	0.12273	0.12328	0.12333	0.12425	0.1252	0.12505	0.12543	0.12567	0.1269
HOF1	YDL225W_2	0.096725	0.09725	0.097075	0.096425	0.0974	0.097475	0.09835	0.098275	0.0984	0.09905	0.099225	0.0996	0.09935	0.099725	0.10022	0.10095	0.101	0.1009	0.10127	0.10125	0.10143	0.10173	0.10223	0.10262	0.10268	0.10252	0.10328	0.10337	0.1034	0.10367	0.10308	0.10358	0.1035	0.10443	0.10458	0.10558	0.10573	0.1063	0.10593	0.10638	0.10663	0.1073	0.10708	0.10778	0.10775	0.1077	0.1081	0.10808
LSB3	YKL051W_2	0.09865	0.099575	0.09895	0.0983	0.099425	0.09945	0.10045	0.1004	0.10063	0.10148	0.10153	0.102	0.102	0.10237	0.10308	0.10375	0.10373	0.1037	0.10408	0.10423	0.1044	0.10458	0.10505	0.1059	0.10595	0.106	0.1066	0.10682	0.10675	0.1072	0.10675	0.10725	0.10713	0.10823	0.10875	0.10953	0.10995	0.1103	0.11015	0.11055	0.11133	0.11155	0.11165	0.11275	0.11243	0.11287	0.11338	0.11393
Empty	Empty_Empty	0.084075	0.0846	0.08435	0.084225	0.085075	0.084675	0.084975	0.0846	0.0844	0.08475	0.08435	0.0844	0.084175	0.0844	0.084675	0.085	0.08495	0.0844	0.084575	0.084475	0.084475	0.0846	0.084975	0.0851	0.084975	0.084975	0.085125	0.085125	0.0851	0.0852	0.084475	0.084525	0.084075	0.08495	0.084925	0.085575	0.08545	0.085525	0.0853	0.0853	0.08545	0.0855	0.0853	0.0857	0.0852	0.084825	0.0849	0.08485
BUD14	YER155C_1	0.10098	0.10152	0.10123	0.10145	0.10218	0.10243	0.10355	0.10347	0.1042	0.10505	0.1052	0.10578	0.106	0.10648	0.10695	0.10798	0.10845	0.10793	0.1085	0.1088	0.10922	0.10945	0.1102	0.11018	0.11095	0.11063	0.1113	0.11143	0.11193	0.1123	0.11163	0.1123	0.11265	0.11285	0.1131	0.11465	0.11428	0.1148	0.1145	0.1154	0.116	0.11585	0.11627	0.11705	0.11698	0.11693	0.11745	0.1179
LSB3	YIL095W_1	0.10118	0.10203	0.1021	0.10203	0.1034	0.1033	0.1047	0.10465	0.10498	0.1066	0.1065	0.10688	0.10755	0.1079	0.1083	0.1093	0.10958	0.10945	0.1103	0.11045	0.11052	0.11105	0.11183	0.11193	0.1122	0.11245	0.113	0.11325	0.11375	0.1146	0.11402	0.11407	0.1145	0.115	0.11555	0.11645	0.1169	0.11755	0.11728	0.11723	0.1182	0.1185	0.1191	0.11985	0.11943	0.11975	0.12	0.1203
MYO5	YBR200W_1	0.099175	0.099775	0.099575	0.0994	0.10087	0.1006	0.10188	0.10153	0.1021	0.10293	0.10308	0.10355	0.10408	0.10445	0.10505	0.10597	0.10598	0.106	0.10655	0.1065	0.10688	0.1072	0.1081	0.10813	0.10822	0.10853	0.109	0.10925	0.10913	0.1097	0.10945	0.1097	0.10933	0.11018	0.11033	0.11178	0.11185	0.11225	0.11218	0.11277	0.11318	0.11303	0.11338	0.1139	0.11397	0.11385	0.11445	0.11465
PIN3	YLR337C_1	0.10022	0.10087	0.10063	0.10042	0.10148	0.10168	0.10228	0.10235	0.10278	0.10375	0.10373	0.10455	0.1045	0.10545	0.10615	0.10665	0.10688	0.10658	0.10733	0.10705	0.10742	0.10775	0.10845	0.10855	0.10865	0.109	0.10942	0.10992	0.10978	0.1105	0.10975	0.1099	0.1099	0.1113	0.11143	0.1125	0.1128	0.1131	0.11303	0.1137	0.1144	0.11433	0.11443	0.11528	0.11535	0.11528	0.11593	0.11627
RVS167	YPR055W_1	0.0992	0.099925	0.099625	0.099325	0.10058	0.1006	0.10145	0.10148	0.10185	0.1027	0.1027	0.10358	0.1036	0.10418	0.10465	0.10555	0.10585	0.10578	0.10635	0.10638	0.10628	0.10713	0.1076	0.1076	0.10783	0.10795	0.10865	0.10908	0.10915	0.10982	0.10945	0.10957	0.1093	0.11038	0.11088	0.11185	0.11238	0.11273	0.11232	0.1131	0.11353	0.11427	0.11422	0.11475	0.11475	0.11447	0.11528	0.11555
SLA1-1	YPR184W_1	0.10328	0.1047	0.1049	0.10495	0.10625	0.10658	0.10803	0.1079	0.10855	0.10913	0.10963	0.11013	0.1102	0.1107	0.11138	0.1121	0.11257	0.11203	0.11315	0.11325	0.1136	0.11358	0.1148	0.11498	0.1155	0.11522	0.11598	0.11622	0.11623	0.11705	0.11653	0.11693	0.11668	0.11802	0.1185	0.11948	0.11973	0.1201	0.1202	0.12065	0.12145	0.1213	0.12182	0.12268	0.12278	0.1227	0.12318	0.12337
SLA1-2	YLR370C_1	0.10262	0.10367	0.10348	0.1035	0.10475	0.10515	0.10677	0.10705	0.1078	0.10903	0.10938	0.11007	0.1104	0.1115	0.11202	0.11313	0.11393	0.11345	0.11435	0.11455	0.1148	0.11518	0.11588	0.11572	0.11678	0.11687	0.11765	0.118	0.11807	0.11883	0.1183	0.11907	0.11908	0.12002	0.1208	0.12188	0.12253	0.1228	0.12318	0.12393	0.12485	0.12518	0.1257	0.12695	0.12723	0.1275	0.12838	0.12905
BEM1-1	YMR026C_2	0.097875	0.09895	0.0983	0.09815	0.099125	0.09905	0.10003	0.099925	0.1001	0.1008	0.10113	0.10133	0.10125	0.10165	0.1024	0.10303	0.1033	0.10295	0.10355	0.10365	0.1037	0.10395	0.10475	0.1049	0.105	0.10503	0.10563	0.10573	0.10615	0.1066	0.10588	0.10613	0.106	0.10717	0.1076	0.1083	0.10858	0.10885	0.10882	0.10878	0.10955	0.10958	0.11	0.11078	0.1105	0.11023	0.11075	0.11107
BEM1-1 Deleted	YHR064C_1	0.10295	0.1043	0.10533	0.10545	0.10708	0.10743	0.10905	0.10975	0.11	0.11097	0.11153	0.11195	0.11318	0.11283	0.1135	0.1144	0.11465	0.1141	0.11475	0.11555	0.11645	0.11605	0.11787	0.11793	0.11875	0.11868	0.11975	0.12038	0.12025	0.12115	0.12055	0.12113	0.1211	0.12227	0.12298	0.12368	0.12428	0.12495	0.1253	0.12575	0.12668	0.1267	0.12698	0.12888	0.12857	0.12878	0.12943	0.13053
HOF1 Deleted	YDL225W_2	0.09945	0.10008	0.09995	0.09985	0.10143	0.10233	0.10403	0.10403	0.1044	0.10602	0.10643	0.107	0.10728	0.10873	0.1094	0.11068	0.11078	0.11115	0.11207	0.11253	0.11285	0.1132	0.1144	0.1143	0.11508	0.115	0.1154	0.11562	0.11565	0.11625	0.1154	0.11575	0.11587	0.11663	0.11728	0.11798	0.11813	0.11815	0.11828	0.11793	0.1186	0.11915	0.11885	0.11933	0.11875	0.11973	0.11913	0.11973
LSB3 Deleted	YKL051W_2	0.097975	0.098225	0.0981	0.097375	0.098475	0.0986	0.099875	0.0995	0.099575	0.10045	0.10055	0.10075	0.10083	0.1018	0.10185	0.10255	0.10223	0.10225	0.10267	0.10308	0.10325	0.10312	0.10388	0.10413	0.10465	0.1045	0.10528	0.1053	0.1054	0.10598	0.10525	0.10598	0.10648	0.10745	0.10753	0.10903	0.109	0.10945	0.10975	0.11003	0.1111	0.11165	0.112	0.113	0.11263	0.114	0.11395	0.11508
Empty	Empty_Empty	0.08445	0.0849	0.0849	0.084625	0.085475	0.085075	0.085525	0.08505	0.0847	0.085025	0.084725	0.08475	0.0846	0.084875	0.085075	0.08535	0.08525	0.084825	0.084975	0.084925	0.0849	0.084875	0.08545	0.085375	0.085475	0.085275	0.085625	0.085375	0.085375	0.085625	0.08475	0.08505	0.084575	0.08545	0.085325	0.086175	0.0859	0.0859	0.085725	0.085775	0.08595	0.085775	0.085875	0.0861	0.085525	0.085375	0.08525	0.08525
BUD14 Deleted	YER155C_1	0.09875	0.099475	0.10022	0.10003	0.10128	0.10133	0.10245	0.10305	0.10362	0.10395	0.10452	0.10438	0.10535	0.10567	0.10638	0.10692	0.10733	0.10735	0.10768	0.10805	0.10905	0.10838	0.10905	0.10955	0.1099	0.1099	0.11048	0.11052	0.11082	0.11153	0.1115	0.11127	0.11145	0.11203	0.11228	0.1131	0.11335	0.11363	0.11368	0.1138	0.1148	0.11445	0.11488	0.11568	0.11543	0.11533	0.11605	0.11645
LSB3 Deleted	YIL095W_1	0.10203	0.10265	0.10308	0.10265	0.1039	0.10465	0.1058	0.10553	0.10658	0.10692	0.10742	0.1079	0.10838	0.10893	0.10982	0.10998	0.11085	0.11047	0.11128	0.1115	0.112	0.11208	0.1129	0.11302	0.1138	0.11363	0.11443	0.11438	0.11505	0.11533	0.11547	0.1151	0.11515	0.1164	0.11693	0.1181	0.11793	0.1179	0.11848	0.11833	0.1189	0.1189	0.11948	0.1203	0.12	0.12038	0.1206	0.12092
MYO5 Deleted	YBR200W_1	0.10385	0.10395	0.10403	0.10353	0.10445	0.10485	0.1059	0.1058	0.10625	0.10728	0.1071	0.1076	0.10828	0.10895	0.10973	0.10998	0.11075	0.10998	0.11105	0.11138	0.11155	0.11188	0.11307	0.11295	0.11338	0.11368	0.11393	0.11423	0.11468	0.1153	0.1149	0.11477	0.11527	0.11633	0.11635	0.11723	0.1179	0.11835	0.11853	0.11855	0.11902	0.11912	0.11932	0.1204	0.12025	0.1206	0.12063	0.12152
PIN3 Deleted	YLR337C_1	0.10355	0.10415	0.10445	0.10393	0.10503	0.10548	0.1065	0.10675	0.10733	0.10823	0.10815	0.10865	0.10935	0.11003	0.11088	0.1113	0.11173	0.11162	0.1126	0.11218	0.11305	0.11335	0.11415	0.11445	0.1148	0.11485	0.11595	0.11628	0.11613	0.11702	0.1163	0.11638	0.11745	0.1184	0.11865	0.11898	0.11958	0.11965	0.12008	0.12068	0.12095	0.12118	0.12138	0.12228	0.12168	0.122	0.12282	0.12343
RVS167 Deleted	YPR055W_1	0.102	0.10265	0.1028	0.10245	0.10413	0.10455	0.1057	0.10565	0.10623	0.10692	0.1076	0.10813	0.1089	0.10945	0.11018	0.1105	0.1111	0.11088	0.1116	0.11203	0.11245	0.11285	0.11397	0.11368	0.11405	0.11395	0.1148	0.11513	0.11565	0.11625	0.11602	0.11615	0.11648	0.11757	0.1179	0.11843	0.1189	0.11943	0.1194	0.1195	0.12027	0.1205	0.12075	0.12145	0.12115	0.12153	0.12208	0.12263
SLA1-1 Deleted	YPR184W_1	0.10215	0.10337	0.10677	0.10755	0.11098	0.10953	0.11163	0.10608	0.10922	0.10828	0.11128	0.11307	0.11178	0.11597	0.11415	0.11603	0.113	0.11033	0.11565	0.11105	0.11545	0.11115	0.11315	0.1137	0.11343	0.11353	0.11408	0.11403	0.11458	0.11618	0.1152	0.117	0.1152	0.1185	0.11738	0.11983	0.11908	0.12005	0.12007	0.119	0.11955	0.12015	0.12075	0.1216	0.1216	0.12213	0.12138	0.12273
SLA1-2 Deleted	YLR370C_1	0.10047	0.10117	0.10128	0.10075	0.10182	0.10218	0.10318	0.10323	0.10352	0.10435	0.1043	0.10498	0.10498	0.10588	0.10675	0.1069	0.10723	0.1071	0.10765	0.10795	0.10815	0.1084	0.10945	0.10955	0.11005	0.11015	0.1106	0.11088	0.111	0.11168	0.11093	0.1112	0.11135	0.11265	0.11288	0.1141	0.1143	0.11472	0.11505	0.115	0.11593	0.11638	0.1163	0.11738	0.11748	0.11783	0.11825	0.11915
BEM1-1 Deleted	YMR026C_2	0.09955	0.10005	0.1	0.099625	0.10053	0.10073	0.1016	0.10115	0.1014	0.10235	0.10215	0.10252	0.10265	0.10345	0.1042	0.10475	0.10477	0.10455	0.10507	0.10533	0.10558	0.1057	0.1064	0.10633	0.10695	0.1072	0.10743	0.10758	0.10788	0.10828	0.10755	0.1079	0.10815	0.10925	0.10965	0.11063	0.11058	0.11072	0.11102	0.11098	0.11165	0.11197	0.112	0.11273	0.11233	0.1128	0.11275	0.11358
BEM1-1	YMR109W_1	0.0992	0.10048	0.1011	0.1017	0.10255	0.1033	0.10425	0.10502	0.10548	0.1062	0.10627	0.10717	0.10783	0.10885	0.10975	0.11018	0.1101	0.11027	0.1109	0.1116	0.1123	0.11225	0.11383	0.1139	0.11405	0.11458	0.11563	0.116	0.11633	0.11638	0.11547	0.1169	0.11695	0.1183	0.11785	0.11975	0.1198	0.12025	0.12165	0.12115	0.12185	0.12163	0.1218	0.12417	0.12323	0.12393	0.12512	0.12555
HSE1	YOR042W_2	0.095925	0.096975	0.09625	0.096275	0.097475	0.09775	0.098525	0.098525	0.098525	0.099475	0.099275	0.099825	0.0997	0.10037	0.10093	0.10123	0.10195	0.1011	0.10193	0.10217	0.1021	0.10233	0.1031	0.10303	0.10325	0.10355	0.1043	0.10442	0.10465	0.10513	0.10458	0.10458	0.10465	0.10573	0.106	0.10753	0.10735	0.10767	0.1076	0.1082	0.10845	0.10882	0.10898	0.1097	0.10945	0.1097	0.1098	0.11015
LSB3	YKR001C_2	0.10018	0.10118	0.10078	0.10065	0.10217	0.10252	0.10375	0.10398	0.10385	0.10455	0.10483	0.10498	0.10577	0.10608	0.10655	0.1068	0.10745	0.10717	0.10783	0.10798	0.1082	0.10825	0.1093	0.1097	0.11023	0.11028	0.11088	0.11158	0.1116	0.11225	0.11132	0.11237	0.11175	0.11318	0.1132	0.11475	0.11503	0.11572	0.11553	0.1162	0.11665	0.11655	0.1171	0.11823	0.1176	0.1182	0.1183	0.1193
Empty	Empty_Empty	0.08335	0.08345	0.0835	0.083475	0.08435	0.08375	0.0841	0.0837	0.08345	0.08375	0.083375	0.083475	0.083175	0.08345	0.083775	0.084075	0.0839	0.083325	0.083675	0.083575	0.083625	0.08345	0.084225	0.084125	0.084125	0.084	0.0842	0.0841	0.08405	0.084175	0.0833	0.08345	0.08315	0.083975	0.084025	0.084775	0.08455	0.0847	0.0844	0.08435	0.084525	0.084475	0.08455	0.084725	0.08415	0.08395	0.0839	0.084175
BZZ1-1	YDL146W_1	0.09935	0.10087	0.10178	0.10213	0.1032	0.10392	0.105	0.10553	0.10575	0.10728	0.10725	0.10817	0.10828	0.10943	0.11	0.1115	0.1109	0.1114	0.11108	0.11123	0.11213	0.11263	0.11277	0.11265	0.11352	0.11425	0.1147	0.1147	0.11515	0.11568	0.11523	0.11465	0.11595	0.11688	0.11683	0.11903	0.11818	0.11855	0.11852	0.11875	0.11975	0.11955	0.11973	0.12113	0.12083	0.12063	0.12175	0.12213
LSB3	YJR083C_1	0.099075	0.09965	0.10018	0.1004	0.10153	0.10237	0.10345	0.1034	0.10352	0.1042	0.1051	0.1058	0.10605	0.10678	0.10755	0.10898	0.10917	0.10957	0.10958	0.10988	0.10983	0.11033	0.1113	0.11138	0.11183	0.11175	0.1123	0.1126	0.11345	0.11365	0.11318	0.1133	0.11305	0.11435	0.1155	0.11615	0.11643	0.11648	0.11622	0.11653	0.1176	0.11727	0.11808	0.11943	0.11883	0.11873	0.1196	0.1193
MYO5	YCR030C_1	0.10083	0.10175	0.10245	0.1022	0.10383	0.10422	0.10523	0.1055	0.10613	0.10715	0.10733	0.10792	0.10867	0.10945	0.11018	0.1116	0.11175	0.11163	0.11233	0.11222	0.1128	0.11365	0.11433	0.1142	0.1145	0.11495	0.11553	0.1157	0.11645	0.11652	0.11655	0.11668	0.11622	0.11802	0.11835	0.11935	0.11985	0.11995	0.12013	0.1206	0.12113	0.12108	0.12155	0.1232	0.1225	0.12205	0.12348	0.12335
PIN3	YOR042W_1	0.10128	0.1024	0.10265	0.10237	0.1041	0.10465	0.10598	0.10665	0.1069	0.10768	0.10823	0.1093	0.1096	0.11025	0.11093	0.11155	0.11265	0.1119	0.1125	0.11245	0.11282	0.11375	0.11458	0.1152	0.11555	0.116	0.11657	0.11665	0.11663	0.11778	0.11675	0.11788	0.1175	0.11875	0.11902	0.12027	0.12063	0.12073	0.12127	0.1217	0.12255	0.1227	0.12265	0.1241	0.12332	0.12338	0.1249	0.12488
RVS167	YML016C_1	0.098025	0.098475	0.0987	0.09835	0.0998	0.099925	0.10062	0.1007	0.10123	0.10243	0.10223	0.10293	0.10312	0.10383	0.1048	0.106	0.10557	0.10545	0.10622	0.10642	0.10645	0.10748	0.10823	0.10828	0.10863	0.1088	0.1094	0.10975	0.11015	0.11078	0.10997	0.11032	0.11048	0.11143	0.1116	0.11343	0.11338	0.1136	0.11368	0.1141	0.11455	0.11475	0.11555	0.11575	0.1164	0.11635	0.11685	0.11715
SLA1-1	YOR181W_1	0.10015	0.10177	0.10183	0.10145	0.10305	0.1035	0.10463	0.10463	0.10525	0.10588	0.10635	0.1076	0.10725	0.108	0.1093	0.10978	0.11028	0.11008	0.11088	0.1107	0.11093	0.11163	0.11265	0.11315	0.11343	0.11377	0.11453	0.1148	0.11575	0.11588	0.11525	0.11608	0.11602	0.11758	0.11762	0.11975	0.11993	0.1206	0.12135	0.12088	0.12215	0.12248	0.12325	0.12478	0.12518	0.12515	0.12603	0.1262
SLA1-3	YNL106C_1	0.10118	0.10248	0.10223	0.10187	0.10348	0.10385	0.10475	0.10483	0.10533	0.10608	0.10613	0.10655	0.107	0.10738	0.10863	0.10955	0.1096	0.10912	0.11003	0.11035	0.1104	0.11068	0.11168	0.11188	0.11238	0.11255	0.11335	0.11357	0.1143	0.1145	0.11368	0.1141	0.11433	0.11578	0.1157	0.11725	0.11723	0.11752	0.11818	0.1186	0.11895	0.11927	0.11973	0.12025	0.12085	0.12038	0.12148	0.12135
BEM1-2	YDR129C_2	0.1001	0.10085	0.10075	0.1008	0.1023	0.1026	0.10333	0.1033	0.10385	0.10455	0.1045	0.10493	0.10515	0.10553	0.10655	0.10713	0.10763	0.10718	0.1076	0.10793	0.10788	0.10873	0.10915	0.10965	0.10992	0.11018	0.11095	0.11132	0.1116	0.11195	0.11138	0.1121	0.1121	0.1135	0.11373	0.11505	0.11465	0.11518	0.11522	0.116	0.11645	0.11698	0.117	0.11808	0.11798	0.11808	0.11835	0.11908
BEM1-1 Deleted	YMR109W_1	0.0982	0.10055	0.10212	0.10203	0.104	0.10488	0.1067	0.10715	0.10783	0.109	0.10883	0.10965	0.11095	0.11182	0.11313	0.11307	0.11333	0.11405	0.11455	0.11613	0.11678	0.11575	0.117	0.1185	0.11915	0.1189	0.12035	0.12038	0.12035	0.1209	0.12015	0.12073	0.12048	0.1222	0.1229	0.12365	0.12413	0.12433	0.12448	0.12538	0.12607	0.1261	0.12598	0.12765	0.12742	0.1278	0.12878	0.1294
HSE1 Deleted	YOR042W_2	0.10198	0.10287	0.10328	0.10343	0.105	0.10545	0.10623	0.10615	0.10685	0.10798	0.10833	0.1094	0.10973	0.11033	0.1111	0.11133	0.11208	0.11227	0.11315	0.1137	0.11418	0.11502	0.11555	0.1171	0.1166	0.11713	0.11832	0.1186	0.1196	0.1203	0.11988	0.12018	0.12068	0.12218	0.12275	0.12435	0.12538	0.12515	0.12605	0.12622	0.12703	0.12845	0.12895	0.12933	0.1298	0.13005	0.12998	0.13083
LSB3 Deleted	YKR001C_2	0.09945	0.10015	0.1003	0.10025	0.1019	0.1027	0.10373	0.10358	0.10405	0.10468	0.10483	0.10568	0.10627	0.10703	0.10723	0.10825	0.10875	0.1089	0.10948	0.11018	0.11075	0.11098	0.11202	0.11293	0.11313	0.1132	0.11418	0.11495	0.11513	0.11558	0.1154	0.11555	0.1163	0.1176	0.11795	0.11913	0.12092	0.12018	0.1214	0.12125	0.1215	0.12225	0.12372	0.12448	0.12407	0.1243	0.12465	0.1257
Empty	Empty_Empty	0.083775	0.083975	0.084225	0.084	0.08495	0.084625	0.085	0.08435	0.08425	0.084425	0.084025	0.08395	0.0839	0.08425	0.0846	0.084775	0.08475	0.08435	0.084625	0.084625	0.084425	0.0844	0.084975	0.08495	0.08495	0.08475	0.085075	0.085025	0.084875	0.085075	0.084225	0.08415	0.084375	0.085025	0.084925	0.0857	0.0856	0.0855	0.085225	0.08535	0.085425	0.085575	0.085275	0.08545	0.085125	0.08465	0.084675	0.08475
BZZ1-1 Deleted	YDL146W_1	0.0958	0.097575	0.09885	0.098625	0.10043	0.10103	0.1021	0.10195	0.10308	0.10395	0.10413	0.1048	0.10523	0.10625	0.10713	0.1071	0.10743	0.1079	0.10778	0.10817	0.10842	0.10853	0.10925	0.11008	0.11075	0.1099	0.11158	0.11173	0.112	0.11218	0.11172	0.11188	0.11212	0.11333	0.11368	0.11472	0.11555	0.11485	0.11525	0.11588	0.11625	0.117	0.11687	0.1173	0.11725	0.11783	0.1181	0.1182
LSB3 Deleted	YJR083C_1	0.09665	0.0987	0.1	0.099925	0.10235	0.10358	0.10495	0.1046	0.1054	0.10623	0.10665	0.1079	0.10763	0.10875	0.10947	0.10995	0.11013	0.11107	0.11055	0.11118	0.11195	0.11232	0.11275	0.11365	0.1137	0.1139	0.11452	0.1152	0.11545	0.11615	0.116	0.1158	0.11573	0.117	0.1177	0.11885	0.11952	0.1188	0.1193	0.11945	0.12035	0.12108	0.12142	0.12148	0.1222	0.12273	0.12188	0.12253
MYO5 Deleted	YCR030C_1	0.0972	0.09865	0.099275	0.09935	0.10098	0.10175	0.10318	0.10285	0.10383	0.10452	0.1049	0.10563	0.10648	0.10705	0.10813	0.10865	0.10883	0.10878	0.10943	0.10973	0.1104	0.10992	0.1113	0.11155	0.11178	0.11227	0.11372	0.11355	0.11365	0.11323	0.11397	0.1143	0.11408	0.11508	0.11513	0.11655	0.11708	0.1168	0.11687	0.11787	0.11848	0.11848	0.11903	0.1194	0.11993	0.12018	0.1198	0.12063
PIN3 Deleted	YOR042W_1	0.095725	0.09745	0.098325	0.098275	0.09945	0.10028	0.10102	0.10118	0.10218	0.10315	0.10283	0.10335	0.10413	0.10543	0.10588	0.10695	0.10673	0.10642	0.10742	0.1074	0.1081	0.1081	0.10863	0.1096	0.11013	0.11028	0.1112	0.1114	0.1115	0.11127	0.1108	0.11158	0.1121	0.11343	0.11362	0.11413	0.1149	0.11603	0.1155	0.11617	0.11703	0.11685	0.11765	0.11858	0.11758	0.11798	0.11938	0.12025
RVS167 Deleted	YML016C_1	0.0979	0.10037	0.10155	0.10148	0.10325	0.10413	0.10538	0.10558	0.1067	0.10768	0.10835	0.10867	0.10913	0.10995	0.11047	0.11118	0.1119	0.11143	0.11245	0.1125	0.11313	0.11333	0.11427	0.1152	0.11533	0.11635	0.11605	0.11673	0.11837	0.11877	0.11808	0.1179	0.1191	0.1209	0.1213	0.12152	0.1231	0.12238	0.12305	0.12363	0.1246	0.1246	0.12598	0.12587	0.12607	0.12657	0.12615	0.1274
SLA1-1 Deleted	YOR181W_1	0.098275	0.10047	0.10077	0.10068	0.10233	0.10302	0.10438	0.1043	0.10543	0.10605	0.10663	0.1078	0.10755	0.10822	0.109	0.10965	0.1101	0.11085	0.11123	0.11213	0.11235	0.11258	0.11483	0.11438	0.1151	0.11488	0.11643	0.1167	0.11743	0.11798	0.11715	0.11748	0.11865	0.11923	0.11993	0.12138	0.12248	0.12195	0.12152	0.12295	0.1238	0.1236	0.1248	0.12517	0.12515	0.1261	0.12588	0.12645
SLA1-3 Deleted	YNL106C_1	0.098725	0.10012	0.10043	0.1002	0.10187	0.10248	0.10348	0.10368	0.10405	0.105	0.10513	0.10575	0.10655	0.10703	0.10785	0.10895	0.10907	0.109	0.11058	0.11075	0.11075	0.1108	0.11195	0.11272	0.11338	0.11355	0.11487	0.11485	0.1153	0.1157	0.11472	0.1156	0.11597	0.11755	0.11803	0.1188	0.11975	0.12045	0.1208	0.12133	0.12163	0.1223	0.1227	0.124	0.12398	0.12435	0.12448	0.12517
BEM1-2 Deleted	YDR129C_2	0.10255	0.1037	0.10405	0.10362	0.10528	0.10573	0.1065	0.10683	0.10773	0.10903	0.109	0.10988	0.11048	0.1112	0.11193	0.11313	0.11345	0.1133	0.11453	0.11428	0.1151	0.11513	0.11643	0.11745	0.11805	0.11848	0.11913	0.11963	0.12058	0.12048	0.12028	0.12045	0.12135	0.12313	0.12373	0.1239	0.12545	0.12553	0.12553	0.12603	0.12678	0.12773	0.12848	0.1289	0.12933	0.12923	0.13	0.1305
[truncated: 240 more columns]

## Sheet: DHFR-PCA_Abp1SWAP_Fig2B,D,S2C,F
Bait	Prey	Col	Row	Size	Circularity	Flags	Plate order	Condition	Plate replicate		Condition legend:
ABP1	border	1	1	3567	0.6324	S	1	S2	1	Deleted = SH3 deleted	S2 = Diploid selection
ABP1	border	1	10	3306	0.8784	NA	1	S2	1		MTX2_J5 = Last timepoint of PCA selection
ABP1	border	1	11	3228	0.865	NA	1	S2	1
ABP1	border	1	12	3238	0.914	NA	1	S2	1
ABP1	border	1	13	3061	0.9123	NA	1	S2	1
ABP1	border	1	14	3044	0.8857	NA	1	S2	1
ABP1	border	1	15	2882	0.8647	NA	1	S2	1
ABP1	border	1	16	3010	0.9126	NA	1	S2	1
ABP1	border	1	17	3211	0.8943	NA	1	S2	1
ABP1	border	1	18	3281	0.8764	NA	1	S2	1
ABP1	border	1	19	3203	0.902	NA	1	S2	1
ABP1	border	1	2	3386	0.8682	NA	1	S2	1
ABP1	border	1	20	2997	0.8507	NA	1	S2	1
ABP1	border	1	21	2944	0.8839	NA	1	S2	1
ABP1	border	1	22	3225	0.9184	NA	1	S2	1
ABP1	border	1	23	2833	0.8639	NA	1	S2	1
ABP1	border	1	24	3289	0.9019	NA	1	S2	1
ABP1	border	1	25	3154	0.8903	NA	1	S2	1
ABP1	border	1	26	3061	0.8668	NA	1	S2	1
ABP1	border	1	27	2810	0.866	NA	1	S2	1
ABP1	border	1	28	3122	0.8636	NA	1	S2	1
ABP1	border	1	29	2900	0.8925	NA	1	S2	1
ABP1	border	1	3	2655	0.8685	NA	1	S2	1
ABP1	border	1	30	3156	0.875	NA	1	S2	1
ABP1	border	1	31	2737	0.8493	NA	1	S2	1
ABP1	border	1	32	4119	0.428	C	1	S2	1
ABP1	border	1	4	2879	0.8925	NA	1	S2	1
ABP1	border	1	5	2732	0.8912	NA	1	S2	1
ABP1	border	1	6	2986	0.9032	NA	1	S2	1
ABP1	border	1	7	2774	0.8877	NA	1	S2	1
ABP1	border	1	8	2788	0.8826	NA	1	S2	1
ABP1	border	1	9	3111	0.8741	NA	1	S2	1
ABP1	border	10	1	3206	0.8518	NA	1	S2	1
ABP1	YHL048W	10	10	2077	0.875	NA	1	S2	1
ABP1	YBR009C	10	11	2574	0.8944	NA	1	S2	1
ABP1	YKR069W	10	12	2373	0.9093	NA	1	S2	1
ABP1	YFL059W	10	13	2243	0.8788	NA	1	S2	1
ABP1	YHR199C	10	14	2410	0.8716	NA	1	S2	1
ABP1	YBL071W-A	10	15	2204	0.8635	NA	1	S2	1
ABP1	YIL147C	10	16	1619	0.8724	NA	1	S2	1
ABP1	YDL028C_2	10	17	7	0.4443	C	1	S2	1
ABP1	YOR204W	10	18	2514	0.8651	NA	1	S2	1
ABP1	YDR480W	10	19	56	0.9267	NA	1	S2	1
ABP1	border	10	2	1726	0.8871	NA	1	S2	1
ABP1	YLR098C	10	20	2305	0.8617	NA	1	S2	1
ABP1	YOR156C	10	21	2090	0.9148	NA	1	S2	1
ABP1	YOR129C	10	22	2290	0.8356	NA	1	S2	1
ABP1	YGL104C	10	23	1491	0.8875	NA	1	S2	1
ABP1	YML001W	10	24	2043	0.8535	NA	1	S2	1
ABP1	YJR076C	10	25	1510	0.8717	NA	1	S2	1
ABP1	YIL173W	10	26	1878	0.9082	NA	1	S2	1
ABP1	YPR187W	10	27	2268	0.8804	NA	1	S2	1
ABP1	YLR096W	10	28	2378	0.869	NA	1	S2	1
ABP1	YJL180C	10	29	1492	0.8266	NA	1	S2	1
ABP1	YLR292C	10	3	1671	0.9245	NA	1	S2	1
ABP1	YPL038W	10	30	1636	0.9296	NA	1	S2	1
ABP1	border	10	31	2217	0.9016	NA	1	S2	1
ABP1	border	10	32	2526	0.8618	NA	1	S2	1
ABP1	YGR052W_2	10	4	1983	0.9014	NA	1	S2	1
ABP1	YNL094W	10	5	1642	0.8916	NA	1	S2	1
ABP1	YER124C	10	6	1008	0.8595	NA	1	S2	1
ABP1	YER114C	10	7	2473	0.8428	NA	1	S2	1
ABP1	YGR134W	10	8	2251	0.8877	NA	1	S2	1
ABP1	YMR026C	10	9	1743	0.893	NA	1	S2	1
ABP1	border	11	1	2812	0.8247	NA	1	S2	1
ABP1	YDR422C	11	10	1944	0.9118	NA	1	S2	1
ABP1	YIL062C	11	11	2375	0.896	NA	1	S2	1
ABP1	YDR244W	11	12	1760	0.87	NA	1	S2	1
ABP1	YDR229W	11	13	2029	0.9185	NA	1	S2	1
ABP1	YMR003W	11	14	1892	0.903	NA	1	S2	1
ABP1	YAR042W	11	15	2125	0.9301	NA	1	S2	1
ABP1	YOR357C	11	16	1230	0.8444	NA	1	S2	1
ABP1	YKR011C	11	17	2056	0.8912	NA	1	S2	1
ABP1	YDR107C	11	18	1916	0.9106	NA	1	S2	1
ABP1	YEL023C	11	19	2036	0.8705	NA	1	S2	1
ABP1	border	11	2	1999	0.9087	NA	1	S2	1
ABP1	YGL226W	11	20	2209	0.8827	NA	1	S2	1
ABP1	YOL098C	11	21	102	1.0481	NA	1	S2	1
ABP1	YOR047C	11	22	1384	0.8919	NA	1	S2	1
ABP1	YMR018W	11	23	2105	0.8604	NA	1	S2	1
ABP1	YLR243W	11	24	2014	0.8964	NA	1	S2	1
ABP1	YIL173W	11	25	2330	0.9045	NA	1	S2	1
ABP1	YPL181W	11	26	1606	0.9096	NA	1	S2	1
ABP1	YDL134C	11	27	49	0.8619	NA	1	S2	1
ABP1	YOR035C	11	28	1396	0.9149	NA	1	S2	1
ABP1	YMR104C	11	29	1903	0.9017	NA	1	S2	1
ABP1	YDR100W	11	3	2259	0.8933	NA	1	S2	1
ABP1	YBR177C	11	30	1703	0.8687	NA	1	S2	1
ABP1	border	11	31	1972	0.8778	NA	1	S2	1
ABP1	border	11	32	2645	0.8924	NA	1	S2	1
ABP1	YER081W	11	4	2345	0.8418	NA	1	S2	1
ABP1	YHR023W_2	11	5	1739	0.9073	NA	1	S2	1
ABP1	YJL062W	11	6	1926	0.8538	NA	1	S2	1
ABP1	YMR001C_2	11	7	71	0.9302	NA	1	S2	1
ABP1	YLR372W	11	8	2273	0.8988	NA	1	S2	1
ABP1	YDL146W	11	9	56	0.8527	NA	1	S2	1
ABP1	border	12	1	2700	0.835	NA	1	S2	1
ABP1	YCL036W	12	10	1811	0.898	NA	1	S2	1
ABP1	YLR435W	12	11	42	1.1618	NA	1	S2	1
ABP1	YBR102C	12	12	2172	0.9013	NA	1	S2	1
ABP1	YNL229C	12	13	1354	0.9329	NA	1	S2	1
ABP1	YNR007C	12	14	2491	0.8581	NA	1	S2	1
ABP1	YMR001C_2	12	15	71	0.982	NA	1	S2	1
ABP1	YLR452C	12	16	1768	0.8729	NA	1	S2	1
ABP1	YPL115C	12	17	1608	0.8771	NA	1	S2	1
ABP1	YML035C	12	18	1888	0.9293	NA	1	S2	1
ABP1	YNL244C	12	19	2303	0.8791	NA	1	S2	1
ABP1	border	12	2	1839	0.8677	NA	1	S2	1
ABP1	YJR061W	12	20	1772	0.8851	NA	1	S2	1
ABP1	YOL113W	12	21	2238	0.9052	NA	1	S2	1
ABP1	YGL207W	12	22	2096	0.8732	NA	1	S2	1
ABP1	YAL067C	12	23	1630	0.8989	NA	1	S2	1
ABP1	YBL085W	12	24	1292	0.9219	NA	1	S2	1
ABP1	YDR052C	12	25	996	0.878	NA	1	S2	1
ABP1	YGR168C	12	26	1967	0.8695	NA	1	S2	1
ABP1	YJL134W	12	27	2049	0.8677	NA	1	S2	1
ABP1	YBR200W	12	28	1751	0.8656	NA	1	S2	1
ABP1	YEL015W	12	29	1877	0.8731	NA	1	S2	1
ABP1	YDR507C	12	3	2188	0.9115	NA	1	S2	1
ABP1	YDL160C	12	30	1569	0.8064	NA	1	S2	1
ABP1	border	12	31	2216	0.8682	NA	1	S2	1
ABP1	border	12	32	2498	0.8276	NA	1	S2	1
ABP1	YKR075C	12	4	2172	0.8278	NA	1	S2	1
ABP1	YLL039C	12	5	606	0.9435	NA	1	S2	1
ABP1	YHR158C	12	6	2816	0.8768	NA	1	S2	1
ABP1	YOR081C	12	7	2420	0.9071	NA	1	S2	1
ABP1	YGL071W	12	8	3032	0.8646	NA	1	S2	1
ABP1	YOR358W	12	9	2377	0.9132	NA	1	S2	1
ABP1	border	13	1	2828	0.8944	NA	1	S2	1
ABP1	YLR025W	13	10	1664	0.9177	NA	1	S2	1
ABP1	YNR071C	13	11	44	0.8091	NA	1	S2	1
ABP1	YDL226C	13	12	1837	0.9176	NA	1	S2	1
ABP1	YGR250C	13	13	1638	0.9004	NA	1	S2	1
ABP1	YMR084W	13	14	2246	0.9294	NA	1	S2	1
ABP1	YNL298W	13	15	2300	0.8766	NA	1	S2	1
ABP1	YHR185C	13	16	1837	0.8949	NA	1	S2	1
ABP1	YOR012W	13	17	67	0.7477	NA	1	S2	1
ABP1	YLR435W	13	18	2137	0.8843	NA	1	S2	1
ABP1	YPR104C	13	19	2250	0.904	NA	1	S2	1
ABP1	border	13	2	1776	0.9099	NA	1	S2	1
ABP1	YML015C	13	20	2391	0.8906	NA	1	S2	1
ABP1	YCL008C_2	13	21	1810	0.8936	NA	1	S2	1
ABP1	YLR460C	13	22	2287	0.9078	NA	1	S2	1
ABP1	YGR040W	13	23	2150	0.8957	NA	1	S2	1
ABP1	YDR159W	13	24	1829	0.9261	NA	1	S2	1
ABP1	YKR009C	13	25	1579	0.8574	NA	1	S2	1
ABP1	YLR292C	13	26	1552	0.8889	NA	1	S2	1
ABP1	YLR429W	13	27	1680	0.8927	NA	1	S2	1
ABP1	YAR014C	13	28	2173	0.9052	NA	1	S2	1
ABP1	YFR010W	13	29	1608	0.9036	NA	1	S2	1
ABP1	YML001W	13	3	2163	0.9011	NA	1	S2	1
ABP1	YMR179W	13	30	1403	0.9086	NA	1	S2	1
ABP1	border	13	31	2275	0.8797	NA	1	S2	1
ABP1	border	13	32	2362	0.8854	NA	1	S2	1
ABP1	YDR190C	13	4	2458	0.9049	NA	1	S2	1
ABP1	YKL051W	13	5	1223	0.9029	NA	1	S2	1
ABP1	YDL179W	13	6	1486	0.9169	NA	1	S2	1
ABP1	YFR004W	13	7	1050	0.87	NA	1	S2	1
ABP1	YMR216C	13	8	1144	0.9107	NA	1	S2	1
ABP1	YCL024W	13	9	1767	0.8826	NA	1	S2	1
ABP1	border	14	1	2364	0.9142	NA	1	S2	1
ABP1	YCL034W	14	10	1489	0.8665	NA	1	S2	1
ABP1	YFL062W	14	11	2621	0.8974	NA	1	S2	1
ABP1	YFR034C	14	12	41	0.8594	NA	1	S2	1
ABP1	YGR092W_2	14	13	2633	0.9038	NA	1	S2	1
ABP1	YIL128W	14	14	1139	0.9067	NA	1	S2	1
ABP1	YNL092W	14	15	51	0.8092	NA	1	S2	1
ABP1	YER144C	14	16	2404	0.8684	NA	1	S2	1
ABP1	YER032W	14	17	1877	0.9012	NA	1	S2	1
ABP1	YLR119W	14	18	2149	0.8917	NA	1	S2	1
ABP1	YBR130C	14	19	2240	0.9269	NA	1	S2	1
ABP1	border	14	2	2060	0.9106	NA	1	S2	1
ABP1	YGL206C	14	20	1793	0.8619	NA	1	S2	1
ABP1	YJR115W	14	21	1837	0.8606	NA	1	S2	1
ABP1	YOR117W	14	22	34	0.9195	NA	1	S2	1
ABP1	YOR116C	14	23	1969	0.8452	NA	1	S2	1
ABP1	YDR259C	14	24	1858	0.8642	NA	1	S2	1
ABP1	YOR017W	14	25	1671	0.9245	NA	1	S2	1
ABP1	YOR098C	14	26	1911	0.9136	NA	1	S2	1
ABP1	YDR190C	14	27	1898	0.9085	NA	1	S2	1
ABP1	YGL197W	14	28	1611	0.8692	NA	1	S2	1
ABP1	YIL045W	14	29	2231	0.8684	NA	1	S2	1
ABP1	YIL095W	14	3	2489	0.8419	NA	1	S2	1
ABP1	YEL023C	14	30	1717	0.8451	NA	1	S2	1
ABP1	border	14	31	2369	0.9221	NA	1	S2	1
ABP1	border	14	32	2267	0.8743	NA	1	S2	1
ABP1	YLR370C	14	4	2356	0.8642	NA	1	S2	1
ABP1	YIL092W	14	5	2330	0.902	NA	1	S2	1
ABP1	YGL181W	14	6	1612	0.889	NA	1	S2	1
ABP1	YDL229W	14	7	915	0.8797	NA	1	S2	1
ABP1	YFR034C	14	8	1463	0.9058	NA	1	S2	1
ABP1	YLL048C_2	14	9	1820	0.9024	NA	1	S2	1
ABP1	border	15	1	2579	0.8363	NA	1	S2	1
ABP1	YLR105C	15	10	2171	0.8948	NA	1	S2	1
ABP1	YBL016W	15	11	939	0.8809	NA	1	S2	1
ABP1	YPL181W	15	12	2367	0.9011	NA	1	S2	1
ABP1	YPR065W	15	13	1986	0.8928	NA	1	S2	1
[truncated: 202,555+ more rows]

## Sheet: LiquidDHFR-PCA_DMSValid_FigS3F
strain (Abp1 SH3 mutants)	Replicate	time (mins)	od (600 nm)
[truncated: 55,296 more rows]

[truncated: 1 more sheets: DHFR-PCA_Sla1_Fig2E,4B,D,S5A]
