# Supplementary material for: Protein context shapes the specificity of SH3 domain-mediated interactions in vivo
Source: Nat Commun. 2021 Mar 12;12:1597. doi: 10.1038/s41467-021-21873-2 (PMC7954794; doi:10.1038/s41467-021-21873-2)
Supplement: Supplementary file 4 — Supplementary Data 2 [file 41467_2021_21873_MOESM4_ESM.xlsx]

## Sheet: Growth_SH3Deletions_Fig1E-F
col	row	size	circularity	flags	Plate	Condition	Time	Rep	orf
1	1	3731	0.5623	S,C	1	SC pH6	74	1	BY4741	Deleted = SH3-deleted
1	10	2526	0.8471	NA	1	SC pH6	74	1	BY4741	D = SH3 deletion
1	11	2770	0.8456	NA	1	SC pH6	74	1	BY4741	KO = Gene deletion
1	12	2567	0.8587	NA	1	SC pH6	74	1	BY4741	orf = strain
1	13	2626	0.8605	NA	1	SC pH6	74	1	BY4741
1	14	2612	0.8781	NA	1	SC pH6	74	1	BY4741
1	15	2503	0.8742	NA	1	SC pH6	74	1	BY4741
1	16	2538	0.8409	NA	1	SC pH6	74	1	BY4741
1	17	2510	0.8646	NA	1	SC pH6	74	1	BY4741
1	18	2479	0.8488	NA	1	SC pH6	74	1	BY4741
1	19	2426	0.8588	NA	1	SC pH6	74	1	BY4741
1	2	1820	0.8168	NA	1	SC pH6	74	1	BY4741
1	20	2436	0.8646	NA	1	SC pH6	74	1	BY4741
1	21	2515	0.8972	NA	1	SC pH6	74	1	BY4741
1	22	2578	0.872	NA	1	SC pH6	74	1	BY4741
1	23	2482	0.9162	NA	1	SC pH6	74	1	BY4741
1	24	2464	0.8458	NA	1	SC pH6	74	1	BY4741
1	25	2579	0.8372	NA	1	SC pH6	74	1	BY4741
1	26	2363	0.8505	NA	1	SC pH6	74	1	BY4741
1	27	2547	0.8928	NA	1	SC pH6	74	1	BY4741
1	28	2419	0.8986	NA	1	SC pH6	74	1	BY4741
1	29	2563	0.8513	NA	1	SC pH6	74	1	BY4741
1	3	2383	0.9048	NA	1	SC pH6	74	1	BY4741
1	30	2304	0.8862	NA	1	SC pH6	74	1	BY4741
1	31	2526	0.8724	NA	1	SC pH6	74	1	BY4741
1	32	2559	0.8189	NA	1	SC pH6	74	1	BY4741
1	4	2429	0.872	NA	1	SC pH6	74	1	BY4741
1	5	2492	0.8575	NA	1	SC pH6	74	1	BY4741
1	6	2449	0.8616	NA	1	SC pH6	74	1	BY4741
1	7	2636	0.8276	NA	1	SC pH6	74	1	BY4741
1	8	2530	0.8631	NA	1	SC pH6	74	1	BY4741
1	9	2579	0.8701	NA	1	SC pH6	74	1	BY4741
10	1	2244	0.8967	NA	1	SC pH6	74	1	BY4741
10	12	2065	0.9075	NA	1	SC pH6	74	1	ABP1
10	15	2102	0.9049	NA	1	SC pH6	74	1	PEX13 Deleted
10	16	2211	0.8893	NA	1	SC pH6	74	1	SLA1 WT|WT|WT
10	17	2241	0.8896	NA	1	SC pH6	74	1	LSB1
10	2	2017	0.8829	NA	1	SC pH6	74	1	BY4741
10	23	2055	0.8944	NA	1	SC pH6	74	1	HSE1
10	24	1966	0.8963	NA	1	SC pH6	74	1	HSE1 KO
10	27	2196	0.8941	NA	1	SC pH6	74	1	BZZ1
10	29	2360	0.8688	NA	1	SC pH6	74	1	LSB3
10	31	1921	0.8909	NA	1	SC pH6	74	1	BY4741
10	32	2708	0.9182	NA	1	SC pH6	74	1	BY4741
10	7	1299	0.869	NA	1	SC pH6	74	1	SLA1 D|D|D
10	8	1831	0.904	NA	1	SC pH6	74	1	BUD14 KO
11	1	2059	0.9012	NA	1	SC pH6	74	1	BY4741
11	11	1898	0.8929	NA	1	SC pH6	74	1	NBP2
11	14	905	0.817	NA	1	SC pH6	74	1	BEM1 D|WT
11	2	2069	0.8424	NA	1	SC pH6	74	1	BY4741
11	22	2063	0.9145	NA	1	SC pH6	74	1	LSB3
11	26	1841	0.9007	NA	1	SC pH6	74	1	HSE1 Deleted
11	28	2132	0.9215	NA	1	SC pH6	74	1	PEX13
11	31	1991	0.8715	NA	1	SC pH6	74	1	BY4741
11	32	2657	0.8411	NA	1	SC pH6	74	1	BY4741
11	6	2049	0.912	NA	1	SC pH6	74	1	SHO1
12	1	1874	0.8594	NA	1	SC pH6	74	1	BY4741
12	10	2178	0.8868	NA	1	SC pH6	74	1	BZZ1 WT|D
12	17	2144	0.8788	NA	1	SC pH6	74	1	BOI1
12	18	726	0.9216	NA	1	SC pH6	74	1	BEM1 D|WT
12	2	2161	0.8977	NA	1	SC pH6	74	1	BY4741
12	22	1940	0.8971	NA	1	SC pH6	74	1	BUD14 Deleted
12	23	2262	0.9124	NA	1	SC pH6	74	1	BBC1 KO
12	24	1444	0.9385	NA	1	SC pH6	74	1	SLA1 D|D|D
12	30	1391	0.8612	NA	1	SC pH6	74	1	RVS167 Deleted
12	31	2114	0.9064	NA	1	SC pH6	74	1	BY4741
12	32	2704	0.8704	NA	1	SC pH6	74	1	BY4741
12	4	2493	0.8825	NA	1	SC pH6	74	1	MYO3 KO
12	6	2069	0.8761	NA	1	SC pH6	74	1	PIN3
13	1	2072	0.8824	NA	1	SC pH6	74	1	BY4741
13	11	2066	0.8844	NA	1	SC pH6	74	1	RVS167
13	16	2098	0.9057	NA	1	SC pH6	74	1	ABP1 KO
13	2	2118	0.9207	NA	1	SC pH6	74	1	BY4741
13	20	2228	0.8649	NA	1	SC pH6	74	1	BEM1
13	21	843	0.9475	NA	1	SC pH6	74	1	BEM1 KO
13	22	2151	0.8901	NA	1	SC pH6	74	1	BEM1
13	24	2102	0.8606	NA	1	SC pH6	74	1	LSB1
13	27	2019	0.8863	NA	1	SC pH6	74	1	CYK3 Deleted
13	3	2141	0.8693	NA	1	SC pH6	74	1	PIN3 KO
13	30	2021	0.87	NA	1	SC pH6	74	1	ABP1 KO
13	31	1919	0.8963	NA	1	SC pH6	74	1	BY4741
13	32	2627	0.8609	NA	1	SC pH6	74	1	BY4741
13	4	2043	0.8968	NA	1	SC pH6	74	1	CYK3 Deleted
13	6	1858	0.9051	NA	1	SC pH6	74	1	RVS167 KO
14	1	1935	0.8411	NA	1	SC pH6	74	1	BY4741
14	11	1785	0.9077	NA	1	SC pH6	74	1	PEX13 KO
14	13	1939	0.9122	NA	1	SC pH6	74	1	BEM1
14	2	1880	0.8693	NA	1	SC pH6	74	1	BY4741
14	25	2161	0.9028	NA	1	SC pH6	74	1	PEX13
14	28	2162	0.9093	NA	1	SC pH6	74	1	MYO3 Deleted
14	31	2164	0.9127	NA	1	SC pH6	74	1	BY4741
14	32	2721	0.8811	NA	1	SC pH6	74	1	BY4741
14	6	944	0.8767	NA	1	SC pH6	74	1	BEM1 D|WT
14	7	1935	0.929	NA	1	SC pH6	74	1	BOI1 Deleted
14	9	1927	0.9027	NA	1	SC pH6	74	1	BOI2 Deleted
15	1	2113	0.8695	NA	1	SC pH6	74	1	BY4741
15	12	2075	0.8787	NA	1	SC pH6	74	1	BZZ1 D|WT
15	16	2990	0.8971	NA	1	SC pH6	74	1	BBC1
15	17	1937	0.8893	NA	1	SC pH6	74	1	SLA1 WT|D|WT
15	18	2126	0.9003	NA	1	SC pH6	74	1	BUD14
15	2	2048	0.8816	NA	1	SC pH6	74	1	BY4741
15	21	2586	0.9202	NA	1	SC pH6	74	1	MYO3 KO
15	22	1359	0.8655	NA	1	SC pH6	74	1	NBP2 Deleted
15	29	2152	0.8623	NA	1	SC pH6	74	1	MYO5 KO
15	3	2171	0.8983	NA	1	SC pH6	74	1	LSB1 KO
15	31	2120	0.9064	NA	1	SC pH6	74	1	BY4741
15	32	2810	0.848	NA	1	SC pH6	74	1	BY4741
16	1	1799	0.879	NA	1	SC pH6	74	1	BY4741
16	12	1987	0.915	NA	1	SC pH6	74	1	BUD14
16	14	2064	0.8825	NA	1	SC pH6	74	1	BZZ1 WT|D
16	15	1375	0.8936	NA	1	SC pH6	74	1	RVS167 Deleted
16	19	2022	0.868	NA	1	SC pH6	74	1	BZZ1 KO
16	2	1924	0.9051	NA	1	SC pH6	74	1	BY4741
16	23	2046	0.9328	NA	1	SC pH6	74	1	MYO5 Deleted
16	25	1661	0.9291	NA	1	SC pH6	74	1	BEM1 D|D
16	27	1909	0.9166	NA	1	SC pH6	74	1	SLA1 WT|D|WT
16	28	2283	0.9147	NA	1	SC pH6	74	1	BZZ1 WT|D
16	29	2083	0.8712	NA	1	SC pH6	74	1	MYO5
16	31	1819	0.921	NA	1	SC pH6	74	1	BY4741
16	32	2796	0.8647	NA	1	SC pH6	74	1	BY4741
16	6	1844	0.9143	NA	1	SC pH6	74	1	HSE1 Deleted
16	8	2069	0.8313	NA	1	SC pH6	74	1	ABP1 Deleted
17	1	1857	0.8466	NA	1	SC pH6	74	1	BY4741
17	14	935	0.941	NA	1	SC pH6	74	1	SLA1 KO
17	17	1818	0.9014	NA	1	SC pH6	74	1	SHO1 KO
17	19	1837	0.8976	NA	1	SC pH6	74	1	BUD14 Deleted
17	2	1988	0.9037	NA	1	SC pH6	74	1	BY4741
17	21	1408	0.9011	NA	1	SC pH6	74	1	NBP2 KO
17	27	1576	0.9056	NA	1	SC pH6	74	1	HSE1 Deleted
17	30	1960	0.9343	NA	1	SC pH6	74	1	LSB1
17	31	1943	0.9195	NA	1	SC pH6	74	1	BY4741
17	32	2854	0.8973	NA	1	SC pH6	74	1	BY4741
17	4	1991	0.9013	NA	1	SC pH6	74	1	LSB3 Deleted
17	5	1872	0.8509	NA	1	SC pH6	74	1	MYO3 Deleted
17	7	1480	0.9132	NA	1	SC pH6	74	1	BEM1 D|D
17	9	1788	0.9121	NA	1	SC pH6	74	1	CYK3
18	1	1876	0.9073	NA	1	SC pH6	74	1	BY4741
18	10	1748	0.8862	NA	1	SC pH6	74	1	RVS167 KO
18	11	1829	0.8781	NA	1	SC pH6	74	1	PIN3 KO
18	14	1876	0.9206	NA	1	SC pH6	74	1	BBC1 KO
18	18	1867	0.8809	NA	1	SC pH6	74	1	SLA1 WT|WT|D
18	2	1845	0.8832	NA	1	SC pH6	74	1	BY4741
18	21	1958	0.899	NA	1	SC pH6	74	1	PIN3 KO
18	23	1894	0.9028	NA	1	SC pH6	74	1	SLA1 WT|D|WT
18	24	2139	0.8946	NA	1	SC pH6	74	1	MYO3
18	29	1964	0.9255	NA	1	SC pH6	74	1	BUD14 Deleted
18	31	1922	0.92	NA	1	SC pH6	74	1	BY4741
18	32	2888	0.888	NA	1	SC pH6	74	1	BY4741
18	4	1945	0.8994	NA	1	SC pH6	74	1	CYK3
19	1	2011	0.9003	NA	1	SC pH6	74	1	BY4741
19	12	2018	0.9045	NA	1	SC pH6	74	1	BUD14
19	13	2098	0.892	NA	1	SC pH6	74	1	BOI1 Deleted
19	17	1982	0.8972	NA	1	SC pH6	74	1	CYK3 KO
19	19	1824	0.9207	NA	1	SC pH6	74	1	SLA1 D|WT|WT
19	2	1867	0.8783	NA	1	SC pH6	74	1	BY4741
19	23	2161	0.9089	NA	1	SC pH6	74	1	BOI1 KO
19	25	2216	0.9232	NA	1	SC pH6	74	1	SHO1 Deleted
19	26	2073	0.92	NA	1	SC pH6	74	1	SLA1 WT|WT|WT
19	27	1964	0.9294	NA	1	SC pH6	74	1	PIN3 KO
19	31	1960	0.8724	NA	1	SC pH6	74	1	BY4741
19	32	2690	0.8732	NA	1	SC pH6	74	1	BY4741
19	8	1986	0.9304	NA	1	SC pH6	74	1	FUS1 Deleted
2	1	2136	0.8731	NA	1	SC pH6	74	1	BY4741
2	10	2544	0.9029	NA	1	SC pH6	74	1	BY4741
2	11	2321	0.9153	NA	1	SC pH6	74	1	BY4741
2	12	2548	0.8421	NA	1	SC pH6	74	1	BY4741
2	13	2503	0.8457	NA	1	SC pH6	74	1	BY4741
2	14	2455	0.8958	NA	1	SC pH6	74	1	BY4741
2	15	2782	0.8777	NA	1	SC pH6	74	1	BY4741
2	16	2718	0.8832	NA	1	SC pH6	74	1	BY4741
2	17	2617	0.8874	NA	1	SC pH6	74	1	BY4741
2	18	2691	0.8788	NA	1	SC pH6	74	1	BY4741
2	19	2615	0.8791	NA	1	SC pH6	74	1	BY4741
2	2	1978	0.9055	NA	1	SC pH6	74	1	BY4741
2	20	2663	0.8551	NA	1	SC pH6	74	1	BY4741
2	21	2726	0.8459	NA	1	SC pH6	74	1	BY4741
2	22	2560	0.9248	NA	1	SC pH6	74	1	BY4741
2	23	2560	0.896	NA	1	SC pH6	74	1	BY4741
2	24	2499	0.8738	NA	1	SC pH6	74	1	BY4741
2	25	2431	0.8396	NA	1	SC pH6	74	1	BY4741
2	26	2566	0.8917	NA	1	SC pH6	74	1	BY4741
2	27	2537	0.9027	NA	1	SC pH6	74	1	BY4741
2	28	2689	0.8643	NA	1	SC pH6	74	1	BY4741
2	29	2470	0.8658	NA	1	SC pH6	74	1	BY4741
2	3	2078	0.8119	NA	1	SC pH6	74	1	BY4741
2	30	2510	0.8316	NA	1	SC pH6	74	1	BY4741
2	31	2373	0.8952	NA	1	SC pH6	74	1	BY4741
2	32	3150	0.8287	NA	1	SC pH6	74	1	BY4741
2	4	2311	0.9079	NA	1	SC pH6	74	1	BY4741
2	5	2267	0.9194	NA	1	SC pH6	74	1	BY4741
2	6	2347	0.9281	NA	1	SC pH6	74	1	BY4741
2	7	2309	0.9166	NA	1	SC pH6	74	1	BY4741
2	8	2430	0.9167	NA	1	SC pH6	74	1	BY4741
2	9	2530	0.9026	NA	1	SC pH6	74	1	BY4741
20	1	2224	0.8444	NA	1	SC pH6	74	1	BY4741
20	12	1949	0.9065	NA	1	SC pH6	74	1	SLA1 D|WT|WT
20	13	2202	0.858	NA	1	SC pH6	74	1	LSB1
20	14	2070	0.8716	NA	1	SC pH6	74	1	CYK3 KO
20	19	2025	0.9205	NA	1	SC pH6	74	1	ABP1 Deleted
20	2	1847	0.8371	NA	1	SC pH6	74	1	BY4741
20	20	2200	0.8957	NA	1	SC pH6	74	1	BOI1 Deleted
20	21	1900	0.9134	NA	1	SC pH6	74	1	RVS167
20	23	2067	0.9022	NA	1	SC pH6	74	1	FUS1
20	27	2006	0.9092	NA	1	SC pH6	74	1	ABP1
20	31	1923	0.8705	NA	1	SC pH6	74	1	BY4741
20	32	2854	0.8982	NA	1	SC pH6	74	1	BY4741
20	4	2097	0.9027	NA	1	SC pH6	74	1	BOI2 Deleted
20	6	2053	0.9012	NA	1	SC pH6	74	1	PEX13
20	7	1843	0.9234	NA	1	SC pH6	74	1	BOI2 KO
20	8	2065	0.9002	NA	1	SC pH6	74	1	PIN3 Deleted
20	9	1672	0.8953	NA	1	SC pH6	74	1	BUD14 Deleted
21	1	2265	0.9248	NA	1	SC pH6	74	1	BY4741
21	11	1920	0.8878	NA	1	SC pH6	74	1	PIN3
21	12	1948	0.9137	NA	1	SC pH6	74	1	SHO1
21	13	1784	0.8755	NA	1	SC pH6	74	1	PIN3 KO
21	15	1969	0.9067	NA	1	SC pH6	74	1	BUD14 Deleted
21	16	2310	0.8861	NA	1	SC pH6	74	1	FUS1 KO
21	18	1990	0.9295	NA	1	SC pH6	74	1	NBP2
21	2	1919	0.9281	NA	1	SC pH6	74	1	BY4741
21	22	2105	0.9214	NA	1	SC pH6	74	1	PEX13 KO
21	27	1944	0.8863	NA	1	SC pH6	74	1	RVS167 KO
21	28	2229	0.8907	NA	1	SC pH6	74	1	LSB1 KO
21	30	1811	0.8555	NA	1	SC pH6	74	1	BUD14 KO
21	31	1855	0.9075	NA	1	SC pH6	74	1	BY4741
21	32	2864	0.8692	NA	1	SC pH6	74	1	BY4741
22	1	2185	0.9006	NA	1	SC pH6	74	1	BY4741
22	11	2112	0.9118	NA	1	SC pH6	74	1	LSB1 KO
22	15	2188	0.8993	NA	1	SC pH6	74	1	SHO1 Deleted
22	19	2225	0.8856	NA	1	SC pH6	74	1	BOI1 KO
22	2	1870	0.9272	NA	1	SC pH6	74	1	BY4741
22	23	2427	0.924	NA	1	SC pH6	74	1	MYO3 KO
22	31	1859	0.9314	NA	1	SC pH6	74	1	BY4741
22	32	2880	0.8712	NA	1	SC pH6	74	1	BY4741
22	7	2191	0.8779	NA	1	SC pH6	74	1	SHO1 Deleted
23	1	2280	0.9222	NA	1	SC pH6	74	1	BY4741
23	10	1083	0.8868	NA	1	SC pH6	74	1	SLA1 KO
23	13	2202	0.9076	NA	1	SC pH6	74	1	MYO3
23	14	2298	0.9003	NA	1	SC pH6	74	1	MYO3 KO
23	15	1957	0.8834	NA	1	SC pH6	74	1	BOI1
23	2	2021	0.871	NA	1	SC pH6	74	1	BY4741
23	21	1644	0.9037	NA	1	SC pH6	74	1	BEM1 D|D
23	26	1480	0.9239	NA	1	SC pH6	74	1	NBP2 KO
23	27	2179	0.8847	NA	1	SC pH6	74	1	ABP1 Deleted
23	3	1891	0.928	NA	1	SC pH6	74	1	MYO5 Deleted
23	31	1795	0.9117	NA	1	SC pH6	74	1	BY4741
23	32	2839	0.8904	NA	1	SC pH6	74	1	BY4741
23	5	1842	0.9367	NA	1	SC pH6	74	1	BOI1
23	6	1343	0.9334	NA	1	SC pH6	74	1	RVS167 Deleted
23	8	1905	0.9065	NA	1	SC pH6	74	1	PEX13
24	1	2223	0.9026	NA	1	SC pH6	74	1	BY4741
24	14	1833	0.9281	NA	1	SC pH6	74	1	CYK3 Deleted
24	17	2016	0.8263	NA	1	SC pH6	74	1	BBC1 KO
24	18	2025	0.905	NA	1	SC pH6	74	1	BZZ1 D|D
24	2	1904	0.8768	NA	1	SC pH6	74	1	BY4741
24	25	2167	0.9038	NA	1	SC pH6	74	1	PEX13 Deleted
24	30	1595	0.8963	NA	1	SC pH6	74	1	PEX13 KO
24	31	1860	0.8713	NA	1	SC pH6	74	1	BY4741
24	32	2867	0.8897	NA	1	SC pH6	74	1	BY4741
24	8	2027	0.9176	NA	1	SC pH6	74	1	BEM1
25	1	2066	0.8833	NA	1	SC pH6	74	1	BY4741
25	14	2079	0.9037	NA	1	SC pH6	74	1	FUS1
25	15	2127	0.9246	NA	1	SC pH6	74	1	PEX13 KO
25	16	1395	0.8959	NA	1	SC pH6	74	1	SLA1 D|D|D
25	2	1822	0.9034	NA	1	SC pH6	74	1	BY4741
25	22	2057	0.8942	NA	1	SC pH6	74	1	BZZ1 KO
25	23	2052	0.9198	NA	1	SC pH6	74	1	BOI2
25	27	2236	0.9315	NA	1	SC pH6	74	1	BOI2 Deleted
25	29	1989	0.9057	NA	1	SC pH6	74	1	MYO5 Deleted
25	3	1216	0.8818	NA	1	SC pH6	74	1	NBP2 Deleted
25	30	876	0.9141	NA	1	SC pH6	74	1	SLA1 KO
25	31	1857	0.9113	NA	1	SC pH6	74	1	BY4741
25	32	2982	0.8512	NA	1	SC pH6	74	1	BY4741
25	8	2165	0.932	NA	1	SC pH6	74	1	SLA1 WT|WT|D
26	1	1871	0.9021	NA	1	SC pH6	74	1	BY4741
26	14	1813	0.8768	NA	1	SC pH6	74	1	NBP2
26	17	2116	0.9083	NA	1	SC pH6	74	1	PIN3 Deleted
26	2	1879	0.8903	NA	1	SC pH6	74	1	BY4741
26	31	1559	0.9	NA	1	SC pH6	74	1	BY4741
26	32	2843	0.862	NA	1	SC pH6	74	1	BY4741
26	4	1945	0.8718	NA	1	SC pH6	74	1	BEM1
27	1	1928	0.9108	NA	1	SC pH6	74	1	BY4741
27	11	2040	0.8929	NA	1	SC pH6	74	1	HSE1 KO
27	17	2060	0.8843	NA	1	SC pH6	74	1	HSE1 KO
27	2	1886	0.8963	NA	1	SC pH6	74	1	BY4741
27	20	1587	0.9265	NA	1	SC pH6	74	1	BUD14 KO
27	25	1953	0.916	NA	1	SC pH6	74	1	SHO1 KO
27	3	1916	0.8886	NA	1	SC pH6	74	1	PEX13 KO
27	31	1869	0.9	NA	1	SC pH6	74	1	BY4741
27	32	2905	0.888	NA	1	SC pH6	74	1	BY4741
27	4	2095	0.9107	NA	1	SC pH6	74	1	MYO3
27	5	1848	0.9124	NA	1	SC pH6	74	1	HSE1 KO
27	6	2024	0.8798	NA	1	SC pH6	74	1	BZZ1
28	1	1693	0.8674	NA	1	SC pH6	74	1	BY4741
28	14	2254	0.9116	NA	1	SC pH6	74	1	MYO3 Deleted
28	16	2042	0.9153	NA	1	SC pH6	74	1	ABP1
28	17	2164	0.8787	NA	1	SC pH6	74	1	PEX13 Deleted
28	2	1911	0.9082	NA	1	SC pH6	74	1	BY4741
28	20	1912	0.9087	NA	1	SC pH6	74	1	BOI2
28	24	1949	0.9103	NA	1	SC pH6	74	1	BOI1 Deleted
28	25	1811	0.8887	NA	1	SC pH6	74	1	BEM1 WT|D
28	29	2062	0.9026	NA	1	SC pH6	74	1	BOI1 Deleted
28	31	1789	0.8991	NA	1	SC pH6	74	1	BY4741
28	32	2816	0.8958	NA	1	SC pH6	74	1	BY4741
28	8	1749	0.9194	NA	1	SC pH6	74	1	BBC1 Deleted
28	9	1362	0.9303	NA	1	SC pH6	74	1	NBP2 Deleted
29	1	1608	0.8868	NA	1	SC pH6	74	1	BY4741
29	10	2105	0.9	NA	1	SC pH6	74	1	LSB1
29	11	811	0.9407	NA	1	SC pH6	74	1	BEM1 D|WT
29	14	1905	0.8872	NA	1	SC pH6	74	1	BEM1 WT|D
29	15	2226	0.9175	NA	1	SC pH6	74	1	PIN3 Deleted
29	16	1985	0.8882	NA	1	SC pH6	74	1	BBC1 Deleted
29	2	2001	0.8531	NA	1	SC pH6	74	1	BY4741
29	20	2141	0.88	NA	1	SC pH6	74	1	FUS1 Deleted
29	22	2074	0.9141	NA	1	SC pH6	74	1	SLA1 WT|WT|D
29	23	1840	0.9288	NA	1	SC pH6	74	1	BUD14 KO
29	27	1992	0.9108	NA	1	SC pH6	74	1	PIN3
29	28	1654	0.8856	NA	1	SC pH6	74	1	LSB1 Deleted
29	29	1901	0.8606	NA	1	SC pH6	74	1	PIN3 Deleted
29	31	1814	0.8902	NA	1	SC pH6	74	1	BY4741
29	32	2794	0.857	NA	1	SC pH6	74	1	BY4741
29	4	2440	0.8893	NA	1	SC pH6	74	1	FUS1 KO
29	6	2156	0.8525	NA	1	SC pH6	74	1	MYO5
29	9	1772	0.9051	NA	1	SC pH6	74	1	SLA1 D|WT|WT
3	1	2173	0.8403	NA	1	SC pH6	74	1	BY4741
3	11	955	0.9182	NA	1	SC pH6	74	1	BEM1 KO
3	12	2948	0.8938	NA	1	SC pH6	74	1	MYO3 KO
3	14	2538	0.8659	NA	1	SC pH6	74	1	BOI1 KO
3	15	2035	0.8444	NA	1	SC pH6	74	1	BEM1 D|D
3	19	2598	0.895	NA	1	SC pH6	74	1	SHO1
3	2	2080	0.8954	NA	1	SC pH6	74	1	BY4741
3	20	3109	0.8974	NA	1	SC pH6	74	1	FUS1 KO
3	25	3384	0.8742	NA	1	SC pH6	74	1	BBC1
3	3	1978	0.884	NA	1	SC pH6	74	1	ABP1 Deleted
3	31	2384	0.9076	NA	1	SC pH6	74	1	BY4741
3	32	3022	0.9016	NA	1	SC pH6	74	1	BY4741
3	8	1936	0.8739	NA	1	SC pH6	74	1	BOI1 KO
30	1	1874	0.9063	NA	1	SC pH6	74	1	BY4741
30	12	2252	0.9034	NA	1	SC pH6	74	1	LSB3 KO
30	18	2972	0.9299	NA	1	SC pH6	74	1	BBC1
30	19	2143	0.9111	NA	1	SC pH6	74	1	PIN3
30	2	2105	0.8975	NA	1	SC pH6	74	1	BY4741
30	20	1751	0.9304	NA	1	SC pH6	74	1	BEM1 WT|D
30	27	2023	0.9068	NA	1	SC pH6	74	1	BEM1 WT|D
30	29	1810	0.9302	NA	1	SC pH6	74	1	BOI1 KO
30	31	1856	0.9299	NA	1	SC pH6	74	1	BY4741
30	32	3177	0.846	NA	1	SC pH6	74	1	BY4741
30	4	1981	0.9308	NA	1	SC pH6	74	1	PIN3 Deleted
30	5	1337	0.9442	NA	1	SC pH6	74	1	NBP2 KO
30	8	2037	0.9015	NA	1	SC pH6	74	1	MYO3 Deleted
31	1	3130	0.8913	NA	1	SC pH6	74	1	BY4741
31	11	2096	0.9174	NA	1	SC pH6	74	1	BZZ1
31	2	2156	0.8696	NA	1	SC pH6	74	1	BY4741
31	20	1453	0.9177	NA	1	SC pH6	74	1	NBP2 Deleted
31	27	1362	0.8821	NA	1	SC pH6	74	1	NBP2 Deleted
31	28	2182	0.8968	NA	1	SC pH6	74	1	MYO3 KO
31	31	1960	0.9144	NA	1	SC pH6	74	1	BY4741
31	32	2823	0.9034	NA	1	SC pH6	74	1	BY4741
31	7	2099	0.9098	NA	1	SC pH6	74	1	HSE1
31	8	2112	0.9092	NA	1	SC pH6	74	1	BOI1 Deleted
32	1	1673	0.8986	NA	1	SC pH6	74	1	BY4741
32	11	1967	0.8994	NA	1	SC pH6	74	1	LSB1 Deleted
32	12	2163	0.9	NA	1	SC pH6	74	1	LSB3 Deleted
32	13	2006	0.8893	NA	1	SC pH6	74	1	BUD14 KO
32	15	2174	0.9206	NA	1	SC pH6	74	1	LSB3
32	16	2039	0.9076	NA	1	SC pH6	74	1	BZZ1 KO
32	2	2003	0.8916	NA	1	SC pH6	74	1	BY4741
32	20	2197	0.845	NA	1	SC pH6	74	1	LSB3
32	22	2114	0.928	NA	1	SC pH6	74	1	PIN3 Deleted
32	24	1567	0.9372	NA	1	SC pH6	74	1	SLA1 D|WT|WT
32	28	1971	0.8986	NA	1	SC pH6	74	1	SLA1 WT|WT|D
32	30	1862	0.8978	NA	1	SC pH6	74	1	BOI2
32	31	1898	0.8929	NA	1	SC pH6	74	1	BY4741
32	32	2807	0.9036	NA	1	SC pH6	74	1	BY4741
32	5	1928	0.879	NA	1	SC pH6	74	1	ABP1 KO
32	6	1866	0.9024	NA	1	SC pH6	74	1	BBC1 Deleted
33	1	1655	0.9028	NA	1	SC pH6	74	1	BY4741
33	12	1794	0.922	NA	1	SC pH6	74	1	RVS167 KO
33	17	2173	0.9052	NA	1	SC pH6	74	1	ABP1
33	19	1769	0.9229	NA	1	SC pH6	74	1	RVS167 KO
33	2	1929	0.8883	NA	1	SC pH6	74	1	BY4741
33	22	2269	0.8924	NA	1	SC pH6	74	1	MYO5 KO
33	26	1588	0.9024	NA	1	SC pH6	74	1	BEM1 D|D
33	27	1259	0.9144	NA	1	SC pH6	74	1	SLA1 D|D|D
33	3	2876	0.8955	NA	1	SC pH6	74	1	BBC1
33	31	1835	0.9138	NA	1	SC pH6	74	1	BY4741
33	32	2856	0.9063	NA	1	SC pH6	74	1	BY4741
33	5	1826	0.9217	NA	1	SC pH6	74	1	FUS1 Deleted
33	6	2058	0.9225	NA	1	SC pH6	74	1	BZZ1 D|D
34	1	1791	0.908	NA	1	SC pH6	74	1	BY4741
34	10	1257	0.8482	NA	1	SC pH6	74	1	RVS167 Deleted
34	12	1906	0.8876	NA	1	SC pH6	74	1	HSE1 KO
34	18	2367	0.9188	NA	1	SC pH6	74	1	FUS1
34	2	1975	0.8915	NA	1	SC pH6	74	1	BY4741
34	25	1959	0.915	NA	1	SC pH6	74	1	FUS1 Deleted
34	27	775	0.9135	NA	1	SC pH6	74	1	BEM1 KO
34	28	1806	0.8889	NA	1	SC pH6	74	1	BBC1 Deleted
34	31	1875	0.8696	NA	1	SC pH6	74	1	BY4741
34	32	2931	0.8887	NA	1	SC pH6	74	1	BY4741
34	5	2042	0.853	NA	1	SC pH6	74	1	BUD14 Deleted
35	1	1591	0.9155	NA	1	SC pH6	74	1	BY4741
35	11	2142	0.878	NA	1	SC pH6	74	1	SHO1
35	15	2281	0.8936	NA	1	SC pH6	74	1	PEX13
35	2	2217	0.8709	NA	1	SC pH6	74	1	BY4741
35	21	2034	0.9273	NA	1	SC pH6	74	1	MYO5
35	24	2065	0.8839	NA	1	SC pH6	74	1	BZZ1
35	25	1865	0.9058	NA	1	SC pH6	74	1	BBC1 Deleted
35	26	1967	0.8967	NA	1	SC pH6	74	1	SHO1
35	28	1799	0.892	NA	1	SC pH6	74	1	SHO1 KO
35	3	878	0.9319	NA	1	SC pH6	74	1	BEM1 KO
35	30	726	0.9371	NA	1	SC pH6	74	1	BEM1 D|WT
35	31	1872	0.9282	NA	1	SC pH6	74	1	BY4741
35	32	2807	0.893	NA	1	SC pH6	74	1	BY4741
35	4	1750	0.92	NA	1	SC pH6	74	1	BEM1 WT|D
35	8	2036	0.879	NA	1	SC pH6	74	1	SHO1 KO
36	1	2042	0.9026	NA	1	SC pH6	74	1	BY4741
36	13	2115	0.9068	NA	1	SC pH6	74	1	BZZ1 D|D
36	16	2333	0.8998	NA	1	SC pH6	74	1	BZZ1
36	17	1865	0.9276	NA	1	SC pH6	74	1	CYK3 Deleted
36	2	2080	0.9104	NA	1	SC pH6	74	1	BY4741
36	24	1962	0.9191	NA	1	SC pH6	74	1	LSB3 Deleted
36	26	1972	0.9107	NA	1	SC pH6	74	1	FUS1
36	27	1982	0.8761	NA	1	SC pH6	74	1	CYK3
36	29	1608	0.8572	NA	1	SC pH6	74	1	LSB3 KO
36	3	1935	0.9196	NA	1	SC pH6	74	1	SLA1 WT|WT|D
36	31	1901	0.91	NA	1	SC pH6	74	1	BY4741
36	32	2874	0.8888	NA	1	SC pH6	74	1	BY4741
36	5	2017	0.9261	NA	1	SC pH6	74	1	LSB3
36	6	2029	0.876	NA	1	SC pH6	74	1	LSB1
37	1	1687	0.9131	NA	1	SC pH6	74	1	BY4741
37	11	2394	0.8917	NA	1	SC pH6	74	1	FUS1 KO
37	13	2249	0.8249	NA	1	SC pH6	74	1	BZZ1 D|WT
37	2	1818	0.9274	NA	1	SC pH6	74	1	BY4741
37	20	2092	0.9006	NA	1	SC pH6	74	1	MYO5 KO
37	22	1291	0.8755	NA	1	SC pH6	74	1	RVS167 Deleted
37	28	1604	0.8874	NA	1	SC pH6	74	1	BEM1
37	29	1658	0.8906	NA	1	SC pH6	74	1	BOI1
37	31	1861	0.8656	NA	1	SC pH6	74	1	BY4741
37	32	3029	0.8892	NA	1	SC pH6	74	1	BY4741
37	4	1940	0.9192	NA	1	SC pH6	74	1	RVS167
38	1	2279	0.9047	NA	1	SC pH6	74	1	BY4741
38	13	817	0.9123	NA	1	SC pH6	74	1	BEM1 KO
38	17	1961	0.903	NA	1	SC pH6	74	1	HSE1 Deleted
38	2	2078	0.9033	NA	1	SC pH6	74	1	BY4741
38	21	2112	0.9181	NA	1	SC pH6	74	1	CYK3
38	23	1879	0.8839	NA	1	SC pH6	74	1	BUD14
38	25	2021	0.8882	NA	1	SC pH6	74	1	BOI2 KO
38	28	1602	0.9218	NA	1	SC pH6	74	1	BBC1 KO
38	29	1696	0.8561	NA	1	SC pH6	74	1	RVS167
38	30	1795	0.8966	NA	1	SC pH6	74	1	HSE1
38	31	1807	0.865	NA	1	SC pH6	74	1	BY4741
38	32	2786	0.8968	NA	1	SC pH6	74	1	BY4741
38	7	2056	0.8731	NA	1	SC pH6	74	1	BBC1 KO
39	1	2274	0.8909	NA	1	SC pH6	74	1	BY4741
39	10	2258	0.9343	NA	1	SC pH6	74	1	LSB3 Deleted
39	12	2115	0.8786	NA	1	SC pH6	74	1	MYO5
39	16	1125	0.8758	NA	1	SC pH6	74	1	NBP2 Deleted
39	18	2045	0.9076	NA	1	SC pH6	74	1	MYO5
39	2	1895	0.8788	NA	1	SC pH6	74	1	BY4741
39	23	2073	0.8935	NA	1	SC pH6	74	1	RVS167 KO
39	25	1135	0.933	NA	1	SC pH6	74	1	NBP2 KO
39	31	2009	0.8313	NA	1	SC pH6	74	1	BY4741
39	32	2946	0.886	NA	1	SC pH6	74	1	BY4741
39	5	2013	0.9113	NA	1	SC pH6	74	1	BUD14
39	6	1918	0.9077	NA	1	SC pH6	74	1	BZZ1 D|WT
39	7	1558	0.9305	NA	1	SC pH6	74	1	BEM1 D|D
4	1	1909	0.9034	NA	1	SC pH6	74	1	BY4741
4	12	1250	0.918	NA	1	SC pH6	74	1	NBP2 KO
4	15	1423	0.9139	NA	1	SC pH6	74	1	NBP2 KO
4	19	2442	0.8822	NA	1	SC pH6	74	1	HSE1
4	2	2030	0.8973	NA	1	SC pH6	74	1	BY4741
4	21	2518	0.8772	NA	1	SC pH6	74	1	SLA1 WT|WT|WT
4	26	2709	0.8794	NA	1	SC pH6	74	1	FUS1 KO
4	28	2356	0.8888	NA	1	SC pH6	74	1	BOI2 KO
4	29	3338	0.8821	NA	1	SC pH6	74	1	BBC1
4	3	1815	0.8574	NA	1	SC pH6	74	1	PEX13 Deleted
4	31	2308	0.8983	NA	1	SC pH6	74	1	BY4741
4	32	3210	0.8871	NA	1	SC pH6	74	1	BY4741
4	5	2363	0.9113	NA	1	SC pH6	74	1	SHO1 KO
4	7	1327	0.8522	NA	1	SC pH6	74	1	SLA1 KO
4	8	2160	0.8453	NA	1	SC pH6	74	1	FUS1
40	1	2047	0.802	NA	1	SC pH6	74	1	BY4741
40	13	2279	0.8663	NA	1	SC pH6	74	1	HSE1
40	18	2214	0.8905	NA	1	SC pH6	74	1	BZZ1 D|WT
40	2	1836	0.8663	NA	1	SC pH6	74	1	BY4741
40	20	2070	0.9061	NA	1	SC pH6	74	1	CYK3
40	21	2023	0.9105	NA	1	SC pH6	74	1	BOI1
40	23	2060	0.9233	NA	1	SC pH6	74	1	PIN3
40	27	1828	0.8905	NA	1	SC pH6	74	1	FUS1 Deleted
40	28	1826	0.9286	NA	1	SC pH6	74	1	BZZ1 D|WT
40	31	1966	0.8605	NA	1	SC pH6	74	1	BY4741
40	32	3071	0.8885	NA	1	SC pH6	74	1	BY4741
40	7	2198	0.9334	NA	1	SC pH6	74	1	BZZ1 D|D
40	9	2170	0.904	NA	1	SC pH6	74	1	BOI2 KO
41	1	2132	0.8942	NA	1	SC pH6	74	1	BY4741
41	10	2024	0.9227	NA	1	SC pH6	74	1	SHO1 Deleted
41	12	2086	0.8632	NA	1	SC pH6	74	1	BOI2 KO
41	15	2154	0.9121	NA	1	SC pH6	74	1	LSB1 KO
41	18	1689	0.9272	NA	1	SC pH6	74	1	PEX13 KO
41	2	1706	0.8901	NA	1	SC pH6	74	1	BY4741
41	21	1900	0.9057	NA	1	SC pH6	74	1	LSB1 Deleted
41	22	1778	0.9276	NA	1	SC pH6	74	1	RVS167
41	30	1780	0.9052	NA	1	SC pH6	74	1	BUD14
41	31	1850	0.9201	NA	1	SC pH6	74	1	BY4741
41	32	3103	0.8978	NA	1	SC pH6	74	1	BY4741
41	5	1782	0.8771	NA	1	SC pH6	74	1	LSB3 KO
41	8	2028	0.909	NA	1	SC pH6	74	1	LSB3 KO
42	1	2100	0.8979	NA	1	SC pH6	74	1	BY4741
42	11	1886	0.8721	NA	1	SC pH6	74	1	CYK3 KO
42	15	2065	0.8627	NA	1	SC pH6	74	1	LSB1 Deleted
42	18	2113	0.8922	NA	1	SC pH6	74	1	SHO1 Deleted
42	19	2052	0.8491	NA	1	SC pH6	74	1	MYO3 Deleted
42	2	1683	0.9139	NA	1	SC pH6	74	1	BY4741
42	22	1985	0.8835	NA	1	SC pH6	74	1	BZZ1 D|D
42	25	1681	0.877	NA	1	SC pH6	74	1	CYK3 Deleted
42	28	2357	0.8859	NA	1	SC pH6	74	1	FUS1 KO
42	29	1741	0.8394	NA	1	SC pH6	74	1	SLA1 D|WT|WT
42	31	1951	0.8921	NA	1	SC pH6	74	1	BY4741
42	32	3009	0.8657	NA	1	SC pH6	74	1	BY4741
42	4	2008	0.9219	NA	1	SC pH6	74	1	BOI2
42	8	1920	0.8968	NA	1	SC pH6	74	1	BEM1 WT|D
43	1	2224	0.9265	NA	1	SC pH6	74	1	BY4741
43	13	2293	0.9238	NA	1	SC pH6	74	1	MYO5 KO
43	14	2066	0.8904	NA	1	SC pH6	74	1	CYK3
43	18	1852	0.9183	NA	1	SC pH6	74	1	LSB3 KO
43	2	1988	0.9128	NA	1	SC pH6	74	1	BY4741
43	22	1962	0.9164	NA	1	SC pH6	74	1	NBP2
43	26	1859	0.899	NA	1	SC pH6	74	1	CYK3 KO
43	31	2119	0.871	NA	1	SC pH6	74	1	BY4741
43	32	2940	0.84	NA	1	SC pH6	74	1	BY4741
44	1	2331	0.8827	NA	1	SC pH6	74	1	BY4741
44	11	1966	0.8776	NA	1	SC pH6	74	1	HSE1 Deleted
44	13	2090	0.8997	NA	1	SC pH6	74	1	ABP1 Deleted
44	2	1937	0.8622	NA	1	SC pH6	74	1	BY4741
44	24	2061	0.9021	NA	1	SC pH6	74	1	BZZ1 D|WT
44	30	1627	0.8739	NA	1	SC pH6	74	1	HSE1 KO
44	31	2098	0.912	NA	1	SC pH6	74	1	BY4741
44	32	3234	0.6389	NA	1	SC pH6	74	1	BY4741
44	4	1947	0.9348	NA	1	SC pH6	74	1	LSB1 Deleted
44	8	2143	0.9225	NA	1	SC pH6	74	1	HSE1
45	1	2189	0.9083	NA	1	SC pH6	74	1	BY4741
45	10	2268	0.9322	NA	1	SC pH6	74	1	BOI2
45	2	2148	0.9273	NA	1	SC pH6	74	1	BY4741
45	20	2116	0.884	NA	1	SC pH6	74	1	MYO3
45	21	2399	0.8945	NA	1	SC pH6	74	1	LSB1 KO
45	22	2189	0.9207	NA	1	SC pH6	74	1	MYO3 Deleted
45	27	2111	0.8939	NA	1	SC pH6	74	1	PEX13 Deleted
45	31	2231	0.917	NA	1	SC pH6	74	1	BY4741
45	32	3476	0.7534	NA	1	SC pH6	74	1	BY4741
45	4	1971	0.9206	NA	1	SC pH6	74	1	FUS1
45	5	2101	0.9045	NA	1	SC pH6	74	1	BZZ1 WT|D
46	1	2110	0.8935	NA	1	SC pH6	74	1	BY4741
46	10	2172	0.911	NA	1	SC pH6	74	1	CYK3 Deleted
46	11	2505	0.8736	NA	1	SC pH6	74	1	MYO5 KO
46	12	2195	0.8465	NA	1	SC pH6	74	1	SHO1 KO
46	13	2068	0.8639	NA	1	SC pH6	74	1	SLA1 WT|D|WT
46	14	2307	0.9098	NA	1	SC pH6	74	1	PIN3
46	15	2400	0.9113	NA	1	SC pH6	74	1	MYO5 Deleted
46	16	2423	0.8831	NA	1	SC pH6	74	1	LSB1 KO
46	17	2281	0.8878	NA	1	SC pH6	74	1	LSB3 Deleted
46	18	2572	0.8752	NA	1	SC pH6	74	1	ABP1 KO
46	2	1984	0.9045	NA	1	SC pH6	74	1	BY4741
46	20	2225	0.8915	NA	1	SC pH6	74	1	LSB1 Deleted
46	22	2431	0.8769	NA	1	SC pH6	74	1	LSB3 KO
46	25	2232	0.9088	NA	1	SC pH6	74	1	BOI2 Deleted
46	27	2367	0.893	NA	1	SC pH6	74	1	SHO1 Deleted
46	31	2370	0.9023	NA	1	SC pH6	74	1	BY4741
46	32	3310	0.891	NA	1	SC pH6	74	1	BY4741
46	4	2111	0.8735	NA	1	SC pH6	74	1	BOI1 KO
46	5	2045	0.9076	NA	1	SC pH6	74	1	SLA1 WT|D|WT
46	6	2057	0.8916	NA	1	SC pH6	74	1	NBP2
46	7	2050	0.88	NA	1	SC pH6	74	1	SLA1 WT|D|WT
46	8	2135	0.9254	NA	1	SC pH6	74	1	BOI1
47	1	2660	0.8614	NA	1	SC pH6	74	1	BY4741
47	10	2423	0.9025	NA	1	SC pH6	74	1	BY4741
47	11	2423	0.8967	NA	1	SC pH6	74	1	BY4741
47	12	2319	0.9317	NA	1	SC pH6	74	1	BY4741
47	13	2507	0.9033	NA	1	SC pH6	74	1	BY4741
47	14	2587	0.8857	NA	1	SC pH6	74	1	BY4741
47	15	2547	0.8984	NA	1	SC pH6	74	1	BY4741
47	16	2630	0.8649	NA	1	SC pH6	74	1	BY4741
47	17	2549	0.9151	NA	1	SC pH6	74	1	BY4741
47	18	2485	0.8508	NA	1	SC pH6	74	1	BY4741
47	19	2566	0.8741	NA	1	SC pH6	74	1	BY4741
47	2	2208	0.9025	NA	1	SC pH6	74	1	BY4741
47	20	2338	0.8774	NA	1	SC pH6	74	1	BY4741
47	21	2416	0.9198	NA	1	SC pH6	74	1	BY4741
47	22	2568	0.8664	NA	1	SC pH6	74	1	BY4741
47	23	2400	0.8803	NA	1	SC pH6	74	1	BY4741
47	24	2645	0.8838	NA	1	SC pH6	74	1	BY4741
47	25	2558	0.9299	NA	1	SC pH6	74	1	BY4741
47	26	2629	0.8969	NA	1	SC pH6	74	1	BY4741
47	27	2612	0.9021	NA	1	SC pH6	74	1	BY4741
47	28	2534	0.8729	NA	1	SC pH6	74	1	BY4741
47	29	2575	0.9082	NA	1	SC pH6	74	1	BY4741
47	3	2299	0.8786	NA	1	SC pH6	74	1	BY4741
47	30	2488	0.9184	NA	1	SC pH6	74	1	BY4741
47	31	2536	0.9047	NA	1	SC pH6	74	1	BY4741
47	32	3865	0.8518	NA	1	SC pH6	74	1	BY4741
47	4	2464	0.854	NA	1	SC pH6	74	1	BY4741
47	5	2686	0.8545	NA	1	SC pH6	74	1	BY4741
47	6	2383	0.899	NA	1	SC pH6	74	1	BY4741
47	7	2804	0.9212	NA	1	SC pH6	74	1	BY4741
47	8	2517	0.9069	NA	1	SC pH6	74	1	BY4741
47	9	2486	0.8901	NA	1	SC pH6	74	1	BY4741
48	1	4558	0.489	C	1	SC pH6	74	1	BY4741
48	10	2797	0.9189	NA	1	SC pH6	74	1	BY4741
48	11	2876	0.8968	NA	1	SC pH6	74	1	BY4741
48	12	2900	0.9042	NA	1	SC pH6	74	1	BY4741
48	13	2649	0.907	NA	1	SC pH6	74	1	BY4741
48	14	2823	0.8568	NA	1	SC pH6	74	1	BY4741
48	15	2805	0.8806	NA	1	SC pH6	74	1	BY4741
48	16	2737	0.8319	NA	1	SC pH6	74	1	BY4741
48	17	2947	0.8672	NA	1	SC pH6	74	1	BY4741
48	18	2874	0.8815	NA	1	SC pH6	74	1	BY4741
48	19	2812	0.8924	NA	1	SC pH6	74	1	BY4741
48	2	2403	0.8847	NA	1	SC pH6	74	1	BY4741
48	20	2951	0.8614	NA	1	SC pH6	74	1	BY4741
48	21	2900	0.8681	NA	1	SC pH6	74	1	BY4741
48	22	2727	0.8959	NA	1	SC pH6	74	1	BY4741
48	23	2803	0.8926	NA	1	SC pH6	74	1	BY4741
48	24	2913	0.885	NA	1	SC pH6	74	1	BY4741
48	25	2863	0.8311	NA	1	SC pH6	74	1	BY4741
48	26	2921	0.9012	NA	1	SC pH6	74	1	BY4741
48	27	2949	0.8929	NA	1	SC pH6	74	1	BY4741
48	28	2942	0.9173	NA	1	SC pH6	74	1	BY4741
48	29	3085	0.8876	NA	1	SC pH6	74	1	BY4741
48	3	2531	0.8539	NA	1	SC pH6	74	1	BY4741
48	30	2991	0.8121	NA	1	SC pH6	74	1	BY4741
48	31	2768	0.8548	NA	1	SC pH6	74	1	BY4741
48	32	4155	0.8459	NA	1	SC pH6	74	1	BY4741
48	4	2524	0.9004	NA	1	SC pH6	74	1	BY4741
48	5	2709	0.8922	NA	1	SC pH6	74	1	BY4741
48	6	2803	0.8873	NA	1	SC pH6	74	1	BY4741
48	7	2929	0.8717	NA	1	SC pH6	74	1	BY4741
48	8	2842	0.9226	NA	1	SC pH6	74	1	BY4741
48	9	2803	0.9077	NA	1	SC pH6	74	1	BY4741
5	1	2575	0.8971	NA	1	SC pH6	74	1	BY4741
5	10	2200	0.9165	NA	1	SC pH6	74	1	PEX13 Deleted
5	11	1456	0.8737	NA	1	SC pH6	74	1	SLA1 D|D|D
5	12	2156	0.8921	NA	1	SC pH6	74	1	LSB3
5	17	2307	0.9063	NA	1	SC pH6	74	1	PEX13
5	18	2385	0.895	NA	1	SC pH6	74	1	BOI2 Deleted
5	2	1869	0.9039	NA	1	SC pH6	74	1	BY4741
5	20	1445	0.8448	NA	1	SC pH6	74	1	SLA1 KO
5	22	1055	0.9047	NA	1	SC pH6	74	1	SLA1 KO
5	24	2187	0.8591	NA	1	SC pH6	74	1	ABP1
5	26	2163	0.8782	NA	1	SC pH6	74	1	SLA1 WT|WT|WT
5	29	2308	0.8421	NA	1	SC pH6	74	1	NBP2
5	30	2340	0.8909	NA	1	SC pH6	74	1	BZZ1 D|D
5	31	2250	0.9065	NA	1	SC pH6	74	1	BY4741
5	32	2849	0.8068	NA	1	SC pH6	74	1	BY4741
5	7	2179	0.8907	NA	1	SC pH6	74	1	BZZ1 KO
5	9	1952	0.8962	NA	1	SC pH6	74	1	MYO5
6	1	2287	0.874	NA	1	SC pH6	74	1	BY4741
6	11	2032	0.8688	NA	1	SC pH6	74	1	ABP1 KO
6	12	2180	0.9257	NA	1	SC pH6	74	1	SLA1 WT|WT|WT
6	15	2233	0.9178	NA	1	SC pH6	74	1	FUS1 Deleted
6	2	2024	0.8489	NA	1	SC pH6	74	1	BY4741
6	23	803	0.9025	NA	1	SC pH6	74	1	BEM1 D|WT
6	26	2216	0.8963	NA	1	SC pH6	74	1	SHO1
6	31	2071	0.884	NA	1	SC pH6	74	1	BY4741
6	32	2692	0.8513	NA	1	SC pH6	74	1	BY4741
6	7	1979	0.887	NA	1	SC pH6	74	1	CYK3 KO
7	1	2209	0.8442	NA	1	SC pH6	74	1	BY4741
7	11	2178	0.9197	NA	1	SC pH6	74	1	MYO3
7	14	2081	0.9072	NA	1	SC pH6	74	1	HSE1 Deleted
7	15	2330	0.8986	NA	1	SC pH6	74	1	BOI2
7	16	2177	0.9245	NA	1	SC pH6	74	1	SLA1 WT|WT|D
7	19	1465	0.8863	NA	1	SC pH6	74	1	SLA1 D|D|D
7	2	2034	0.9064	NA	1	SC pH6	74	1	BY4741
7	20	1503	0.8677	NA	1	SC pH6	74	1	RVS167 Deleted
7	23	2216	0.9023	NA	1	SC pH6	74	1	BZZ1 WT|D
7	3	2072	0.8764	NA	1	SC pH6	74	1	ABP1
7	31	2129	0.9051	NA	1	SC pH6	74	1	BY4741
7	32	2791	0.8732	NA	1	SC pH6	74	1	BY4741
7	4	2088	0.9014	NA	1	SC pH6	74	1	SLA1 WT|WT|WT
8	1	2178	0.8589	NA	1	SC pH6	74	1	BY4741
8	17	2210	0.8821	NA	1	SC pH6	74	1	BOI2 KO
8	2	2301	0.8817	NA	1	SC pH6	74	1	BY4741
8	22	841	0.9146	NA	1	SC pH6	74	1	BEM1 KO
8	25	2050	0.8886	NA	1	SC pH6	74	1	ABP1 Deleted
8	26	1990	0.8508	NA	1	SC pH6	74	1	PIN3 KO
8	28	2195	0.8937	NA	1	SC pH6	74	1	LSB3 Deleted
8	29	2134	0.9187	NA	1	SC pH6	74	1	MYO3
8	3	1841	0.831	NA	1	SC pH6	74	1	BBC1 KO
8	30	2146	0.9113	NA	1	SC pH6	74	1	BZZ1 KO
8	31	2152	0.893	NA	1	SC pH6	74	1	BY4741
8	32	2930	0.8791	NA	1	SC pH6	74	1	BY4741
8	5	1751	0.8999	NA	1	SC pH6	74	1	SLA1 D|WT|WT
8	9	1948	0.9258	NA	1	SC pH6	74	1	MYO5 Deleted
9	1	2091	0.8662	NA	1	SC pH6	74	1	BY4741
9	15	1966	0.9129	NA	1	SC pH6	74	1	RVS167
9	16	2184	0.8952	NA	1	SC pH6	74	1	BOI2 Deleted
9	18	2232	0.8744	NA	1	SC pH6	74	1	BZZ1
9	19	2320	0.8982	NA	1	SC pH6	74	1	BZZ1 WT|D
9	2	1949	0.8948	NA	1	SC pH6	74	1	BY4741
9	20	2267	0.8906	NA	1	SC pH6	74	1	MYO5 Deleted
9	21	2064	0.9187	NA	1	SC pH6	74	1	BBC1 Deleted
9	23	2143	0.9137	NA	1	SC pH6	74	1	CYK3 KO
9	25	2146	0.8821	NA	1	SC pH6	74	1	ABP1 KO
9	3	1813	0.8859	NA	1	SC pH6	74	1	BUD14 KO
9	31	2078	0.9044	NA	1	SC pH6	74	1	BY4741
9	32	2767	0.8929	NA	1	SC pH6	74	1	BY4741
9	6	1992	0.9081	NA	1	SC pH6	74	1	MYO5 KO
9	8	2910	0.8853	NA	1	SC pH6	74	1	BBC1
9	9	2228	0.8927	NA	1	SC pH6	74	1	BZZ1 KO
1	1	5323	0.2624	C	2	Cycloheximide 0.05 uM	74	1	BY4741
1	10	3029	0.836	NA	2	Cycloheximide 0.05 uM	74	1	BY4741
1	11	2906	0.8408	NA	2	Cycloheximide 0.05 uM	74	1	BY4741
1	12	3047	0.8629	NA	2	Cycloheximide 0.05 uM	74	1	BY4741
1	13	2944	0.8458	NA	2	Cycloheximide 0.05 uM	74	1	BY4741
1	14	2934	0.8369	NA	2	Cycloheximide 0.05 uM	74	1	BY4741
1	15	3120	0.8976	NA	2	Cycloheximide 0.05 uM	74	1	BY4741
1	16	2899	0.8019	NA	2	Cycloheximide 0.05 uM	74	1	BY4741
1	17	2910	0.8632	NA	2	Cycloheximide 0.05 uM	74	1	BY4741
1	18	2902	0.8808	NA	2	Cycloheximide 0.05 uM	74	1	BY4741
1	19	2843	0.8366	NA	2	Cycloheximide 0.05 uM	74	1	BY4741
1	2	1781	0.8319	NA	2	Cycloheximide 0.05 uM	74	1	BY4741
1	20	2927	0.8662	NA	2	Cycloheximide 0.05 uM	74	1	BY4741
1	21	2876	0.8274	NA	2	Cycloheximide 0.05 uM	74	1	BY4741
1	22	2874	0.8296	NA	2	Cycloheximide 0.05 uM	74	1	BY4741
1	23	2730	0.8818	NA	2	Cycloheximide 0.05 uM	74	1	BY4741
1	24	2860	0.8672	NA	2	Cycloheximide 0.05 uM	74	1	BY4741
1	25	2854	0.8563	NA	2	Cycloheximide 0.05 uM	74	1	BY4741
1	26	2724	0.8384	NA	2	Cycloheximide 0.05 uM	74	1	BY4741
1	27	2897	0.825	NA	2	Cycloheximide 0.05 uM	74	1	BY4741
1	28	2871	0.8785	NA	2	Cycloheximide 0.05 uM	74	1	BY4741
1	29	2756	0.9054	NA	2	Cycloheximide 0.05 uM	74	1	BY4741
1	3	2389	0.8532	NA	2	Cycloheximide 0.05 uM	74	1	BY4741
1	30	2732	0.8847	NA	2	Cycloheximide 0.05 uM	74	1	BY4741
1	31	2650	0.8706	NA	2	Cycloheximide 0.05 uM	74	1	BY4741
1	32	2786	0.7997	NA	2	Cycloheximide 0.05 uM	74	1	BY4741
1	4	2470	0.8363	NA	2	Cycloheximide 0.05 uM	74	1	BY4741
1	5	2949	0.8942	NA	2	Cycloheximide 0.05 uM	74	1	BY4741
1	6	2986	0.8857	NA	2	Cycloheximide 0.05 uM	74	1	BY4741
1	7	3099	0.8471	NA	2	Cycloheximide 0.05 uM	74	1	BY4741
1	8	3068	0.8827	NA	2	Cycloheximide 0.05 uM	74	1	BY4741
1	9	2592	0.8767	NA	2	Cycloheximide 0.05 uM	74	1	BY4741
10	1	1688	0.8406	NA	2	Cycloheximide 0.05 uM	74	1	BY4741
10	12	2142	0.8923	NA	2	Cycloheximide 0.05 uM	74	1	ABP1
10	15	2132	0.9115	NA	2	Cycloheximide 0.05 uM	74	1	PEX13 Deleted
10	16	1994	0.9027	NA	2	Cycloheximide 0.05 uM	74	1	SLA1 WT|WT|WT
10	17	2362	0.8854	NA	2	Cycloheximide 0.05 uM	74	1	LSB1
10	2	2026	0.8817	NA	2	Cycloheximide 0.05 uM	74	1	BY4741
10	23	2321	0.8836	NA	2	Cycloheximide 0.05 uM	74	1	HSE1
10	24	1934	0.8524	NA	2	Cycloheximide 0.05 uM	74	1	HSE1 KO
10	27	2177	0.8529	NA	2	Cycloheximide 0.05 uM	74	1	BZZ1
10	29	2470	0.92	NA	2	Cycloheximide 0.05 uM	74	1	LSB3
10	31	1901	0.897	NA	2	Cycloheximide 0.05 uM	74	1	BY4741
10	32	3208	0.8459	NA	2	Cycloheximide 0.05 uM	74	1	BY4741
10	7	922	0.8491	NA	2	Cycloheximide 0.05 uM	74	1	SLA1 D|D|D
10	8	1748	0.8785	NA	2	Cycloheximide 0.05 uM	74	1	BUD14 KO
11	1	1977	0.8861	NA	2	Cycloheximide 0.05 uM	74	1	BY4741
11	11	1926	0.8573	NA	2	Cycloheximide 0.05 uM	74	1	NBP2
11	14	1044	0.8989	NA	2	Cycloheximide 0.05 uM	74	1	BEM1 D|WT
11	2	1762	0.8894	NA	2	Cycloheximide 0.05 uM	74	1	BY4741
11	22	1992	0.8635	NA	2	Cycloheximide 0.05 uM	74	1	LSB3
11	26	1931	0.9046	NA	2	Cycloheximide 0.05 uM	74	1	HSE1 Deleted
11	28	2346	0.8965	NA	2	Cycloheximide 0.05 uM	74	1	PEX13
11	31	2226	0.8721	NA	2	Cycloheximide 0.05 uM	74	1	BY4741
11	32	3096	0.843	NA	2	Cycloheximide 0.05 uM	74	1	BY4741
11	6	2195	0.8623	NA	2	Cycloheximide 0.05 uM	74	1	SHO1
12	1	1919	0.8601	NA	2	Cycloheximide 0.05 uM	74	1	BY4741
12	10	2157	0.9011	NA	2	Cycloheximide 0.05 uM	74	1	BZZ1 WT|D
12	17	2077	0.8457	NA	2	Cycloheximide 0.05 uM	74	1	BOI1
12	18	862	0.886	NA	2	Cycloheximide 0.05 uM	74	1	BEM1 D|WT
12	2	1914	0.894	NA	2	Cycloheximide 0.05 uM	74	1	BY4741
12	22	2207	0.8785	NA	2	Cycloheximide 0.05 uM	74	1	BUD14 Deleted
12	23	2240	0.8776	NA	2	Cycloheximide 0.05 uM	74	1	BBC1 KO
12	24	1086	0.83	NA	2	Cycloheximide 0.05 uM	74	1	SLA1 D|D|D
12	30	1407	0.8899	NA	2	Cycloheximide 0.05 uM	74	1	RVS167 Deleted
12	31	1810	0.8936	NA	2	Cycloheximide 0.05 uM	74	1	BY4741
12	32	3183	0.8973	NA	2	Cycloheximide 0.05 uM	74	1	BY4741
12	4	2715	0.8813	NA	2	Cycloheximide 0.05 uM	74	1	MYO3 KO
12	6	2177	0.8723	NA	2	Cycloheximide 0.05 uM	74	1	PIN3
13	1	1973	0.8818	NA	2	Cycloheximide 0.05 uM	74	1	BY4741
13	11	1786	0.8753	NA	2	Cycloheximide 0.05 uM	74	1	RVS167
13	16	2087	0.8923	NA	2	Cycloheximide 0.05 uM	74	1	ABP1 KO
13	2	1991	0.9013	NA	2	Cycloheximide 0.05 uM	74	1	BY4741
13	20	2369	0.8947	NA	2	Cycloheximide 0.05 uM	74	1	BEM1
13	21	834	0.8988	NA	2	Cycloheximide 0.05 uM	74	1	BEM1 KO
13	22	2363	0.9258	NA	2	Cycloheximide 0.05 uM	74	1	BEM1
13	24	2186	0.8588	NA	2	Cycloheximide 0.05 uM	74	1	LSB1
13	27	1958	0.8926	NA	2	Cycloheximide 0.05 uM	74	1	CYK3 Deleted
13	3	2191	0.8945	NA	2	Cycloheximide 0.05 uM	74	1	PIN3 KO
13	30	1945	0.931	NA	2	Cycloheximide 0.05 uM	74	1	ABP1 KO
13	31	1792	0.8516	NA	2	Cycloheximide 0.05 uM	74	1	BY4741
13	32	3131	0.8916	NA	2	Cycloheximide 0.05 uM	74	1	BY4741
13	4	2030	0.8973	NA	2	Cycloheximide 0.05 uM	74	1	CYK3 Deleted
13	6	1848	0.9163	NA	2	Cycloheximide 0.05 uM	74	1	RVS167 KO
14	1	1737	0.89	NA	2	Cycloheximide 0.05 uM	74	1	BY4741
14	11	1984	0.8831	NA	2	Cycloheximide 0.05 uM	74	1	PEX13 KO
14	13	2042	0.9244	NA	2	Cycloheximide 0.05 uM	74	1	BEM1
14	2	1931	0.837	NA	2	Cycloheximide 0.05 uM	74	1	BY4741
14	25	2117	0.899	NA	2	Cycloheximide 0.05 uM	74	1	PEX13
14	28	2158	0.9253	NA	2	Cycloheximide 0.05 uM	74	1	MYO3 Deleted
14	31	2028	0.9154	NA	2	Cycloheximide 0.05 uM	74	1	BY4741
14	32	3135	0.8285	NA	2	Cycloheximide 0.05 uM	74	1	BY4741
14	6	1156	0.9033	NA	2	Cycloheximide 0.05 uM	74	1	BEM1 D|WT
14	7	2260	0.8854	NA	2	Cycloheximide 0.05 uM	74	1	BOI1 Deleted
14	9	2151	0.9022	NA	2	Cycloheximide 0.05 uM	74	1	BOI2 Deleted
15	1	1689	0.8253	NA	2	Cycloheximide 0.05 uM	74	1	BY4741
15	12	2107	0.8802	NA	2	Cycloheximide 0.05 uM	74	1	BZZ1 D|WT
15	16	3164	0.889	NA	2	Cycloheximide 0.05 uM	74	1	BBC1
15	17	1685	0.8846	NA	2	Cycloheximide 0.05 uM	74	1	SLA1 WT|D|WT
15	18	2133	0.876	NA	2	Cycloheximide 0.05 uM	74	1	BUD14
15	2	2209	0.8598	NA	2	Cycloheximide 0.05 uM	74	1	BY4741
15	21	2672	0.8601	NA	2	Cycloheximide 0.05 uM	74	1	MYO3 KO
15	22	1404	0.928	NA	2	Cycloheximide 0.05 uM	74	1	NBP2 Deleted
15	29	1929	0.9113	NA	2	Cycloheximide 0.05 uM	74	1	MYO5 KO
15	3	2323	0.8993	NA	2	Cycloheximide 0.05 uM	74	1	LSB1 KO
15	31	2060	0.9017	NA	2	Cycloheximide 0.05 uM	74	1	BY4741
15	32	3227	0.8025	NA	2	Cycloheximide 0.05 uM	74	1	BY4741
16	1	1962	0.8623	NA	2	Cycloheximide 0.05 uM	74	1	BY4741
16	12	2037	0.9352	NA	2	Cycloheximide 0.05 uM	74	1	BUD14
16	14	2146	0.8796	NA	2	Cycloheximide 0.05 uM	74	1	BZZ1 WT|D
16	15	1459	0.8929	NA	2	Cycloheximide 0.05 uM	74	1	RVS167 Deleted
16	19	2178	0.8809	NA	2	Cycloheximide 0.05 uM	74	1	BZZ1 KO
16	2	2217	0.9027	NA	2	Cycloheximide 0.05 uM	74	1	BY4741
16	23	2133	0.9032	NA	2	Cycloheximide 0.05 uM	74	1	MYO5 Deleted
16	25	1697	0.863	NA	2	Cycloheximide 0.05 uM	74	1	BEM1 D|D
16	27	1483	0.9412	NA	2	Cycloheximide 0.05 uM	74	1	SLA1 WT|D|WT
16	28	2137	0.8372	NA	2	Cycloheximide 0.05 uM	74	1	BZZ1 WT|D
16	29	1823	0.8908	NA	2	Cycloheximide 0.05 uM	74	1	MYO5
16	31	1884	0.8554	NA	2	Cycloheximide 0.05 uM	74	1	BY4741
16	32	3199	0.839	NA	2	Cycloheximide 0.05 uM	74	1	BY4741
16	6	1816	0.8873	NA	2	Cycloheximide 0.05 uM	74	1	HSE1 Deleted
16	8	2180	0.9169	NA	2	Cycloheximide 0.05 uM	74	1	ABP1 Deleted
17	1	1667	0.8983	NA	2	Cycloheximide 0.05 uM	74	1	BY4741
17	14	571	0.9056	NA	2	Cycloheximide 0.05 uM	74	1	SLA1 KO
17	17	1912	0.9087	NA	2	Cycloheximide 0.05 uM	74	1	SHO1 KO
17	19	1947	0.8966	NA	2	Cycloheximide 0.05 uM	74	1	BUD14 Deleted
17	2	1940	0.9286	NA	2	Cycloheximide 0.05 uM	74	1	BY4741
17	21	1350	0.9464	NA	2	Cycloheximide 0.05 uM	74	1	NBP2 KO
17	27	1651	0.9308	NA	2	Cycloheximide 0.05 uM	74	1	HSE1 Deleted
17	30	1947	0.9056	NA	2	Cycloheximide 0.05 uM	74	1	LSB1
17	31	1948	0.8115	NA	2	Cycloheximide 0.05 uM	74	1	BY4741
17	32	3516	0.8582	NA	2	Cycloheximide 0.05 uM	74	1	BY4741
17	4	2272	0.8627	NA	2	Cycloheximide 0.05 uM	74	1	LSB3 Deleted
17	5	2040	0.9208	NA	2	Cycloheximide 0.05 uM	74	1	MYO3 Deleted
17	7	1511	0.836	NA	2	Cycloheximide 0.05 uM	74	1	BEM1 D|D
17	9	1967	0.841	NA	2	Cycloheximide 0.05 uM	74	1	CYK3
18	1	2347	0.8774	NA	2	Cycloheximide 0.05 uM	74	1	BY4741
18	10	1906	0.902	NA	2	Cycloheximide 0.05 uM	74	1	RVS167 KO
18	11	2024	0.8773	NA	2	Cycloheximide 0.05 uM	74	1	PIN3 KO
18	14	2303	0.8744	NA	2	Cycloheximide 0.05 uM	74	1	BBC1 KO
18	18	2129	0.881	NA	2	Cycloheximide 0.05 uM	74	1	SLA1 WT|WT|D
18	2	1960	0.8724	NA	2	Cycloheximide 0.05 uM	74	1	BY4741
18	21	1967	0.8905	NA	2	Cycloheximide 0.05 uM	74	1	PIN3 KO
18	23	1517	0.8729	NA	2	Cycloheximide 0.05 uM	74	1	SLA1 WT|D|WT
18	24	2092	0.9157	NA	2	Cycloheximide 0.05 uM	74	1	MYO3
18	29	1796	0.8776	NA	2	Cycloheximide 0.05 uM	74	1	BUD14 Deleted
18	31	1817	0.8635	NA	2	Cycloheximide 0.05 uM	74	1	BY4741
18	32	3102	0.9004	NA	2	Cycloheximide 0.05 uM	74	1	BY4741
18	4	2047	0.9175	NA	2	Cycloheximide 0.05 uM	74	1	CYK3
19	1	2375	0.858	NA	2	Cycloheximide 0.05 uM	74	1	BY4741
19	12	2121	0.9043	NA	2	Cycloheximide 0.05 uM	74	1	BUD14
19	13	2313	0.8873	NA	2	Cycloheximide 0.05 uM	74	1	BOI1 Deleted
19	17	1939	0.903	NA	2	Cycloheximide 0.05 uM	74	1	CYK3 KO
19	19	1722	0.8719	NA	2	Cycloheximide 0.05 uM	74	1	SLA1 D|WT|WT
19	2	2049	0.8124	NA	2	Cycloheximide 0.05 uM	74	1	BY4741
19	23	2191	0.8921	NA	2	Cycloheximide 0.05 uM	74	1	BOI1 KO
19	25	2231	0.9232	NA	2	Cycloheximide 0.05 uM	74	1	SHO1 Deleted
19	26	2145	0.9234	NA	2	Cycloheximide 0.05 uM	74	1	SLA1 WT|WT|WT
19	27	1908	0.8949	NA	2	Cycloheximide 0.05 uM	74	1	PIN3 KO
19	31	1928	0.9163	NA	2	Cycloheximide 0.05 uM	74	1	BY4741
19	32	2983	0.8271	NA	2	Cycloheximide 0.05 uM	74	1	BY4741
19	8	2123	0.899	NA	2	Cycloheximide 0.05 uM	74	1	FUS1 Deleted
2	1	2530	0.8791	NA	2	Cycloheximide 0.05 uM	74	1	BY4741
2	10	2584	0.8771	NA	2	Cycloheximide 0.05 uM	74	1	BY4741
2	11	2599	0.8715	NA	2	Cycloheximide 0.05 uM	74	1	BY4741
2	12	3036	0.8955	NA	2	Cycloheximide 0.05 uM	74	1	BY4741
2	13	2791	0.8953	NA	2	Cycloheximide 0.05 uM	74	1	BY4741
2	14	2707	0.9078	NA	2	Cycloheximide 0.05 uM	74	1	BY4741
2	15	2712	0.8909	NA	2	Cycloheximide 0.05 uM	74	1	BY4741
2	16	2769	0.8913	NA	2	Cycloheximide 0.05 uM	74	1	BY4741
2	17	2888	0.8706	NA	2	Cycloheximide 0.05 uM	74	1	BY4741
2	18	2810	0.8917	NA	2	Cycloheximide 0.05 uM	74	1	BY4741
2	19	2689	0.8931	NA	2	Cycloheximide 0.05 uM	74	1	BY4741
2	2	2063	0.8701	NA	2	Cycloheximide 0.05 uM	74	1	BY4741
2	20	2849	0.9019	NA	2	Cycloheximide 0.05 uM	74	1	BY4741
2	21	2625	0.9202	NA	2	Cycloheximide 0.05 uM	74	1	BY4741
2	22	2626	0.8775	NA	2	Cycloheximide 0.05 uM	74	1	BY4741
2	23	2545	0.8261	NA	2	Cycloheximide 0.05 uM	74	1	BY4741
2	24	2641	0.8987	NA	2	Cycloheximide 0.05 uM	74	1	BY4741
2	25	2398	0.9071	NA	2	Cycloheximide 0.05 uM	74	1	BY4741
2	26	2683	0.9186	NA	2	Cycloheximide 0.05 uM	74	1	BY4741
2	27	2587	0.8328	NA	2	Cycloheximide 0.05 uM	74	1	BY4741
2	28	2550	0.8647	NA	2	Cycloheximide 0.05 uM	74	1	BY4741
2	29	2435	0.8719	NA	2	Cycloheximide 0.05 uM	74	1	BY4741
2	3	2159	0.8994	NA	2	Cycloheximide 0.05 uM	74	1	BY4741
2	30	2222	0.8093	NA	2	Cycloheximide 0.05 uM	74	1	BY4741
2	31	2424	0.8612	NA	2	Cycloheximide 0.05 uM	74	1	BY4741
2	32	3645	0.8267	NA	2	Cycloheximide 0.05 uM	74	1	BY4741
2	4	2468	0.8493	NA	2	Cycloheximide 0.05 uM	74	1	BY4741
2	5	2594	0.8959	NA	2	Cycloheximide 0.05 uM	74	1	BY4741
2	6	2484	0.8839	NA	2	Cycloheximide 0.05 uM	74	1	BY4741
2	7	2421	0.871	NA	2	Cycloheximide 0.05 uM	74	1	BY4741
2	8	2930	0.8863	NA	2	Cycloheximide 0.05 uM	74	1	BY4741
2	9	2262	0.9063	NA	2	Cycloheximide 0.05 uM	74	1	BY4741
20	1	2766	0.8435	NA	2	Cycloheximide 0.05 uM	74	1	BY4741
20	12	1828	0.8687	NA	2	Cycloheximide 0.05 uM	74	1	SLA1 D|WT|WT
20	13	2151	0.8782	NA	2	Cycloheximide 0.05 uM	74	1	LSB1
20	14	2108	0.8841	NA	2	Cycloheximide 0.05 uM	74	1	CYK3 KO
20	19	2159	0.8909	NA	2	Cycloheximide 0.05 uM	74	1	ABP1 Deleted
20	2	1985	0.8897	NA	2	Cycloheximide 0.05 uM	74	1	BY4741
20	20	2307	0.9004	NA	2	Cycloheximide 0.05 uM	74	1	BOI1 Deleted
20	21	1813	0.8241	NA	2	Cycloheximide 0.05 uM	74	1	RVS167
20	23	2166	0.8486	NA	2	Cycloheximide 0.05 uM	74	1	FUS1
20	27	1931	0.8982	NA	2	Cycloheximide 0.05 uM	74	1	ABP1
20	31	1901	0.879	NA	2	Cycloheximide 0.05 uM	74	1	BY4741
20	32	3138	0.8709	NA	2	Cycloheximide 0.05 uM	74	1	BY4741
20	4	2073	0.8578	NA	2	Cycloheximide 0.05 uM	74	1	BOI2 Deleted
20	6	2148	0.9034	NA	2	Cycloheximide 0.05 uM	74	1	PEX13
20	7	2058	0.916	NA	2	Cycloheximide 0.05 uM	74	1	BOI2 KO
20	8	2172	0.8843	NA	2	Cycloheximide 0.05 uM	74	1	PIN3 Deleted
20	9	1901	0.9221	NA	2	Cycloheximide 0.05 uM	74	1	BUD14 Deleted
21	1	2653	0.8261	NA	2	Cycloheximide 0.05 uM	74	1	BY4741
21	11	2004	0.911	NA	2	Cycloheximide 0.05 uM	74	1	PIN3
21	12	2097	0.8905	NA	2	Cycloheximide 0.05 uM	74	1	SHO1
21	13	1976	0.8684	NA	2	Cycloheximide 0.05 uM	74	1	PIN3 KO
21	15	2113	0.9122	NA	2	Cycloheximide 0.05 uM	74	1	BUD14 Deleted
21	16	2520	0.8788	NA	2	Cycloheximide 0.05 uM	74	1	FUS1 KO
21	18	2026	0.9396	NA	2	Cycloheximide 0.05 uM	74	1	NBP2
21	2	2017	0.8768	NA	2	Cycloheximide 0.05 uM	74	1	BY4741
21	22	2117	0.8677	NA	2	Cycloheximide 0.05 uM	74	1	PEX13 KO
21	27	1826	0.8128	NA	2	Cycloheximide 0.05 uM	74	1	RVS167 KO
21	28	2162	0.8744	NA	2	Cycloheximide 0.05 uM	74	1	LSB1 KO
21	30	1679	0.9362	NA	2	Cycloheximide 0.05 uM	74	1	BUD14 KO
21	31	1922	0.9042	NA	2	Cycloheximide 0.05 uM	74	1	BY4741
21	32	3217	0.8329	NA	2	Cycloheximide 0.05 uM	74	1	BY4741
22	1	2106	0.8908	NA	2	Cycloheximide 0.05 uM	74	1	BY4741
22	11	2252	0.8964	NA	2	Cycloheximide 0.05 uM	74	1	LSB1 KO
22	15	2224	0.8911	NA	2	Cycloheximide 0.05 uM	74	1	SHO1 Deleted
22	19	2260	0.9116	NA	2	Cycloheximide 0.05 uM	74	1	BOI1 KO
22	2	2011	0.8266	NA	2	Cycloheximide 0.05 uM	74	1	BY4741
22	23	2485	0.8954	NA	2	Cycloheximide 0.05 uM	74	1	MYO3 KO
22	31	1871	0.8983	NA	2	Cycloheximide 0.05 uM	74	1	BY4741
22	32	3312	0.8254	NA	2	Cycloheximide 0.05 uM	74	1	BY4741
22	7	2271	0.9246	NA	2	Cycloheximide 0.05 uM	74	1	SHO1 Deleted
23	1	2369	0.8904	NA	2	Cycloheximide 0.05 uM	74	1	BY4741
23	10	708	0.7749	NA	2	Cycloheximide 0.05 uM	74	1	SLA1 KO
23	13	2184	0.9274	NA	2	Cycloheximide 0.05 uM	74	1	MYO3
23	14	2385	0.867	NA	2	Cycloheximide 0.05 uM	74	1	MYO3 KO
23	15	2080	0.9016	NA	2	Cycloheximide 0.05 uM	74	1	BOI1
23	2	2118	0.8408	NA	2	Cycloheximide 0.05 uM	74	1	BY4741
23	21	1686	0.8891	NA	2	Cycloheximide 0.05 uM	74	1	BEM1 D|D
23	26	1355	0.9403	NA	2	Cycloheximide 0.05 uM	74	1	NBP2 KO
23	27	2094	0.8964	NA	2	Cycloheximide 0.05 uM	74	1	ABP1 Deleted
23	3	2085	0.8976	NA	2	Cycloheximide 0.05 uM	74	1	MYO5 Deleted
23	31	1800	0.9154	NA	2	Cycloheximide 0.05 uM	74	1	BY4741
23	32	3350	0.8786	NA	2	Cycloheximide 0.05 uM	74	1	BY4741
23	5	1868	0.8725	NA	2	Cycloheximide 0.05 uM	74	1	BOI1
23	6	1371	0.8805	NA	2	Cycloheximide 0.05 uM	74	1	RVS167 Deleted
23	8	2189	0.852	NA	2	Cycloheximide 0.05 uM	74	1	PEX13
24	1	2375	0.8634	NA	2	Cycloheximide 0.05 uM	74	1	BY4741
24	14	2001	0.9032	NA	2	Cycloheximide 0.05 uM	74	1	CYK3 Deleted
24	17	2238	0.9173	NA	2	Cycloheximide 0.05 uM	74	1	BBC1 KO
24	18	2184	0.9037	NA	2	Cycloheximide 0.05 uM	74	1	BZZ1 D|D
24	2	2131	0.9024	NA	2	Cycloheximide 0.05 uM	74	1	BY4741
24	25	2138	0.9141	NA	2	Cycloheximide 0.05 uM	74	1	PEX13 Deleted
24	30	1768	0.8639	NA	2	Cycloheximide 0.05 uM	74	1	PEX13 KO
24	31	1869	0.8947	NA	2	Cycloheximide 0.05 uM	74	1	BY4741
24	32	3050	0.8954	NA	2	Cycloheximide 0.05 uM	74	1	BY4741
24	8	2211	0.9002	NA	2	Cycloheximide 0.05 uM	74	1	BEM1
25	1	2414	0.8568	NA	2	Cycloheximide 0.05 uM	74	1	BY4741
25	14	2152	0.9264	NA	2	Cycloheximide 0.05 uM	74	1	FUS1
25	15	2216	0.7926	NA	2	Cycloheximide 0.05 uM	74	1	PEX13 KO
25	16	841	0.9146	NA	2	Cycloheximide 0.05 uM	74	1	SLA1 D|D|D
25	2	1985	0.9206	NA	2	Cycloheximide 0.05 uM	74	1	BY4741
25	22	2031	0.9325	NA	2	Cycloheximide 0.05 uM	74	1	BZZ1 KO
25	23	1986	0.884	NA	2	Cycloheximide 0.05 uM	74	1	BOI2
25	27	2285	0.8812	NA	2	Cycloheximide 0.05 uM	74	1	BOI2 Deleted
25	29	1780	0.908	NA	2	Cycloheximide 0.05 uM	74	1	MYO5 Deleted
25	3	1269	0.8122	NA	2	Cycloheximide 0.05 uM	74	1	NBP2 Deleted
25	30	522	0.8234	NA	2	Cycloheximide 0.05 uM	74	1	SLA1 KO
25	31	1888	0.8808	NA	2	Cycloheximide 0.05 uM	74	1	BY4741
25	32	2637	0.8887	NA	2	Cycloheximide 0.05 uM	74	1	BY4741
25	8	2179	0.9201	NA	2	Cycloheximide 0.05 uM	74	1	SLA1 WT|WT|D
26	1	1585	0.8936	NA	2	Cycloheximide 0.05 uM	74	1	BY4741
26	14	1919	0.9028	NA	2	Cycloheximide 0.05 uM	74	1	NBP2
26	17	2121	0.9284	NA	2	Cycloheximide 0.05 uM	74	1	PIN3 Deleted
26	2	2012	0.8746	NA	2	Cycloheximide 0.05 uM	74	1	BY4741
26	31	1663	0.9042	NA	2	Cycloheximide 0.05 uM	74	1	BY4741
26	32	2651	0.9076	NA	2	Cycloheximide 0.05 uM	74	1	BY4741
26	4	2226	0.9003	NA	2	Cycloheximide 0.05 uM	74	1	BEM1
27	1	1826	0.8104	NA	2	Cycloheximide 0.05 uM	74	1	BY4741
27	11	1892	0.9217	NA	2	Cycloheximide 0.05 uM	74	1	HSE1 KO
27	17	1806	0.8521	NA	2	Cycloheximide 0.05 uM	74	1	HSE1 KO
27	2	2173	0.9052	NA	2	Cycloheximide 0.05 uM	74	1	BY4741
27	20	1808	0.8965	NA	2	Cycloheximide 0.05 uM	74	1	BUD14 KO
27	25	1980	0.9091	NA	2	Cycloheximide 0.05 uM	74	1	SHO1 KO
27	3	2022	0.8825	NA	2	Cycloheximide 0.05 uM	74	1	PEX13 KO
27	31	1866	0.8306	NA	2	Cycloheximide 0.05 uM	74	1	BY4741
27	32	3116	0.9045	NA	2	Cycloheximide 0.05 uM	74	1	BY4741
27	4	2179	0.9077	NA	2	Cycloheximide 0.05 uM	74	1	MYO3
27	5	1750	0.8966	NA	2	Cycloheximide 0.05 uM	74	1	HSE1 KO
27	6	2197	0.9214	NA	2	Cycloheximide 0.05 uM	74	1	BZZ1
28	1	1843	0.8886	NA	2	Cycloheximide 0.05 uM	74	1	BY4741
28	14	2189	0.9145	NA	2	Cycloheximide 0.05 uM	74	1	MYO3 Deleted
28	16	2094	0.8607	NA	2	Cycloheximide 0.05 uM	74	1	ABP1
28	17	2136	0.9195	NA	2	Cycloheximide 0.05 uM	74	1	PEX13 Deleted
28	2	2167	0.8626	NA	2	Cycloheximide 0.05 uM	74	1	BY4741
28	20	2105	0.8853	NA	2	Cycloheximide 0.05 uM	74	1	BOI2
28	24	2025	0.9103	NA	2	Cycloheximide 0.05 uM	74	1	BOI1 Deleted
28	25	1877	0.905	NA	2	Cycloheximide 0.05 uM	74	1	BEM1 WT|D
28	29	2064	0.88	NA	2	Cycloheximide 0.05 uM	74	1	BOI1 Deleted
28	31	1827	0.8746	NA	2	Cycloheximide 0.05 uM	74	1	BY4741
28	32	2577	0.8395	NA	2	Cycloheximide 0.05 uM	74	1	BY4741
28	8	2006	0.921	NA	2	Cycloheximide 0.05 uM	74	1	BBC1 Deleted
28	9	1434	0.9146	NA	2	Cycloheximide 0.05 uM	74	1	NBP2 Deleted
29	1	2578	0.825	NA	2	Cycloheximide 0.05 uM	74	1	BY4741
29	10	2177	0.8723	NA	2	Cycloheximide 0.05 uM	74	1	LSB1
29	11	1002	0.9083	NA	2	Cycloheximide 0.05 uM	74	1	BEM1 D|WT
29	14	2053	0.8586	NA	2	Cycloheximide 0.05 uM	74	1	BEM1 WT|D
29	15	2220	0.8861	NA	2	Cycloheximide 0.05 uM	74	1	PIN3 Deleted
29	16	2124	0.8933	NA	2	Cycloheximide 0.05 uM	74	1	BBC1 Deleted
29	2	1951	0.8869	NA	2	Cycloheximide 0.05 uM	74	1	BY4741
29	20	2138	0.9178	NA	2	Cycloheximide 0.05 uM	74	1	FUS1 Deleted
29	22	2124	0.8994	NA	2	Cycloheximide 0.05 uM	74	1	SLA1 WT|WT|D
29	23	1753	0.9077	NA	2	Cycloheximide 0.05 uM	74	1	BUD14 KO
29	27	1988	0.8885	NA	2	Cycloheximide 0.05 uM	74	1	PIN3
29	28	1765	0.8976	NA	2	Cycloheximide 0.05 uM	74	1	LSB1 Deleted
29	29	1871	0.9375	NA	2	Cycloheximide 0.05 uM	74	1	PIN3 Deleted
29	31	1951	0.9113	NA	2	Cycloheximide 0.05 uM	74	1	BY4741
29	32	3190	0.9135	NA	2	Cycloheximide 0.05 uM	74	1	BY4741
29	4	2510	0.9101	NA	2	Cycloheximide 0.05 uM	74	1	FUS1 KO
29	6	2213	0.8703	NA	2	Cycloheximide 0.05 uM	74	1	MYO5
29	9	1688	0.8902	NA	2	Cycloheximide 0.05 uM	74	1	SLA1 D|WT|WT
3	1	2417	0.8754	NA	2	Cycloheximide 0.05 uM	74	1	BY4741
3	11	969	0.9052	NA	2	Cycloheximide 0.05 uM	74	1	BEM1 KO
3	12	2730	0.8542	NA	2	Cycloheximide 0.05 uM	74	1	MYO3 KO
3	14	2555	0.8323	NA	2	Cycloheximide 0.05 uM	74	1	BOI1 KO
3	15	2031	0.9194	NA	2	Cycloheximide 0.05 uM	74	1	BEM1 D|D
3	19	3006	0.9274	NA	2	Cycloheximide 0.05 uM	74	1	SHO1
3	2	2074	0.8104	NA	2	Cycloheximide 0.05 uM	74	1	BY4741
3	20	3341	0.8567	NA	2	Cycloheximide 0.05 uM	74	1	FUS1 KO
3	25	3551	0.8739	NA	2	Cycloheximide 0.05 uM	74	1	BBC1
3	3	1991	0.8961	NA	2	Cycloheximide 0.05 uM	74	1	ABP1 Deleted
3	31	2091	0.9152	NA	2	Cycloheximide 0.05 uM	74	1	BY4741
3	32	3624	0.8938	NA	2	Cycloheximide 0.05 uM	74	1	BY4741
3	8	2074	0.9016	NA	2	Cycloheximide 0.05 uM	74	1	BOI1 KO
30	1	2364	0.8562	NA	2	Cycloheximide 0.05 uM	74	1	BY4741
30	12	2109	0.9079	NA	2	Cycloheximide 0.05 uM	74	1	LSB3 KO
30	18	3357	0.8987	NA	2	Cycloheximide 0.05 uM	74	1	BBC1
30	19	2206	0.8982	NA	2	Cycloheximide 0.05 uM	74	1	PIN3
30	2	2137	0.8596	NA	2	Cycloheximide 0.05 uM	74	1	BY4741
30	20	1888	0.9293	NA	2	Cycloheximide 0.05 uM	74	1	BEM1 WT|D
30	27	1680	0.9024	NA	2	Cycloheximide 0.05 uM	74	1	BEM1 WT|D
30	29	1920	0.9097	NA	2	Cycloheximide 0.05 uM	74	1	BOI1 KO
30	31	1850	0.8947	NA	2	Cycloheximide 0.05 uM	74	1	BY4741
30	32	2665	0.863	NA	2	Cycloheximide 0.05 uM	74	1	BY4741
30	4	2280	0.8991	NA	2	Cycloheximide 0.05 uM	74	1	PIN3 Deleted
30	5	1387	0.9474	NA	2	Cycloheximide 0.05 uM	74	1	NBP2 KO
30	8	2253	0.9087	NA	2	Cycloheximide 0.05 uM	74	1	MYO3 Deleted
31	1	3346	0.8313	NA	2	Cycloheximide 0.05 uM	74	1	BY4741
31	11	2039	0.9389	NA	2	Cycloheximide 0.05 uM	74	1	BZZ1
31	2	2045	0.8519	NA	2	Cycloheximide 0.05 uM	74	1	BY4741
31	20	1396	0.8965	NA	2	Cycloheximide 0.05 uM	74	1	NBP2 Deleted
31	27	1285	0.8714	NA	2	Cycloheximide 0.05 uM	74	1	NBP2 Deleted
31	28	2166	0.9023	NA	2	Cycloheximide 0.05 uM	74	1	MYO3 KO
31	31	2001	0.9187	NA	2	Cycloheximide 0.05 uM	74	1	BY4741
31	32	2389	0.864	NA	2	Cycloheximide 0.05 uM	74	1	BY4741
31	7	2227	0.9128	NA	2	Cycloheximide 0.05 uM	74	1	HSE1
31	8	2271	0.8792	NA	2	Cycloheximide 0.05 uM	74	1	BOI1 Deleted
32	1	2219	0.8403	NA	2	Cycloheximide 0.05 uM	74	1	BY4741
32	11	2054	0.8965	NA	2	Cycloheximide 0.05 uM	74	1	LSB1 Deleted
32	12	2081	0.9109	NA	2	Cycloheximide 0.05 uM	74	1	LSB3 Deleted
32	13	1827	0.9032	NA	2	Cycloheximide 0.05 uM	74	1	BUD14 KO
32	15	2126	0.8832	NA	2	Cycloheximide 0.05 uM	74	1	LSB3
32	16	2096	0.9085	NA	2	Cycloheximide 0.05 uM	74	1	BZZ1 KO
32	2	1948	0.9034	NA	2	Cycloheximide 0.05 uM	74	1	BY4741
32	20	2193	0.911	NA	2	Cycloheximide 0.05 uM	74	1	LSB3
32	22	2165	0.8618	NA	2	Cycloheximide 0.05 uM	74	1	PIN3 Deleted
32	24	1602	0.8605	NA	2	Cycloheximide 0.05 uM	74	1	SLA1 D|WT|WT
32	28	1887	0.8941	NA	2	Cycloheximide 0.05 uM	74	1	SLA1 WT|WT|D
32	30	1834	0.8934	NA	2	Cycloheximide 0.05 uM	74	1	BOI2
32	31	2013	0.8997	NA	2	Cycloheximide 0.05 uM	74	1	BY4741
32	32	2441	0.8663	NA	2	Cycloheximide 0.05 uM	74	1	BY4741
32	5	2019	0.9113	NA	2	Cycloheximide 0.05 uM	74	1	ABP1 KO
32	6	2035	0.9186	NA	2	Cycloheximide 0.05 uM	74	1	BBC1 Deleted
33	1	1719	0.8264	NA	2	Cycloheximide 0.05 uM	74	1	BY4741
33	12	1914	0.8914	NA	2	Cycloheximide 0.05 uM	74	1	RVS167 KO
33	17	2139	0.9083	NA	2	Cycloheximide 0.05 uM	74	1	ABP1
33	19	1815	0.9162	NA	2	Cycloheximide 0.05 uM	74	1	RVS167 KO
33	2	2025	0.8469	NA	2	Cycloheximide 0.05 uM	74	1	BY4741
33	22	2164	0.8777	NA	2	Cycloheximide 0.05 uM	74	1	MYO5 KO
33	26	1564	0.8958	NA	2	Cycloheximide 0.05 uM	74	1	BEM1 D|D
33	27	925	0.9367	NA	2	Cycloheximide 0.05 uM	74	1	SLA1 D|D|D
33	3	2911	0.829	NA	2	Cycloheximide 0.05 uM	74	1	BBC1
33	31	1976	0.8883	NA	2	Cycloheximide 0.05 uM	74	1	BY4741
33	32	2157	0.8619	NA	2	Cycloheximide 0.05 uM	74	1	BY4741
33	5	2109	0.9079	NA	2	Cycloheximide 0.05 uM	74	1	FUS1 Deleted
33	6	2276	0.9119	NA	2	Cycloheximide 0.05 uM	74	1	BZZ1 D|D
34	1	1893	0.8666	NA	2	Cycloheximide 0.05 uM	74	1	BY4741
34	10	1335	0.89	NA	2	Cycloheximide 0.05 uM	74	1	RVS167 Deleted
34	12	1785	0.9106	NA	2	Cycloheximide 0.05 uM	74	1	HSE1 KO
34	18	2217	0.8767	NA	2	Cycloheximide 0.05 uM	74	1	FUS1
34	2	2045	0.889	NA	2	Cycloheximide 0.05 uM	74	1	BY4741
34	25	2064	0.8541	NA	2	Cycloheximide 0.05 uM	74	1	FUS1 Deleted
34	27	788	0.9201	NA	2	Cycloheximide 0.05 uM	74	1	BEM1 KO
34	28	1880	0.9092	NA	2	Cycloheximide 0.05 uM	74	1	BBC1 Deleted
34	31	1895	0.8814	NA	2	Cycloheximide 0.05 uM	74	1	BY4741
34	32	3229	0.9043	NA	2	Cycloheximide 0.05 uM	74	1	BY4741
34	5	2090	0.9148	NA	2	Cycloheximide 0.05 uM	74	1	BUD14 Deleted
35	1	2646	0.9036	NA	2	Cycloheximide 0.05 uM	74	1	BY4741
35	11	2108	0.9049	NA	2	Cycloheximide 0.05 uM	74	1	SHO1
35	15	2254	0.9081	NA	2	Cycloheximide 0.05 uM	74	1	PEX13
35	2	2034	0.8589	NA	2	Cycloheximide 0.05 uM	74	1	BY4741
35	21	2239	0.9116	NA	2	Cycloheximide 0.05 uM	74	1	MYO5
35	24	2046	0.8869	NA	2	Cycloheximide 0.05 uM	74	1	BZZ1
35	25	2046	0.907	NA	2	Cycloheximide 0.05 uM	74	1	BBC1 Deleted
35	26	2127	0.9157	NA	2	Cycloheximide 0.05 uM	74	1	SHO1
35	28	1927	0.8847	NA	2	Cycloheximide 0.05 uM	74	1	SHO1 KO
35	3	684	0.9198	NA	2	Cycloheximide 0.05 uM	74	1	BEM1 KO
35	30	906	0.8838	NA	2	Cycloheximide 0.05 uM	74	1	BEM1 D|WT
35	31	1900	0.8662	NA	2	Cycloheximide 0.05 uM	74	1	BY4741
35	32	3211	0.871	NA	2	Cycloheximide 0.05 uM	74	1	BY4741
35	4	1725	0.9337	NA	2	Cycloheximide 0.05 uM	74	1	BEM1 WT|D
35	8	1983	0.9235	NA	2	Cycloheximide 0.05 uM	74	1	SHO1 KO
36	1	2611	0.8384	NA	2	Cycloheximide 0.05 uM	74	1	BY4741
36	13	2091	0.8976	NA	2	Cycloheximide 0.05 uM	74	1	BZZ1 D|D
36	16	2285	0.8894	NA	2	Cycloheximide 0.05 uM	74	1	BZZ1
36	17	1988	0.9063	NA	2	Cycloheximide 0.05 uM	74	1	CYK3 Deleted
36	2	2113	0.8523	NA	2	Cycloheximide 0.05 uM	74	1	BY4741
36	24	2063	0.922	NA	2	Cycloheximide 0.05 uM	74	1	LSB3 Deleted
36	26	2071	0.8941	NA	2	Cycloheximide 0.05 uM	74	1	FUS1
36	27	2111	0.9088	NA	2	Cycloheximide 0.05 uM	74	1	CYK3
36	29	1770	0.8869	NA	2	Cycloheximide 0.05 uM	74	1	LSB3 KO
36	3	1984	0.8893	NA	2	Cycloheximide 0.05 uM	74	1	SLA1 WT|WT|D
36	31	1867	0.9095	NA	2	Cycloheximide 0.05 uM	74	1	BY4741
36	32	2967	0.876	NA	2	Cycloheximide 0.05 uM	74	1	BY4741
36	5	2187	0.905	NA	2	Cycloheximide 0.05 uM	74	1	LSB3
36	6	2150	0.8558	NA	2	Cycloheximide 0.05 uM	74	1	LSB1
37	1	2656	0.8853	NA	2	Cycloheximide 0.05 uM	74	1	BY4741
37	11	2789	0.8726	NA	2	Cycloheximide 0.05 uM	74	1	FUS1 KO
37	13	2079	0.8804	NA	2	Cycloheximide 0.05 uM	74	1	BZZ1 D|WT
37	2	1896	0.9169	NA	2	Cycloheximide 0.05 uM	74	1	BY4741
37	20	2190	0.8524	NA	2	Cycloheximide 0.05 uM	74	1	MYO5 KO
37	22	1377	0.8235	NA	2	Cycloheximide 0.05 uM	74	1	RVS167 Deleted
37	28	1862	0.8978	NA	2	Cycloheximide 0.05 uM	74	1	BEM1
37	29	1777	0.9065	NA	2	Cycloheximide 0.05 uM	74	1	BOI1
37	31	1920	0.8878	NA	2	Cycloheximide 0.05 uM	74	1	BY4741
37	32	2737	0.8327	NA	2	Cycloheximide 0.05 uM	74	1	BY4741
37	4	1967	0.9058	NA	2	Cycloheximide 0.05 uM	74	1	RVS167
38	1	2529	0.8888	NA	2	Cycloheximide 0.05 uM	74	1	BY4741
38	13	689	0.8137	NA	2	Cycloheximide 0.05 uM	74	1	BEM1 KO
38	17	1861	0.8459	NA	2	Cycloheximide 0.05 uM	74	1	HSE1 Deleted
38	2	1832	0.8557	NA	2	Cycloheximide 0.05 uM	74	1	BY4741
38	21	2064	0.8574	NA	2	Cycloheximide 0.05 uM	74	1	CYK3
38	23	2112	0.8739	NA	2	Cycloheximide 0.05 uM	74	1	BUD14
38	25	2017	0.8768	NA	2	Cycloheximide 0.05 uM	74	1	BOI2 KO
38	28	1896	0.9169	NA	2	Cycloheximide 0.05 uM	74	1	BBC1 KO
38	29	1717	0.9124	NA	2	Cycloheximide 0.05 uM	74	1	RVS167
38	30	1830	0.8573	NA	2	Cycloheximide 0.05 uM	74	1	HSE1
38	31	1899	0.8896	NA	2	Cycloheximide 0.05 uM	74	1	BY4741
38	32	2664	0.8287	NA	2	Cycloheximide 0.05 uM	74	1	BY4741
38	7	2277	0.9271	NA	2	Cycloheximide 0.05 uM	74	1	BBC1 KO
39	1	2604	0.8861	NA	2	Cycloheximide 0.05 uM	74	1	BY4741
39	10	2238	0.9027	NA	2	Cycloheximide 0.05 uM	74	1	LSB3 Deleted
39	12	2114	0.9039	NA	2	Cycloheximide 0.05 uM	74	1	MYO5
39	16	1294	0.8883	NA	2	Cycloheximide 0.05 uM	74	1	NBP2 Deleted
39	18	2064	0.8972	NA	2	Cycloheximide 0.05 uM	74	1	MYO5
39	2	1879	0.8994	NA	2	Cycloheximide 0.05 uM	74	1	BY4741
39	23	1923	0.8892	NA	2	Cycloheximide 0.05 uM	74	1	RVS167 KO
39	25	1178	0.8808	NA	2	Cycloheximide 0.05 uM	74	1	NBP2 KO
39	31	1837	0.9273	NA	2	Cycloheximide 0.05 uM	74	1	BY4741
39	32	2591	0.8903	NA	2	Cycloheximide 0.05 uM	74	1	BY4741
39	5	2026	0.8955	NA	2	Cycloheximide 0.05 uM	74	1	BUD14
39	6	2036	0.9036	NA	2	Cycloheximide 0.05 uM	74	1	BZZ1 D|WT
39	7	1565	0.9391	NA	2	Cycloheximide 0.05 uM	74	1	BEM1 D|D
4	1	1859	0.856	NA	2	Cycloheximide 0.05 uM	74	1	BY4741
4	12	1239	0.9147	NA	2	Cycloheximide 0.05 uM	74	1	NBP2 KO
4	15	1145	0.8672	NA	2	Cycloheximide 0.05 uM	74	1	NBP2 KO
4	19	2521	0.9027	NA	2	Cycloheximide 0.05 uM	74	1	HSE1
4	2	1997	0.904	NA	2	Cycloheximide 0.05 uM	74	1	BY4741
4	21	2743	0.8756	NA	2	Cycloheximide 0.05 uM	74	1	SLA1 WT|WT|WT
4	26	2767	0.8729	NA	2	Cycloheximide 0.05 uM	74	1	FUS1 KO
4	28	2444	0.8852	NA	2	Cycloheximide 0.05 uM	74	1	BOI2 KO
4	29	3504	0.877	NA	2	Cycloheximide 0.05 uM	74	1	BBC1
4	3	1787	0.8769	NA	2	Cycloheximide 0.05 uM	74	1	PEX13 Deleted
4	31	2292	0.8839	NA	2	Cycloheximide 0.05 uM	74	1	BY4741
4	32	3012	0.8305	NA	2	Cycloheximide 0.05 uM	74	1	BY4741
4	5	2255	0.8859	NA	2	Cycloheximide 0.05 uM	74	1	SHO1 KO
4	7	651	0.9175	NA	2	Cycloheximide 0.05 uM	74	1	SLA1 KO
4	8	2119	0.9185	NA	2	Cycloheximide 0.05 uM	74	1	FUS1
40	1	3343	0.8729	NA	2	Cycloheximide 0.05 uM	74	1	BY4741
40	13	2228	0.9168	NA	2	Cycloheximide 0.05 uM	74	1	HSE1
40	18	2099	0.8803	NA	2	Cycloheximide 0.05 uM	74	1	BZZ1 D|WT
40	2	1829	0.8256	NA	2	Cycloheximide 0.05 uM	74	1	BY4741
40	20	2151	0.8876	NA	2	Cycloheximide 0.05 uM	74	1	CYK3
40	21	2097	0.9002	NA	2	Cycloheximide 0.05 uM	74	1	BOI1
40	23	2068	0.8533	NA	2	Cycloheximide 0.05 uM	74	1	PIN3
40	27	1951	0.9021	NA	2	Cycloheximide 0.05 uM	74	1	FUS1 Deleted
40	28	1802	0.8502	NA	2	Cycloheximide 0.05 uM	74	1	BZZ1 D|WT
40	31	1757	0.8182	NA	2	Cycloheximide 0.05 uM	74	1	BY4741
40	32	2271	0.8735	NA	2	Cycloheximide 0.05 uM	74	1	BY4741
40	7	2214	0.893	NA	2	Cycloheximide 0.05 uM	74	1	BZZ1 D|D
40	9	2121	0.8522	NA	2	Cycloheximide 0.05 uM	74	1	BOI2 KO
41	1	2944	0.8663	NA	2	Cycloheximide 0.05 uM	74	1	BY4741
41	10	2071	0.9003	NA	2	Cycloheximide 0.05 uM	74	1	SHO1 Deleted
41	12	2131	0.8842	NA	2	Cycloheximide 0.05 uM	74	1	BOI2 KO
41	15	2059	0.8961	NA	2	Cycloheximide 0.05 uM	74	1	LSB1 KO
41	18	1892	0.8811	NA	2	Cycloheximide 0.05 uM	74	1	PEX13 KO
41	2	1712	0.8679	NA	2	Cycloheximide 0.05 uM	74	1	BY4741
41	21	2052	0.9198	NA	2	Cycloheximide 0.05 uM	74	1	LSB1 Deleted
41	22	1944	0.8509	NA	2	Cycloheximide 0.05 uM	74	1	RVS167
41	30	2005	0.8376	NA	2	Cycloheximide 0.05 uM	74	1	BUD14
41	31	1867	0.8522	NA	2	Cycloheximide 0.05 uM	74	1	BY4741
41	32	2995	0.8956	NA	2	Cycloheximide 0.05 uM	74	1	BY4741
41	5	2016	0.9073	NA	2	Cycloheximide 0.05 uM	74	1	LSB3 KO
41	8	2090	0.9122	NA	2	Cycloheximide 0.05 uM	74	1	LSB3 KO
42	1	2747	0.8426	NA	2	Cycloheximide 0.05 uM	74	1	BY4741
42	11	2022	0.9284	NA	2	Cycloheximide 0.05 uM	74	1	CYK3 KO
42	15	2252	0.9108	NA	2	Cycloheximide 0.05 uM	74	1	LSB1 Deleted
42	18	2069	0.8968	NA	2	Cycloheximide 0.05 uM	74	1	SHO1 Deleted
42	19	2313	0.8782	NA	2	Cycloheximide 0.05 uM	74	1	MYO3 Deleted
42	2	1659	0.8166	NA	2	Cycloheximide 0.05 uM	74	1	BY4741
42	22	2001	0.9214	NA	2	Cycloheximide 0.05 uM	74	1	BZZ1 D|D
42	25	1764	0.9094	NA	2	Cycloheximide 0.05 uM	74	1	CYK3 Deleted
42	28	2712	0.873	NA	2	Cycloheximide 0.05 uM	74	1	FUS1 KO
42	29	1541	0.8728	NA	2	Cycloheximide 0.05 uM	74	1	SLA1 D|WT|WT
42	31	1841	0.8687	NA	2	Cycloheximide 0.05 uM	74	1	BY4741
42	32	2991	0.8585	NA	2	Cycloheximide 0.05 uM	74	1	BY4741
42	4	2040	0.8498	NA	2	Cycloheximide 0.05 uM	74	1	BOI2
42	8	1903	0.9044	NA	2	Cycloheximide 0.05 uM	74	1	BEM1 WT|D
43	1	2889	0.8414	NA	2	Cycloheximide 0.05 uM	74	1	BY4741
43	13	2198	0.9034	NA	2	Cycloheximide 0.05 uM	74	1	MYO5 KO
43	14	2121	0.8612	NA	2	Cycloheximide 0.05 uM	74	1	CYK3
43	18	1886	0.8513	NA	2	Cycloheximide 0.05 uM	74	1	LSB3 KO
43	2	1943	0.8398	NA	2	Cycloheximide 0.05 uM	74	1	BY4741
43	22	1982	0.8532	NA	2	Cycloheximide 0.05 uM	74	1	NBP2
43	26	1898	0.8653	NA	2	Cycloheximide 0.05 uM	74	1	CYK3 KO
43	31	1846	0.9221	NA	2	Cycloheximide 0.05 uM	74	1	BY4741
43	32	3408	0.8666	NA	2	Cycloheximide 0.05 uM	74	1	BY4741
44	1	2511	0.8672	NA	2	Cycloheximide 0.05 uM	74	1	BY4741
44	11	1766	0.9214	NA	2	Cycloheximide 0.05 uM	74	1	HSE1 Deleted
44	13	2150	0.8568	NA	2	Cycloheximide 0.05 uM	74	1	ABP1 Deleted
44	2	1829	0.8151	NA	2	Cycloheximide 0.05 uM	74	1	BY4741
44	24	2272	0.9164	NA	2	Cycloheximide 0.05 uM	74	1	BZZ1 D|WT
44	30	1645	0.8741	NA	2	Cycloheximide 0.05 uM	74	1	HSE1 KO
44	31	1902	0.9198	NA	2	Cycloheximide 0.05 uM	74	1	BY4741
44	32	3252	0.9087	NA	2	Cycloheximide 0.05 uM	74	1	BY4741
44	4	2067	0.911	NA	2	Cycloheximide 0.05 uM	74	1	LSB1 Deleted
44	8	2179	0.8673	NA	2	Cycloheximide 0.05 uM	74	1	HSE1
45	1	2993	0.8336	NA	2	Cycloheximide 0.05 uM	74	1	BY4741
45	10	2306	0.9034	NA	2	Cycloheximide 0.05 uM	74	1	BOI2
45	2	2082	0.843	NA	2	Cycloheximide 0.05 uM	74	1	BY4741
45	20	2358	0.9178	NA	2	Cycloheximide 0.05 uM	74	1	MYO3
45	21	2338	0.9076	NA	2	Cycloheximide 0.05 uM	74	1	LSB1 KO
45	22	2338	0.8764	NA	2	Cycloheximide 0.05 uM	74	1	MYO3 Deleted
45	27	2174	0.9021	NA	2	Cycloheximide 0.05 uM	74	1	PEX13 Deleted
45	31	2106	0.8666	NA	2	Cycloheximide 0.05 uM	74	1	BY4741
45	32	3490	0.8439	NA	2	Cycloheximide 0.05 uM	74	1	BY4741
45	4	2086	0.9258	NA	2	Cycloheximide 0.05 uM	74	1	FUS1
45	5	2019	0.8924	NA	2	Cycloheximide 0.05 uM	74	1	BZZ1 WT|D
46	1	3283	0.7997	NA	2	Cycloheximide 0.05 uM	74	1	BY4741
46	10	2294	0.8687	NA	2	Cycloheximide 0.05 uM	74	1	CYK3 Deleted
46	11	2395	0.9094	NA	2	Cycloheximide 0.05 uM	74	1	MYO5 KO
46	12	2383	0.899	NA	2	Cycloheximide 0.05 uM	74	1	SHO1 KO
46	13	1791	0.89	NA	2	Cycloheximide 0.05 uM	74	1	SLA1 WT|D|WT
46	14	2458	0.9097	NA	2	Cycloheximide 0.05 uM	74	1	PIN3
46	15	2469	0.8841	NA	2	Cycloheximide 0.05 uM	74	1	MYO5 Deleted
46	16	2432	0.9034	NA	2	Cycloheximide 0.05 uM	74	1	LSB1 KO
46	17	2588	0.9233	NA	2	Cycloheximide 0.05 uM	74	1	LSB3 Deleted
46	18	2774	0.8899	NA	2	Cycloheximide 0.05 uM	74	1	ABP1 KO
46	2	2039	0.8753	NA	2	Cycloheximide 0.05 uM	74	1	BY4741
46	20	2533	0.9023	NA	2	Cycloheximide 0.05 uM	74	1	LSB1 Deleted
46	22	2491	0.8719	NA	2	Cycloheximide 0.05 uM	74	1	LSB3 KO
46	25	2513	0.8998	NA	2	Cycloheximide 0.05 uM	74	1	BOI2 Deleted
46	27	2364	0.8895	NA	2	Cycloheximide 0.05 uM	74	1	SHO1 Deleted
46	31	2311	0.8181	NA	2	Cycloheximide 0.05 uM	74	1	BY4741
46	32	3104	0.8578	NA	2	Cycloheximide 0.05 uM	74	1	BY4741
46	4	2357	0.9149	NA	2	Cycloheximide 0.05 uM	74	1	BOI1 KO
46	5	1585	0.9078	NA	2	Cycloheximide 0.05 uM	74	1	SLA1 WT|D|WT
46	6	2038	0.8738	NA	2	Cycloheximide 0.05 uM	74	1	NBP2
46	7	1771	0.8601	NA	2	Cycloheximide 0.05 uM	74	1	SLA1 WT|D|WT
46	8	2253	0.85	NA	2	Cycloheximide 0.05 uM	74	1	BOI1
47	1	3241	0.8611	NA	2	Cycloheximide 0.05 uM	74	1	BY4741
47	10	2609	0.8824	NA	2	Cycloheximide 0.05 uM	74	1	BY4741
47	11	2459	0.8828	NA	2	Cycloheximide 0.05 uM	74	1	BY4741
47	12	2467	0.9106	NA	2	Cycloheximide 0.05 uM	74	1	BY4741
47	13	2449	0.8847	NA	2	Cycloheximide 0.05 uM	74	1	BY4741
47	14	2548	0.8693	NA	2	Cycloheximide 0.05 uM	74	1	BY4741
47	15	3009	0.8846	NA	2	Cycloheximide 0.05 uM	74	1	BY4741
47	16	2599	0.8953	NA	2	Cycloheximide 0.05 uM	74	1	BY4741
47	17	2659	0.9071	NA	2	Cycloheximide 0.05 uM	74	1	BY4741
47	18	2517	0.9174	NA	2	Cycloheximide 0.05 uM	74	1	BY4741
47	19	2639	0.8395	NA	2	Cycloheximide 0.05 uM	74	1	BY4741
47	2	1873	0.8289	NA	2	Cycloheximide 0.05 uM	74	1	BY4741
47	20	2457	0.9127	NA	2	Cycloheximide 0.05 uM	74	1	BY4741
47	21	2593	0.8591	NA	2	Cycloheximide 0.05 uM	74	1	BY4741
47	22	2592	0.8984	NA	2	Cycloheximide 0.05 uM	74	1	BY4741
47	23	2492	0.9002	NA	2	Cycloheximide 0.05 uM	74	1	BY4741
47	24	2689	0.8931	NA	2	Cycloheximide 0.05 uM	74	1	BY4741
47	25	2585	0.8743	NA	2	Cycloheximide 0.05 uM	74	1	BY4741
47	26	2503	0.9042	NA	2	Cycloheximide 0.05 uM	74	1	BY4741
47	27	2394	0.8893	NA	2	Cycloheximide 0.05 uM	74	1	BY4741
47	28	2661	0.8923	NA	2	Cycloheximide 0.05 uM	74	1	BY4741
47	29	2448	0.882	NA	2	Cycloheximide 0.05 uM	74	1	BY4741
47	3	2413	0.8804	NA	2	Cycloheximide 0.05 uM	74	1	BY4741
47	30	2604	0.8576	NA	2	Cycloheximide 0.05 uM	74	1	BY4741
47	31	2397	0.8637	NA	2	Cycloheximide 0.05 uM	74	1	BY4741
47	32	3562	0.826	NA	2	Cycloheximide 0.05 uM	74	1	BY4741
47	4	2388	0.9067	NA	2	Cycloheximide 0.05 uM	74	1	BY4741
47	5	2516	0.8953	NA	2	Cycloheximide 0.05 uM	74	1	BY4741
47	6	2489	0.9187	NA	2	Cycloheximide 0.05 uM	74	1	BY4741
47	7	2721	0.8484	NA	2	Cycloheximide 0.05 uM	74	1	BY4741
47	8	2599	0.9134	NA	2	Cycloheximide 0.05 uM	74	1	BY4741
47	9	2477	0.8837	NA	2	Cycloheximide 0.05 uM	74	1	BY4741
48	1	4810	0.4287	C	2	Cycloheximide 0.05 uM	74	1	BY4741
48	10	2927	0.8496	NA	2	Cycloheximide 0.05 uM	74	1	BY4741
48	11	3160	0.8685	NA	2	Cycloheximide 0.05 uM	74	1	BY4741
48	12	2917	0.8604	NA	2	Cycloheximide 0.05 uM	74	1	BY4741
48	13	2923	0.8914	NA	2	Cycloheximide 0.05 uM	74	1	BY4741
48	14	2951	0.8825	NA	2	Cycloheximide 0.05 uM	74	1	BY4741
48	15	3114	0.8382	NA	2	Cycloheximide 0.05 uM	74	1	BY4741
48	16	2994	0.8546	NA	2	Cycloheximide 0.05 uM	74	1	BY4741
48	17	2939	0.8571	NA	2	Cycloheximide 0.05 uM	74	1	BY4741
48	18	3178	0.8755	NA	2	Cycloheximide 0.05 uM	74	1	BY4741
48	19	3097	0.8466	NA	2	Cycloheximide 0.05 uM	74	1	BY4741
48	2	2599	0.8715	NA	2	Cycloheximide 0.05 uM	74	1	BY4741
48	20	2876	0.8998	NA	2	Cycloheximide 0.05 uM	74	1	BY4741
48	21	3074	0.8774	NA	2	Cycloheximide 0.05 uM	74	1	BY4741
48	22	2996	0.8887	NA	2	Cycloheximide 0.05 uM	74	1	BY4741
48	23	2954	0.8692	NA	2	Cycloheximide 0.05 uM	74	1	BY4741
48	24	2981	0.8625	NA	2	Cycloheximide 0.05 uM	74	1	BY4741
48	25	2911	0.8217	NA	2	Cycloheximide 0.05 uM	74	1	BY4741
48	26	2771	0.867	NA	2	Cycloheximide 0.05 uM	74	1	BY4741
48	27	2883	0.8925	NA	2	Cycloheximide 0.05 uM	74	1	BY4741
48	28	2971	0.8987	NA	2	Cycloheximide 0.05 uM	74	1	BY4741
48	29	2972	0.8745	NA	2	Cycloheximide 0.05 uM	74	1	BY4741
48	3	2265	0.8234	NA	2	Cycloheximide 0.05 uM	74	1	BY4741
48	30	2704	0.844	NA	2	Cycloheximide 0.05 uM	74	1	BY4741
48	31	2996	0.8938	NA	2	Cycloheximide 0.05 uM	74	1	BY4741
48	32	3406	0.781	NA	2	Cycloheximide 0.05 uM	74	1	BY4741
48	4	2451	0.8149	NA	2	Cycloheximide 0.05 uM	74	1	BY4741
48	5	2772	0.825	NA	2	Cycloheximide 0.05 uM	74	1	BY4741
48	6	2910	0.8287	NA	2	Cycloheximide 0.05 uM	74	1	BY4741
48	7	2841	0.8765	NA	2	Cycloheximide 0.05 uM	74	1	BY4741
48	8	2914	0.8384	NA	2	Cycloheximide 0.05 uM	74	1	BY4741
48	9	2965	0.8377	NA	2	Cycloheximide 0.05 uM	74	1	BY4741
5	1	2041	0.8608	NA	2	Cycloheximide 0.05 uM	74	1	BY4741
5	10	1994	0.9247	NA	2	Cycloheximide 0.05 uM	74	1	PEX13 Deleted
5	11	972	0.8288	NA	2	Cycloheximide 0.05 uM	74	1	SLA1 D|D|D
5	12	2328	0.8978	NA	2	Cycloheximide 0.05 uM	74	1	LSB3
5	17	2511	0.8725	NA	2	Cycloheximide 0.05 uM	74	1	PEX13
5	18	2748	0.8877	NA	2	Cycloheximide 0.05 uM	74	1	BOI2 Deleted
5	2	1878	0.8861	NA	2	Cycloheximide 0.05 uM	74	1	BY4741
5	20	888	0.9168	NA	2	Cycloheximide 0.05 uM	74	1	SLA1 KO
5	22	776	0.8273	NA	2	Cycloheximide 0.05 uM	74	1	SLA1 KO
5	24	2444	0.8941	NA	2	Cycloheximide 0.05 uM	74	1	ABP1
5	26	2334	0.8516	NA	2	Cycloheximide 0.05 uM	74	1	SLA1 WT|WT|WT
5	29	2592	0.8897	NA	2	Cycloheximide 0.05 uM	74	1	NBP2
5	30	2493	0.9006	NA	2	Cycloheximide 0.05 uM	74	1	BZZ1 D|D
5	31	2507	0.8765	NA	2	Cycloheximide 0.05 uM	74	1	BY4741
5	32	3227	0.8274	NA	2	Cycloheximide 0.05 uM	74	1	BY4741
5	7	2021	0.8558	NA	2	Cycloheximide 0.05 uM	74	1	BZZ1 KO
5	9	2149	0.8952	NA	2	Cycloheximide 0.05 uM	74	1	MYO5
6	1	2106	0.8229	NA	2	Cycloheximide 0.05 uM	74	1	BY4741
6	11	2036	0.8646	NA	2	Cycloheximide 0.05 uM	74	1	ABP1 KO
6	12	2222	0.9133	NA	2	Cycloheximide 0.05 uM	74	1	SLA1 WT|WT|WT
6	15	2272	0.8984	NA	2	Cycloheximide 0.05 uM	74	1	FUS1 Deleted
6	2	1945	0.8693	NA	2	Cycloheximide 0.05 uM	74	1	BY4741
6	23	967	0.7874	NA	2	Cycloheximide 0.05 uM	74	1	BEM1 D|WT
6	26	2199	0.8449	NA	2	Cycloheximide 0.05 uM	74	1	SHO1
6	31	2082	0.8722	NA	2	Cycloheximide 0.05 uM	74	1	BY4741
6	32	3210	0.8274	NA	2	Cycloheximide 0.05 uM	74	1	BY4741
6	7	1834	0.8716	NA	2	Cycloheximide 0.05 uM	74	1	CYK3 KO
7	1	2094	0.8335	NA	2	Cycloheximide 0.05 uM	74	1	BY4741
7	11	2282	0.8965	NA	2	Cycloheximide 0.05 uM	74	1	MYO3
7	14	1965	0.8808	NA	2	Cycloheximide 0.05 uM	74	1	HSE1 Deleted
7	15	2254	0.8947	NA	2	Cycloheximide 0.05 uM	74	1	BOI2
7	16	2207	0.9011	NA	2	Cycloheximide 0.05 uM	74	1	SLA1 WT|WT|D
7	19	1074	0.8134	NA	2	Cycloheximide 0.05 uM	74	1	SLA1 D|D|D
7	2	2310	0.8909	NA	2	Cycloheximide 0.05 uM	74	1	BY4741
7	20	1648	0.8579	NA	2	Cycloheximide 0.05 uM	74	1	RVS167 Deleted
7	23	2377	0.891	NA	2	Cycloheximide 0.05 uM	74	1	BZZ1 WT|D
7	3	2137	0.8725	NA	2	Cycloheximide 0.05 uM	74	1	ABP1
7	31	2103	0.9053	NA	2	Cycloheximide 0.05 uM	74	1	BY4741
7	32	3246	0.8297	NA	2	Cycloheximide 0.05 uM	74	1	BY4741
7	4	1948	0.8468	NA	2	Cycloheximide 0.05 uM	74	1	SLA1 WT|WT|WT
8	1	2001	0.8932	NA	2	Cycloheximide 0.05 uM	74	1	BY4741
8	17	2170	0.8835	NA	2	Cycloheximide 0.05 uM	74	1	BOI2 KO
8	2	1958	0.908	NA	2	Cycloheximide 0.05 uM	74	1	BY4741
8	22	798	0.9513	NA	2	Cycloheximide 0.05 uM	74	1	BEM1 KO
8	25	2152	0.894	NA	2	Cycloheximide 0.05 uM	74	1	ABP1 Deleted
8	26	2159	0.9231	NA	2	Cycloheximide 0.05 uM	74	1	PIN3 KO
8	28	2336	0.8724	NA	2	Cycloheximide 0.05 uM	74	1	LSB3 Deleted
8	29	2289	0.8526	NA	2	Cycloheximide 0.05 uM	74	1	MYO3
8	3	2316	0.8794	NA	2	Cycloheximide 0.05 uM	74	1	BBC1 KO
8	30	2112	0.8943	NA	2	Cycloheximide 0.05 uM	74	1	BZZ1 KO
8	31	2306	0.9094	NA	2	Cycloheximide 0.05 uM	74	1	BY4741
8	32	3088	0.8422	NA	2	Cycloheximide 0.05 uM	74	1	BY4741
8	5	1483	0.8899	NA	2	Cycloheximide 0.05 uM	74	1	SLA1 D|WT|WT
8	9	1955	0.8641	NA	2	Cycloheximide 0.05 uM	74	1	MYO5 Deleted
9	1	2243	0.8788	NA	2	Cycloheximide 0.05 uM	74	1	BY4741
9	15	1936	0.8863	NA	2	Cycloheximide 0.05 uM	74	1	RVS167
9	16	2258	0.8765	NA	2	Cycloheximide 0.05 uM	74	1	BOI2 Deleted
9	18	2253	0.8633	NA	2	Cycloheximide 0.05 uM	74	1	BZZ1
9	19	2242	0.8736	NA	2	Cycloheximide 0.05 uM	74	1	BZZ1 WT|D
9	2	1884	0.9084	NA	2	Cycloheximide 0.05 uM	74	1	BY4741
9	20	2176	0.8743	NA	2	Cycloheximide 0.05 uM	74	1	MYO5 Deleted
9	21	2234	0.8752	NA	2	Cycloheximide 0.05 uM	74	1	BBC1 Deleted
9	23	2178	0.8809	NA	2	Cycloheximide 0.05 uM	74	1	CYK3 KO
9	25	2086	0.8808	NA	2	Cycloheximide 0.05 uM	74	1	ABP1 KO
9	3	1925	0.8603	NA	2	Cycloheximide 0.05 uM	74	1	BUD14 KO
9	31	2090	0.8946	NA	2	Cycloheximide 0.05 uM	74	1	BY4741
9	32	3185	0.8272	NA	2	Cycloheximide 0.05 uM	74	1	BY4741
9	6	1840	0.9057	NA	2	Cycloheximide 0.05 uM	74	1	MYO5 KO
9	8	2966	0.8777	NA	2	Cycloheximide 0.05 uM	74	1	BBC1
9	9	2099	0.8803	NA	2	Cycloheximide 0.05 uM	74	1	BZZ1 KO
1	1	4725	0.2971	C	3	Cycloheximide 0.2 uM	74	1	BY4741
1	10	2074	0.8723	NA	3	Cycloheximide 0.2 uM	74	1	BY4741
1	11	2066	0.817	NA	3	Cycloheximide 0.2 uM	74	1	BY4741
1	12	2192	0.8985	NA	3	Cycloheximide 0.2 uM	74	1	BY4741
1	13	1880	0.8427	NA	3	Cycloheximide 0.2 uM	74	1	BY4741
1	14	2167	0.8823	NA	3	Cycloheximide 0.2 uM	74	1	BY4741
1	15	2115	0.8956	NA	3	Cycloheximide 0.2 uM	74	1	BY4741
1	16	1938	0.8722	NA	3	Cycloheximide 0.2 uM	74	1	BY4741
1	17	2000	0.8902	NA	3	Cycloheximide 0.2 uM	74	1	BY4741
1	18	2033	0.9296	NA	3	Cycloheximide 0.2 uM	74	1	BY4741
1	19	1874	0.8203	NA	3	Cycloheximide 0.2 uM	74	1	BY4741
1	2	1513	0.8804	NA	3	Cycloheximide 0.2 uM	74	1	BY4741
1	20	2006	0.866	NA	3	Cycloheximide 0.2 uM	74	1	BY4741
1	21	2286	0.8898	NA	3	Cycloheximide 0.2 uM	74	1	BY4741
1	22	1861	0.8692	NA	3	Cycloheximide 0.2 uM	74	1	BY4741
1	23	1931	0.8336	NA	3	Cycloheximide 0.2 uM	74	1	BY4741
1	24	1940	0.8844	NA	3	Cycloheximide 0.2 uM	74	1	BY4741
1	25	1881	0.8698	NA	3	Cycloheximide 0.2 uM	74	1	BY4741
1	26	1847	0.8689	NA	3	Cycloheximide 0.2 uM	74	1	BY4741
1	27	2107	0.9009	NA	3	Cycloheximide 0.2 uM	74	1	BY4741
1	28	1954	0.847	NA	3	Cycloheximide 0.2 uM	74	1	BY4741
1	29	1849	0.8514	NA	3	Cycloheximide 0.2 uM	74	1	BY4741
1	3	1838	0.8981	NA	3	Cycloheximide 0.2 uM	74	1	BY4741
1	30	1952	0.8873	NA	3	Cycloheximide 0.2 uM	74	1	BY4741
1	31	1846	0.8684	NA	3	Cycloheximide 0.2 uM	74	1	BY4741
1	32	2666	0.8591	NA	3	Cycloheximide 0.2 uM	74	1	BY4741
1	4	1803	0.8693	NA	3	Cycloheximide 0.2 uM	74	1	BY4741
1	5	1761	0.9051	NA	3	Cycloheximide 0.2 uM	74	1	BY4741
1	6	1896	0.8593	NA	3	Cycloheximide 0.2 uM	74	1	BY4741
1	7	1928	0.9229	NA	3	Cycloheximide 0.2 uM	74	1	BY4741
1	8	1941	0.838	NA	3	Cycloheximide 0.2 uM	74	1	BY4741
1	9	1805	0.9179	NA	3	Cycloheximide 0.2 uM	74	1	BY4741
10	1	1864	0.9015	NA	3	Cycloheximide 0.2 uM	74	1	BY4741
10	12	1586	0.9229	NA	3	Cycloheximide 0.2 uM	74	1	ABP1
10	15	1556	0.8636	NA	3	Cycloheximide 0.2 uM	74	1	PEX13 Deleted
10	16	1693	0.8701	NA	3	Cycloheximide 0.2 uM	74	1	SLA1 WT|WT|WT
10	17	1671	0.9115	NA	3	Cycloheximide 0.2 uM	74	1	LSB1
10	2	1330	0.8929	NA	3	Cycloheximide 0.2 uM	74	1	BY4741
10	23	1660	0.8821	NA	3	Cycloheximide 0.2 uM	74	1	HSE1
10	24	1333	0.8855	NA	3	Cycloheximide 0.2 uM	74	1	HSE1 KO
10	27	1407	0.8887	NA	3	Cycloheximide 0.2 uM	74	1	BZZ1
10	29	1919	0.9055	NA	3	Cycloheximide 0.2 uM	74	1	LSB3
10	31	1578	0.8674	NA	3	Cycloheximide 0.2 uM	74	1	BY4741
10	32	2886	0.8581	NA	3	Cycloheximide 0.2 uM	74	1	BY4741
10	7	484	0.9803	NA	3	Cycloheximide 0.2 uM	74	1	SLA1 D|D|D
10	8	1163	0.9258	NA	3	Cycloheximide 0.2 uM	74	1	BUD14 KO
11	1	1277	0.8617	NA	3	Cycloheximide 0.2 uM	74	1	BY4741
11	11	1457	0.9171	NA	3	Cycloheximide 0.2 uM	74	1	NBP2
11	14	891	0.8967	NA	3	Cycloheximide 0.2 uM	74	1	BEM1 D|WT
11	2	1362	0.919	NA	3	Cycloheximide 0.2 uM	74	1	BY4741
11	22	1688	0.8998	NA	3	Cycloheximide 0.2 uM	74	1	LSB3
11	26	1585	0.8673	NA	3	Cycloheximide 0.2 uM	74	1	HSE1 Deleted
11	28	1878	0.9055	NA	3	Cycloheximide 0.2 uM	74	1	PEX13
11	31	1718	0.8963	NA	3	Cycloheximide 0.2 uM	74	1	BY4741
11	32	2729	0.8559	NA	3	Cycloheximide 0.2 uM	74	1	BY4741
11	6	1735	0.9219	NA	3	Cycloheximide 0.2 uM	74	1	SHO1
12	1	1281	0.8935	NA	3	Cycloheximide 0.2 uM	74	1	BY4741
12	10	1631	0.8857	NA	3	Cycloheximide 0.2 uM	74	1	BZZ1 WT|D
12	17	1667	0.8983	NA	3	Cycloheximide 0.2 uM	74	1	BOI1
12	18	795	0.8935	NA	3	Cycloheximide 0.2 uM	74	1	BEM1 D|WT
12	2	1385	0.8748	NA	3	Cycloheximide 0.2 uM	74	1	BY4741
12	22	1856	0.9299	NA	3	Cycloheximide 0.2 uM	74	1	BUD14 Deleted
12	23	1398	0.9481	NA	3	Cycloheximide 0.2 uM	74	1	BBC1 KO
12	24	769	0.8739	NA	3	Cycloheximide 0.2 uM	74	1	SLA1 D|D|D
12	30	628	0.7787	NA	3	Cycloheximide 0.2 uM	74	1	RVS167 Deleted
12	31	1567	0.8749	NA	3	Cycloheximide 0.2 uM	74	1	BY4741
12	32	2417	0.8979	NA	3	Cycloheximide 0.2 uM	74	1	BY4741
12	4	1783	0.8972	NA	3	Cycloheximide 0.2 uM	74	1	MYO3 KO
12	6	1712	0.9267	NA	3	Cycloheximide 0.2 uM	74	1	PIN3
13	1	1970	0.9007	NA	3	Cycloheximide 0.2 uM	74	1	BY4741
13	11	1283	0.8995	NA	3	Cycloheximide 0.2 uM	74	1	RVS167
13	16	1447	0.9171	NA	3	Cycloheximide 0.2 uM	74	1	ABP1 KO
13	2	1397	0.8763	NA	3	Cycloheximide 0.2 uM	74	1	BY4741
13	20	2002	0.9063	NA	3	Cycloheximide 0.2 uM	74	1	BEM1
13	21	435	0.8379	NA	3	Cycloheximide 0.2 uM	74	1	BEM1 KO
13	22	1791	0.9303	NA	3	Cycloheximide 0.2 uM	74	1	BEM1
13	24	1887	0.9153	NA	3	Cycloheximide 0.2 uM	74	1	LSB1
13	27	1721	0.9007	NA	3	Cycloheximide 0.2 uM	74	1	CYK3 Deleted
13	3	1656	0.8827	NA	3	Cycloheximide 0.2 uM	74	1	PIN3 KO
13	30	1539	0.8745	NA	3	Cycloheximide 0.2 uM	74	1	ABP1 KO
13	31	1387	0.9279	NA	3	Cycloheximide 0.2 uM	74	1	BY4741
13	32	2401	0.8784	NA	3	Cycloheximide 0.2 uM	74	1	BY4741
13	4	1686	0.937	NA	3	Cycloheximide 0.2 uM	74	1	CYK3 Deleted
13	6	1325	0.9289	NA	3	Cycloheximide 0.2 uM	74	1	RVS167 KO
14	1	1172	0.8424	NA	3	Cycloheximide 0.2 uM	74	1	BY4741
14	11	1590	0.9149	NA	3	Cycloheximide 0.2 uM	74	1	PEX13 KO
14	13	1647	0.9083	NA	3	Cycloheximide 0.2 uM	74	1	BEM1
14	2	1428	0.8884	NA	3	Cycloheximide 0.2 uM	74	1	BY4741
14	25	1569	0.9088	NA	3	Cycloheximide 0.2 uM	74	1	PEX13
14	28	1945	0.9058	NA	3	Cycloheximide 0.2 uM	74	1	MYO3 Deleted
14	31	1564	0.8887	NA	3	Cycloheximide 0.2 uM	74	1	BY4741
14	32	2653	0.8281	NA	3	Cycloheximide 0.2 uM	74	1	BY4741
14	6	885	0.8437	NA	3	Cycloheximide 0.2 uM	74	1	BEM1 D|WT
14	7	1632	0.91	NA	3	Cycloheximide 0.2 uM	74	1	BOI1 Deleted
14	9	1657	0.9385	NA	3	Cycloheximide 0.2 uM	74	1	BOI2 Deleted
15	1	1305	0.9345	NA	3	Cycloheximide 0.2 uM	74	1	BY4741
15	12	1674	0.8577	NA	3	Cycloheximide 0.2 uM	74	1	BZZ1 D|WT
15	16	2135	0.9015	NA	3	Cycloheximide 0.2 uM	74	1	BBC1
15	17	1226	0.9167	NA	3	Cycloheximide 0.2 uM	74	1	SLA1 WT|D|WT
15	18	1609	0.8902	NA	3	Cycloheximide 0.2 uM	74	1	BUD14
15	2	1505	0.8959	NA	3	Cycloheximide 0.2 uM	74	1	BY4741
15	21	2022	0.8705	NA	3	Cycloheximide 0.2 uM	74	1	MYO3 KO
15	22	954	0.8875	NA	3	Cycloheximide 0.2 uM	74	1	NBP2 Deleted
15	29	1573	0.9227	NA	3	Cycloheximide 0.2 uM	74	1	MYO5 KO
15	3	1970	0.8866	NA	3	Cycloheximide 0.2 uM	74	1	LSB1 KO
15	31	1717	0.8577	NA	3	Cycloheximide 0.2 uM	74	1	BY4741
15	32	2569	0.8895	NA	3	Cycloheximide 0.2 uM	74	1	BY4741
16	1	1381	0.8869	NA	3	Cycloheximide 0.2 uM	74	1	BY4741
16	12	1714	0.8678	NA	3	Cycloheximide 0.2 uM	74	1	BUD14
16	14	1738	0.9235	NA	3	Cycloheximide 0.2 uM	74	1	BZZ1 WT|D
16	15	735	0.907	NA	3	Cycloheximide 0.2 uM	74	1	RVS167 Deleted
16	19	1650	0.9099	NA	3	Cycloheximide 0.2 uM	74	1	BZZ1 KO
16	2	1616	0.9081	NA	3	Cycloheximide 0.2 uM	74	1	BY4741
16	23	1598	0.8745	NA	3	Cycloheximide 0.2 uM	74	1	MYO5 Deleted
16	25	1185	0.9225	NA	3	Cycloheximide 0.2 uM	74	1	BEM1 D|D
16	27	1079	0.9026	NA	3	Cycloheximide 0.2 uM	74	1	SLA1 WT|D|WT
16	28	1635	0.9321	NA	3	Cycloheximide 0.2 uM	74	1	BZZ1 WT|D
16	29	1390	0.8883	NA	3	Cycloheximide 0.2 uM	74	1	MYO5
16	31	1577	0.8444	NA	3	Cycloheximide 0.2 uM	74	1	BY4741
16	32	2917	0.8947	NA	3	Cycloheximide 0.2 uM	74	1	BY4741
16	6	1472	0.9008	NA	3	Cycloheximide 0.2 uM	74	1	HSE1 Deleted
16	8	1639	0.9139	NA	3	Cycloheximide 0.2 uM	74	1	ABP1 Deleted
17	1	1287	0.8623	NA	3	Cycloheximide 0.2 uM	74	1	BY4741
17	14	329	0.9578	NA	3	Cycloheximide 0.2 uM	74	1	SLA1 KO
17	17	1493	0.9002	NA	3	Cycloheximide 0.2 uM	74	1	SHO1 KO
17	19	1292	0.9171	NA	3	Cycloheximide 0.2 uM	74	1	BUD14 Deleted
17	2	1491	0.8977	NA	3	Cycloheximide 0.2 uM	74	1	BY4741
17	21	874	0.8851	NA	3	Cycloheximide 0.2 uM	74	1	NBP2 KO
17	27	1250	0.8405	NA	3	Cycloheximide 0.2 uM	74	1	HSE1 Deleted
17	30	1447	0.9216	NA	3	Cycloheximide 0.2 uM	74	1	LSB1
17	31	1659	0.8656	NA	3	Cycloheximide 0.2 uM	74	1	BY4741
17	32	3123	0.8707	NA	3	Cycloheximide 0.2 uM	74	1	BY4741
17	4	1687	0.9406	NA	3	Cycloheximide 0.2 uM	74	1	LSB3 Deleted
17	5	1629	0.9226	NA	3	Cycloheximide 0.2 uM	74	1	MYO3 Deleted
17	7	1003	0.9055	NA	3	Cycloheximide 0.2 uM	74	1	BEM1 D|D
17	9	1455	0.9158	NA	3	Cycloheximide 0.2 uM	74	1	CYK3
18	1	1178	0.9121	NA	3	Cycloheximide 0.2 uM	74	1	BY4741
18	10	1336	0.88	NA	3	Cycloheximide 0.2 uM	74	1	RVS167 KO
18	11	1514	0.9203	NA	3	Cycloheximide 0.2 uM	74	1	PIN3 KO
18	14	1503	0.8917	NA	3	Cycloheximide 0.2 uM	74	1	BBC1 KO
18	18	1657	0.9209	NA	3	Cycloheximide 0.2 uM	74	1	SLA1 WT|WT|D
18	2	1648	0.9088	NA	3	Cycloheximide 0.2 uM	74	1	BY4741
18	21	1560	0.9151	NA	3	Cycloheximide 0.2 uM	74	1	PIN3 KO
18	23	1112	0.9055	NA	3	Cycloheximide 0.2 uM	74	1	SLA1 WT|D|WT
18	24	1524	0.9435	NA	3	Cycloheximide 0.2 uM	74	1	MYO3
18	29	1463	0.9146	NA	3	Cycloheximide 0.2 uM	74	1	BUD14 Deleted
18	31	1437	0.9229	NA	3	Cycloheximide 0.2 uM	74	1	BY4741
18	32	2236	0.8451	NA	3	Cycloheximide 0.2 uM	74	1	BY4741
18	4	1567	0.8444	NA	3	Cycloheximide 0.2 uM	74	1	CYK3
19	1	1341	0.9206	NA	3	Cycloheximide 0.2 uM	74	1	BY4741
19	12	1654	0.8913	NA	3	Cycloheximide 0.2 uM	74	1	BUD14
19	13	1680	0.8793	NA	3	Cycloheximide 0.2 uM	74	1	BOI1 Deleted
19	17	1210	0.9047	NA	3	Cycloheximide 0.2 uM	74	1	CYK3 KO
19	19	1266	0.8954	NA	3	Cycloheximide 0.2 uM	74	1	SLA1 D|WT|WT
19	2	1359	0.917	NA	3	Cycloheximide 0.2 uM	74	1	BY4741
19	23	1694	0.8961	NA	3	Cycloheximide 0.2 uM	74	1	BOI1 KO
19	25	1832	0.8898	NA	3	Cycloheximide 0.2 uM	74	1	SHO1 Deleted
19	26	1751	0.8656	NA	3	Cycloheximide 0.2 uM	74	1	SLA1 WT|WT|WT
19	27	1381	0.9174	NA	3	Cycloheximide 0.2 uM	74	1	PIN3 KO
19	31	1569	0.8558	NA	3	Cycloheximide 0.2 uM	74	1	BY4741
19	32	2422	0.886	NA	3	Cycloheximide 0.2 uM	74	1	BY4741
19	8	1666	0.9146	NA	3	Cycloheximide 0.2 uM	74	1	FUS1 Deleted
2	1	1823	0.8171	NA	3	Cycloheximide 0.2 uM	74	1	BY4741
2	10	1675	0.9178	NA	3	Cycloheximide 0.2 uM	74	1	BY4741
2	11	1604	0.9014	NA	3	Cycloheximide 0.2 uM	74	1	BY4741
2	12	2137	0.8725	NA	3	Cycloheximide 0.2 uM	74	1	BY4741
2	13	1932	0.8844	NA	3	Cycloheximide 0.2 uM	74	1	BY4741
2	14	1852	0.8839	NA	3	Cycloheximide 0.2 uM	74	1	BY4741
2	15	2387	0.9206	NA	3	Cycloheximide 0.2 uM	74	1	BY4741
2	16	2227	0.8725	NA	3	Cycloheximide 0.2 uM	74	1	BY4741
2	17	1949	0.8615	NA	3	Cycloheximide 0.2 uM	74	1	BY4741
2	18	2360	0.879	NA	3	Cycloheximide 0.2 uM	74	1	BY4741
2	19	1843	0.8572	NA	3	Cycloheximide 0.2 uM	74	1	BY4741
2	2	1562	0.8681	NA	3	Cycloheximide 0.2 uM	74	1	BY4741
2	20	2093	0.9098	NA	3	Cycloheximide 0.2 uM	74	1	BY4741
2	21	1650	0.92	NA	3	Cycloheximide 0.2 uM	74	1	BY4741
2	22	1955	0.8976	NA	3	Cycloheximide 0.2 uM	74	1	BY4741
2	23	1938	0.9014	NA	3	Cycloheximide 0.2 uM	74	1	BY4741
2	24	1839	0.8384	NA	3	Cycloheximide 0.2 uM	74	1	BY4741
2	25	1907	0.9223	NA	3	Cycloheximide 0.2 uM	74	1	BY4741
2	26	2025	0.89	NA	3	Cycloheximide 0.2 uM	74	1	BY4741
2	27	1757	0.9167	NA	3	Cycloheximide 0.2 uM	74	1	BY4741
2	28	1813	0.8554	NA	3	Cycloheximide 0.2 uM	74	1	BY4741
2	29	1565	0.8993	NA	3	Cycloheximide 0.2 uM	74	1	BY4741
2	3	1559	0.8693	NA	3	Cycloheximide 0.2 uM	74	1	BY4741
2	30	1599	0.9015	NA	3	Cycloheximide 0.2 uM	74	1	BY4741
2	31	1557	0.8428	NA	3	Cycloheximide 0.2 uM	74	1	BY4741
2	32	3470	0.8577	NA	3	Cycloheximide 0.2 uM	74	1	BY4741
2	4	1602	0.8358	NA	3	Cycloheximide 0.2 uM	74	1	BY4741
2	5	1818	0.8766	NA	3	Cycloheximide 0.2 uM	74	1	BY4741
2	6	1845	0.8832	NA	3	Cycloheximide 0.2 uM	74	1	BY4741
2	7	1632	0.91	NA	3	Cycloheximide 0.2 uM	74	1	BY4741
2	8	2124	0.9081	NA	3	Cycloheximide 0.2 uM	74	1	BY4741
2	9	1830	0.8824	NA	3	Cycloheximide 0.2 uM	74	1	BY4741
20	1	1808	0.8755	NA	3	Cycloheximide 0.2 uM	74	1	BY4741
20	12	1323	0.8701	NA	3	Cycloheximide 0.2 uM	74	1	SLA1 D|WT|WT
20	13	1777	0.9161	NA	3	Cycloheximide 0.2 uM	74	1	LSB1
20	14	1296	0.9315	NA	3	Cycloheximide 0.2 uM	74	1	CYK3 KO
20	19	1621	0.8484	NA	3	Cycloheximide 0.2 uM	74	1	ABP1 Deleted
20	2	1473	0.9045	NA	3	Cycloheximide 0.2 uM	74	1	BY4741
20	20	1650	0.9272	NA	3	Cycloheximide 0.2 uM	74	1	BOI1 Deleted
20	21	1390	0.9002	NA	3	Cycloheximide 0.2 uM	74	1	RVS167
20	23	1644	0.8939	NA	3	Cycloheximide 0.2 uM	74	1	FUS1
20	27	1467	0.8947	NA	3	Cycloheximide 0.2 uM	74	1	ABP1
20	31	1650	0.9272	NA	3	Cycloheximide 0.2 uM	74	1	BY4741
20	32	2394	0.8758	NA	3	Cycloheximide 0.2 uM	74	1	BY4741
20	4	1615	0.9505	NA	3	Cycloheximide 0.2 uM	74	1	BOI2 Deleted
20	6	1701	0.865	NA	3	Cycloheximide 0.2 uM	74	1	PEX13
20	7	1610	0.9294	NA	3	Cycloheximide 0.2 uM	74	1	BOI2 KO
20	8	1686	0.8891	NA	3	Cycloheximide 0.2 uM	74	1	PIN3 Deleted
20	9	1463	0.9317	NA	3	Cycloheximide 0.2 uM	74	1	BUD14 Deleted
21	1	1742	0.9215	NA	3	Cycloheximide 0.2 uM	74	1	BY4741
21	11	1647	0.9083	NA	3	Cycloheximide 0.2 uM	74	1	PIN3
21	12	1537	0.9223	NA	3	Cycloheximide 0.2 uM	74	1	SHO1
21	13	1508	0.9381	NA	3	Cycloheximide 0.2 uM	74	1	PIN3 KO
21	15	1588	0.9095	NA	3	Cycloheximide 0.2 uM	74	1	BUD14 Deleted
21	16	1591	0.9155	NA	3	Cycloheximide 0.2 uM	74	1	FUS1 KO
21	18	1614	0.9214	NA	3	Cycloheximide 0.2 uM	74	1	NBP2
21	2	1538	0.8879	NA	3	Cycloheximide 0.2 uM	74	1	BY4741
21	22	1675	0.8901	NA	3	Cycloheximide 0.2 uM	74	1	PEX13 KO
21	27	1401	0.8966	NA	3	Cycloheximide 0.2 uM	74	1	RVS167 KO
21	28	1632	0.8971	NA	3	Cycloheximide 0.2 uM	74	1	LSB1 KO
21	30	1357	0.9078	NA	3	Cycloheximide 0.2 uM	74	1	BUD14 KO
21	31	1584	0.9114	NA	3	Cycloheximide 0.2 uM	74	1	BY4741
21	32	2694	0.9057	NA	3	Cycloheximide 0.2 uM	74	1	BY4741
22	1	1530	0.8694	NA	3	Cycloheximide 0.2 uM	74	1	BY4741
22	11	1813	0.899	NA	3	Cycloheximide 0.2 uM	74	1	LSB1 KO
22	15	1727	0.8915	NA	3	Cycloheximide 0.2 uM	74	1	SHO1 Deleted
22	19	1681	0.9373	NA	3	Cycloheximide 0.2 uM	74	1	BOI1 KO
22	2	1466	0.8396	NA	3	Cycloheximide 0.2 uM	74	1	BY4741
22	23	1671	0.8907	NA	3	Cycloheximide 0.2 uM	74	1	MYO3 KO
22	31	1616	0.9081	NA	3	Cycloheximide 0.2 uM	74	1	BY4741
22	32	2619	0.9101	NA	3	Cycloheximide 0.2 uM	74	1	BY4741
22	7	1595	0.9281	NA	3	Cycloheximide 0.2 uM	74	1	SHO1 Deleted
23	1	1324	0.8708	NA	3	Cycloheximide 0.2 uM	74	1	BY4741
23	10	356	0.8586	NA	3	Cycloheximide 0.2 uM	74	1	SLA1 KO
23	13	1683	0.921	NA	3	Cycloheximide 0.2 uM	74	1	MYO3
23	14	1467	0.8703	NA	3	Cycloheximide 0.2 uM	74	1	MYO3 KO
23	15	1616	0.9052	NA	3	Cycloheximide 0.2 uM	74	1	BOI1
23	2	1507	0.8603	NA	3	Cycloheximide 0.2 uM	74	1	BY4741
23	21	1125	0.9075	NA	3	Cycloheximide 0.2 uM	74	1	BEM1 D|D
23	26	1020	0.9378	NA	3	Cycloheximide 0.2 uM	74	1	NBP2 KO
23	27	1593	0.9344	NA	3	Cycloheximide 0.2 uM	74	1	ABP1 Deleted
23	3	1592	0.9148	NA	3	Cycloheximide 0.2 uM	74	1	MYO5 Deleted
23	31	1548	0.8576	NA	3	Cycloheximide 0.2 uM	74	1	BY4741
23	32	2540	0.8674	NA	3	Cycloheximide 0.2 uM	74	1	BY4741
23	5	1416	0.9094	NA	3	Cycloheximide 0.2 uM	74	1	BOI1
23	6	536	0.8729	NA	3	Cycloheximide 0.2 uM	74	1	RVS167 Deleted
23	8	1593	0.9124	NA	3	Cycloheximide 0.2 uM	74	1	PEX13
24	1	1504	0.8586	NA	3	Cycloheximide 0.2 uM	74	1	BY4741
24	14	1564	0.9131	NA	3	Cycloheximide 0.2 uM	74	1	CYK3 Deleted
24	17	1608	0.8839	NA	3	Cycloheximide 0.2 uM	74	1	BBC1 KO
24	18	1760	0.9114	NA	3	Cycloheximide 0.2 uM	74	1	BZZ1 D|D
24	2	1526	0.8769	NA	3	Cycloheximide 0.2 uM	74	1	BY4741
24	25	1719	0.9134	NA	3	Cycloheximide 0.2 uM	74	1	PEX13 Deleted
24	30	1341	0.9159	NA	3	Cycloheximide 0.2 uM	74	1	PEX13 KO
24	31	1468	0.9428	NA	3	Cycloheximide 0.2 uM	74	1	BY4741
24	32	2706	0.9129	NA	3	Cycloheximide 0.2 uM	74	1	BY4741
24	8	1480	0.927	NA	3	Cycloheximide 0.2 uM	74	1	BEM1
25	1	1907	0.8781	NA	3	Cycloheximide 0.2 uM	74	1	BY4741
25	14	1605	0.912	NA	3	Cycloheximide 0.2 uM	74	1	FUS1
25	15	1635	0.9364	NA	3	Cycloheximide 0.2 uM	74	1	PEX13 KO
25	16	545	0.8925	NA	3	Cycloheximide 0.2 uM	74	1	SLA1 D|D|D
25	2	1493	0.9288	NA	3	Cycloheximide 0.2 uM	74	1	BY4741
25	22	1761	0.9287	NA	3	Cycloheximide 0.2 uM	74	1	BZZ1 KO
25	23	1519	0.8728	NA	3	Cycloheximide 0.2 uM	74	1	BOI2
25	27	1865	0.918	NA	3	Cycloheximide 0.2 uM	74	1	BOI2 Deleted
25	29	1413	0.9261	NA	3	Cycloheximide 0.2 uM	74	1	MYO5 Deleted
25	3	804	0.9495	NA	3	Cycloheximide 0.2 uM	74	1	NBP2 Deleted
25	30	76	0.6833	NA	3	Cycloheximide 0.2 uM	74	1	SLA1 KO
25	31	1576	0.9026	NA	3	Cycloheximide 0.2 uM	74	1	BY4741
25	32	2964	0.8792	NA	3	Cycloheximide 0.2 uM	74	1	BY4741
25	8	1633	0.8936	NA	3	Cycloheximide 0.2 uM	74	1	SLA1 WT|WT|D
26	1	2011	0.9115	NA	3	Cycloheximide 0.2 uM	74	1	BY4741
26	14	1500	0.8869	NA	3	Cycloheximide 0.2 uM	74	1	NBP2
26	17	1669	0.9204	NA	3	Cycloheximide 0.2 uM	74	1	PIN3 Deleted
26	2	1473	0.8739	NA	3	Cycloheximide 0.2 uM	74	1	BY4741
26	31	1446	0.9209	NA	3	Cycloheximide 0.2 uM	74	1	BY4741
26	32	2736	0.9065	NA	3	Cycloheximide 0.2 uM	74	1	BY4741
26	4	1654	0.9368	NA	3	Cycloheximide 0.2 uM	74	1	BEM1
27	1	1509	0.9098	NA	3	Cycloheximide 0.2 uM	74	1	BY4741
27	11	1337	0.8837	NA	3	Cycloheximide 0.2 uM	74	1	HSE1 KO
27	17	1447	0.9216	NA	3	Cycloheximide 0.2 uM	74	1	HSE1 KO
27	2	1475	0.8611	NA	3	Cycloheximide 0.2 uM	74	1	BY4741
27	20	1341	0.9436	NA	3	Cycloheximide 0.2 uM	74	1	BUD14 KO
27	25	1626	0.9418	NA	3	Cycloheximide 0.2 uM	74	1	SHO1 KO
27	3	1567	0.8709	NA	3	Cycloheximide 0.2 uM	74	1	PEX13 KO
27	31	1396	0.8486	NA	3	Cycloheximide 0.2 uM	74	1	BY4741
27	32	2808	0.8837	NA	3	Cycloheximide 0.2 uM	74	1	BY4741
27	4	1668	0.9128	NA	3	Cycloheximide 0.2 uM	74	1	MYO3
27	5	1327	0.9031	NA	3	Cycloheximide 0.2 uM	74	1	HSE1 KO
27	6	1685	0.8791	NA	3	Cycloheximide 0.2 uM	74	1	BZZ1
28	1	1743	0.8579	NA	3	Cycloheximide 0.2 uM	74	1	BY4741
28	14	1605	0.9049	NA	3	Cycloheximide 0.2 uM	74	1	MYO3 Deleted
28	16	1580	0.8838	NA	3	Cycloheximide 0.2 uM	74	1	ABP1
28	17	1617	0.9366	NA	3	Cycloheximide 0.2 uM	74	1	PEX13 Deleted
28	2	1410	0.87	NA	3	Cycloheximide 0.2 uM	74	1	BY4741
28	20	1624	0.9332	NA	3	Cycloheximide 0.2 uM	74	1	BOI2
28	24	1789	0.9003	NA	3	Cycloheximide 0.2 uM	74	1	BOI1 Deleted
28	25	1334	0.9386	NA	3	Cycloheximide 0.2 uM	74	1	BEM1 WT|D
28	29	1663	0.9071	NA	3	Cycloheximide 0.2 uM	74	1	BOI1 Deleted
28	31	1624	0.9026	NA	3	Cycloheximide 0.2 uM	74	1	BY4741
28	32	1808	0.8781	NA	3	Cycloheximide 0.2 uM	74	1	BY4741
28	8	1508	0.9305	NA	3	Cycloheximide 0.2 uM	74	1	BBC1 Deleted
28	9	900	0.9577	NA	3	Cycloheximide 0.2 uM	74	1	NBP2 Deleted
29	1	1647	0.8252	NA	3	Cycloheximide 0.2 uM	74	1	BY4741
29	10	1795	0.8966	NA	3	Cycloheximide 0.2 uM	74	1	LSB1
29	11	756	0.9329	NA	3	Cycloheximide 0.2 uM	74	1	BEM1 D|WT
29	14	1423	0.9107	NA	3	Cycloheximide 0.2 uM	74	1	BEM1 WT|D
29	15	1730	0.8958	NA	3	Cycloheximide 0.2 uM	74	1	PIN3 Deleted
29	16	1527	0.9345	NA	3	Cycloheximide 0.2 uM	74	1	BBC1 Deleted
29	2	1525	0.8775	NA	3	Cycloheximide 0.2 uM	74	1	BY4741
29	20	1640	0.9289	NA	3	Cycloheximide 0.2 uM	74	1	FUS1 Deleted
29	22	1693	0.8996	NA	3	Cycloheximide 0.2 uM	74	1	SLA1 WT|WT|D
29	23	1341	0.9239	NA	3	Cycloheximide 0.2 uM	74	1	BUD14 KO
29	27	1476	0.8757	NA	3	Cycloheximide 0.2 uM	74	1	PIN3
29	28	1503	0.935	NA	3	Cycloheximide 0.2 uM	74	1	LSB1 Deleted
29	29	1461	0.8839	NA	3	Cycloheximide 0.2 uM	74	1	PIN3 Deleted
29	31	1555	0.9006	NA	3	Cycloheximide 0.2 uM	74	1	BY4741
29	32	1996	0.8603	NA	3	Cycloheximide 0.2 uM	74	1	BY4741
29	4	1429	0.8817	NA	3	Cycloheximide 0.2 uM	74	1	FUS1 KO
29	6	1719	0.9334	NA	3	Cycloheximide 0.2 uM	74	1	MYO5
29	9	1294	0.8961	NA	3	Cycloheximide 0.2 uM	74	1	SLA1 D|WT|WT
3	1	1998	0.8685	NA	3	Cycloheximide 0.2 uM	74	1	BY4741
3	11	510	0.8747	NA	3	Cycloheximide 0.2 uM	74	1	BEM1 KO
3	12	1440	0.8855	NA	3	Cycloheximide 0.2 uM	74	1	MYO3 KO
3	14	2054	0.9079	NA	3	Cycloheximide 0.2 uM	74	1	BOI1 KO
3	15	1206	0.8179	NA	3	Cycloheximide 0.2 uM	74	1	BEM1 D|D
3	19	2118	0.9207	NA	3	Cycloheximide 0.2 uM	74	1	SHO1
3	2	1550	0.7907	NA	3	Cycloheximide 0.2 uM	74	1	BY4741
3	20	1889	0.8977	NA	3	Cycloheximide 0.2 uM	74	1	FUS1 KO
3	25	2594	0.8721	NA	3	Cycloheximide 0.2 uM	74	1	BBC1
3	3	1356	0.9008	NA	3	Cycloheximide 0.2 uM	74	1	ABP1 Deleted
3	31	1395	0.9221	NA	3	Cycloheximide 0.2 uM	74	1	BY4741
3	32	2727	0.8809	NA	3	Cycloheximide 0.2 uM	74	1	BY4741
3	8	1606	0.8693	NA	3	Cycloheximide 0.2 uM	74	1	BOI1 KO
30	1	1564	0.8958	NA	3	Cycloheximide 0.2 uM	74	1	BY4741
30	12	1666	0.9047	NA	3	Cycloheximide 0.2 uM	74	1	LSB3 KO
30	18	2397	0.8691	NA	3	Cycloheximide 0.2 uM	74	1	BBC1
30	19	1705	0.9031	NA	3	Cycloheximide 0.2 uM	74	1	PIN3
30	2	1648	0.9159	NA	3	Cycloheximide 0.2 uM	74	1	BY4741
30	20	1373	0.8571	NA	3	Cycloheximide 0.2 uM	74	1	BEM1 WT|D
30	27	1303	0.9249	NA	3	Cycloheximide 0.2 uM	74	1	BEM1 WT|D
30	29	1575	0.9063	NA	3	Cycloheximide 0.2 uM	74	1	BOI1 KO
30	31	1470	0.9176	NA	3	Cycloheximide 0.2 uM	74	1	BY4741
30	32	2133	0.8402	NA	3	Cycloheximide 0.2 uM	74	1	BY4741
30	4	1751	0.8746	NA	3	Cycloheximide 0.2 uM	74	1	PIN3 Deleted
30	5	890	0.9387	NA	3	Cycloheximide 0.2 uM	74	1	NBP2 KO
30	8	1761	0.8823	NA	3	Cycloheximide 0.2 uM	74	1	MYO3 Deleted
31	1	2910	0.8353	NA	3	Cycloheximide 0.2 uM	74	1	BY4741
31	11	1611	0.8788	NA	3	Cycloheximide 0.2 uM	74	1	BZZ1
31	2	1388	0.8341	NA	3	Cycloheximide 0.2 uM	74	1	BY4741
31	20	867	0.9344	NA	3	Cycloheximide 0.2 uM	74	1	NBP2 Deleted
31	27	823	0.891	NA	3	Cycloheximide 0.2 uM	74	1	NBP2 Deleted
31	28	1347	0.9361	NA	3	Cycloheximide 0.2 uM	74	1	MYO3 KO
31	31	1597	0.925	NA	3	Cycloheximide 0.2 uM	74	1	BY4741
31	32	1858	0.8894	NA	3	Cycloheximide 0.2 uM	74	1	BY4741
31	7	1677	0.8911	NA	3	Cycloheximide 0.2 uM	74	1	HSE1
31	8	1682	0.8254	NA	3	Cycloheximide 0.2 uM	74	1	BOI1 Deleted
32	1	1599	0.9335	NA	3	Cycloheximide 0.2 uM	74	1	BY4741
32	11	1593	0.9375	NA	3	Cycloheximide 0.2 uM	74	1	LSB1 Deleted
32	12	1555	0.8807	NA	3	Cycloheximide 0.2 uM	74	1	LSB3 Deleted
32	13	1560	0.8836	NA	3	Cycloheximide 0.2 uM	74	1	BUD14 KO
32	15	1609	0.9258	NA	3	Cycloheximide 0.2 uM	74	1	LSB3
32	16	1529	0.8998	NA	3	Cycloheximide 0.2 uM	74	1	BZZ1 KO
32	2	1673	0.8729	NA	3	Cycloheximide 0.2 uM	74	1	BY4741
32	20	1761	0.9051	NA	3	Cycloheximide 0.2 uM	74	1	LSB3
32	22	1706	0.8459	NA	3	Cycloheximide 0.2 uM	74	1	PIN3 Deleted
32	24	1064	0.8986	NA	3	Cycloheximide 0.2 uM	74	1	SLA1 D|WT|WT
32	28	1554	0.9073	NA	3	Cycloheximide 0.2 uM	74	1	SLA1 WT|WT|D
32	30	1407	0.9005	NA	3	Cycloheximide 0.2 uM	74	1	BOI2
32	31	1530	0.8975	NA	3	Cycloheximide 0.2 uM	74	1	BY4741
32	32	2181	0.9111	NA	3	Cycloheximide 0.2 uM	74	1	BY4741
32	5	1531	0.898	NA	3	Cycloheximide 0.2 uM	74	1	ABP1 KO
32	6	1502	0.9223	NA	3	Cycloheximide 0.2 uM	74	1	BBC1 Deleted
33	1	1706	0.8522	NA	3	Cycloheximide 0.2 uM	74	1	BY4741
33	12	1338	0.9332	NA	3	Cycloheximide 0.2 uM	74	1	RVS167 KO
33	17	1698	0.9262	NA	3	Cycloheximide 0.2 uM	74	1	ABP1
33	19	1402	0.8868	NA	3	Cycloheximide 0.2 uM	74	1	RVS167 KO
33	2	1530	0.8666	NA	3	Cycloheximide 0.2 uM	74	1	BY4741
33	22	1581	0.923	NA	3	Cycloheximide 0.2 uM	74	1	MYO5 KO
33	26	1088	0.8743	NA	3	Cycloheximide 0.2 uM	74	1	BEM1 D|D
33	27	529	0.9198	NA	3	Cycloheximide 0.2 uM	74	1	SLA1 D|D|D
33	3	1914	0.9096	NA	3	Cycloheximide 0.2 uM	74	1	BBC1
33	31	1543	0.8576	NA	3	Cycloheximide 0.2 uM	74	1	BY4741
33	32	1927	0.9038	NA	3	Cycloheximide 0.2 uM	74	1	BY4741
33	5	1577	0.9207	NA	3	Cycloheximide 0.2 uM	74	1	FUS1 Deleted
33	6	1930	0.8951	NA	3	Cycloheximide 0.2 uM	74	1	BZZ1 D|D
34	1	1497	0.881	NA	3	Cycloheximide 0.2 uM	74	1	BY4741
34	10	629	0.9204	NA	3	Cycloheximide 0.2 uM	74	1	RVS167 Deleted
34	12	1263	0.8933	NA	3	Cycloheximide 0.2 uM	74	1	HSE1 KO
34	18	1781	0.899	NA	3	Cycloheximide 0.2 uM	74	1	FUS1
34	2	1486	0.9063	NA	3	Cycloheximide 0.2 uM	74	1	BY4741
34	25	1557	0.8363	NA	3	Cycloheximide 0.2 uM	74	1	FUS1 Deleted
34	27	225	1.0115	NA	3	Cycloheximide 0.2 uM	74	1	BEM1 KO
34	28	1407	0.9176	NA	3	Cycloheximide 0.2 uM	74	1	BBC1 Deleted
34	31	1645	0.8545	NA	3	Cycloheximide 0.2 uM	74	1	BY4741
34	32	1739	0.8597	NA	3	Cycloheximide 0.2 uM	74	1	BY4741
34	5	1422	0.9209	NA	3	Cycloheximide 0.2 uM	74	1	BUD14 Deleted
35	1	2207	0.8843	NA	3	Cycloheximide 0.2 uM	74	1	BY4741
35	11	1618	0.9237	NA	3	Cycloheximide 0.2 uM	74	1	SHO1
35	15	1754	0.9043	NA	3	Cycloheximide 0.2 uM	74	1	PEX13
35	2	1467	0.9234	NA	3	Cycloheximide 0.2 uM	74	1	BY4741
35	21	1708	0.9007	NA	3	Cycloheximide 0.2 uM	74	1	MYO5
35	24	1695	0.9246	NA	3	Cycloheximide 0.2 uM	74	1	BZZ1
35	25	1558	0.862	NA	3	Cycloheximide 0.2 uM	74	1	BBC1 Deleted
35	26	1600	0.8991	NA	3	Cycloheximide 0.2 uM	74	1	SHO1
35	28	1532	0.9268	NA	3	Cycloheximide 0.2 uM	74	1	SHO1 KO
35	3	338	0.8539	NA	3	Cycloheximide 0.2 uM	74	1	BEM1 KO
35	30	739	0.9492	NA	3	Cycloheximide 0.2 uM	74	1	BEM1 D|WT
35	31	1629	0.8552	NA	3	Cycloheximide 0.2 uM	74	1	BY4741
35	32	2355	0.8966	NA	3	Cycloheximide 0.2 uM	74	1	BY4741
35	4	1281	0.8903	NA	3	Cycloheximide 0.2 uM	74	1	BEM1 WT|D
35	8	1591	0.9301	NA	3	Cycloheximide 0.2 uM	74	1	SHO1 KO
36	1	1926	0.9126	NA	3	Cycloheximide 0.2 uM	74	1	BY4741
36	13	1751	0.8999	NA	3	Cycloheximide 0.2 uM	74	1	BZZ1 D|D
36	16	1907	0.9129	NA	3	Cycloheximide 0.2 uM	74	1	BZZ1
36	17	1669	0.9034	NA	3	Cycloheximide 0.2 uM	74	1	CYK3 Deleted
36	2	1589	0.8929	NA	3	Cycloheximide 0.2 uM	74	1	BY4741
36	24	1614	0.8844	NA	3	Cycloheximide 0.2 uM	74	1	LSB3 Deleted
36	26	1677	0.9037	NA	3	Cycloheximide 0.2 uM	74	1	FUS1
36	27	1628	0.9251	NA	3	Cycloheximide 0.2 uM	74	1	CYK3
36	29	1408	0.9042	NA	3	Cycloheximide 0.2 uM	74	1	LSB3 KO
36	3	1523	0.932	NA	3	Cycloheximide 0.2 uM	74	1	SLA1 WT|WT|D
36	31	1627	0.858	NA	3	Cycloheximide 0.2 uM	74	1	BY4741
36	32	2189	0.9083	NA	3	Cycloheximide 0.2 uM	74	1	BY4741
36	5	1686	0.9298	NA	3	Cycloheximide 0.2 uM	74	1	LSB3
36	6	1787	0.9323	NA	3	Cycloheximide 0.2 uM	74	1	LSB1
37	1	2390	0.8855	NA	3	Cycloheximide 0.2 uM	74	1	BY4741
37	11	2009	0.9095	NA	3	Cycloheximide 0.2 uM	74	1	FUS1 KO
37	13	1723	0.9156	NA	3	Cycloheximide 0.2 uM	74	1	BZZ1 D|WT
37	2	1482	0.8966	NA	3	Cycloheximide 0.2 uM	74	1	BY4741
37	20	1619	0.8831	NA	3	Cycloheximide 0.2 uM	74	1	MYO5 KO
37	22	655	0.9231	NA	3	Cycloheximide 0.2 uM	74	1	RVS167 Deleted
37	28	1467	0.8537	NA	3	Cycloheximide 0.2 uM	74	1	BEM1
37	29	1380	0.9122	NA	3	Cycloheximide 0.2 uM	74	1	BOI1
37	31	1577	0.9062	NA	3	Cycloheximide 0.2 uM	74	1	BY4741
37	32	2678	0.8851	NA	3	Cycloheximide 0.2 uM	74	1	BY4741
37	4	1493	0.9243	NA	3	Cycloheximide 0.2 uM	74	1	RVS167
38	1	1869	0.8402	NA	3	Cycloheximide 0.2 uM	74	1	BY4741
38	13	339	0.8648	NA	3	Cycloheximide 0.2 uM	74	1	BEM1 KO
38	17	1385	0.9123	NA	3	Cycloheximide 0.2 uM	74	1	HSE1 Deleted
38	2	1494	0.8694	NA	3	Cycloheximide 0.2 uM	74	1	BY4741
38	21	1644	0.8859	NA	3	Cycloheximide 0.2 uM	74	1	CYK3
38	23	1660	0.9125	NA	3	Cycloheximide 0.2 uM	74	1	BUD14
38	25	1523	0.8654	NA	3	Cycloheximide 0.2 uM	74	1	BOI2 KO
38	28	1268	0.889	NA	3	Cycloheximide 0.2 uM	74	1	BBC1 KO
38	29	1147	0.8499	NA	3	Cycloheximide 0.2 uM	74	1	RVS167
38	30	1397	0.862	NA	3	Cycloheximide 0.2 uM	74	1	HSE1
38	31	1623	0.8613	NA	3	Cycloheximide 0.2 uM	74	1	BY4741
38	32	2714	0.9014	NA	3	Cycloheximide 0.2 uM	74	1	BY4741
38	7	1487	0.9251	NA	3	Cycloheximide 0.2 uM	74	1	BBC1 KO
39	1	2077	0.9065	NA	3	Cycloheximide 0.2 uM	74	1	BY4741
39	10	1818	0.9081	NA	3	Cycloheximide 0.2 uM	74	1	LSB3 Deleted
39	12	1766	0.9173	NA	3	Cycloheximide 0.2 uM	74	1	MYO5
39	16	806	0.7993	NA	3	Cycloheximide 0.2 uM	74	1	NBP2 Deleted
39	18	1631	0.8789	NA	3	Cycloheximide 0.2 uM	74	1	MYO5
39	2	1430	0.8927	NA	3	Cycloheximide 0.2 uM	74	1	BY4741
39	23	1338	0.8907	NA	3	Cycloheximide 0.2 uM	74	1	RVS167 KO
39	25	821	0.9084	NA	3	Cycloheximide 0.2 uM	74	1	NBP2 KO
39	31	1616	0.9213	NA	3	Cycloheximide 0.2 uM	74	1	BY4741
39	32	2407	0.8918	NA	3	Cycloheximide 0.2 uM	74	1	BY4741
39	5	1588	0.8826	NA	3	Cycloheximide 0.2 uM	74	1	BUD14
39	6	1679	0.9158	NA	3	Cycloheximide 0.2 uM	74	1	BZZ1 D|WT
39	7	1083	0.9492	NA	3	Cycloheximide 0.2 uM	74	1	BEM1 D|D
4	1	1509	0.881	NA	3	Cycloheximide 0.2 uM	74	1	BY4741
4	12	818	0.9444	NA	3	Cycloheximide 0.2 uM	74	1	NBP2 KO
4	15	750	0.9149	NA	3	Cycloheximide 0.2 uM	74	1	NBP2 KO
4	19	1745	0.919	NA	3	Cycloheximide 0.2 uM	74	1	HSE1
4	2	1416	0.8636	NA	3	Cycloheximide 0.2 uM	74	1	BY4741
4	21	2195	0.8997	NA	3	Cycloheximide 0.2 uM	74	1	SLA1 WT|WT|WT
4	26	1763	0.8379	NA	3	Cycloheximide 0.2 uM	74	1	FUS1 KO
4	28	1818	0.8729	NA	3	Cycloheximide 0.2 uM	74	1	BOI2 KO
4	29	2487	0.8872	NA	3	Cycloheximide 0.2 uM	74	1	BBC1
4	3	1339	0.8745	NA	3	Cycloheximide 0.2 uM	74	1	PEX13 Deleted
4	31	1890	0.8616	NA	3	Cycloheximide 0.2 uM	74	1	BY4741
4	32	3067	0.8237	NA	3	Cycloheximide 0.2 uM	74	1	BY4741
4	5	1723	0.895	NA	3	Cycloheximide 0.2 uM	74	1	SHO1 KO
4	7	356	0.9366	NA	3	Cycloheximide 0.2 uM	74	1	SLA1 KO
4	8	1552	0.9001	NA	3	Cycloheximide 0.2 uM	74	1	FUS1
40	1	2726	0.8609	NA	3	Cycloheximide 0.2 uM	74	1	BY4741
40	13	1734	0.9173	NA	3	Cycloheximide 0.2 uM	74	1	HSE1
40	18	1744	0.8896	NA	3	Cycloheximide 0.2 uM	74	1	BZZ1 D|WT
40	2	1353	0.8806	NA	3	Cycloheximide 0.2 uM	74	1	BY4741
40	20	1728	0.9044	NA	3	Cycloheximide 0.2 uM	74	1	CYK3
40	21	1701	0.9039	NA	3	Cycloheximide 0.2 uM	74	1	BOI1
40	23	1579	0.9355	NA	3	Cycloheximide 0.2 uM	74	1	PIN3
40	27	1437	0.9152	NA	3	Cycloheximide 0.2 uM	74	1	FUS1 Deleted
40	28	1453	0.9146	NA	3	Cycloheximide 0.2 uM	74	1	BZZ1 D|WT
40	31	1537	0.9254	NA	3	Cycloheximide 0.2 uM	74	1	BY4741
40	32	2150	0.8788	NA	3	Cycloheximide 0.2 uM	74	1	BY4741
40	7	1553	0.9037	NA	3	Cycloheximide 0.2 uM	74	1	BZZ1 D|D
40	9	1545	0.882	NA	3	Cycloheximide 0.2 uM	74	1	BOI2 KO
41	1	2833	0.874	NA	3	Cycloheximide 0.2 uM	74	1	BY4741
41	10	1727	0.9039	NA	3	Cycloheximide 0.2 uM	74	1	SHO1 Deleted
41	12	1528	0.9065	NA	3	Cycloheximide 0.2 uM	74	1	BOI2 KO
41	15	1717	0.8705	NA	3	Cycloheximide 0.2 uM	74	1	LSB1 KO
41	18	1441	0.8618	NA	3	Cycloheximide 0.2 uM	74	1	PEX13 KO
41	2	1303	0.8582	NA	3	Cycloheximide 0.2 uM	74	1	BY4741
41	21	1687	0.8857	NA	3	Cycloheximide 0.2 uM	74	1	LSB1 Deleted
41	22	1381	0.8579	NA	3	Cycloheximide 0.2 uM	74	1	RVS167
41	30	1424	0.9222	NA	3	Cycloheximide 0.2 uM	74	1	BUD14
41	31	1492	0.9237	NA	3	Cycloheximide 0.2 uM	74	1	BY4741
41	32	2342	0.8779	NA	3	Cycloheximide 0.2 uM	74	1	BY4741
41	5	1600	0.9164	NA	3	Cycloheximide 0.2 uM	74	1	LSB3 KO
41	8	1627	0.8515	NA	3	Cycloheximide 0.2 uM	74	1	LSB3 KO
42	1	2738	0.9071	NA	3	Cycloheximide 0.2 uM	74	1	BY4741
42	11	1221	0.9048	NA	3	Cycloheximide 0.2 uM	74	1	CYK3 KO
42	15	1782	0.8836	NA	3	Cycloheximide 0.2 uM	74	1	LSB1 Deleted
42	18	1697	0.9087	NA	3	Cycloheximide 0.2 uM	74	1	SHO1 Deleted
42	19	1698	0.8635	NA	3	Cycloheximide 0.2 uM	74	1	MYO3 Deleted
42	2	1334	0.9191	NA	3	Cycloheximide 0.2 uM	74	1	BY4741
42	22	1655	0.927	NA	3	Cycloheximide 0.2 uM	74	1	BZZ1 D|D
42	25	1454	0.8754	NA	3	Cycloheximide 0.2 uM	74	1	CYK3 Deleted
42	28	1639	0.901	NA	3	Cycloheximide 0.2 uM	74	1	FUS1 KO
42	29	1132	0.8963	NA	3	Cycloheximide 0.2 uM	74	1	SLA1 D|WT|WT
42	31	1523	0.917	NA	3	Cycloheximide 0.2 uM	74	1	BY4741
42	32	2344	0.863	NA	3	Cycloheximide 0.2 uM	74	1	BY4741
42	4	1560	0.8444	NA	3	Cycloheximide 0.2 uM	74	1	BOI2
42	8	1333	0.8886	NA	3	Cycloheximide 0.2 uM	74	1	BEM1 WT|D
43	1	2186	0.8769	NA	3	Cycloheximide 0.2 uM	74	1	BY4741
43	13	1596	0.9111	NA	3	Cycloheximide 0.2 uM	74	1	MYO5 KO
43	14	1613	0.9178	NA	3	Cycloheximide 0.2 uM	74	1	CYK3
43	18	1725	0.8772	NA	3	Cycloheximide 0.2 uM	74	1	LSB3 KO
43	2	1544	0.9296	NA	3	Cycloheximide 0.2 uM	74	1	BY4741
43	22	1482	0.8822	NA	3	Cycloheximide 0.2 uM	74	1	NBP2
43	26	1216	0.9294	NA	3	Cycloheximide 0.2 uM	74	1	CYK3 KO
43	31	1483	0.8828	NA	3	Cycloheximide 0.2 uM	74	1	BY4741
43	32	2383	0.7456	NA	3	Cycloheximide 0.2 uM	74	1	BY4741
44	1	2751	0.8349	NA	3	Cycloheximide 0.2 uM	74	1	BY4741
44	11	1459	0.9152	NA	3	Cycloheximide 0.2 uM	74	1	HSE1 Deleted
44	13	1588	0.8701	NA	3	Cycloheximide 0.2 uM	74	1	ABP1 Deleted
44	2	1463	0.8923	NA	3	Cycloheximide 0.2 uM	74	1	BY4741
44	24	1611	0.9331	NA	3	Cycloheximide 0.2 uM	74	1	BZZ1 D|WT
44	30	1286	0.8828	NA	3	Cycloheximide 0.2 uM	74	1	HSE1 KO
44	31	1599	0.879	NA	3	Cycloheximide 0.2 uM	74	1	BY4741
44	32	2300	0.8512	NA	3	Cycloheximide 0.2 uM	74	1	BY4741
44	4	1529	0.925	NA	3	Cycloheximide 0.2 uM	74	1	LSB1 Deleted
44	8	1602	0.8486	NA	3	Cycloheximide 0.2 uM	74	1	HSE1
45	1	2433	0.8454	NA	3	Cycloheximide 0.2 uM	74	1	BY4741
45	10	1805	0.8553	NA	3	Cycloheximide 0.2 uM	74	1	BOI2
45	2	1656	0.8537	NA	3	Cycloheximide 0.2 uM	74	1	BY4741
45	20	1658	0.9287	NA	3	Cycloheximide 0.2 uM	74	1	MYO3
45	21	1888	0.8547	NA	3	Cycloheximide 0.2 uM	74	1	LSB1 KO
45	22	1775	0.8647	NA	3	Cycloheximide 0.2 uM	74	1	MYO3 Deleted
45	27	1673	0.9015	NA	3	Cycloheximide 0.2 uM	74	1	PEX13 Deleted
45	31	1647	0.9255	NA	3	Cycloheximide 0.2 uM	74	1	BY4741
45	32	2397	0.8476	NA	3	Cycloheximide 0.2 uM	74	1	BY4741
45	4	1539	0.8786	NA	3	Cycloheximide 0.2 uM	74	1	FUS1
45	5	1539	0.9235	NA	3	Cycloheximide 0.2 uM	74	1	BZZ1 WT|D
46	1	2239	0.8888	NA	3	Cycloheximide 0.2 uM	74	1	BY4741
46	10	1792	0.9073	NA	3	Cycloheximide 0.2 uM	74	1	CYK3 Deleted
46	11	1677	0.8979	NA	3	Cycloheximide 0.2 uM	74	1	MYO5 KO
46	12	1697	0.9215	NA	3	Cycloheximide 0.2 uM	74	1	SHO1 KO
46	13	1193	0.8683	NA	3	Cycloheximide 0.2 uM	74	1	SLA1 WT|D|WT
46	14	1868	0.8851	NA	3	Cycloheximide 0.2 uM	74	1	PIN3
46	15	1751	0.9234	NA	3	Cycloheximide 0.2 uM	74	1	MYO5 Deleted
46	16	1825	0.901	NA	3	Cycloheximide 0.2 uM	74	1	LSB1 KO
46	17	1823	0.8843	NA	3	Cycloheximide 0.2 uM	74	1	LSB3 Deleted
46	18	1737	0.8714	NA	3	Cycloheximide 0.2 uM	74	1	ABP1 KO
46	2	1548	0.8509	NA	3	Cycloheximide 0.2 uM	74	1	BY4741
46	20	1884	0.8863	NA	3	Cycloheximide 0.2 uM	74	1	LSB1 Deleted
46	22	1798	0.9115	NA	3	Cycloheximide 0.2 uM	74	1	LSB3 KO
46	25	1773	0.8701	NA	3	Cycloheximide 0.2 uM	74	1	BOI2 Deleted
46	27	1788	0.8268	NA	3	Cycloheximide 0.2 uM	74	1	SHO1 Deleted
46	31	1790	0.8446	NA	3	Cycloheximide 0.2 uM	74	1	BY4741
46	32	2146	0.8519	NA	3	Cycloheximide 0.2 uM	74	1	BY4741
46	4	1900	0.9189	NA	3	Cycloheximide 0.2 uM	74	1	BOI1 KO
46	5	1170	0.9108	NA	3	Cycloheximide 0.2 uM	74	1	SLA1 WT|D|WT
46	6	1520	0.9411	NA	3	Cycloheximide 0.2 uM	74	1	NBP2
46	7	1251	0.9339	NA	3	Cycloheximide 0.2 uM	74	1	SLA1 WT|D|WT
46	8	1732	0.9303	NA	3	Cycloheximide 0.2 uM	74	1	BOI1
47	1	2892	0.851	NA	3	Cycloheximide 0.2 uM	74	1	BY4741
47	10	1990	0.9164	NA	3	Cycloheximide 0.2 uM	74	1	BY4741
47	11	1984	0.9019	NA	3	Cycloheximide 0.2 uM	74	1	BY4741
47	12	1882	0.9129	NA	3	Cycloheximide 0.2 uM	74	1	BY4741
47	13	1900	0.8901	NA	3	Cycloheximide 0.2 uM	74	1	BY4741
47	14	1915	0.9261	NA	3	Cycloheximide 0.2 uM	74	1	BY4741
47	15	1954	0.9154	NA	3	Cycloheximide 0.2 uM	74	1	BY4741
47	16	2039	0.9193	NA	3	Cycloheximide 0.2 uM	74	1	BY4741
47	17	1823	0.8919	NA	3	Cycloheximide 0.2 uM	74	1	BY4741
47	18	1959	0.9047	NA	3	Cycloheximide 0.2 uM	74	1	BY4741
47	19	1992	0.8867	NA	3	Cycloheximide 0.2 uM	74	1	BY4741
47	2	1552	0.875	NA	3	Cycloheximide 0.2 uM	74	1	BY4741
47	20	1834	0.9	NA	3	Cycloheximide 0.2 uM	74	1	BY4741
47	21	1933	0.8689	NA	3	Cycloheximide 0.2 uM	74	1	BY4741
47	22	2026	0.9172	NA	3	Cycloheximide 0.2 uM	74	1	BY4741
[truncated: 78,485 more rows]

## Sheet: Growth_Abp1Swaps_FigS2D
col	row	size	circularity	flags	Plate	Condition	Time	Rep	orf
10	10	2061	0.9265	NA	1	SC pH6	74	1	CYK3 in ABP1			Deleted = SH3 deletion
10	12	2065	0.9075	NA	1	SC pH6	74	1	ABP1			KO = Gene deleted
10	13	2114	0.8796	NA	1	SC pH6	74	1	BOI2 in ABP1			orf = strain
10	14	2067	0.8777	NA	1	SC pH6	74	1	SHO1 in ABP1
10	18	2126	0.9003	NA	1	SC pH6	74	1	BBC1 in ABP1
10	19	2118	0.8799	NA	1	SC pH6	74	1	CTTN in ABP1
10	21	2168	0.8663	NA	1	SC pH6	74	1	BEM1-2 in ABP1
10	28	2075	0.8811	NA	1	SC pH6	74	1	PIN3 in ABP1
10	5	2084	0.8946	NA	1	SC pH6	74	1	PEX13 in ABP1
11	15	1918	0.905	NA	1	SC pH6	74	1	MYO3 in ABP1
11	27	2099	0.841	NA	1	SC pH6	74	1	SDC25_17W in ABP1
11	29	2087	0.8984	NA	1	SC pH6	74	1	RVS167 in ABP1
11	8	2063	0.8796	NA	1	SC pH6	74	1	CDC25 in ABP1
12	13	2087	0.866	NA	1	SC pH6	74	1	DBNL in ABP1
12	14	2165	0.8427	NA	1	SC pH6	74	1	HCLS1 in ABP1
12	15	2022	0.9284	NA	1	SC pH6	74	1	SDC25_17W in ABP1
12	16	2206	0.8723	NA	1	SC pH6	74	1	PEX13 in ABP1
12	25	2013	0.9204	NA	1	SC pH6	74	1	HOF1 in ABP1
13	13	1975	0.9225	NA	1	SC pH6	74	1	SLA1-3 in ABP1
13	16	2098	0.9057	NA	1	SC pH6	74	1	ABP1 KO
13	19	2123	0.9051	NA	1	SC pH6	74	1	RVS167 in ABP1
13	30	2021	0.87	NA	1	SC pH6	74	1	ABP1 KO
14	12	1848	0.8307	NA	1	SC pH6	74	1	YSC84 in ABP1
14	23	2184	0.8809	NA	1	SC pH6	74	1	CDC25 in ABP1
14	30	1995	0.888	NA	1	SC pH6	74	1	SLA1-1 in ABP1
15	19	2268	0.8566	NA	1	SC pH6	74	1	LSB3 in ABP1
15	24	2084	0.8765	NA	1	SC pH6	74	1	MYO5 in ABP1
15	30	1977	0.9013	NA	1	SC pH6	74	1	SLA1-3 in ABP1
15	4	1917	0.9436	NA	1	SC pH6	74	1	RVS167 in ABP1
15	8	2046	0.864	NA	1	SC pH6	74	1	ABP1 in ABP1
16	16	1981	0.9058	NA	1	SC pH6	74	1	CYK3 in ABP1
16	18	2019	0.927	NA	1	SC pH6	74	1	BZZ1-1 in ABP1
16	20	1926	0.9153	NA	1	SC pH6	74	1	HCLS1 in ABP1
16	21	2083	0.9055	NA	1	SC pH6	74	1	YSC84 in ABP1
16	22	2098	0.8809	NA	1	SC pH6	74	1	BEM1-1 in ABP1
16	7	2084	0.8885	NA	1	SC pH6	74	1	SDC25_17W in ABP1
16	8	2069	0.8313	NA	1	SC pH6	74	1	ABP1 Deleted
17	12	1863	0.8945	NA	1	SC pH6	74	1	MYO5 in ABP1
17	16	2038	0.8773	NA	1	SC pH6	74	1	RVS167 in ABP1
17	20	2006	0.8357	NA	1	SC pH6	74	1	HSE1 in ABP1
17	22	2138	0.8896	NA	1	SC pH6	74	1	LSB1 in ABP1
17	26	1966	0.869	NA	1	SC pH6	74	1	HSE1 in ABP1
17	6	1870	0.8861	NA	1	SC pH6	74	1	MYO3 in ABP1
18	15	1948	0.8706	NA	1	SC pH6	74	1	BEM1-1 in ABP1
18	19	2045	0.8694	NA	1	SC pH6	74	1	CDC25 in ABP1
18	22	2140	0.8737	NA	1	SC pH6	74	1	NBP2 in ABP1
18	25	1884	0.9342	NA	1	SC pH6	74	1	HCLS1 in ABP1
18	26	2130	0.8639	NA	1	SC pH6	74	1	YSC84 in ABP1
18	3	1774	0.9227	NA	1	SC pH6	74	1	BUD14 in ABP1
19	15	1923	0.93	NA	1	SC pH6	74	1	HSE1 in ABP1
19	18	1877	0.9172	NA	1	SC pH6	74	1	MYO5 in ABP1
19	20	2026	0.9172	NA	1	SC pH6	74	1	HOF1 in ABP1
19	21	1971	0.9272	NA	1	SC pH6	74	1	SLA1-3 in ABP1
19	29	2055	0.9021	NA	1	SC pH6	74	1	BOI2 in ABP1
19	30	2048	0.8964	NA	1	SC pH6	74	1	SHO1 in ABP1
19	4	2003	0.8926	NA	1	SC pH6	74	1	FUS1 in ABP1
19	9	1875	0.9134	NA	1	SC pH6	74	1	BEM1-1 in ABP1
20	11	2086	0.9042	NA	1	SC pH6	74	1	SLA1-2 in ABP1
20	19	2025	0.9205	NA	1	SC pH6	74	1	ABP1 Deleted
20	24	2129	0.8611	NA	1	SC pH6	74	1	SLA1-3 in ABP1
20	27	2006	0.9092	NA	1	SC pH6	74	1	ABP1
20	3	2049	0.8969	NA	1	SC pH6	74	1	HCLS1 in ABP1
21	26	2149	0.9038	NA	1	SC pH6	74	1	HOF1 in ABP1
21	6	1943	0.9301	NA	1	SC pH6	74	1	YSC84 in ABP1
22	27	2082	0.8816	NA	1	SC pH6	74	1	LSB1 in ABP1
22	3	2007	0.9086	NA	1	SC pH6	74	1	DBNL in ABP1
22	6	1889	0.9069	NA	1	SC pH6	74	1	HSE1 in ABP1
23	12	2143	0.9039	NA	1	SC pH6	74	1	ABP1 in ABP1
23	16	1988	0.8642	NA	1	SC pH6	74	1	CTTN in ABP1
23	27	2179	0.8847	NA	1	SC pH6	74	1	ABP1 Deleted
23	28	1978	0.9173	NA	1	SC pH6	74	1	CDC25 in ABP1
23	30	1860	0.8995	NA	1	SC pH6	74	1	HCLS1 in ABP1
24	11	2019	0.914	NA	1	SC pH6	74	1	HOF1 in ABP1
24	22	2030	0.919	NA	1	SC pH6	74	1	CTTN in ABP1
24	24	1972	0.8607	NA	1	SC pH6	74	1	PEX13 in ABP1
24	29	1804	0.8826	NA	1	SC pH6	74	1	BUD14 in ABP1
24	5	1727	0.9348	NA	1	SC pH6	74	1	MYO5 in ABP1
24	6	1926	0.8996	NA	1	SC pH6	74	1	PIN3 in ABP1
25	4	2110	0.9172	NA	1	SC pH6	74	1	BOI2 in ABP1
26	11	2025	0.9364	NA	1	SC pH6	74	1	LSB1 in ABP1
26	16	1957	0.8686	NA	1	SC pH6	74	1	LSB1 in ABP1
26	19	1955	0.9224	NA	1	SC pH6	74	1	BZZ1-2 in ABP1
26	23	1901	0.8717	NA	1	SC pH6	74	1	MYO3 in ABP1
26	30	2001	0.8943	NA	1	SC pH6	74	1	BOI1 in ABP1
26	5	1779	0.9143	NA	1	SC pH6	74	1	LSB1 in ABP1
26	6	1975	0.9319	NA	1	SC pH6	74	1	NBP2 in ABP1
26	9	1917	0.9176	NA	1	SC pH6	74	1	HSE1 in ABP1
27	21	2198	0.9034	NA	1	SC pH6	74	1	PIN3 in ABP1
27	29	1901	0.9127	NA	1	SC pH6	74	1	FUS1 in ABP1
28	16	2042	0.9153	NA	1	SC pH6	74	1	ABP1
29	13	2024	0.9163	NA	1	SC pH6	74	1	SLA1-2 in ABP1
29	24	2055	0.9147	NA	1	SC pH6	74	1	BEM1-2 in ABP1
29	25	2105	0.8818	NA	1	SC pH6	74	1	HSE1 in ABP1
29	26	2043	0.9057	NA	1	SC pH6	74	1	LSB3 in ABP1
3	10	2450	0.8828	NA	1	SC pH6	74	1	SLA1-3 in ABP1
3	3	1978	0.884	NA	1	SC pH6	74	1	ABP1 Deleted
30	21	1955	0.8763	NA	1	SC pH6	74	1	SLA1-1 in ABP1
30	30	1702	0.9171	NA	1	SC pH6	74	1	BBC1 in ABP1
30	6	1957	0.8922	NA	1	SC pH6	74	1	BZZ1-1 in ABP1
31	12	1919	0.9281	NA	1	SC pH6	74	1	NBP2 in ABP1
31	5	1844	0.8774	NA	1	SC pH6	74	1	SLA1-2 in ABP1
32	10	1949	0.886	NA	1	SC pH6	74	1	PIN3 in ABP1
32	18	2252	0.8775	NA	1	SC pH6	74	1	NBP2 in ABP1
32	19	2193	0.8821	NA	1	SC pH6	74	1	PEX13 in ABP1
32	23	2143	0.91	NA	1	SC pH6	74	1	SDC25_17W in ABP1
32	29	1744	0.8935	NA	1	SC pH6	74	1	BEM1-1 in ABP1
32	4	1899	0.887	NA	1	SC pH6	74	1	SHO1 in ABP1
32	5	1928	0.879	NA	1	SC pH6	74	1	ABP1 KO
32	8	2013	0.9242	NA	1	SC pH6	74	1	SDC25_17W in ABP1
33	11	2112	0.8933	NA	1	SC pH6	74	1	BEM1-2 in ABP1
33	17	2173	0.9052	NA	1	SC pH6	74	1	ABP1
33	25	2065	0.918	NA	1	SC pH6	74	1	SHO1 in ABP1
33	7	2039	0.905	NA	1	SC pH6	74	1	LSB3 in ABP1
33	9	2356	0.9291	NA	1	SC pH6	74	1	FUS1 in ABP1
34	13	1999	0.9243	NA	1	SC pH6	74	1	BOI1 in ABP1
34	15	2062	0.8913	NA	1	SC pH6	74	1	FUS1 in ABP1
34	20	2194	0.8874	NA	1	SC pH6	74	1	FUS1 in ABP1
34	29	1870	0.9137	NA	1	SC pH6	74	1	BZZ1-1 in ABP1
34	3	1950	0.8864	NA	1	SC pH6	74	1	HOF1 in ABP1
34	4	2049	0.8701	NA	1	SC pH6	74	1	CTTN in ABP1
35	10	2147	0.9117	NA	1	SC pH6	74	1	BZZ1-1 in ABP1
35	13	2248	0.8591	NA	1	SC pH6	74	1	BZZ1-2 in ABP1
35	23	2053	0.896	NA	1	SC pH6	74	1	BZZ1-1 in ABP1
36	11	2176	0.8919	NA	1	SC pH6	74	1	HCLS1 in ABP1
36	15	2071	0.9218	NA	1	SC pH6	74	1	BUD14 in ABP1
36	18	2232	0.8367	NA	1	SC pH6	74	1	SHO1 in ABP1
36	21	2157	0.8676	NA	1	SC pH6	74	1	CYK3 in ABP1
36	28	2181	0.894	NA	1	SC pH6	74	1	ABP1 in ABP1
37	10	1984	0.9174	NA	1	SC pH6	74	1	DBNL in ABP1
37	16	2231	0.8949	NA	1	SC pH6	74	1	HOF1 in ABP1
37	21	2028	0.8766	NA	1	SC pH6	74	1	ABP1 in ABP1
38	18	2288	0.8858	NA	1	SC pH6	74	1	SDC25_17W in ABP1
38	3	1978	0.9266	NA	1	SC pH6	74	1	CYK3 in ABP1
38	4	1941	0.8838	NA	1	SC pH6	74	1	SLA1-1 in ABP1
39	11	1907	0.9156	NA	1	SC pH6	74	1	SLA1-1 in ABP1
39	19	1933	0.8875	NA	1	SC pH6	74	1	DBNL in ABP1
39	21	2076	0.9124	NA	1	SC pH6	74	1	BZZ1-2 in ABP1
39	30	1710	0.8542	NA	1	SC pH6	74	1	CYK3 in ABP1
39	8	2049	0.8969	NA	1	SC pH6	74	1	CTTN in ABP1
39	9	2066	0.8955	NA	1	SC pH6	74	1	RVS167 in ABP1
4	9	2096	0.8911	NA	1	SC pH6	74	1	BZZ1-2 in ABP1
40	25	1914	0.9352	NA	1	SC pH6	74	1	RVS167 in ABP1
40	26	1945	0.902	NA	1	SC pH6	74	1	SLA1-2 in ABP1
40	5	2041	0.897	NA	1	SC pH6	74	1	CDC25 in ABP1
41	16	2213	0.8951	NA	1	SC pH6	74	1	LSB3 in ABP1
41	17	1991	0.8775	NA	1	SC pH6	74	1	MYO3 in ABP1
41	19	2095	0.9133	NA	1	SC pH6	74	1	BOI2 in ABP1
41	24	1898	0.8993	NA	1	SC pH6	74	1	DBNL in ABP1
41	27	1966	0.921	NA	1	SC pH6	74	1	DBNL in ABP1
41	3	2020	0.8696	NA	1	SC pH6	74	1	BOI1 in ABP1
41	6	1945	0.9058	NA	1	SC pH6	74	1	BEM1-2 in ABP1
42	13	1980	0.9	NA	1	SC pH6	74	1	BEM1-2 in ABP1
42	14	1983	0.9105	NA	1	SC pH6	74	1	BZZ1-1 in ABP1
42	21	1925	0.889	NA	1	SC pH6	74	1	SLA1-2 in ABP1
42	27	2012	0.8842	NA	1	SC pH6	74	1	CTTN in ABP1
42	7	1881	0.8515	NA	1	SC pH6	74	1	BOI1 in ABP1
43	15	2155	0.9115	NA	1	SC pH6	74	1	PIN3 in ABP1
43	24	2141	0.8919	NA	1	SC pH6	74	1	PIN3 in ABP1
43	25	1916	0.9172	NA	1	SC pH6	74	1	BUD14 in ABP1
43	28	1887	0.8725	NA	1	SC pH6	74	1	PEX13 in ABP1
43	5	2026	0.9055	NA	1	SC pH6	74	1	SLA1-3 in ABP1
44	12	2128	0.8925	NA	1	SC pH6	74	1	SLA1-1 in ABP1
44	13	2090	0.8997	NA	1	SC pH6	74	1	ABP1 Deleted
44	16	2176	0.8719	NA	1	SC pH6	74	1	BBC1 in ABP1
44	17	2069	0.8846	NA	1	SC pH6	74	1	LSB1 in ABP1
44	19	2065	0.8804	NA	1	SC pH6	74	1	BOI1 in ABP1
44	25	1998	0.9082	NA	1	SC pH6	74	1	BOI2 in ABP1
44	26	1964	0.8928	NA	1	SC pH6	74	1	BZZ1-2 in ABP1
44	6	2073	0.9022	NA	1	SC pH6	74	1	BBC1 in ABP1
45	11	2236	0.89	NA	1	SC pH6	74	1	SHO1 in ABP1
45	18	2214	0.8837	NA	1	SC pH6	74	1	BEM1-1 in ABP1
45	28	2048	0.9337	NA	1	SC pH6	74	1	MYO3 in ABP1
45	7	2097	0.8855	NA	1	SC pH6	74	1	BBC1 in ABP1
46	18	2572	0.8752	NA	1	SC pH6	74	1	ABP1 KO
46	29	2137	0.8963	NA	1	SC pH6	74	1	MYO5 in ABP1
46	9	2357	0.9115	NA	1	SC pH6	74	1	BUD14 in ABP1
5	24	2187	0.8591	NA	1	SC pH6	74	1	ABP1
6	11	2032	0.8688	NA	1	SC pH6	74	1	ABP1 KO
6	14	2230	0.9316	NA	1	SC pH6	74	1	CDC25 in ABP1
6	16	2299	0.9176	NA	1	SC pH6	74	1	YSC84 in ABP1
6	19	2237	0.9108	NA	1	SC pH6	74	1	ABP1 in ABP1
6	22	2343	0.9036	NA	1	SC pH6	74	1	BBC1 in ABP1
6	3	1994	0.8938	NA	1	SC pH6	74	1	BEM1-1 in ABP1
6	30	2223	0.9051	NA	1	SC pH6	74	1	BEM1-2 in ABP1
6	8	2211	0.9211	NA	1	SC pH6	74	1	NBP2 in ABP1
7	21	2292	0.8679	NA	1	SC pH6	74	1	CYK3 in ABP1
7	25	2072	0.9095	NA	1	SC pH6	74	1	YSC84 in ABP1
7	26	2197	0.903	NA	1	SC pH6	74	1	BOI1 in ABP1
7	3	2072	0.8764	NA	1	SC pH6	74	1	ABP1
7	5	2191	0.933	NA	1	SC pH6	74	1	LSB3 in ABP1
8	10	2000	0.8729	NA	1	SC pH6	74	1	PEX13 in ABP1
8	11	2025	0.9297	NA	1	SC pH6	74	1	BOI2 in ABP1
8	18	2240	0.9146	NA	1	SC pH6	74	1	SLA1-2 in ABP1
8	21	2211	0.9027	NA	1	SC pH6	74	1	BUD14 in ABP1
8	23	2175	0.8773	NA	1	SC pH6	74	1	FUS1 in ABP1
8	24	2156	0.9192	NA	1	SC pH6	74	1	LSB3 in ABP1
8	25	2050	0.8886	NA	1	SC pH6	74	1	ABP1 Deleted
8	7	2004	0.9136	NA	1	SC pH6	74	1	ABP1 in ABP1
9	11	2132	0.9064	NA	1	SC pH6	74	1	MYO5 in ABP1
9	12	1881	0.8977	NA	1	SC pH6	74	1	MYO3 in ABP1
9	25	2146	0.8821	NA	1	SC pH6	74	1	ABP1 KO
9	26	2085	0.8546	NA	1	SC pH6	74	1	SLA1-1 in ABP1
9	28	2080	0.9104	NA	1	SC pH6	74	1	NBP2 in ABP1
9	5	2002	0.9063	NA	1	SC pH6	74	1	BZZ1-2 in ABP1
10	10	2095	0.917	NA	2	Cycloheximide 0.05 uM	74	1	CYK3 in ABP1
10	12	2142	0.8923	NA	2	Cycloheximide 0.05 uM	74	1	ABP1
10	13	2130	0.8898	NA	2	Cycloheximide 0.05 uM	74	1	BOI2 in ABP1
10	14	2217	0.8463	NA	2	Cycloheximide 0.05 uM	74	1	SHO1 in ABP1
10	18	2396	0.891	NA	2	Cycloheximide 0.05 uM	74	1	BBC1 in ABP1
10	19	2258	0.8606	NA	2	Cycloheximide 0.05 uM	74	1	CTTN in ABP1
10	21	2190	0.9087	NA	2	Cycloheximide 0.05 uM	74	1	BEM1-2 in ABP1
10	28	2256	0.8897	NA	2	Cycloheximide 0.05 uM	74	1	PIN3 in ABP1
10	5	2165	0.9257	NA	2	Cycloheximide 0.05 uM	74	1	PEX13 in ABP1
11	15	2018	0.9359	NA	2	Cycloheximide 0.05 uM	74	1	MYO3 in ABP1
11	27	2109	0.8506	NA	2	Cycloheximide 0.05 uM	74	1	SDC25_17W in ABP1
11	29	2270	0.8698	NA	2	Cycloheximide 0.05 uM	74	1	RVS167 in ABP1
11	8	2058	0.9198	NA	2	Cycloheximide 0.05 uM	74	1	CDC25 in ABP1
12	13	2102	0.8926	NA	2	Cycloheximide 0.05 uM	74	1	DBNL in ABP1
12	14	2178	0.8952	NA	2	Cycloheximide 0.05 uM	74	1	HCLS1 in ABP1
12	15	2044	0.8799	NA	2	Cycloheximide 0.05 uM	74	1	SDC25_17W in ABP1
12	16	2131	0.8877	NA	2	Cycloheximide 0.05 uM	74	1	PEX13 in ABP1
12	25	2167	0.8602	NA	2	Cycloheximide 0.05 uM	74	1	HOF1 in ABP1
13	13	2044	0.8631	NA	2	Cycloheximide 0.05 uM	74	1	SLA1-3 in ABP1
13	16	2087	0.8923	NA	2	Cycloheximide 0.05 uM	74	1	ABP1 KO
13	19	2134	0.889	NA	2	Cycloheximide 0.05 uM	74	1	RVS167 in ABP1
13	30	1945	0.931	NA	2	Cycloheximide 0.05 uM	74	1	ABP1 KO
14	12	1838	0.8862	NA	2	Cycloheximide 0.05 uM	74	1	YSC84 in ABP1
14	23	2289	0.9146	NA	2	Cycloheximide 0.05 uM	74	1	CDC25 in ABP1
14	30	2062	0.8887	NA	2	Cycloheximide 0.05 uM	74	1	SLA1-1 in ABP1
15	19	2240	0.8834	NA	2	Cycloheximide 0.05 uM	74	1	LSB3 in ABP1
15	24	2078	0.9159	NA	2	Cycloheximide 0.05 uM	74	1	MYO5 in ABP1
15	30	2104	0.8909	NA	2	Cycloheximide 0.05 uM	74	1	SLA1-3 in ABP1
15	4	2258	0.9194	NA	2	Cycloheximide 0.05 uM	74	1	RVS167 in ABP1
15	8	2160	0.8598	NA	2	Cycloheximide 0.05 uM	74	1	ABP1 in ABP1
16	16	2051	0.889	NA	2	Cycloheximide 0.05 uM	74	1	CYK3 in ABP1
16	18	2160	0.8878	NA	2	Cycloheximide 0.05 uM	74	1	BZZ1-1 in ABP1
16	20	2065	0.872	NA	2	Cycloheximide 0.05 uM	74	1	HCLS1 in ABP1
16	21	2242	0.9128	NA	2	Cycloheximide 0.05 uM	74	1	YSC84 in ABP1
16	22	2158	0.8762	NA	2	Cycloheximide 0.05 uM	74	1	BEM1-1 in ABP1
16	7	2138	0.8932	NA	2	Cycloheximide 0.05 uM	74	1	SDC25_17W in ABP1
16	8	2180	0.9169	NA	2	Cycloheximide 0.05 uM	74	1	ABP1 Deleted
17	12	2067	0.8838	NA	2	Cycloheximide 0.05 uM	74	1	MYO5 in ABP1
17	16	2132	0.9003	NA	2	Cycloheximide 0.05 uM	74	1	RVS167 in ABP1
17	20	2145	0.9171	NA	2	Cycloheximide 0.05 uM	74	1	HSE1 in ABP1
17	22	2165	0.9283	NA	2	Cycloheximide 0.05 uM	74	1	LSB1 in ABP1
17	26	2109	0.845	NA	2	Cycloheximide 0.05 uM	74	1	HSE1 in ABP1
17	6	1987	0.9085	NA	2	Cycloheximide 0.05 uM	74	1	MYO3 in ABP1
18	15	2082	0.9025	NA	2	Cycloheximide 0.05 uM	74	1	BEM1-1 in ABP1
18	19	1813	0.899	NA	2	Cycloheximide 0.05 uM	74	1	CDC25 in ABP1
18	22	2113	0.8661	NA	2	Cycloheximide 0.05 uM	74	1	NBP2 in ABP1
18	25	1924	0.9078	NA	2	Cycloheximide 0.05 uM	74	1	HCLS1 in ABP1
18	26	2169	0.8748	NA	2	Cycloheximide 0.05 uM	74	1	YSC84 in ABP1
18	3	1999	0.8836	NA	2	Cycloheximide 0.05 uM	74	1	BUD14 in ABP1
19	15	2024	0.932	NA	2	Cycloheximide 0.05 uM	74	1	HSE1 in ABP1
19	18	2004	0.9046	NA	2	Cycloheximide 0.05 uM	74	1	MYO5 in ABP1
19	20	2234	0.927	NA	2	Cycloheximide 0.05 uM	74	1	HOF1 in ABP1
19	21	2137	0.8562	NA	2	Cycloheximide 0.05 uM	74	1	SLA1-3 in ABP1
19	29	1964	0.9173	NA	2	Cycloheximide 0.05 uM	74	1	BOI2 in ABP1
19	30	1923	0.8982	NA	2	Cycloheximide 0.05 uM	74	1	SHO1 in ABP1
19	4	2025	0.8717	NA	2	Cycloheximide 0.05 uM	74	1	FUS1 in ABP1
19	9	1981	0.8968	NA	2	Cycloheximide 0.05 uM	74	1	BEM1-1 in ABP1
20	11	2016	0.9283	NA	2	Cycloheximide 0.05 uM	74	1	SLA1-2 in ABP1
20	19	2159	0.8909	NA	2	Cycloheximide 0.05 uM	74	1	ABP1 Deleted
20	24	2144	0.8957	NA	2	Cycloheximide 0.05 uM	74	1	SLA1-3 in ABP1
20	27	1931	0.8982	NA	2	Cycloheximide 0.05 uM	74	1	ABP1
20	3	2274	0.9051	NA	2	Cycloheximide 0.05 uM	74	1	HCLS1 in ABP1
21	26	2111	0.8794	NA	2	Cycloheximide 0.05 uM	74	1	HOF1 in ABP1
21	6	2090	0.8707	NA	2	Cycloheximide 0.05 uM	74	1	YSC84 in ABP1
22	27	2107	0.9223	NA	2	Cycloheximide 0.05 uM	74	1	LSB1 in ABP1
22	3	2157	0.8666	NA	2	Cycloheximide 0.05 uM	74	1	DBNL in ABP1
22	6	2017	0.8718	NA	2	Cycloheximide 0.05 uM	74	1	HSE1 in ABP1
23	12	2147	0.8708	NA	2	Cycloheximide 0.05 uM	74	1	ABP1 in ABP1
23	16	2189	0.8747	NA	2	Cycloheximide 0.05 uM	74	1	CTTN in ABP1
23	27	2094	0.8964	NA	2	Cycloheximide 0.05 uM	74	1	ABP1 Deleted
23	28	2058	0.9008	NA	2	Cycloheximide 0.05 uM	74	1	CDC25 in ABP1
23	30	1815	0.8651	NA	2	Cycloheximide 0.05 uM	74	1	HCLS1 in ABP1
24	11	2062	0.8475	NA	2	Cycloheximide 0.05 uM	74	1	HOF1 in ABP1
24	22	2230	0.8713	NA	2	Cycloheximide 0.05 uM	74	1	CTTN in ABP1
24	24	2074	0.9232	NA	2	Cycloheximide 0.05 uM	74	1	PEX13 in ABP1
24	29	1773	0.9152	NA	2	Cycloheximide 0.05 uM	74	1	BUD14 in ABP1
24	5	1915	0.8767	NA	2	Cycloheximide 0.05 uM	74	1	MYO5 in ABP1
24	6	2137	0.8843	NA	2	Cycloheximide 0.05 uM	74	1	PIN3 in ABP1
25	4	2098	0.8884	NA	2	Cycloheximide 0.05 uM	74	1	BOI2 in ABP1
26	11	2146	0.8855	NA	2	Cycloheximide 0.05 uM	74	1	LSB1 in ABP1
26	16	2074	0.8501	NA	2	Cycloheximide 0.05 uM	74	1	LSB1 in ABP1
26	19	2121	0.9068	NA	2	Cycloheximide 0.05 uM	74	1	BZZ1-2 in ABP1
26	23	1993	0.9404	NA	2	Cycloheximide 0.05 uM	74	1	MYO3 in ABP1
26	30	1931	0.9084	NA	2	Cycloheximide 0.05 uM	74	1	BOI1 in ABP1
26	5	1919	0.9093	NA	2	Cycloheximide 0.05 uM	74	1	LSB1 in ABP1
26	6	2152	0.9077	NA	2	Cycloheximide 0.05 uM	74	1	NBP2 in ABP1
26	9	2057	0.8855	NA	2	Cycloheximide 0.05 uM	74	1	HSE1 in ABP1
27	21	2180	0.8996	NA	2	Cycloheximide 0.05 uM	74	1	PIN3 in ABP1
27	29	1999	0.9178	NA	2	Cycloheximide 0.05 uM	74	1	FUS1 in ABP1
28	16	2094	0.8607	NA	2	Cycloheximide 0.05 uM	74	1	ABP1
29	13	2005	0.8812	NA	2	Cycloheximide 0.05 uM	74	1	SLA1-2 in ABP1
29	24	2028	0.9027	NA	2	Cycloheximide 0.05 uM	74	1	BEM1-2 in ABP1
29	25	2081	0.8635	NA	2	Cycloheximide 0.05 uM	74	1	HSE1 in ABP1
29	26	2006	0.8929	NA	2	Cycloheximide 0.05 uM	74	1	LSB3 in ABP1
3	10	2499	0.8461	NA	2	Cycloheximide 0.05 uM	74	1	SLA1-3 in ABP1
3	3	1991	0.8961	NA	2	Cycloheximide 0.05 uM	74	1	ABP1 Deleted
30	21	2134	0.8723	NA	2	Cycloheximide 0.05 uM	74	1	SLA1-1 in ABP1
30	30	1703	0.8981	NA	2	Cycloheximide 0.05 uM	74	1	BBC1 in ABP1
30	6	2114	0.8891	NA	2	Cycloheximide 0.05 uM	74	1	BZZ1-1 in ABP1
31	12	2012	0.8721	NA	2	Cycloheximide 0.05 uM	74	1	NBP2 in ABP1
31	5	1986	0.9054	NA	2	Cycloheximide 0.05 uM	74	1	SLA1-2 in ABP1
32	10	2082	0.9061	NA	2	Cycloheximide 0.05 uM	74	1	PIN3 in ABP1
32	18	2175	0.8739	NA	2	Cycloheximide 0.05 uM	74	1	NBP2 in ABP1
32	19	2168	0.9118	NA	2	Cycloheximide 0.05 uM	74	1	PEX13 in ABP1
32	23	2125	0.9237	NA	2	Cycloheximide 0.05 uM	74	1	SDC25_17W in ABP1
32	29	1873	0.8928	NA	2	Cycloheximide 0.05 uM	74	1	BEM1-1 in ABP1
32	4	1967	0.9253	NA	2	Cycloheximide 0.05 uM	74	1	SHO1 in ABP1
32	5	2019	0.9113	NA	2	Cycloheximide 0.05 uM	74	1	ABP1 KO
32	8	2077	0.8628	NA	2	Cycloheximide 0.05 uM	74	1	SDC25_17W in ABP1
33	11	1917	0.874	NA	2	Cycloheximide 0.05 uM	74	1	BEM1-2 in ABP1
33	17	2139	0.9083	NA	2	Cycloheximide 0.05 uM	74	1	ABP1
33	25	2104	0.8814	NA	2	Cycloheximide 0.05 uM	74	1	SHO1 in ABP1
33	7	2189	0.8948	NA	2	Cycloheximide 0.05 uM	74	1	LSB3 in ABP1
33	9	2476	0.9034	NA	2	Cycloheximide 0.05 uM	74	1	FUS1 in ABP1
34	13	2040	0.93	NA	2	Cycloheximide 0.05 uM	74	1	BOI1 in ABP1
34	15	2130	0.902	NA	2	Cycloheximide 0.05 uM	74	1	FUS1 in ABP1
34	20	2138	0.8454	NA	2	Cycloheximide 0.05 uM	74	1	FUS1 in ABP1
34	29	1863	0.9142	NA	2	Cycloheximide 0.05 uM	74	1	BZZ1-1 in ABP1
34	3	1991	0.8775	NA	2	Cycloheximide 0.05 uM	74	1	HOF1 in ABP1
34	4	2175	0.9148	NA	2	Cycloheximide 0.05 uM	74	1	CTTN in ABP1
35	10	1997	0.8802	NA	2	Cycloheximide 0.05 uM	74	1	BZZ1-1 in ABP1
35	13	2125	0.8604	NA	2	Cycloheximide 0.05 uM	74	1	BZZ1-2 in ABP1
35	23	2102	0.8674	NA	2	Cycloheximide 0.05 uM	74	1	BZZ1-1 in ABP1
36	11	2061	0.8703	NA	2	Cycloheximide 0.05 uM	74	1	HCLS1 in ABP1
36	15	2122	0.8526	NA	2	Cycloheximide 0.05 uM	74	1	BUD14 in ABP1
36	18	2214	0.8618	NA	2	Cycloheximide 0.05 uM	74	1	SHO1 in ABP1
36	21	2212	0.8453	NA	2	Cycloheximide 0.05 uM	74	1	CYK3 in ABP1
36	28	2041	0.9122	NA	2	Cycloheximide 0.05 uM	74	1	ABP1 in ABP1
37	10	2096	0.9059	NA	2	Cycloheximide 0.05 uM	74	1	DBNL in ABP1
37	16	2155	0.8833	NA	2	Cycloheximide 0.05 uM	74	1	HOF1 in ABP1
37	21	2136	0.9169	NA	2	Cycloheximide 0.05 uM	74	1	ABP1 in ABP1
38	18	2173	0.9027	NA	2	Cycloheximide 0.05 uM	74	1	SDC25_17W in ABP1
38	3	2017	0.889	NA	2	Cycloheximide 0.05 uM	74	1	CYK3 in ABP1
38	4	2056	0.8974	NA	2	Cycloheximide 0.05 uM	74	1	SLA1-1 in ABP1
39	11	2064	0.8947	NA	2	Cycloheximide 0.05 uM	74	1	SLA1-1 in ABP1
39	19	2156	0.9017	NA	2	Cycloheximide 0.05 uM	74	1	DBNL in ABP1
39	21	2132	0.9003	NA	2	Cycloheximide 0.05 uM	74	1	BZZ1-2 in ABP1
39	30	1844	0.9076	NA	2	Cycloheximide 0.05 uM	74	1	CYK3 in ABP1
39	8	2128	0.9124	NA	2	Cycloheximide 0.05 uM	74	1	CTTN in ABP1
39	9	2073	0.9292	NA	2	Cycloheximide 0.05 uM	74	1	RVS167 in ABP1
4	9	2190	0.8952	NA	2	Cycloheximide 0.05 uM	74	1	BZZ1-2 in ABP1
40	25	2078	0.8565	NA	2	Cycloheximide 0.05 uM	74	1	RVS167 in ABP1
40	26	1936	0.9201	NA	2	Cycloheximide 0.05 uM	74	1	SLA1-2 in ABP1
40	5	2055	0.9057	NA	2	Cycloheximide 0.05 uM	74	1	CDC25 in ABP1
41	16	2049	0.912	NA	2	Cycloheximide 0.05 uM	74	1	LSB3 in ABP1
41	17	2050	0.8825	NA	2	Cycloheximide 0.05 uM	74	1	MYO3 in ABP1
41	19	2087	0.8636	NA	2	Cycloheximide 0.05 uM	74	1	BOI2 in ABP1
41	24	2007	0.915	NA	2	Cycloheximide 0.05 uM	74	1	DBNL in ABP1
41	27	1975	0.9225	NA	2	Cycloheximide 0.05 uM	74	1	DBNL in ABP1
41	3	1959	0.9243	NA	2	Cycloheximide 0.05 uM	74	1	BOI1 in ABP1
41	6	2036	0.91	NA	2	Cycloheximide 0.05 uM	74	1	BEM1-2 in ABP1
42	13	1969	0.9224	NA	2	Cycloheximide 0.05 uM	74	1	BEM1-2 in ABP1
42	14	2142	0.8663	NA	2	Cycloheximide 0.05 uM	74	1	BZZ1-1 in ABP1
42	21	2013	0.8836	NA	2	Cycloheximide 0.05 uM	74	1	SLA1-2 in ABP1
42	27	2152	0.9138	NA	2	Cycloheximide 0.05 uM	74	1	CTTN in ABP1
42	7	1979	0.9151	NA	2	Cycloheximide 0.05 uM	74	1	BOI1 in ABP1
43	15	2110	0.8731	NA	2	Cycloheximide 0.05 uM	74	1	PIN3 in ABP1
43	24	2169	0.8985	NA	2	Cycloheximide 0.05 uM	74	1	PIN3 in ABP1
43	25	2067	0.911	NA	2	Cycloheximide 0.05 uM	74	1	BUD14 in ABP1
43	28	1937	0.8831	NA	2	Cycloheximide 0.05 uM	74	1	PEX13 in ABP1
43	5	2142	0.9132	NA	2	Cycloheximide 0.05 uM	74	1	SLA1-3 in ABP1
44	12	2446	0.8521	NA	2	Cycloheximide 0.05 uM	74	1	SLA1-1 in ABP1
44	13	2150	0.8568	NA	2	Cycloheximide 0.05 uM	74	1	ABP1 Deleted
44	16	2187	0.905	NA	2	Cycloheximide 0.05 uM	74	1	BBC1 in ABP1
44	17	2223	0.9076	NA	2	Cycloheximide 0.05 uM	74	1	LSB1 in ABP1
44	19	2202	0.9173	NA	2	Cycloheximide 0.05 uM	74	1	BOI1 in ABP1
44	25	2024	0.9072	NA	2	Cycloheximide 0.05 uM	74	1	BOI2 in ABP1
44	26	2056	0.928	NA	2	Cycloheximide 0.05 uM	74	1	BZZ1-2 in ABP1
44	6	2140	0.8416	NA	2	Cycloheximide 0.05 uM	74	1	BBC1 in ABP1
45	11	2378	0.8824	NA	2	Cycloheximide 0.05 uM	74	1	SHO1 in ABP1
45	18	2351	0.8927	NA	2	Cycloheximide 0.05 uM	74	1	BEM1-1 in ABP1
45	28	2080	0.8929	NA	2	Cycloheximide 0.05 uM	74	1	MYO3 in ABP1
45	7	2333	0.8406	NA	2	Cycloheximide 0.05 uM	74	1	BBC1 in ABP1
46	18	2774	0.8899	NA	2	Cycloheximide 0.05 uM	74	1	ABP1 KO
46	29	2438	0.9057	NA	2	Cycloheximide 0.05 uM	74	1	MYO5 in ABP1
46	9	2442	0.8486	NA	2	Cycloheximide 0.05 uM	74	1	BUD14 in ABP1
5	24	2444	0.8941	NA	2	Cycloheximide 0.05 uM	74	1	ABP1
6	11	2036	0.8646	NA	2	Cycloheximide 0.05 uM	74	1	ABP1 KO
6	14	2470	0.8789	NA	2	Cycloheximide 0.05 uM	74	1	CDC25 in ABP1
6	16	2323	0.9272	NA	2	Cycloheximide 0.05 uM	74	1	YSC84 in ABP1
6	19	2506	0.8839	NA	2	Cycloheximide 0.05 uM	74	1	ABP1 in ABP1
6	22	2547	0.9143	NA	2	Cycloheximide 0.05 uM	74	1	BBC1 in ABP1
6	3	2005	0.8987	NA	2	Cycloheximide 0.05 uM	74	1	BEM1-1 in ABP1
6	30	2389	0.8302	NA	2	Cycloheximide 0.05 uM	74	1	BEM1-2 in ABP1
6	8	2214	0.893	NA	2	Cycloheximide 0.05 uM	74	1	NBP2 in ABP1
7	21	2499	0.9028	NA	2	Cycloheximide 0.05 uM	74	1	CYK3 in ABP1
7	25	2155	0.9151	NA	2	Cycloheximide 0.05 uM	74	1	YSC84 in ABP1
7	26	2289	0.9027	NA	2	Cycloheximide 0.05 uM	74	1	BOI1 in ABP1
7	3	2137	0.8725	NA	2	Cycloheximide 0.05 uM	74	1	ABP1
7	5	2519	0.8646	NA	2	Cycloheximide 0.05 uM	74	1	LSB3 in ABP1
8	10	2135	0.9318	NA	2	Cycloheximide 0.05 uM	74	1	PEX13 in ABP1
8	11	2027	0.8726	NA	2	Cycloheximide 0.05 uM	74	1	BOI2 in ABP1
8	18	2360	0.8903	NA	2	Cycloheximide 0.05 uM	74	1	SLA1-2 in ABP1
8	21	2289	0.9017	NA	2	Cycloheximide 0.05 uM	74	1	BUD14 in ABP1
8	23	2473	0.8723	NA	2	Cycloheximide 0.05 uM	74	1	FUS1 in ABP1
8	24	2235	0.84	NA	2	Cycloheximide 0.05 uM	74	1	LSB3 in ABP1
8	25	2152	0.894	NA	2	Cycloheximide 0.05 uM	74	1	ABP1 Deleted
8	7	1943	0.9168	NA	2	Cycloheximide 0.05 uM	74	1	ABP1 in ABP1
9	11	1955	0.8824	NA	2	Cycloheximide 0.05 uM	74	1	MYO5 in ABP1
9	12	2016	0.8537	NA	2	Cycloheximide 0.05 uM	74	1	MYO3 in ABP1
9	25	2086	0.8808	NA	2	Cycloheximide 0.05 uM	74	1	ABP1 KO
9	26	2343	0.8681	NA	2	Cycloheximide 0.05 uM	74	1	SLA1-1 in ABP1
9	28	2210	0.8797	NA	2	Cycloheximide 0.05 uM	74	1	NBP2 in ABP1
9	5	2091	0.9307	NA	2	Cycloheximide 0.05 uM	74	1	BZZ1-2 in ABP1
10	10	1586	0.8843	NA	3	Cycloheximide 0.2 uM	74	1	CYK3 in ABP1
10	12	1586	0.9229	NA	3	Cycloheximide 0.2 uM	74	1	ABP1
10	13	1567	0.9046	NA	3	Cycloheximide 0.2 uM	74	1	BOI2 in ABP1
10	14	1658	0.9143	NA	3	Cycloheximide 0.2 uM	74	1	SHO1 in ABP1
10	18	1616	0.8941	NA	3	Cycloheximide 0.2 uM	74	1	BBC1 in ABP1
10	19	1769	0.8798	NA	3	Cycloheximide 0.2 uM	74	1	CTTN in ABP1
10	21	1811	0.9238	NA	3	Cycloheximide 0.2 uM	74	1	BEM1-2 in ABP1
10	28	1958	0.8926	NA	3	Cycloheximide 0.2 uM	74	1	PIN3 in ABP1
10	5	1486	0.9276	NA	3	Cycloheximide 0.2 uM	74	1	PEX13 in ABP1
11	15	1379	0.8931	NA	3	Cycloheximide 0.2 uM	74	1	MYO3 in ABP1
11	27	1794	0.8415	NA	3	Cycloheximide 0.2 uM	74	1	SDC25_17W in ABP1
11	29	1756	0.919	NA	3	Cycloheximide 0.2 uM	74	1	RVS167 in ABP1
11	8	1582	0.896	NA	3	Cycloheximide 0.2 uM	74	1	CDC25 in ABP1
12	13	1578	0.8608	NA	3	Cycloheximide 0.2 uM	74	1	DBNL in ABP1
12	14	1668	0.896	NA	3	Cycloheximide 0.2 uM	74	1	HCLS1 in ABP1
12	15	1576	0.8731	NA	3	Cycloheximide 0.2 uM	74	1	SDC25_17W in ABP1
12	16	1575	0.9165	NA	3	Cycloheximide 0.2 uM	74	1	PEX13 in ABP1
12	25	1859	0.9246	NA	3	Cycloheximide 0.2 uM	74	1	HOF1 in ABP1
13	13	1593	0.9406	NA	3	Cycloheximide 0.2 uM	74	1	SLA1-3 in ABP1
13	16	1447	0.9171	NA	3	Cycloheximide 0.2 uM	74	1	ABP1 KO
13	19	1682	0.9104	NA	3	Cycloheximide 0.2 uM	74	1	RVS167 in ABP1
13	30	1539	0.8745	NA	3	Cycloheximide 0.2 uM	74	1	ABP1 KO
14	12	1336	0.8862	NA	3	Cycloheximide 0.2 uM	74	1	YSC84 in ABP1
14	23	1809	0.9326	NA	3	Cycloheximide 0.2 uM	74	1	CDC25 in ABP1
14	30	1484	0.9008	NA	3	Cycloheximide 0.2 uM	74	1	SLA1-1 in ABP1
15	19	1659	0.8871	NA	3	Cycloheximide 0.2 uM	74	1	LSB3 in ABP1
15	24	1799	0.9081	NA	3	Cycloheximide 0.2 uM	74	1	MYO5 in ABP1
15	30	1399	0.8492	NA	3	Cycloheximide 0.2 uM	74	1	SLA1-3 in ABP1
15	4	1523	0.932	NA	3	Cycloheximide 0.2 uM	74	1	RVS167 in ABP1
15	8	1567	0.8642	NA	3	Cycloheximide 0.2 uM	74	1	ABP1 in ABP1
16	16	1653	0.9424	NA	3	Cycloheximide 0.2 uM	74	1	CYK3 in ABP1
16	18	1683	0.9311	NA	3	Cycloheximide 0.2 uM	74	1	BZZ1-1 in ABP1
16	20	1599	0.8986	NA	3	Cycloheximide 0.2 uM	74	1	HCLS1 in ABP1
16	21	1641	0.9399	NA	3	Cycloheximide 0.2 uM	74	1	YSC84 in ABP1
16	22	1676	0.9171	NA	3	Cycloheximide 0.2 uM	74	1	BEM1-1 in ABP1
16	7	1604	0.8846	NA	3	Cycloheximide 0.2 uM	74	1	SDC25_17W in ABP1
16	8	1639	0.9139	NA	3	Cycloheximide 0.2 uM	74	1	ABP1 Deleted
17	12	1508	0.9336	NA	3	Cycloheximide 0.2 uM	74	1	MYO5 in ABP1
17	16	1537	0.9223	NA	3	Cycloheximide 0.2 uM	74	1	RVS167 in ABP1
17	20	1529	0.9357	NA	3	Cycloheximide 0.2 uM	74	1	HSE1 in ABP1
17	22	1504	0.9312	NA	3	Cycloheximide 0.2 uM	74	1	LSB1 in ABP1
17	26	1819	0.9279	NA	3	Cycloheximide 0.2 uM	74	1	HSE1 in ABP1
17	6	1472	0.8804	NA	3	Cycloheximide 0.2 uM	74	1	MYO3 in ABP1
18	15	1578	0.9362	NA	3	Cycloheximide 0.2 uM	74	1	BEM1-1 in ABP1
18	19	1550	0.9301	NA	3	Cycloheximide 0.2 uM	74	1	CDC25 in ABP1
18	22	1592	0.8751	NA	3	Cycloheximide 0.2 uM	74	1	NBP2 in ABP1
18	25	1406	0.9261	NA	3	Cycloheximide 0.2 uM	74	1	HCLS1 in ABP1
18	26	1450	0.8814	NA	3	Cycloheximide 0.2 uM	74	1	YSC84 in ABP1
18	3	1420	0.869	NA	3	Cycloheximide 0.2 uM	74	1	BUD14 in ABP1
19	15	1597	0.9324	NA	3	Cycloheximide 0.2 uM	74	1	HSE1 in ABP1
19	18	1376	0.8631	NA	3	Cycloheximide 0.2 uM	74	1	MYO5 in ABP1
19	20	1597	0.8945	NA	3	Cycloheximide 0.2 uM	74	1	HOF1 in ABP1
19	21	1648	0.9189	NA	3	Cycloheximide 0.2 uM	74	1	SLA1-3 in ABP1
19	29	1399	0.9169	NA	3	Cycloheximide 0.2 uM	74	1	BOI2 in ABP1
19	30	1420	0.9419	NA	3	Cycloheximide 0.2 uM	74	1	SHO1 in ABP1
19	4	1544	0.9087	NA	3	Cycloheximide 0.2 uM	74	1	FUS1 in ABP1
19	9	1538	0.9051	NA	3	Cycloheximide 0.2 uM	74	1	BEM1-1 in ABP1
20	11	1580	0.8908	NA	3	Cycloheximide 0.2 uM	74	1	SLA1-2 in ABP1
20	19	1621	0.8484	NA	3	Cycloheximide 0.2 uM	74	1	ABP1 Deleted
20	24	1660	0.9359	NA	3	Cycloheximide 0.2 uM	74	1	SLA1-3 in ABP1
20	27	1467	0.8947	NA	3	Cycloheximide 0.2 uM	74	1	ABP1
20	3	1334	0.9352	NA	3	Cycloheximide 0.2 uM	74	1	HCLS1 in ABP1
21	26	1586	0.9365	NA	3	Cycloheximide 0.2 uM	74	1	HOF1 in ABP1
21	6	1599	0.8887	NA	3	Cycloheximide 0.2 uM	74	1	YSC84 in ABP1
22	27	1592	0.8946	NA	3	Cycloheximide 0.2 uM	74	1	LSB1 in ABP1
22	3	1637	0.9128	NA	3	Cycloheximide 0.2 uM	74	1	DBNL in ABP1
22	6	1584	0.9217	NA	3	Cycloheximide 0.2 uM	74	1	HSE1 in ABP1
23	12	1654	0.9222	NA	3	Cycloheximide 0.2 uM	74	1	ABP1 in ABP1
23	16	1617	0.9261	NA	3	Cycloheximide 0.2 uM	74	1	CTTN in ABP1
23	27	1593	0.9344	NA	3	Cycloheximide 0.2 uM	74	1	ABP1 Deleted
23	28	1630	0.9336	NA	3	Cycloheximide 0.2 uM	74	1	CDC25 in ABP1
23	30	1406	0.9326	NA	3	Cycloheximide 0.2 uM	74	1	HCLS1 in ABP1
24	11	1667	0.8886	NA	3	Cycloheximide 0.2 uM	74	1	HOF1 in ABP1
24	22	1721	0.9286	NA	3	Cycloheximide 0.2 uM	74	1	CTTN in ABP1
24	24	1727	0.9067	NA	3	Cycloheximide 0.2 uM	74	1	PEX13 in ABP1
24	29	1436	0.8687	NA	3	Cycloheximide 0.2 uM	74	1	BUD14 in ABP1
24	5	1411	0.9327	NA	3	Cycloheximide 0.2 uM	74	1	MYO5 in ABP1
24	6	1640	0.8809	NA	3	Cycloheximide 0.2 uM	74	1	PIN3 in ABP1
25	4	1607	0.9308	NA	3	Cycloheximide 0.2 uM	74	1	BOI2 in ABP1
26	11	1679	0.9362	NA	3	Cycloheximide 0.2 uM	74	1	LSB1 in ABP1
26	16	1625	0.8824	NA	3	Cycloheximide 0.2 uM	74	1	LSB1 in ABP1
26	19	1605	0.9162	NA	3	Cycloheximide 0.2 uM	74	1	BZZ1-2 in ABP1
26	23	1459	0.9228	NA	3	Cycloheximide 0.2 uM	74	1	MYO3 in ABP1
26	30	1466	0.912	NA	3	Cycloheximide 0.2 uM	74	1	BOI1 in ABP1
26	5	1466	0.9227	NA	3	Cycloheximide 0.2 uM	74	1	LSB1 in ABP1
26	6	1623	0.9062	NA	3	Cycloheximide 0.2 uM	74	1	NBP2 in ABP1
26	9	1613	0.9208	NA	3	Cycloheximide 0.2 uM	74	1	HSE1 in ABP1
27	21	1594	0.9172	NA	3	Cycloheximide 0.2 uM	74	1	PIN3 in ABP1
27	29	1380	0.9167	NA	3	Cycloheximide 0.2 uM	74	1	FUS1 in ABP1
28	16	1580	0.8838	NA	3	Cycloheximide 0.2 uM	74	1	ABP1
29	13	1524	0.9295	NA	3	Cycloheximide 0.2 uM	74	1	SLA1-2 in ABP1
29	24	1527	0.8987	NA	3	Cycloheximide 0.2 uM	74	1	BEM1-2 in ABP1
29	25	1630	0.916	NA	3	Cycloheximide 0.2 uM	74	1	HSE1 in ABP1
29	26	1514	0.894	NA	3	Cycloheximide 0.2 uM	74	1	LSB3 in ABP1
3	10	1730	0.9222	NA	3	Cycloheximide 0.2 uM	74	1	SLA1-3 in ABP1
3	3	1356	0.9008	NA	3	Cycloheximide 0.2 uM	74	1	ABP1 Deleted
30	21	1746	0.8852	NA	3	Cycloheximide 0.2 uM	74	1	SLA1-1 in ABP1
30	30	1354	0.9136	NA	3	Cycloheximide 0.2 uM	74	1	BBC1 in ABP1
30	6	1607	0.9351	NA	3	Cycloheximide 0.2 uM	74	1	BZZ1-1 in ABP1
31	12	1507	0.9117	NA	3	Cycloheximide 0.2 uM	74	1	NBP2 in ABP1
31	5	1504	0.9068	NA	3	Cycloheximide 0.2 uM	74	1	SLA1-2 in ABP1
32	10	1585	0.9254	NA	3	Cycloheximide 0.2 uM	74	1	PIN3 in ABP1
32	18	1709	0.911	NA	3	Cycloheximide 0.2 uM	74	1	NBP2 in ABP1
32	19	1631	0.9208	NA	3	Cycloheximide 0.2 uM	74	1	PEX13 in ABP1
32	23	1713	0.9005	NA	3	Cycloheximide 0.2 uM	74	1	SDC25_17W in ABP1
32	29	1476	0.9107	NA	3	Cycloheximide 0.2 uM	74	1	BEM1-1 in ABP1
32	4	1497	0.9345	NA	3	Cycloheximide 0.2 uM	74	1	SHO1 in ABP1
32	5	1531	0.898	NA	3	Cycloheximide 0.2 uM	74	1	ABP1 KO
32	8	1676	0.9043	NA	3	Cycloheximide 0.2 uM	74	1	SDC25_17W in ABP1
33	11	1537	0.9149	NA	3	Cycloheximide 0.2 uM	74	1	BEM1-2 in ABP1
33	17	1698	0.9262	NA	3	Cycloheximide 0.2 uM	74	1	ABP1
33	25	1586	0.9126	NA	3	Cycloheximide 0.2 uM	74	1	SHO1 in ABP1
33	7	1603	0.8938	NA	3	Cycloheximide 0.2 uM	74	1	LSB3 in ABP1
33	9	1648	0.9159	NA	3	Cycloheximide 0.2 uM	74	1	FUS1 in ABP1
34	13	1544	0.9341	NA	3	Cycloheximide 0.2 uM	74	1	BOI1 in ABP1
34	15	1613	0.9417	NA	3	Cycloheximide 0.2 uM	74	1	FUS1 in ABP1
34	20	1859	0.9314	NA	3	Cycloheximide 0.2 uM	74	1	FUS1 in ABP1
34	29	1401	0.9373	NA	3	Cycloheximide 0.2 uM	74	1	BZZ1-1 in ABP1
34	3	1481	0.9213	NA	3	Cycloheximide 0.2 uM	74	1	HOF1 in ABP1
34	4	1709	0.885	NA	3	Cycloheximide 0.2 uM	74	1	CTTN in ABP1
35	10	1476	0.8887	NA	3	Cycloheximide 0.2 uM	74	1	BZZ1-1 in ABP1
35	13	1609	0.8902	NA	3	Cycloheximide 0.2 uM	74	1	BZZ1-2 in ABP1
35	23	1630	0.9059	NA	3	Cycloheximide 0.2 uM	74	1	BZZ1-1 in ABP1
36	11	1658	0.8906	NA	3	Cycloheximide 0.2 uM	74	1	HCLS1 in ABP1
36	15	1663	0.91	NA	3	Cycloheximide 0.2 uM	74	1	BUD14 in ABP1
36	18	1750	0.8927	NA	3	Cycloheximide 0.2 uM	74	1	SHO1 in ABP1
36	21	1673	0.9044	NA	3	Cycloheximide 0.2 uM	74	1	CYK3 in ABP1
36	28	1442	0.9261	NA	3	Cycloheximide 0.2 uM	74	1	ABP1 in ABP1
37	10	1562	0.9267	NA	3	Cycloheximide 0.2 uM	74	1	DBNL in ABP1
37	16	1605	0.8727	NA	3	Cycloheximide 0.2 uM	74	1	HOF1 in ABP1
37	21	1637	0.8202	NA	3	Cycloheximide 0.2 uM	74	1	ABP1 in ABP1
38	18	1686	0.8891	NA	3	Cycloheximide 0.2 uM	74	1	SDC25_17W in ABP1
38	3	1542	0.8832	NA	3	Cycloheximide 0.2 uM	74	1	CYK3 in ABP1
38	4	1601	0.86	NA	3	Cycloheximide 0.2 uM	74	1	SLA1-1 in ABP1
39	11	1634	0.9182	NA	3	Cycloheximide 0.2 uM	74	1	SLA1-1 in ABP1
39	19	1724	0.8888	NA	3	Cycloheximide 0.2 uM	74	1	DBNL in ABP1
39	21	1617	0.9261	NA	3	Cycloheximide 0.2 uM	74	1	BZZ1-2 in ABP1
39	30	1410	0.8875	NA	3	Cycloheximide 0.2 uM	74	1	CYK3 in ABP1
39	8	1658	0.9317	NA	3	Cycloheximide 0.2 uM	74	1	CTTN in ABP1
39	9	1550	0.8848	NA	3	Cycloheximide 0.2 uM	74	1	RVS167 in ABP1
4	9	1529	0.9281	NA	3	Cycloheximide 0.2 uM	74	1	BZZ1-2 in ABP1
40	25	1564	0.8439	NA	3	Cycloheximide 0.2 uM	74	1	RVS167 in ABP1
40	26	1446	0.9133	NA	3	Cycloheximide 0.2 uM	74	1	SLA1-2 in ABP1
40	5	1554	0.9357	NA	3	Cycloheximide 0.2 uM	74	1	CDC25 in ABP1
41	16	1613	0.9035	NA	3	Cycloheximide 0.2 uM	74	1	LSB3 in ABP1
41	17	1502	0.9056	NA	3	Cycloheximide 0.2 uM	74	1	MYO3 in ABP1
41	19	1572	0.9295	NA	3	Cycloheximide 0.2 uM	74	1	BOI2 in ABP1
41	24	1571	0.9069	NA	3	Cycloheximide 0.2 uM	74	1	DBNL in ABP1
41	27	1480	0.9145	NA	3	Cycloheximide 0.2 uM	74	1	DBNL in ABP1
41	3	1557	0.8466	NA	3	Cycloheximide 0.2 uM	74	1	BOI1 in ABP1
41	6	1582	0.931	NA	3	Cycloheximide 0.2 uM	74	1	BEM1-2 in ABP1
42	13	1546	0.866	NA	3	Cycloheximide 0.2 uM	74	1	BEM1-2 in ABP1
42	14	1608	0.9296	NA	3	Cycloheximide 0.2 uM	74	1	BZZ1-1 in ABP1
42	21	1591	0.9082	NA	3	Cycloheximide 0.2 uM	74	1	SLA1-2 in ABP1
42	27	1575	0.8343	NA	3	Cycloheximide 0.2 uM	74	1	CTTN in ABP1
42	7	1565	0.867	NA	3	Cycloheximide 0.2 uM	74	1	BOI1 in ABP1
43	15	1765	0.9083	NA	3	Cycloheximide 0.2 uM	74	1	PIN3 in ABP1
43	24	1549	0.9086	NA	3	Cycloheximide 0.2 uM	74	1	PIN3 in ABP1
43	25	1483	0.9119	NA	3	Cycloheximide 0.2 uM	74	1	BUD14 in ABP1
43	28	1420	0.8981	NA	3	Cycloheximide 0.2 uM	74	1	PEX13 in ABP1
43	5	1656	0.8827	NA	3	Cycloheximide 0.2 uM	74	1	SLA1-3 in ABP1
44	12	1829	0.9097	NA	3	Cycloheximide 0.2 uM	74	1	SLA1-1 in ABP1
44	13	1588	0.8701	NA	3	Cycloheximide 0.2 uM	74	1	ABP1 Deleted
44	16	1745	0.8902	NA	3	Cycloheximide 0.2 uM	74	1	BBC1 in ABP1
44	17	1685	0.8469	NA	3	Cycloheximide 0.2 uM	74	1	LSB1 in ABP1
44	19	1669	0.9175	NA	3	Cycloheximide 0.2 uM	74	1	BOI1 in ABP1
44	25	1501	0.8706	NA	3	Cycloheximide 0.2 uM	74	1	BOI2 in ABP1
44	26	1533	0.9052	NA	3	Cycloheximide 0.2 uM	74	1	BZZ1-2 in ABP1
44	6	1700	0.8737	NA	3	Cycloheximide 0.2 uM	74	1	BBC1 in ABP1
45	11	1738	0.8529	NA	3	Cycloheximide 0.2 uM	74	1	SHO1 in ABP1
45	18	1704	0.8692	NA	3	Cycloheximide 0.2 uM	74	1	BEM1-1 in ABP1
45	28	1478	0.836	NA	3	Cycloheximide 0.2 uM	74	1	MYO3 in ABP1
45	7	1626	0.9078	NA	3	Cycloheximide 0.2 uM	74	1	BBC1 in ABP1
46	18	1737	0.8714	NA	3	Cycloheximide 0.2 uM	74	1	ABP1 KO
46	29	1700	0.8869	NA	3	Cycloheximide 0.2 uM	74	1	MYO5 in ABP1
46	9	1759	0.8632	NA	3	Cycloheximide 0.2 uM	74	1	BUD14 in ABP1
5	24	1801	0.8903	NA	3	Cycloheximide 0.2 uM	74	1	ABP1
6	11	1460	0.8468	NA	3	Cycloheximide 0.2 uM	74	1	ABP1 KO
6	14	1498	0.9167	NA	3	Cycloheximide 0.2 uM	74	1	CDC25 in ABP1
6	16	1777	0.847	NA	3	Cycloheximide 0.2 uM	74	1	YSC84 in ABP1
6	19	2070	0.9024	NA	3	Cycloheximide 0.2 uM	74	1	ABP1 in ABP1
6	22	1857	0.914	NA	3	Cycloheximide 0.2 uM	74	1	BBC1 in ABP1
6	3	1347	0.9443	NA	3	Cycloheximide 0.2 uM	74	1	BEM1-1 in ABP1
6	30	1874	0.9129	NA	3	Cycloheximide 0.2 uM	74	1	BEM1-2 in ABP1
6	8	1605	0.9266	NA	3	Cycloheximide 0.2 uM	74	1	NBP2 in ABP1
7	21	2003	0.8978	NA	3	Cycloheximide 0.2 uM	74	1	CYK3 in ABP1
7	25	1844	0.9239	NA	3	Cycloheximide 0.2 uM	74	1	YSC84 in ABP1
7	26	1669	0.8801	NA	3	Cycloheximide 0.2 uM	74	1	BOI1 in ABP1
7	3	1519	0.8969	NA	3	Cycloheximide 0.2 uM	74	1	ABP1
7	5	1631	0.9065	NA	3	Cycloheximide 0.2 uM	74	1	LSB3 in ABP1
8	10	1539	0.9279	NA	3	Cycloheximide 0.2 uM	74	1	PEX13 in ABP1
8	11	1467	0.9234	NA	3	Cycloheximide 0.2 uM	74	1	BOI2 in ABP1
8	18	1538	0.8389	NA	3	Cycloheximide 0.2 uM	74	1	SLA1-2 in ABP1
8	21	1635	0.8688	NA	3	Cycloheximide 0.2 uM	74	1	BUD14 in ABP1
8	23	1926	0.8668	NA	3	Cycloheximide 0.2 uM	74	1	FUS1 in ABP1
8	24	1889	0.9175	NA	3	Cycloheximide 0.2 uM	74	1	LSB3 in ABP1
8	25	1873	0.9085	NA	3	Cycloheximide 0.2 uM	74	1	ABP1 Deleted
8	7	1402	0.9112	NA	3	Cycloheximide 0.2 uM	74	1	ABP1 in ABP1
9	11	1455	0.9344	NA	3	Cycloheximide 0.2 uM	74	1	MYO5 in ABP1
9	12	1505	0.9031	NA	3	Cycloheximide 0.2 uM	74	1	MYO3 in ABP1
9	25	1851	0.8355	NA	3	Cycloheximide 0.2 uM	74	1	ABP1 KO
9	26	1899	0.9156	NA	3	Cycloheximide 0.2 uM	74	1	SLA1-1 in ABP1
9	28	1884	0.8675	NA	3	Cycloheximide 0.2 uM	74	1	NBP2 in ABP1
9	5	1552	0.8848	NA	3	Cycloheximide 0.2 uM	74	1	BZZ1-2 in ABP1
10	10	1022	0.8835	NA	4	Cycloheximide 0.5 uM	74	1	CYK3 in ABP1
10	12	1359	0.9137	NA	4	Cycloheximide 0.5 uM	74	1	ABP1
10	13	1005	0.9524	NA	4	Cycloheximide 0.5 uM	74	1	BOI2 in ABP1
10	14	1045	0.8961	NA	4	Cycloheximide 0.5 uM	74	1	SHO1 in ABP1
10	18	1123	0.9145	NA	4	Cycloheximide 0.5 uM	74	1	BBC1 in ABP1
10	19	1229	0.9189	NA	4	Cycloheximide 0.5 uM	74	1	CTTN in ABP1
10	21	1158	0.8932	NA	4	Cycloheximide 0.5 uM	74	1	BEM1-2 in ABP1
10	28	1044	0.8468	NA	4	Cycloheximide 0.5 uM	74	1	PIN3 in ABP1
10	5	1103	0.9103	NA	4	Cycloheximide 0.5 uM	74	1	PEX13 in ABP1
11	15	984	0.9192	NA	4	Cycloheximide 0.5 uM	74	1	MYO3 in ABP1
11	27	1498	0.9212	NA	4	Cycloheximide 0.5 uM	74	1	SDC25_17W in ABP1
11	29	832	0.8552	NA	4	Cycloheximide 0.5 uM	74	1	RVS167 in ABP1
11	8	1047	0.8928	NA	4	Cycloheximide 0.5 uM	74	1	CDC25 in ABP1
12	13	1094	0.8791	NA	4	Cycloheximide 0.5 uM	74	1	DBNL in ABP1
12	14	1164	0.9181	NA	4	Cycloheximide 0.5 uM	74	1	HCLS1 in ABP1
12	15	1027	0.9143	NA	4	Cycloheximide 0.5 uM	74	1	SDC25_17W in ABP1
12	16	1131	0.9039	NA	4	Cycloheximide 0.5 uM	74	1	PEX13 in ABP1
12	25	1258	0.9204	NA	4	Cycloheximide 0.5 uM	74	1	HOF1 in ABP1
13	13	1056	0.9041	NA	4	Cycloheximide 0.5 uM	74	1	SLA1-3 in ABP1
13	16	1055	0.896	NA	4	Cycloheximide 0.5 uM	74	1	ABP1 KO
13	19	1313	0.9014	NA	4	Cycloheximide 0.5 uM	74	1	RVS167 in ABP1
13	30	1104	0.8823	NA	4	Cycloheximide 0.5 uM	74	1	ABP1 KO
14	12	1021	0.8912	NA	4	Cycloheximide 0.5 uM	74	1	YSC84 in ABP1
14	23	1256	0.9307	NA	4	Cycloheximide 0.5 uM	74	1	CDC25 in ABP1
14	30	1154	0.8381	NA	4	Cycloheximide 0.5 uM	74	1	SLA1-1 in ABP1
15	19	1112	0.902	NA	4	Cycloheximide 0.5 uM	74	1	LSB3 in ABP1
15	24	1126	0.9205	NA	4	Cycloheximide 0.5 uM	74	1	MYO5 in ABP1
15	30	1197	0.8648	NA	4	Cycloheximide 0.5 uM	74	1	SLA1-3 in ABP1
15	4	905	0.9302	NA	4	Cycloheximide 0.5 uM	74	1	RVS167 in ABP1
15	8	1623	0.9369	NA	4	Cycloheximide 0.5 uM	74	1	ABP1 in ABP1
16	16	1046	0.8834	NA	4	Cycloheximide 0.5 uM	74	1	CYK3 in ABP1
16	18	1139	0.8594	NA	4	Cycloheximide 0.5 uM	74	1	BZZ1-1 in ABP1
16	20	1317	0.9153	NA	4	Cycloheximide 0.5 uM	74	1	HCLS1 in ABP1
16	21	1090	0.9347	NA	4	Cycloheximide 0.5 uM	74	1	YSC84 in ABP1
16	22	1074	0.9158	NA	4	Cycloheximide 0.5 uM	74	1	BEM1-1 in ABP1
16	7	1049	0.9338	NA	4	Cycloheximide 0.5 uM	74	1	SDC25_17W in ABP1
16	8	1052	0.8533	NA	4	Cycloheximide 0.5 uM	74	1	ABP1 Deleted
17	12	1025	0.9346	NA	4	Cycloheximide 0.5 uM	74	1	MYO5 in ABP1
17	16	1106	0.9006	NA	4	Cycloheximide 0.5 uM	74	1	RVS167 in ABP1
17	20	1028	0.8887	NA	4	Cycloheximide 0.5 uM	74	1	HSE1 in ABP1
17	22	1081	0.8768	NA	4	Cycloheximide 0.5 uM	74	1	LSB1 in ABP1
17	26	1449	0.891	NA	4	Cycloheximide 0.5 uM	74	1	HSE1 in ABP1
17	6	876	0.9239	NA	4	Cycloheximide 0.5 uM	74	1	MYO3 in ABP1
18	15	1112	0.9354	NA	4	Cycloheximide 0.5 uM	74	1	BEM1-1 in ABP1
18	19	1047	0.9015	NA	4	Cycloheximide 0.5 uM	74	1	CDC25 in ABP1
18	22	1073	0.8855	NA	4	Cycloheximide 0.5 uM	74	1	NBP2 in ABP1
18	25	1190	0.9061	NA	4	Cycloheximide 0.5 uM	74	1	HCLS1 in ABP1
18	26	1326	0.866	NA	4	Cycloheximide 0.5 uM	74	1	YSC84 in ABP1
18	3	912	0.9316	NA	4	Cycloheximide 0.5 uM	74	1	BUD14 in ABP1
19	15	1068	0.9056	NA	4	Cycloheximide 0.5 uM	74	1	HSE1 in ABP1
19	18	1054	0.9075	NA	4	Cycloheximide 0.5 uM	74	1	MYO5 in ABP1
19	20	1389	0.9072	NA	4	Cycloheximide 0.5 uM	74	1	HOF1 in ABP1
19	21	1103	0.9278	NA	4	Cycloheximide 0.5 uM	74	1	SLA1-3 in ABP1
19	29	961	0.9571	NA	4	Cycloheximide 0.5 uM	74	1	BOI2 in ABP1
19	30	1003	0.9276	NA	4	Cycloheximide 0.5 uM	74	1	SHO1 in ABP1
19	4	1001	0.9486	NA	4	Cycloheximide 0.5 uM	74	1	FUS1 in ABP1
19	9	951	0.9238	NA	4	Cycloheximide 0.5 uM	74	1	BEM1-1 in ABP1
20	11	1073	0.9366	NA	4	Cycloheximide 0.5 uM	74	1	SLA1-2 in ABP1
20	19	1103	0.8508	NA	4	Cycloheximide 0.5 uM	74	1	ABP1 Deleted
20	24	1178	0.9003	NA	4	Cycloheximide 0.5 uM	74	1	SLA1-3 in ABP1
20	27	1283	0.9222	NA	4	Cycloheximide 0.5 uM	74	1	ABP1
20	3	907	0.8683	NA	4	Cycloheximide 0.5 uM	74	1	HCLS1 in ABP1
21	26	1176	0.924	NA	4	Cycloheximide 0.5 uM	74	1	HOF1 in ABP1
21	6	1004	0.9474	NA	4	Cycloheximide 0.5 uM	74	1	YSC84 in ABP1
22	27	1225	0.8588	NA	4	Cycloheximide 0.5 uM	74	1	LSB1 in ABP1
22	3	983	0.9411	NA	4	Cycloheximide 0.5 uM	74	1	DBNL in ABP1
22	6	967	0.9393	NA	4	Cycloheximide 0.5 uM	74	1	HSE1 in ABP1
23	12	1467	0.9234	NA	4	Cycloheximide 0.5 uM	74	1	ABP1 in ABP1
23	16	1203	0.9009	NA	4	Cycloheximide 0.5 uM	74	1	CTTN in ABP1
23	27	1068	0.8697	NA	4	Cycloheximide 0.5 uM	74	1	ABP1 Deleted
23	28	1174	0.947	NA	4	Cycloheximide 0.5 uM	74	1	CDC25 in ABP1
23	30	1000	0.9171	NA	4	Cycloheximide 0.5 uM	74	1	HCLS1 in ABP1
24	11	1122	0.9051	NA	4	Cycloheximide 0.5 uM	74	1	HOF1 in ABP1
24	22	1319	0.9167	NA	4	Cycloheximide 0.5 uM	74	1	CTTN in ABP1
24	24	1234	0.9431	NA	4	Cycloheximide 0.5 uM	74	1	PEX13 in ABP1
24	29	1049	0.93	NA	4	Cycloheximide 0.5 uM	74	1	BUD14 in ABP1
24	5	903	0.9524	NA	4	Cycloheximide 0.5 uM	74	1	MYO5 in ABP1
24	6	1085	0.9004	NA	4	Cycloheximide 0.5 uM	74	1	PIN3 in ABP1
25	4	956	0.8878	NA	4	Cycloheximide 0.5 uM	74	1	BOI2 in ABP1
26	11	1153	0.901	NA	4	Cycloheximide 0.5 uM	74	1	LSB1 in ABP1
26	16	967	0.9433	NA	4	Cycloheximide 0.5 uM	74	1	LSB1 in ABP1
26	19	1072	0.8896	NA	4	Cycloheximide 0.5 uM	74	1	BZZ1-2 in ABP1
26	23	950	0.8875	NA	4	Cycloheximide 0.5 uM	74	1	MYO3 in ABP1
26	30	1007	0.9352	NA	4	Cycloheximide 0.5 uM	74	1	BOI1 in ABP1
26	5	962	0.904	NA	4	Cycloheximide 0.5 uM	74	1	LSB1 in ABP1
26	6	1037	0.9455	NA	4	Cycloheximide 0.5 uM	74	1	NBP2 in ABP1
26	9	1055	0.9083	NA	4	Cycloheximide 0.5 uM	74	1	HSE1 in ABP1
27	21	1070	0.9432	NA	4	Cycloheximide 0.5 uM	74	1	PIN3 in ABP1
27	29	937	0.9063	NA	4	Cycloheximide 0.5 uM	74	1	FUS1 in ABP1
28	16	1366	0.9297	NA	4	Cycloheximide 0.5 uM	74	1	ABP1
29	13	1163	0.8855	NA	4	Cycloheximide 0.5 uM	74	1	SLA1-2 in ABP1
29	24	1082	0.8895	NA	4	Cycloheximide 0.5 uM	74	1	BEM1-2 in ABP1
29	25	1172	0.8763	NA	4	Cycloheximide 0.5 uM	74	1	HSE1 in ABP1
29	26	1003	0.8929	NA	4	Cycloheximide 0.5 uM	74	1	LSB3 in ABP1
3	10	1005	0.8487	NA	4	Cycloheximide 0.5 uM	74	1	SLA1-3 in ABP1
3	3	780	0.9108	NA	4	Cycloheximide 0.5 uM	74	1	ABP1 Deleted
30	21	1070	0.895	NA	4	Cycloheximide 0.5 uM	74	1	SLA1-1 in ABP1
30	30	824	0.9261	NA	4	Cycloheximide 0.5 uM	74	1	BBC1 in ABP1
30	6	1048	0.9368	NA	4	Cycloheximide 0.5 uM	74	1	BZZ1-1 in ABP1
31	12	1195	0.9133	NA	4	Cycloheximide 0.5 uM	74	1	NBP2 in ABP1
31	5	948	0.9264	NA	4	Cycloheximide 0.5 uM	74	1	SLA1-2 in ABP1
32	10	1135	0.8721	NA	4	Cycloheximide 0.5 uM	74	1	PIN3 in ABP1
32	18	1117	0.8892	NA	4	Cycloheximide 0.5 uM	74	1	NBP2 in ABP1
32	19	1225	0.8588	NA	4	Cycloheximide 0.5 uM	74	1	PEX13 in ABP1
32	23	1121	0.8959	NA	4	Cycloheximide 0.5 uM	74	1	SDC25_17W in ABP1
32	29	1017	0.9311	NA	4	Cycloheximide 0.5 uM	74	1	BEM1-1 in ABP1
32	4	965	0.9145	NA	4	Cycloheximide 0.5 uM	74	1	SHO1 in ABP1
32	5	1389	0.9104	NA	4	Cycloheximide 0.5 uM	74	1	ABP1 KO
32	8	1190	0.9386	NA	4	Cycloheximide 0.5 uM	74	1	SDC25_17W in ABP1
33	11	1244	0.9386	NA	4	Cycloheximide 0.5 uM	74	1	BEM1-2 in ABP1
33	17	1685	0.9022	NA	4	Cycloheximide 0.5 uM	74	1	ABP1
33	25	1073	0.8821	NA	4	Cycloheximide 0.5 uM	74	1	SHO1 in ABP1
33	7	1151	0.9163	NA	4	Cycloheximide 0.5 uM	74	1	LSB3 in ABP1
33	9	1192	0.8994	NA	4	Cycloheximide 0.5 uM	74	1	FUS1 in ABP1
34	13	1490	0.874	NA	4	Cycloheximide 0.5 uM	74	1	BOI1 in ABP1
34	15	1345	0.9043	NA	4	Cycloheximide 0.5 uM	74	1	FUS1 in ABP1
34	20	1263	0.8933	NA	4	Cycloheximide 0.5 uM	74	1	FUS1 in ABP1
34	29	959	0.9412	NA	4	Cycloheximide 0.5 uM	74	1	BZZ1-1 in ABP1
34	3	825	0.9419	NA	4	Cycloheximide 0.5 uM	74	1	HOF1 in ABP1
34	4	1029	0.8895	NA	4	Cycloheximide 0.5 uM	74	1	CTTN in ABP1
35	10	1293	0.8876	NA	4	Cycloheximide 0.5 uM	74	1	BZZ1-1 in ABP1
35	13	1559	0.8859	NA	4	Cycloheximide 0.5 uM	74	1	BZZ1-2 in ABP1
35	23	1130	0.9362	NA	4	Cycloheximide 0.5 uM	74	1	BZZ1-1 in ABP1
36	11	1261	0.903	NA	4	Cycloheximide 0.5 uM	74	1	HCLS1 in ABP1
36	15	1151	0.9249	NA	4	Cycloheximide 0.5 uM	74	1	BUD14 in ABP1
36	18	1211	0.9221	NA	4	Cycloheximide 0.5 uM	74	1	SHO1 in ABP1
36	21	1189	0.9206	NA	4	Cycloheximide 0.5 uM	74	1	CYK3 in ABP1
36	28	1311	0.8923	NA	4	Cycloheximide 0.5 uM	74	1	ABP1 in ABP1
37	10	1222	0.9021	NA	4	Cycloheximide 0.5 uM	74	1	DBNL in ABP1
37	16	1169	0.9185	NA	4	Cycloheximide 0.5 uM	74	1	HOF1 in ABP1
37	21	1518	0.9109	NA	4	Cycloheximide 0.5 uM	74	1	ABP1 in ABP1
38	18	1231	0.904	NA	4	Cycloheximide 0.5 uM	74	1	SDC25_17W in ABP1
38	3	865	0.9467	NA	4	Cycloheximide 0.5 uM	74	1	CYK3 in ABP1
38	4	885	0.8869	NA	4	Cycloheximide 0.5 uM	74	1	SLA1-1 in ABP1
39	11	1037	0.9323	NA	4	Cycloheximide 0.5 uM	74	1	SLA1-1 in ABP1
39	19	1258	0.9287	NA	4	Cycloheximide 0.5 uM	74	1	DBNL in ABP1
39	21	1221	0.8667	NA	4	Cycloheximide 0.5 uM	74	1	BZZ1-2 in ABP1
39	30	1007	0.9447	NA	4	Cycloheximide 0.5 uM	74	1	CYK3 in ABP1
39	8	1182	0.9152	NA	4	Cycloheximide 0.5 uM	74	1	CTTN in ABP1
39	9	1278	0.9234	NA	4	Cycloheximide 0.5 uM	74	1	RVS167 in ABP1
4	9	984	0.9138	NA	4	Cycloheximide 0.5 uM	74	1	BZZ1-2 in ABP1
40	25	1087	0.8886	NA	4	Cycloheximide 0.5 uM	74	1	RVS167 in ABP1
40	26	1017	0.9405	NA	4	Cycloheximide 0.5 uM	74	1	SLA1-2 in ABP1
40	5	1039	0.907	NA	4	Cycloheximide 0.5 uM	74	1	CDC25 in ABP1
41	16	1144	0.873	NA	4	Cycloheximide 0.5 uM	74	1	LSB3 in ABP1
41	17	990	0.9248	NA	4	Cycloheximide 0.5 uM	74	1	MYO3 in ABP1
41	19	1013	0.893	NA	4	Cycloheximide 0.5 uM	74	1	BOI2 in ABP1
41	24	1167	0.8872	NA	4	Cycloheximide 0.5 uM	74	1	DBNL in ABP1
41	27	1072	0.8847	NA	4	Cycloheximide 0.5 uM	74	1	DBNL in ABP1
41	3	955	0.8884	NA	4	Cycloheximide 0.5 uM	74	1	BOI1 in ABP1
41	6	1094	0.8909	NA	4	Cycloheximide 0.5 uM	74	1	BEM1-2 in ABP1
42	13	1204	0.9133	NA	4	Cycloheximide 0.5 uM	74	1	BEM1-2 in ABP1
42	14	1187	0.8717	NA	4	Cycloheximide 0.5 uM	74	1	BZZ1-1 in ABP1
42	21	1053	0.9066	NA	4	Cycloheximide 0.5 uM	74	1	SLA1-2 in ABP1
42	27	1202	0.8954	NA	4	Cycloheximide 0.5 uM	74	1	CTTN in ABP1
42	7	1151	0.9009	NA	4	Cycloheximide 0.5 uM	74	1	BOI1 in ABP1
43	15	1171	0.895	NA	4	Cycloheximide 0.5 uM	74	1	PIN3 in ABP1
43	24	1116	0.853	NA	4	Cycloheximide 0.5 uM	74	1	PIN3 in ABP1
43	25	1048	0.8987	NA	4	Cycloheximide 0.5 uM	74	1	BUD14 in ABP1
43	28	1131	0.9423	NA	4	Cycloheximide 0.5 uM	74	1	PEX13 in ABP1
43	5	1065	0.9169	NA	4	Cycloheximide 0.5 uM	74	1	SLA1-3 in ABP1
44	12	979	0.9054	NA	4	Cycloheximide 0.5 uM	74	1	SLA1-1 in ABP1
44	13	1180	0.8711	NA	4	Cycloheximide 0.5 uM	74	1	ABP1 Deleted
44	16	1198	0.9205	NA	4	Cycloheximide 0.5 uM	74	1	BBC1 in ABP1
44	17	1155	0.7833	NA	4	Cycloheximide 0.5 uM	74	1	LSB1 in ABP1
44	19	1187	0.8426	NA	4	Cycloheximide 0.5 uM	74	1	BOI1 in ABP1
44	25	1196	0.8909	NA	4	Cycloheximide 0.5 uM	74	1	BOI2 in ABP1
44	26	1054	0.8866	NA	4	Cycloheximide 0.5 uM	74	1	BZZ1-2 in ABP1
44	6	1106	0.8676	NA	4	Cycloheximide 0.5 uM	74	1	BBC1 in ABP1
45	11	1146	0.8492	NA	4	Cycloheximide 0.5 uM	74	1	SHO1 in ABP1
45	18	1238	0.9341	NA	4	Cycloheximide 0.5 uM	74	1	BEM1-1 in ABP1
45	28	1093	0.8399	NA	4	Cycloheximide 0.5 uM	74	1	MYO3 in ABP1
45	7	1190	0.8865	NA	4	Cycloheximide 0.5 uM	74	1	BBC1 in ABP1
46	18	1326	0.9447	NA	4	Cycloheximide 0.5 uM	74	1	ABP1 KO
46	29	1016	0.8629	NA	4	Cycloheximide 0.5 uM	74	1	MYO5 in ABP1
46	9	1217	0.8839	NA	4	Cycloheximide 0.5 uM	74	1	BUD14 in ABP1
5	24	1884	0.9178	NA	4	Cycloheximide 0.5 uM	74	1	ABP1
6	11	1112	0.9055	NA	4	Cycloheximide 0.5 uM	74	1	ABP1 KO
6	14	1310	0.8733	NA	4	Cycloheximide 0.5 uM	74	1	CDC25 in ABP1
6	16	1178	0.9205	NA	4	Cycloheximide 0.5 uM	74	1	YSC84 in ABP1
6	19	2086	0.9068	NA	4	Cycloheximide 0.5 uM	74	1	ABP1 in ABP1
6	22	1518	0.9183	NA	4	Cycloheximide 0.5 uM	74	1	BBC1 in ABP1
6	3	827	0.9134	NA	4	Cycloheximide 0.5 uM	74	1	BEM1-1 in ABP1
6	30	1469	0.9356	NA	4	Cycloheximide 0.5 uM	74	1	BEM1-2 in ABP1
6	8	1111	0.8537	NA	4	Cycloheximide 0.5 uM	74	1	NBP2 in ABP1
7	21	1433	0.9126	NA	4	Cycloheximide 0.5 uM	74	1	CYK3 in ABP1
7	25	1274	0.8932	NA	4	Cycloheximide 0.5 uM	74	1	YSC84 in ABP1
7	26	1547	0.9283	NA	4	Cycloheximide 0.5 uM	74	1	BOI1 in ABP1
7	3	1300	0.931	NA	4	Cycloheximide 0.5 uM	74	1	ABP1
7	5	1164	0.9181	NA	4	Cycloheximide 0.5 uM	74	1	LSB3 in ABP1
8	10	973	0.9549	NA	4	Cycloheximide 0.5 uM	74	1	PEX13 in ABP1
8	11	1003	0.8841	NA	4	Cycloheximide 0.5 uM	74	1	BOI2 in ABP1
8	18	1263	0.8919	NA	4	Cycloheximide 0.5 uM	74	1	SLA1-2 in ABP1
8	21	1349	0.9228	NA	4	Cycloheximide 0.5 uM	74	1	BUD14 in ABP1
8	23	1298	0.8988	NA	4	Cycloheximide 0.5 uM	74	1	FUS1 in ABP1
8	24	1319	0.9009	NA	4	Cycloheximide 0.5 uM	74	1	LSB3 in ABP1
8	25	1255	0.8987	NA	4	Cycloheximide 0.5 uM	74	1	ABP1 Deleted
8	7	1249	0.9374	NA	4	Cycloheximide 0.5 uM	74	1	ABP1 in ABP1
9	11	1015	0.9201	NA	4	Cycloheximide 0.5 uM	74	1	MYO5 in ABP1
9	12	994	0.9192	NA	4	Cycloheximide 0.5 uM	74	1	MYO3 in ABP1
9	25	1204	0.8922	NA	4	Cycloheximide 0.5 uM	74	1	ABP1 KO
9	26	1167	0.8953	NA	4	Cycloheximide 0.5 uM	74	1	SLA1-1 in ABP1
9	28	1394	0.9028	NA	4	Cycloheximide 0.5 uM	74	1	NBP2 in ABP1
9	5	1033	0.9419	NA	4	Cycloheximide 0.5 uM	74	1	BZZ1-2 in ABP1
10	10	2114	0.8952	NA	5	Caffein 2mM	74	1	CYK3 in ABP1
10	12	1949	0.8615	NA	5	Caffein 2mM	74	1	ABP1
10	13	1980	0.8583	NA	5	Caffein 2mM	74	1	BOI2 in ABP1
10	14	2056	0.9216	NA	5	Caffein 2mM	74	1	SHO1 in ABP1
10	18	2076	0.8624	NA	5	Caffein 2mM	74	1	BBC1 in ABP1
10	19	2129	0.9139	NA	5	Caffein 2mM	74	1	CTTN in ABP1
10	21	2051	0.8855	NA	5	Caffein 2mM	74	1	BEM1-2 in ABP1
10	28	2151	0.8483	NA	5	Caffein 2mM	74	1	PIN3 in ABP1
10	5	1874	0.8753	NA	5	Caffein 2mM	74	1	PEX13 in ABP1
11	15	1858	0.8986	NA	5	Caffein 2mM	74	1	MYO3 in ABP1
11	27	2084	0.8318	NA	5	Caffein 2mM	74	1	SDC25_17W in ABP1
11	29	1948	0.8829	NA	5	Caffein 2mM	74	1	RVS167 in ABP1
11	8	2266	0.8627	NA	5	Caffein 2mM	74	1	CDC25 in ABP1
12	13	2071	0.8977	NA	5	Caffein 2mM	74	1	DBNL in ABP1
12	14	2114	0.8988	NA	5	Caffein 2mM	74	1	HCLS1 in ABP1
12	15	1982	0.8532	NA	5	Caffein 2mM	74	1	SDC25_17W in ABP1
12	16	1911	0.8566	NA	5	Caffein 2mM	74	1	PEX13 in ABP1
12	25	2038	0.8884	NA	5	Caffein 2mM	74	1	HOF1 in ABP1
13	13	2029	0.9031	NA	5	Caffein 2mM	74	1	SLA1-3 in ABP1
13	16	1958	0.868	NA	5	Caffein 2mM	74	1	ABP1 KO
13	19	2530	0.9082	NA	5	Caffein 2mM	74	1	RVS167 in ABP1
13	30	2166	0.8463	NA	5	Caffein 2mM	74	1	ABP1 KO
14	12	1894	0.9255	NA	5	Caffein 2mM	74	1	YSC84 in ABP1
14	23	2180	0.8793	NA	5	Caffein 2mM	74	1	CDC25 in ABP1
14	30	2045	0.8486	NA	5	Caffein 2mM	74	1	SLA1-1 in ABP1
15	19	2206	0.8898	NA	5	Caffein 2mM	74	1	LSB3 in ABP1
15	24	1963	0.8084	NA	5	Caffein 2mM	74	1	MYO5 in ABP1
15	30	2035	0.8969	NA	5	Caffein 2mM	74	1	SLA1-3 in ABP1
15	4	1953	0.9031	NA	5	Caffein 2mM	74	1	RVS167 in ABP1
15	8	2289	0.8919	NA	5	Caffein 2mM	74	1	ABP1 in ABP1
16	16	1962	0.9008	NA	5	Caffein 2mM	74	1	CYK3 in ABP1
16	18	2026	0.8843	NA	5	Caffein 2mM	74	1	BZZ1-1 in ABP1
16	20	2089	0.8846	NA	5	Caffein 2mM	74	1	HCLS1 in ABP1
16	21	2123	0.9176	NA	5	Caffein 2mM	74	1	YSC84 in ABP1
16	22	2103	0.888	NA	5	Caffein 2mM	74	1	BEM1-1 in ABP1
16	7	2241	0.8886	NA	5	Caffein 2mM	74	1	SDC25_17W in ABP1
16	8	2261	0.9145	NA	5	Caffein 2mM	74	1	ABP1 Deleted
17	12	1994	0.9314	NA	5	Caffein 2mM	74	1	MYO5 in ABP1
17	16	1999	0.9271	NA	5	Caffein 2mM	74	1	RVS167 in ABP1
17	20	2030	0.8538	NA	5	Caffein 2mM	74	1	HSE1 in ABP1
17	22	2012	0.9265	NA	5	Caffein 2mM	74	1	LSB1 in ABP1
17	26	2114	0.847	NA	5	Caffein 2mM	74	1	HSE1 in ABP1
17	6	1831	0.8985	NA	5	Caffein 2mM	74	1	MYO3 in ABP1
18	15	2079	0.9012	NA	5	Caffein 2mM	74	1	BEM1-1 in ABP1
18	19	2065	0.872	NA	5	Caffein 2mM	74	1	CDC25 in ABP1
18	22	1988	0.8642	NA	5	Caffein 2mM	74	1	NBP2 in ABP1
18	25	2041	0.9122	NA	5	Caffein 2mM	74	1	HCLS1 in ABP1
18	26	2235	0.9161	NA	5	Caffein 2mM	74	1	YSC84 in ABP1
18	3	2045	0.9039	NA	5	Caffein 2mM	74	1	BUD14 in ABP1
19	15	2093	0.8985	NA	5	Caffein 2mM	74	1	HSE1 in ABP1
19	18	1914	0.9069	NA	5	Caffein 2mM	74	1	MYO5 in ABP1
19	20	2356	0.8912	NA	5	Caffein 2mM	74	1	HOF1 in ABP1
19	21	1968	0.8872	NA	5	Caffein 2mM	74	1	SLA1-3 in ABP1
19	29	1937	0.8893	NA	5	Caffein 2mM	74	1	BOI2 in ABP1
19	30	1885	0.8804	NA	5	Caffein 2mM	74	1	SHO1 in ABP1
19	4	2140	0.8747	NA	5	Caffein 2mM	74	1	FUS1 in ABP1
19	9	1878	0.8861	NA	5	Caffein 2mM	74	1	BEM1-1 in ABP1
20	11	2135	0.9165	NA	5	Caffein 2mM	74	1	SLA1-2 in ABP1
20	19	2014	0.9182	NA	5	Caffein 2mM	74	1	ABP1 Deleted
20	24	2080	0.9016	NA	5	Caffein 2mM	74	1	SLA1-3 in ABP1
20	27	1984	0.8945	NA	5	Caffein 2mM	74	1	ABP1
20	3	2076	0.9087	NA	5	Caffein 2mM	74	1	HCLS1 in ABP1
21	26	2059	0.8719	NA	5	Caffein 2mM	74	1	HOF1 in ABP1
21	6	2022	0.9063	NA	5	Caffein 2mM	74	1	YSC84 in ABP1
22	27	2004	0.9009	NA	5	Caffein 2mM	74	1	LSB1 in ABP1
22	3	2175	0.9299	NA	5	Caffein 2mM	74	1	DBNL in ABP1
22	6	1976	0.8565	NA	5	Caffein 2mM	74	1	HSE1 in ABP1
23	12	1958	0.9239	NA	5	Caffein 2mM	74	1	ABP1 in ABP1
23	16	2205	0.8753	NA	5	Caffein 2mM	74	1	CTTN in ABP1
23	27	2113	0.8827	NA	5	Caffein 2mM	74	1	ABP1 Deleted
23	28	1984	0.9267	NA	5	Caffein 2mM	74	1	CDC25 in ABP1
23	30	1894	0.882	NA	5	Caffein 2mM	74	1	HCLS1 in ABP1
24	11	2160	0.9209	NA	5	Caffein 2mM	74	1	HOF1 in ABP1
24	22	2093	0.9135	NA	5	Caffein 2mM	74	1	CTTN in ABP1
24	24	2078	0.9033	NA	5	Caffein 2mM	74	1	PEX13 in ABP1
24	29	1836	0.9132	NA	5	Caffein 2mM	74	1	BUD14 in ABP1
24	5	1879	0.8688	NA	5	Caffein 2mM	74	1	MYO5 in ABP1
24	6	2414	0.9073	NA	5	Caffein 2mM	74	1	PIN3 in ABP1
25	4	2157	0.9072	NA	5	Caffein 2mM	74	1	BOI2 in ABP1
26	11	2230	0.9115	NA	5	Caffein 2mM	74	1	LSB1 in ABP1
26	16	1955	0.9131	NA	5	Caffein 2mM	74	1	LSB1 in ABP1
26	19	1901	0.9221	NA	5	Caffein 2mM	74	1	BZZ1-2 in ABP1
26	23	1776	0.8806	NA	5	Caffein 2mM	74	1	MYO3 in ABP1
26	30	1924	0.9238	NA	5	Caffein 2mM	74	1	BOI1 in ABP1
26	5	1923	0.9046	NA	5	Caffein 2mM	74	1	LSB1 in ABP1
26	6	2199	0.8835	NA	5	Caffein 2mM	74	1	NBP2 in ABP1
26	9	1966	0.9276	NA	5	Caffein 2mM	74	1	HSE1 in ABP1
27	21	1878	0.9082	NA	5	Caffein 2mM	74	1	PIN3 in ABP1
27	29	1839	0.9052	NA	5	Caffein 2mM	74	1	FUS1 in ABP1
28	16	2027	0.8811	NA	5	Caffein 2mM	74	1	ABP1
29	13	1895	0.8888	NA	5	Caffein 2mM	74	1	SLA1-2 in ABP1
29	24	1939	0.8405	NA	5	Caffein 2mM	74	1	BEM1-2 in ABP1
29	25	1996	0.91	NA	5	Caffein 2mM	74	1	HSE1 in ABP1
29	26	1858	0.9051	NA	5	Caffein 2mM	74	1	LSB3 in ABP1
3	10	2464	0.8593	NA	5	Caffein 2mM	74	1	SLA1-3 in ABP1
3	3	1910	0.8769	NA	5	Caffein 2mM	74	1	ABP1 Deleted
30	21	1964	0.9334	NA	5	Caffein 2mM	74	1	SLA1-1 in ABP1
30	30	1650	0.9	NA	5	Caffein 2mM	74	1	BBC1 in ABP1
30	6	2091	0.877	NA	5	Caffein 2mM	74	1	BZZ1-1 in ABP1
31	12	2097	0.8941	NA	5	Caffein 2mM	74	1	NBP2 in ABP1
31	5	1962	0.9191	NA	5	Caffein 2mM	74	1	SLA1-2 in ABP1
32	10	1943	0.8624	NA	5	Caffein 2mM	74	1	PIN3 in ABP1
32	18	2046	0.9107	NA	5	Caffein 2mM	74	1	NBP2 in ABP1
32	19	2036	0.8765	NA	5	Caffein 2mM	74	1	PEX13 in ABP1
32	23	1910	0.8536	NA	5	Caffein 2mM	74	1	SDC25_17W in ABP1
32	29	1872	0.8807	NA	5	Caffein 2mM	74	1	BEM1-1 in ABP1
32	4	1914	0.8378	NA	5	Caffein 2mM	74	1	SHO1 in ABP1
32	5	1932	0.866	NA	5	Caffein 2mM	74	1	ABP1 KO
32	8	2069	0.903	NA	5	Caffein 2mM	74	1	SDC25_17W in ABP1
33	11	2097	0.8905	NA	5	Caffein 2mM	74	1	BEM1-2 in ABP1
33	17	1831	0.934	NA	5	Caffein 2mM	74	1	ABP1
33	25	1907	0.9101	NA	5	Caffein 2mM	74	1	SHO1 in ABP1
33	7	2081	0.8752	NA	5	Caffein 2mM	74	1	LSB3 in ABP1
33	9	2155	0.8977	NA	5	Caffein 2mM	74	1	FUS1 in ABP1
34	13	1985	0.8872	NA	5	Caffein 2mM	74	1	BOI1 in ABP1
34	15	1938	0.8898	NA	5	Caffein 2mM	74	1	FUS1 in ABP1
34	20	1922	0.9004	NA	5	Caffein 2mM	74	1	FUS1 in ABP1
34	29	1820	0.8986	NA	5	Caffein 2mM	74	1	BZZ1-1 in ABP1
34	3	1960	0.8847	NA	5	Caffein 2mM	74	1	HOF1 in ABP1
34	4	2095	0.8669	NA	5	Caffein 2mM	74	1	CTTN in ABP1
35	10	2189	0.8805	NA	5	Caffein 2mM	74	1	BZZ1-1 in ABP1
35	13	2151	0.9171	NA	5	Caffein 2mM	74	1	BZZ1-2 in ABP1
35	23	1927	0.8937	NA	5	Caffein 2mM	74	1	BZZ1-1 in ABP1
36	11	2008	0.9312	NA	5	Caffein 2mM	74	1	HCLS1 in ABP1
36	15	1966	0.9027	NA	5	Caffein 2mM	74	1	BUD14 in ABP1
36	18	2010	0.9322	NA	5	Caffein 2mM	74	1	SHO1 in ABP1
36	21	1964	0.9044	NA	5	Caffein 2mM	74	1	CYK3 in ABP1
36	28	2072	0.8834	NA	5	Caffein 2mM	74	1	ABP1 in ABP1
37	10	2047	0.9149	NA	5	Caffein 2mM	74	1	DBNL in ABP1
37	16	2030	0.919	NA	5	Caffein 2mM	74	1	HOF1 in ABP1
37	21	2046	0.8894	NA	5	Caffein 2mM	74	1	ABP1 in ABP1
38	18	2049	0.8969	NA	5	Caffein 2mM	74	1	SDC25_17W in ABP1
38	3	1944	0.9306	NA	5	Caffein 2mM	74	1	CYK3 in ABP1
38	4	2058	0.9382	NA	5	Caffein 2mM	74	1	SLA1-1 in ABP1
39	11	1969	0.8618	NA	5	Caffein 2mM	74	1	SLA1-1 in ABP1
39	19	1909	0.9072	NA	5	Caffein 2mM	74	1	DBNL in ABP1
39	21	1844	0.8491	NA	5	Caffein 2mM	74	1	BZZ1-2 in ABP1
39	30	1867	0.9123	NA	5	Caffein 2mM	74	1	CYK3 in ABP1
39	8	1907	0.8881	NA	5	Caffein 2mM	74	1	CTTN in ABP1
39	9	1969	0.8977	NA	5	Caffein 2mM	74	1	RVS167 in ABP1
4	9	2166	0.9172	NA	5	Caffein 2mM	74	1	BZZ1-2 in ABP1
40	25	1860	0.8904	NA	5	Caffein 2mM	74	1	RVS167 in ABP1
40	26	1810	0.9372	NA	5	Caffein 2mM	74	1	SLA1-2 in ABP1
40	5	2050	0.8886	NA	5	Caffein 2mM	74	1	CDC25 in ABP1
41	16	2028	0.8289	NA	5	Caffein 2mM	74	1	LSB3 in ABP1
41	17	1844	0.8827	NA	5	Caffein 2mM	74	1	MYO3 in ABP1
41	19	1792	0.9085	NA	5	Caffein 2mM	74	1	BOI2 in ABP1
41	24	1826	0.9121	NA	5	Caffein 2mM	74	1	DBNL in ABP1
41	27	1795	0.8928	NA	5	Caffein 2mM	74	1	DBNL in ABP1
41	3	1923	0.8476	NA	5	Caffein 2mM	74	1	BOI1 in ABP1
41	6	2014	0.8877	NA	5	Caffein 2mM	74	1	BEM1-2 in ABP1
42	13	1974	0.909	NA	5	Caffein 2mM	74	1	BEM1-2 in ABP1
42	14	1950	0.9108	NA	5	Caffein 2mM	74	1	BZZ1-1 in ABP1
42	21	1789	0.9363	NA	5	Caffein 2mM	74	1	SLA1-2 in ABP1
42	27	1910	0.8858	NA	5	Caffein 2mM	74	1	CTTN in ABP1
42	7	2082	0.85	NA	5	Caffein 2mM	74	1	BOI1 in ABP1
43	15	1952	0.9144	NA	5	Caffein 2mM	74	1	PIN3 in ABP1
43	24	1879	0.8903	NA	5	Caffein 2mM	74	1	PIN3 in ABP1
43	25	1717	0.864	NA	5	Caffein 2mM	74	1	BUD14 in ABP1
43	28	1719	0.9334	NA	5	Caffein 2mM	74	1	PEX13 in ABP1
43	5	2088	0.8877	NA	5	Caffein 2mM	74	1	SLA1-3 in ABP1
44	12	2095	0.8787	NA	5	Caffein 2mM	74	1	SLA1-1 in ABP1
44	13	1961	0.9004	NA	5	Caffein 2mM	74	1	ABP1 Deleted
44	16	2040	0.8663	NA	5	Caffein 2mM	74	1	BBC1 in ABP1
44	17	1999	0.869	NA	5	Caffein 2mM	74	1	LSB1 in ABP1
44	19	1890	0.9102	NA	5	Caffein 2mM	74	1	BOI1 in ABP1
44	25	1884	0.8889	NA	5	Caffein 2mM	74	1	BOI2 in ABP1
44	26	1883	0.8885	NA	5	Caffein 2mM	74	1	BZZ1-2 in ABP1
44	6	2152	0.9026	NA	5	Caffein 2mM	74	1	BBC1 in ABP1
45	11	2097	0.8905	NA	5	Caffein 2mM	74	1	SHO1 in ABP1
45	18	2025	0.8728	NA	5	Caffein 2mM	74	1	BEM1-1 in ABP1
45	28	1952	0.9183	NA	5	Caffein 2mM	74	1	MYO3 in ABP1
45	7	2089	0.8702	NA	5	Caffein 2mM	74	1	BBC1 in ABP1
46	18	2312	0.8917	NA	5	Caffein 2mM	74	1	ABP1 KO
46	29	2103	0.8482	NA	5	Caffein 2mM	74	1	MYO5 in ABP1
46	9	2332	0.8912	NA	5	Caffein 2mM	74	1	BUD14 in ABP1
5	24	2318	0.8825	NA	5	Caffein 2mM	74	1	ABP1
6	11	1954	0.9062	NA	5	Caffein 2mM	74	1	ABP1 KO
6	14	2317	0.8685	NA	5	Caffein 2mM	74	1	CDC25 in ABP1
6	16	2156	0.9007	NA	5	Caffein 2mM	74	1	YSC84 in ABP1
6	19	2263	0.9128	NA	5	Caffein 2mM	74	1	ABP1 in ABP1
6	22	2435	0.8611	NA	5	Caffein 2mM	74	1	BBC1 in ABP1
6	3	1878	0.8467	NA	5	Caffein 2mM	74	1	BEM1-1 in ABP1
6	30	2219	0.8808	NA	5	Caffein 2mM	74	1	BEM1-2 in ABP1
6	8	2339	0.9021	NA	5	Caffein 2mM	74	1	NBP2 in ABP1
7	21	2331	0.899	NA	5	Caffein 2mM	74	1	CYK3 in ABP1
7	25	2109	0.9017	NA	5	Caffein 2mM	74	1	YSC84 in ABP1
7	26	2227	0.8456	NA	5	Caffein 2mM	74	1	BOI1 in ABP1
7	3	1980	0.9221	NA	5	Caffein 2mM	74	1	ABP1
7	5	2069	0.903	NA	5	Caffein 2mM	74	1	LSB3 in ABP1
8	10	1911	0.8651	NA	5	Caffein 2mM	74	1	PEX13 in ABP1
8	11	2053	0.9229	NA	5	Caffein 2mM	74	1	BOI2 in ABP1
8	18	2373	0.8895	NA	5	Caffein 2mM	74	1	SLA1-2 in ABP1
8	21	2182	0.8884	NA	5	Caffein 2mM	74	1	BUD14 in ABP1
8	23	2289	0.9051	NA	5	Caffein 2mM	74	1	FUS1 in ABP1
8	24	2192	0.8532	NA	5	Caffein 2mM	74	1	LSB3 in ABP1
8	25	2183	0.9008	NA	5	Caffein 2mM	74	1	ABP1 Deleted
8	7	1872	0.9081	NA	5	Caffein 2mM	74	1	ABP1 in ABP1
9	11	2120	0.8856	NA	5	Caffein 2mM	74	1	MYO5 in ABP1
9	12	2007	0.915	NA	5	Caffein 2mM	74	1	MYO3 in ABP1
9	25	2117	0.8965	NA	5	Caffein 2mM	74	1	ABP1 KO
9	26	2185	0.8372	NA	5	Caffein 2mM	74	1	SLA1-1 in ABP1
9	28	2050	0.874	NA	5	Caffein 2mM	74	1	NBP2 in ABP1
9	5	2099	0.9188	NA	5	Caffein 2mM	74	1	BZZ1-2 in ABP1
10	10	967	0.898	NA	6	Caffein 10mM	74	1	CYK3 in ABP1
10	12	945	0.8955	NA	6	Caffein 10mM	74	1	ABP1
10	13	959	0.9181	NA	6	Caffein 10mM	74	1	BOI2 in ABP1
10	14	1064	0.8747	NA	6	Caffein 10mM	74	1	SHO1 in ABP1
10	18	1083	0.9023	NA	6	Caffein 10mM	74	1	BBC1 in ABP1
10	19	1127	0.9042	NA	6	Caffein 10mM	74	1	CTTN in ABP1
10	21	1182	0.8571	NA	6	Caffein 10mM	74	1	BEM1-2 in ABP1
10	28	1182	0.854	NA	6	Caffein 10mM	74	1	PIN3 in ABP1
10	5	881	0.9333	NA	6	Caffein 10mM	74	1	PEX13 in ABP1
11	15	993	0.7802	NA	6	Caffein 10mM	74	1	MYO3 in ABP1
11	27	1227	0.9258	NA	6	Caffein 10mM	74	1	SDC25_17W in ABP1
11	29	959	0.8537	NA	6	Caffein 10mM	74	1	RVS167 in ABP1
11	8	971	0.8854	NA	6	Caffein 10mM	74	1	CDC25 in ABP1
12	13	988	0.876	NA	6	Caffein 10mM	74	1	DBNL in ABP1
12	14	1046	0.897	NA	6	Caffein 10mM	74	1	HCLS1 in ABP1
12	15	1018	0.885	NA	6	Caffein 10mM	74	1	SDC25_17W in ABP1
12	16	1080	0.8746	NA	6	Caffein 10mM	74	1	PEX13 in ABP1
12	25	1134	0.927	NA	6	Caffein 10mM	74	1	HOF1 in ABP1
13	13	1023	0.9018	NA	6	Caffein 10mM	74	1	SLA1-3 in ABP1
13	16	952	0.868	NA	6	Caffein 10mM	74	1	ABP1 KO
13	19	1135	0.9036	NA	6	Caffein 10mM	74	1	RVS167 in ABP1
13	30	1083	0.911	NA	6	Caffein 10mM	74	1	ABP1 KO
14	12	942	0.8748	NA	6	Caffein 10mM	74	1	YSC84 in ABP1
14	23	1136	0.8843	NA	6	Caffein 10mM	74	1	CDC25 in ABP1
14	30	739	0.7964	NA	6	Caffein 10mM	74	1	SLA1-1 in ABP1
15	19	1129	0.8496	NA	6	Caffein 10mM	74	1	LSB3 in ABP1
15	24	1182	0.8805	NA	6	Caffein 10mM	74	1	MYO5 in ABP1
15	30	859	0.9341	NA	6	Caffein 10mM	74	1	SLA1-3 in ABP1
15	4	942	0.915	NA	6	Caffein 10mM	74	1	RVS167 in ABP1
15	8	961	0.9432	NA	6	Caffein 10mM	74	1	ABP1 in ABP1
16	16	950	0.9189	NA	6	Caffein 10mM	74	1	CYK3 in ABP1
16	18	1108	0.8938	NA	6	Caffein 10mM	74	1	BZZ1-1 in ABP1
16	20	1004	0.885	NA	6	Caffein 10mM	74	1	HCLS1 in ABP1
16	21	1007	0.8123	NA	6	Caffein 10mM	74	1	YSC84 in ABP1
16	22	1124	0.9153	NA	6	Caffein 10mM	74	1	BEM1-1 in ABP1
16	7	1002	0.9266	NA	6	Caffein 10mM	74	1	SDC25_17W in ABP1
16	8	1093	0.8935	NA	6	Caffein 10mM	74	1	ABP1 Deleted
17	12	1039	0.938	NA	6	Caffein 10mM	74	1	MYO5 in ABP1
17	16	938	0.9111	NA	6	Caffein 10mM	74	1	RVS167 in ABP1
17	20	970	0.867	NA	6	Caffein 10mM	74	1	HSE1 in ABP1
17	22	1041	0.7926	NA	6	Caffein 10mM	74	1	LSB1 in ABP1
17	26	1059	0.9207	NA	6	Caffein 10mM	74	1	HSE1 in ABP1
17	6	976	0.9117	NA	6	Caffein 10mM	74	1	MYO3 in ABP1
18	15	1015	0.8655	NA	6	Caffein 10mM	74	1	BEM1-1 in ABP1
18	19	1048	0.8732	NA	6	Caffein 10mM	74	1	CDC25 in ABP1
18	22	1054	0.8901	NA	6	Caffein 10mM	74	1	NBP2 in ABP1
18	25	1107	0.9014	NA	6	Caffein 10mM	74	1	HCLS1 in ABP1
18	26	1258	0.9442	NA	6	Caffein 10mM	74	1	YSC84 in ABP1
18	3	666	0.9504	NA	6	Caffein 10mM	74	1	BUD14 in ABP1
19	15	1028	0.9373	NA	6	Caffein 10mM	74	1	HSE1 in ABP1
19	18	986	0.8813	NA	6	Caffein 10mM	74	1	MYO5 in ABP1
19	20	1034	0.9562	NA	6	Caffein 10mM	74	1	HOF1 in ABP1
19	21	996	0.9304	NA	6	Caffein 10mM	74	1	SLA1-3 in ABP1
19	29	958	0.7928	NA	6	Caffein 10mM	74	1	BOI2 in ABP1
19	30	870	0.9275	NA	6	Caffein 10mM	74	1	SHO1 in ABP1
19	4	923	0.8966	NA	6	Caffein 10mM	74	1	FUS1 in ABP1
19	9	931	0.9005	NA	6	Caffein 10mM	74	1	BEM1-1 in ABP1
20	11	1042	0.9008	NA	6	Caffein 10mM	74	1	SLA1-2 in ABP1
20	19	1031	0.9216	NA	6	Caffein 10mM	74	1	ABP1 Deleted
20	24	1095	0.8636	NA	6	Caffein 10mM	74	1	SLA1-3 in ABP1
20	27	920	0.8508	NA	6	Caffein 10mM	74	1	ABP1
20	3	725	0.9158	NA	6	Caffein 10mM	74	1	HCLS1 in ABP1
21	26	1090	0.9169	NA	6	Caffein 10mM	74	1	HOF1 in ABP1
21	6	973	0.9221	NA	6	Caffein 10mM	74	1	YSC84 in ABP1
22	27	1160	0.9358	NA	6	Caffein 10mM	74	1	LSB1 in ABP1
22	3	1063	0.9242	NA	6	Caffein 10mM	74	1	DBNL in ABP1
22	6	929	0.9309	NA	6	Caffein 10mM	74	1	HSE1 in ABP1
23	12	968	0.9135	NA	6	Caffein 10mM	74	1	ABP1 in ABP1
23	16	1096	0.8925	NA	6	Caffein 10mM	74	1	CTTN in ABP1
23	27	1108	0.8501	NA	6	Caffein 10mM	74	1	ABP1 Deleted
23	28	1014	0.9377	NA	6	Caffein 10mM	74	1	CDC25 in ABP1
23	30	883	0.8942	NA	6	Caffein 10mM	74	1	HCLS1 in ABP1
24	11	1089	0.9286	NA	6	Caffein 10mM	74	1	HOF1 in ABP1
24	22	1077	0.8853	NA	6	Caffein 10mM	74	1	CTTN in ABP1
24	24	1036	0.9353	NA	6	Caffein 10mM	74	1	PEX13 in ABP1
24	29	896	0.9349	NA	6	Caffein 10mM	74	1	BUD14 in ABP1
24	5	919	0.9347	NA	6	Caffein 10mM	74	1	MYO5 in ABP1
24	6	1053	0.9545	NA	6	Caffein 10mM	74	1	PIN3 in ABP1
25	4	929	0.8506	NA	6	Caffein 10mM	74	1	BOI2 in ABP1
26	11	1050	0.9518	NA	6	Caffein 10mM	74	1	LSB1 in ABP1
26	16	1055	0.9047	NA	6	Caffein 10mM	74	1	LSB1 in ABP1
26	19	1042	0.9238	NA	6	Caffein 10mM	74	1	BZZ1-2 in ABP1
26	23	1010	0.8781	NA	6	Caffein 10mM	74	1	MYO3 in ABP1
26	30	904	0.8965	NA	6	Caffein 10mM	74	1	BOI1 in ABP1
26	5	899	0.9627	NA	6	Caffein 10mM	74	1	LSB1 in ABP1
26	6	1013	0.8272	NA	6	Caffein 10mM	74	1	NBP2 in ABP1
26	9	990	0.9156	NA	6	Caffein 10mM	74	1	HSE1 in ABP1
27	21	1101	0.9298	NA	6	Caffein 10mM	74	1	PIN3 in ABP1
27	29	941	0.8295	NA	6	Caffein 10mM	74	1	FUS1 in ABP1
28	16	1023	0.9107	NA	6	Caffein 10mM	74	1	ABP1
29	13	1049	0.9247	NA	6	Caffein 10mM	74	1	SLA1-2 in ABP1
29	24	978	0.8503	NA	6	Caffein 10mM	74	1	BEM1-2 in ABP1
29	25	1017	0.8842	NA	6	Caffein 10mM	74	1	HSE1 in ABP1
29	26	987	0.8532	NA	6	Caffein 10mM	74	1	LSB3 in ABP1
3	10	1009	0.8822	NA	6	Caffein 10mM	74	1	SLA1-3 in ABP1
3	3	634	0.9161	NA	6	Caffein 10mM	74	1	ABP1 Deleted
30	21	748	0.7622	NA	6	Caffein 10mM	74	1	SLA1-1 in ABP1
30	30	795	0.9119	NA	6	Caffein 10mM	74	1	BBC1 in ABP1
30	6	1057	0.941	NA	6	Caffein 10mM	74	1	BZZ1-1 in ABP1
31	12	1024	0.8614	NA	6	Caffein 10mM	74	1	NBP2 in ABP1
31	5	934	0.8814	NA	6	Caffein 10mM	74	1	SLA1-2 in ABP1
32	10	1021	0.9403	NA	6	Caffein 10mM	74	1	PIN3 in ABP1
32	18	1177	0.903	NA	6	Caffein 10mM	74	1	NBP2 in ABP1
32	19	1113	0.9222	NA	6	Caffein 10mM	74	1	PEX13 in ABP1
32	23	966	0.8564	NA	6	Caffein 10mM	74	1	SDC25_17W in ABP1
32	29	876	0.891	NA	6	Caffein 10mM	74	1	BEM1-1 in ABP1
32	4	862	0.9091	NA	6	Caffein 10mM	74	1	SHO1 in ABP1
32	5	821	0.9126	NA	6	Caffein 10mM	74	1	ABP1 KO
32	8	1015	0.8947	NA	6	Caffein 10mM	74	1	SDC25_17W in ABP1
33	11	957	0.824	NA	6	Caffein 10mM	74	1	BEM1-2 in ABP1
33	17	1070	0.9213	NA	6	Caffein 10mM	74	1	ABP1
33	25	981	0.9164	NA	6	Caffein 10mM	74	1	SHO1 in ABP1
33	7	1087	0.9232	NA	6	Caffein 10mM	74	1	LSB3 in ABP1
33	9	1074	0.8712	NA	6	Caffein 10mM	74	1	FUS1 in ABP1
34	13	1027	0.8722	NA	6	Caffein 10mM	74	1	BOI1 in ABP1
34	15	1113	0.8778	NA	6	Caffein 10mM	74	1	FUS1 in ABP1
34	20	1152	0.8725	NA	6	Caffein 10mM	74	1	FUS1 in ABP1
34	29	878	0.8837	NA	6	Caffein 10mM	74	1	BZZ1-1 in ABP1
34	3	825	0.9272	NA	6	Caffein 10mM	74	1	HOF1 in ABP1
34	4	941	0.9235	NA	6	Caffein 10mM	74	1	CTTN in ABP1
35	10	1044	0.8989	NA	6	Caffein 10mM	74	1	BZZ1-1 in ABP1
35	13	1047	0.8665	NA	6	Caffein 10mM	74	1	BZZ1-2 in ABP1
35	23	1005	0.8983	NA	6	Caffein 10mM	74	1	BZZ1-1 in ABP1
36	11	1047	0.8119	NA	6	Caffein 10mM	74	1	HCLS1 in ABP1
36	15	1105	0.8797	NA	6	Caffein 10mM	74	1	BUD14 in ABP1
36	18	1178	0.8808	NA	6	Caffein 10mM	74	1	SHO1 in ABP1
36	21	1072	0.8932	NA	6	Caffein 10mM	74	1	CYK3 in ABP1
36	28	1102	0.8166	NA	6	Caffein 10mM	74	1	ABP1 in ABP1
37	10	1036	0.8956	NA	6	Caffein 10mM	74	1	DBNL in ABP1
37	16	1231	0.8861	NA	6	Caffein 10mM	74	1	HOF1 in ABP1
37	21	988	0.9459	NA	6	Caffein 10mM	74	1	ABP1 in ABP1
38	18	1141	0.9328	NA	6	Caffein 10mM	74	1	SDC25_17W in ABP1
38	3	870	0.8681	NA	6	Caffein 10mM	74	1	CYK3 in ABP1
38	4	697	0.8085	NA	6	Caffein 10mM	74	1	SLA1-1 in ABP1
39	11	695	0.9234	NA	6	Caffein 10mM	74	1	SLA1-1 in ABP1
39	19	1069	0.9423	NA	6	Caffein 10mM	74	1	DBNL in ABP1
39	21	1061	0.8526	NA	6	Caffein 10mM	74	1	BZZ1-2 in ABP1
39	30	884	0.8897	NA	6	Caffein 10mM	74	1	CYK3 in ABP1
39	8	1060	0.868	NA	6	Caffein 10mM	74	1	CTTN in ABP1
39	9	1154	0.8061	NA	6	Caffein 10mM	74	1	RVS167 in ABP1
4	9	1023	0.8773	NA	6	Caffein 10mM	74	1	BZZ1-2 in ABP1
40	25	1018	0.8815	NA	6	Caffein 10mM	74	1	RVS167 in ABP1
40	26	896	0.9018	NA	6	Caffein 10mM	74	1	SLA1-2 in ABP1
40	5	1026	0.892	NA	6	Caffein 10mM	74	1	CDC25 in ABP1
41	16	1105	0.8998	NA	6	Caffein 10mM	74	1	LSB3 in ABP1
41	17	1011	0.935	NA	6	Caffein 10mM	74	1	MYO3 in ABP1
41	19	1023	0.8443	NA	6	Caffein 10mM	74	1	BOI2 in ABP1
41	24	908	0.8782	NA	6	Caffein 10mM	74	1	DBNL in ABP1
41	27	904	0.8819	NA	6	Caffein 10mM	74	1	DBNL in ABP1
41	3	818	0.8382	NA	6	Caffein 10mM	74	1	BOI1 in ABP1
41	6	998	0.8593	NA	6	Caffein 10mM	74	1	BEM1-2 in ABP1
42	13	981	0.6316	NA	6	Caffein 10mM	74	1	BEM1-2 in ABP1
42	14	1135	0.8642	NA	6	Caffein 10mM	74	1	BZZ1-1 in ABP1
42	21	1007	0.8705	NA	6	Caffein 10mM	74	1	SLA1-2 in ABP1
42	27	955	0.8526	NA	6	Caffein 10mM	74	1	CTTN in ABP1
42	7	1206	0.9099	NA	6	Caffein 10mM	74	1	BOI1 in ABP1
43	15	1194	0.8126	NA	6	Caffein 10mM	74	1	PIN3 in ABP1
43	24	1125	0.8991	NA	6	Caffein 10mM	74	1	PIN3 in ABP1
43	25	997	0.8087	NA	6	Caffein 10mM	74	1	BUD14 in ABP1
43	28	962	0.9155	NA	6	Caffein 10mM	74	1	PEX13 in ABP1
43	5	961	0.8676	NA	6	Caffein 10mM	74	1	SLA1-3 in ABP1
44	12	785	0.8647	NA	6	Caffein 10mM	74	1	SLA1-1 in ABP1
44	13	1186	0.9268	NA	6	Caffein 10mM	74	1	ABP1 Deleted
44	16	1036	0.9132	NA	6	Caffein 10mM	74	1	BBC1 in ABP1
44	17	1152	0.8559	NA	6	Caffein 10mM	74	1	LSB1 in ABP1
44	19	985	0.8819	NA	6	Caffein 10mM	74	1	BOI1 in ABP1
44	25	1043	0.8414	NA	6	Caffein 10mM	74	1	BOI2 in ABP1
44	26	972	0.8209	NA	6	Caffein 10mM	74	1	BZZ1-2 in ABP1
44	6	1025	0.8393	NA	6	Caffein 10mM	74	1	BBC1 in ABP1
45	11	997	0.9038	NA	6	Caffein 10mM	74	1	SHO1 in ABP1
45	18	1077	0.9111	NA	6	Caffein 10mM	74	1	BEM1-1 in ABP1
45	28	992	0.8955	NA	6	Caffein 10mM	74	1	MYO3 in ABP1
45	7	1019	0.786	NA	6	Caffein 10mM	74	1	BBC1 in ABP1
46	18	1054	0.9238	NA	6	Caffein 10mM	74	1	ABP1 KO
46	29	933	0.9292	NA	6	Caffein 10mM	74	1	MYO5 in ABP1
46	9	1122	0.7416	NA	6	Caffein 10mM	74	1	BUD14 in ABP1
5	24	1158	0.8504	NA	6	Caffein 10mM	74	1	ABP1
6	11	1005	0.8808	NA	6	Caffein 10mM	74	1	ABP1 KO
6	14	1356	0.9309	NA	6	Caffein 10mM	74	1	CDC25 in ABP1
6	16	1151	0.8994	NA	6	Caffein 10mM	74	1	YSC84 in ABP1
6	19	1296	0.9007	NA	6	Caffein 10mM	74	1	ABP1 in ABP1
6	22	1160	0.8819	NA	6	Caffein 10mM	74	1	BBC1 in ABP1
6	3	749	0.8705	NA	6	Caffein 10mM	74	1	BEM1-1 in ABP1
6	30	1266	0.8573	NA	6	Caffein 10mM	74	1	BEM1-2 in ABP1
6	8	1115	0.9416	NA	6	Caffein 10mM	74	1	NBP2 in ABP1
7	21	1140	0.9161	NA	6	Caffein 10mM	74	1	CYK3 in ABP1
7	25	1247	0.8561	NA	6	Caffein 10mM	74	1	YSC84 in ABP1
7	26	1317	0.878	NA	6	Caffein 10mM	74	1	BOI1 in ABP1
7	3	897	0.8989	NA	6	Caffein 10mM	74	1	ABP1
7	5	924	0.8884	NA	6	Caffein 10mM	74	1	LSB3 in ABP1
8	10	942	0.8539	NA	6	Caffein 10mM	74	1	PEX13 in ABP1
8	11	1062	0.902	NA	6	Caffein 10mM	74	1	BOI2 in ABP1
8	18	1169	0.8553	NA	6	Caffein 10mM	74	1	SLA1-2 in ABP1
8	21	1236	0.8963	NA	6	Caffein 10mM	74	1	BUD14 in ABP1
8	23	1327	0.8353	NA	6	Caffein 10mM	74	1	FUS1 in ABP1
8	24	1303	0.8201	NA	6	Caffein 10mM	74	1	LSB3 in ABP1
8	25	1280	0.8637	NA	6	Caffein 10mM	74	1	ABP1 Deleted
8	7	882	0.901	NA	6	Caffein 10mM	74	1	ABP1 in ABP1
9	11	1035	0.8349	NA	6	Caffein 10mM	74	1	MYO5 in ABP1
9	12	1005	0.8773	NA	6	Caffein 10mM	74	1	MYO3 in ABP1
9	25	1145	0.8751	NA	6	Caffein 10mM	74	1	ABP1 KO
9	26	1008	0.824	NA	6	Caffein 10mM	74	1	SLA1-1 in ABP1
9	28	1354	0.9026	NA	6	Caffein 10mM	74	1	NBP2 in ABP1
9	5	914	0.8713	NA	6	Caffein 10mM	74	1	BZZ1-2 in ABP1
10	10	340	0.7692	NA	7	Caffein 30mM	74	1	CYK3 in ABP1
10	12	345	0.9625	NA	7	Caffein 30mM	74	1	ABP1
10	13	284	0.9029	NA	7	Caffein 30mM	74	1	BOI2 in ABP1
10	14	335	0.912	NA	7	Caffein 30mM	74	1	SHO1 in ABP1
10	18	342	0.8116	NA	7	Caffein 30mM	74	1	BBC1 in ABP1
10	19	347	0.8707	NA	7	Caffein 30mM	74	1	CTTN in ABP1
10	21	330	0.9608	NA	7	Caffein 30mM	74	1	BEM1-2 in ABP1
10	28	318	0.8226	NA	7	Caffein 30mM	74	1	PIN3 in ABP1
10	5	324	0.8975	NA	7	Caffein 30mM	74	1	PEX13 in ABP1
11	15	317	0.9396	NA	7	Caffein 30mM	74	1	MYO3 in ABP1
11	27	312	0.8924	NA	7	Caffein 30mM	74	1	SDC25_17W in ABP1
11	29	255	0.7754	NA	7	Caffein 30mM	74	1	RVS167 in ABP1
11	8	324	0.9675	NA	7	Caffein 30mM	74	1	CDC25 in ABP1
12	13	320	0.9485	NA	7	Caffein 30mM	74	1	DBNL in ABP1
12	14	349	0.9117	NA	7	Caffein 30mM	74	1	HCLS1 in ABP1
12	15	295	0.8837	NA	7	Caffein 30mM	74	1	SDC25_17W in ABP1
12	16	335	0.8325	NA	7	Caffein 30mM	74	1	PEX13 in ABP1
12	25	358	0.8896	NA	7	Caffein 30mM	74	1	HOF1 in ABP1
13	13	330	0.937	NA	7	Caffein 30mM	74	1	SLA1-3 in ABP1
13	16	284	0.896	NA	7	Caffein 30mM	74	1	ABP1 KO
13	19	360	0.98	NA	7	Caffein 30mM	74	1	RVS167 in ABP1
13	30	281	0.8545	NA	7	Caffein 30mM	74	1	ABP1 KO
14	12	311	0.8988	NA	7	Caffein 30mM	74	1	YSC84 in ABP1
14	23	342	0.8498	NA	7	Caffein 30mM	74	1	CDC25 in ABP1
14	30	169	0.8683	NA	7	Caffein 30mM	74	1	SLA1-1 in ABP1
15	19	348	0.8878	NA	7	Caffein 30mM	74	1	LSB3 in ABP1
15	24	357	0.8811	NA	7	Caffein 30mM	74	1	MYO5 in ABP1
15	30	314	0.9075	NA	7	Caffein 30mM	74	1	SLA1-3 in ABP1
15	4	328	0.9245	NA	7	Caffein 30mM	74	1	RVS167 in ABP1
15	8	425	0.9202	NA	7	Caffein 30mM	74	1	ABP1 in ABP1
16	16	319	0.8476	NA	7	Caffein 30mM	74	1	CYK3 in ABP1
16	18	351	0.8385	NA	7	Caffein 30mM	74	1	BZZ1-1 in ABP1
16	20	300	0.9982	NA	7	Caffein 30mM	74	1	HCLS1 in ABP1
16	21	334	0.8875	NA	7	Caffein 30mM	74	1	YSC84 in ABP1
16	22	342	0.8441	NA	7	Caffein 30mM	74	1	BEM1-1 in ABP1
16	7	358	0.9677	NA	7	Caffein 30mM	74	1	SDC25_17W in ABP1
16	8	356	0.9082	NA	7	Caffein 30mM	74	1	ABP1 Deleted
17	12	333	0.8495	NA	7	Caffein 30mM	74	1	MYO5 in ABP1
17	16	281	0.8703	NA	7	Caffein 30mM	74	1	RVS167 in ABP1
17	20	282	0.9135	NA	7	Caffein 30mM	74	1	HSE1 in ABP1
17	22	297	0.8583	NA	7	Caffein 30mM	74	1	LSB1 in ABP1
17	26	354	0.8737	NA	7	Caffein 30mM	74	1	HSE1 in ABP1
17	6	298	0.9837	NA	7	Caffein 30mM	74	1	MYO3 in ABP1
18	15	292	0.8813	NA	7	Caffein 30mM	74	1	BEM1-1 in ABP1
18	19	321	0.7869	NA	7	Caffein 30mM	74	1	CDC25 in ABP1
18	22	322	0.9544	NA	7	Caffein 30mM	74	1	NBP2 in ABP1
18	25	290	0.7935	NA	7	Caffein 30mM	74	1	HCLS1 in ABP1
18	26	323	0.824	NA	7	Caffein 30mM	74	1	YSC84 in ABP1
18	3	204	0.7974	NA	7	Caffein 30mM	74	1	BUD14 in ABP1
19	15	292	0.9212	NA	7	Caffein 30mM	74	1	HSE1 in ABP1
19	18	287	0.9657	NA	7	Caffein 30mM	74	1	MYO5 in ABP1
19	20	303	0.8393	NA	7	Caffein 30mM	74	1	HOF1 in ABP1
19	21	282	0.8668	NA	7	Caffein 30mM	74	1	SLA1-3 in ABP1
19	29	312	0.9919	NA	7	Caffein 30mM	74	1	BOI2 in ABP1
19	30	288	0.9768	NA	7	Caffein 30mM	74	1	SHO1 in ABP1
19	4	323	0.9077	NA	7	Caffein 30mM	74	1	FUS1 in ABP1
19	9	294	0.7812	NA	7	Caffein 30mM	74	1	BEM1-1 in ABP1
20	11	362	0.7788	NA	7	Caffein 30mM	74	1	SLA1-2 in ABP1
20	19	323	0.9404	NA	7	Caffein 30mM	74	1	ABP1 Deleted
20	24	336	0.971	NA	7	Caffein 30mM	74	1	SLA1-3 in ABP1
20	27	289	0.9117	NA	7	Caffein 30mM	74	1	ABP1
20	3	222	0.9266	NA	7	Caffein 30mM	74	1	HCLS1 in ABP1
21	26	339	0.8919	NA	7	Caffein 30mM	74	1	HOF1 in ABP1
21	6	313	0.9875	NA	7	Caffein 30mM	74	1	YSC84 in ABP1
22	27	366	0.9095	NA	7	Caffein 30mM	74	1	LSB1 in ABP1
22	3	245	0.8811	NA	7	Caffein 30mM	74	1	DBNL in ABP1
22	6	300	1.0175	NA	7	Caffein 30mM	74	1	HSE1 in ABP1
23	12	313	0.9113	NA	7	Caffein 30mM	74	1	ABP1 in ABP1
23	16	324	0.9199	NA	7	Caffein 30mM	74	1	CTTN in ABP1
23	27	338	0.8207	NA	7	Caffein 30mM	74	1	ABP1 Deleted
23	28	363	0.8018	NA	7	Caffein 30mM	74	1	CDC25 in ABP1
23	30	283	0.8541	NA	7	Caffein 30mM	74	1	HCLS1 in ABP1
24	11	332	0.9263	NA	7	Caffein 30mM	74	1	HOF1 in ABP1
24	22	358	0.8983	NA	7	Caffein 30mM	74	1	CTTN in ABP1
24	24	379	0.9202	NA	7	Caffein 30mM	74	1	PEX13 in ABP1
24	29	298	0.8254	NA	7	Caffein 30mM	74	1	BUD14 in ABP1
24	5	281	0.935	NA	7	Caffein 30mM	74	1	MYO5 in ABP1
24	6	356	0.721	NA	7	Caffein 30mM	74	1	PIN3 in ABP1
25	4	334	0.9319	NA	7	Caffein 30mM	74	1	BOI2 in ABP1
26	11	287	0.9474	NA	7	Caffein 30mM	74	1	LSB1 in ABP1
26	16	287	0.7869	NA	7	Caffein 30mM	74	1	LSB1 in ABP1
26	19	305	0.9622	NA	7	Caffein 30mM	74	1	BZZ1-2 in ABP1
26	23	302	0.9353	NA	7	Caffein 30mM	74	1	MYO3 in ABP1
26	30	300	0.858	NA	7	Caffein 30mM	74	1	BOI1 in ABP1
26	5	297	0.8433	NA	7	Caffein 30mM	74	1	LSB1 in ABP1
26	6	363	0.9483	NA	7	Caffein 30mM	74	1	NBP2 in ABP1
26	9	296	0.9411	NA	7	Caffein 30mM	74	1	HSE1 in ABP1
27	21	298	0.9837	NA	7	Caffein 30mM	74	1	PIN3 in ABP1
27	29	270	0.9631	NA	7	Caffein 30mM	74	1	FUS1 in ABP1
28	16	312	0.9179	NA	7	Caffein 30mM	74	1	ABP1
29	13	295	0.9738	NA	7	Caffein 30mM	74	1	SLA1-2 in ABP1
29	24	308	0.8046	NA	7	Caffein 30mM	74	1	BEM1-2 in ABP1
29	25	336	0.8489	NA	7	Caffein 30mM	74	1	HSE1 in ABP1
29	26	280	0.9243	NA	7	Caffein 30mM	74	1	LSB3 in ABP1
3	10	329	0.8255	NA	7	Caffein 30mM	74	1	SLA1-3 in ABP1
3	3	183	0.8972	NA	7	Caffein 30mM	74	1	ABP1 Deleted
30	21	169	0.8286	NA	7	Caffein 30mM	74	1	SLA1-1 in ABP1
30	30	258	0.8921	NA	7	Caffein 30mM	74	1	BBC1 in ABP1
30	6	333	0.9944	NA	7	Caffein 30mM	74	1	BZZ1-1 in ABP1
31	12	300	0.867	NA	7	Caffein 30mM	74	1	NBP2 in ABP1
31	5	280	0.9243	NA	7	Caffein 30mM	74	1	SLA1-2 in ABP1
32	10	293	0.9006	NA	7	Caffein 30mM	74	1	PIN3 in ABP1
32	18	347	0.8707	NA	7	Caffein 30mM	74	1	NBP2 in ABP1
32	19	318	0.8308	NA	7	Caffein 30mM	74	1	PEX13 in ABP1
32	23	310	0.8019	NA	7	Caffein 30mM	74	1	SDC25_17W in ABP1
32	29	298	0.8994	NA	7	Caffein 30mM	74	1	BEM1-1 in ABP1
32	4	287	0.9124	NA	7	Caffein 30mM	74	1	SHO1 in ABP1
32	5	278	0.877	NA	7	Caffein 30mM	74	1	ABP1 KO
32	8	335	0.9681	NA	7	Caffein 30mM	74	1	SDC25_17W in ABP1
33	11	304	0.9175	NA	7	Caffein 30mM	74	1	BEM1-2 in ABP1
33	17	296	0.996	NA	7	Caffein 30mM	74	1	ABP1
33	25	318	0.9597	NA	7	Caffein 30mM	74	1	SHO1 in ABP1
33	7	301	0.8922	NA	7	Caffein 30mM	74	1	LSB3 in ABP1
33	9	345	0.8716	NA	7	Caffein 30mM	74	1	FUS1 in ABP1
34	13	315	0.9171	NA	7	Caffein 30mM	74	1	BOI1 in ABP1
34	15	294	0.7923	NA	7	Caffein 30mM	74	1	FUS1 in ABP1
34	20	321	0.8802	NA	7	Caffein 30mM	74	1	FUS1 in ABP1
34	29	294	0.945	NA	7	Caffein 30mM	74	1	BZZ1-1 in ABP1
34	3	306	0.7731	NA	7	Caffein 30mM	74	1	HOF1 in ABP1
34	4	350	0.8174	NA	7	Caffein 30mM	74	1	CTTN in ABP1
35	10	358	0.9418	NA	7	Caffein 30mM	74	1	BZZ1-1 in ABP1
35	13	337	0.8866	NA	7	Caffein 30mM	74	1	BZZ1-2 in ABP1
35	23	318	0.794	NA	7	Caffein 30mM	74	1	BZZ1-1 in ABP1
36	11	313	0.7985	NA	7	Caffein 30mM	74	1	HCLS1 in ABP1
36	15	290	1.0225	NA	7	Caffein 30mM	74	1	BUD14 in ABP1
36	18	333	0.9291	NA	7	Caffein 30mM	74	1	SHO1 in ABP1
36	21	371	0.9531	NA	7	Caffein 30mM	74	1	CYK3 in ABP1
36	28	409	0.7912	NA	7	Caffein 30mM	74	1	ABP1 in ABP1
37	10	318	0.8596	NA	7	Caffein 30mM	74	1	DBNL in ABP1
37	16	335	0.8813	NA	7	Caffein 30mM	74	1	HOF1 in ABP1
37	21	348	0.8314	NA	7	Caffein 30mM	74	1	ABP1 in ABP1
38	18	323	0.8297	NA	7	Caffein 30mM	74	1	SDC25_17W in ABP1
38	3	294	0.9105	NA	7	Caffein 30mM	74	1	CYK3 in ABP1
38	4	222	0.8144	NA	7	Caffein 30mM	74	1	SLA1-1 in ABP1
39	11	190	0.803	NA	7	Caffein 30mM	74	1	SLA1-1 in ABP1
39	19	337	0.9018	NA	7	Caffein 30mM	74	1	DBNL in ABP1
39	21	278	0.8302	NA	7	Caffein 30mM	74	1	BZZ1-2 in ABP1
39	30	295	0.8589	NA	7	Caffein 30mM	74	1	CYK3 in ABP1
39	8	308	0.8745	NA	7	Caffein 30mM	74	1	CTTN in ABP1
39	9	292	0.8591	NA	7	Caffein 30mM	74	1	RVS167 in ABP1
4	9	269	0.8119	NA	7	Caffein 30mM	74	1	BZZ1-2 in ABP1
40	25	352	0.7621	NA	7	Caffein 30mM	74	1	RVS167 in ABP1
40	26	294	0.8873	NA	7	Caffein 30mM	74	1	SLA1-2 in ABP1
40	5	330	0.8477	NA	7	Caffein 30mM	74	1	CDC25 in ABP1
41	16	345	0.9013	NA	7	Caffein 30mM	74	1	LSB3 in ABP1
41	17	321	0.9021	NA	7	Caffein 30mM	74	1	MYO3 in ABP1
41	19	340	0.7217	NA	7	Caffein 30mM	74	1	BOI2 in ABP1
41	24	281	0.8865	NA	7	Caffein 30mM	74	1	DBNL in ABP1
41	27	273	0.7013	NA	7	Caffein 30mM	74	1	DBNL in ABP1
41	3	272	0.9513	NA	7	Caffein 30mM	74	1	BOI1 in ABP1
41	6	292	0.8655	NA	7	Caffein 30mM	74	1	BEM1-2 in ABP1
42	13	322	0.8556	NA	7	Caffein 30mM	74	1	BEM1-2 in ABP1
42	14	327	0.8603	NA	7	Caffein 30mM	74	1	BZZ1-1 in ABP1
42	21	396	0.8264	NA	7	Caffein 30mM	74	1	SLA1-2 in ABP1
42	27	260	0.8918	NA	7	Caffein 30mM	74	1	CTTN in ABP1
42	7	326	0.7788	NA	7	Caffein 30mM	74	1	BOI1 in ABP1
43	15	330	0.8769	NA	7	Caffein 30mM	74	1	PIN3 in ABP1
43	24	324	0.9603	NA	7	Caffein 30mM	74	1	PIN3 in ABP1
43	25	295	0.9307	NA	7	Caffein 30mM	74	1	BUD14 in ABP1
43	28	264	0.8028	NA	7	Caffein 30mM	74	1	PEX13 in ABP1
43	5	369	0.8294	NA	7	Caffein 30mM	74	1	SLA1-3 in ABP1
44	12	227	1.0205	NA	7	Caffein 30mM	74	1	SLA1-1 in ABP1
44	13	305	0.8363	NA	7	Caffein 30mM	74	1	ABP1 Deleted
44	16	282	0.9488	NA	7	Caffein 30mM	74	1	BBC1 in ABP1
44	17	328	0.8777	NA	7	Caffein 30mM	74	1	LSB1 in ABP1
44	19	342	0.8935	NA	7	Caffein 30mM	74	1	BOI1 in ABP1
44	25	262	0.8581	NA	7	Caffein 30mM	74	1	BOI2 in ABP1
44	26	268	0.83	NA	7	Caffein 30mM	74	1	BZZ1-2 in ABP1
44	6	377	0.8946	NA	7	Caffein 30mM	74	1	BBC1 in ABP1
45	11	402	0.9388	NA	7	Caffein 30mM	74	1	SHO1 in ABP1
45	18	365	0.907	NA	7	Caffein 30mM	74	1	BEM1-1 in ABP1
45	28	299	0.9761	NA	7	Caffein 30mM	74	1	MYO3 in ABP1
45	7	268	0.9914	NA	7	Caffein 30mM	74	1	BBC1 in ABP1
46	18	307	0.8443	NA	7	Caffein 30mM	74	1	ABP1 KO
46	29	292	0.8352	NA	7	Caffein 30mM	74	1	MYO5 in ABP1
46	9	310	0.9286	NA	7	Caffein 30mM	74	1	BUD14 in ABP1
5	24	271	0.8643	NA	7	Caffein 30mM	74	1	ABP1
6	11	274	0.7332	NA	7	Caffein 30mM	74	1	ABP1 KO
6	14	366	0.9033	NA	7	Caffein 30mM	74	1	CDC25 in ABP1
6	16	337	0.9811	NA	7	Caffein 30mM	74	1	YSC84 in ABP1
6	19	312	0.8349	NA	7	Caffein 30mM	74	1	ABP1 in ABP1
6	22	304	0.9487	NA	7	Caffein 30mM	74	1	BBC1 in ABP1
6	3	210	0.9565	NA	7	Caffein 30mM	74	1	BEM1-1 in ABP1
6	30	356	0.8786	NA	7	Caffein 30mM	74	1	BEM1-2 in ABP1
6	8	369	0.7989	NA	7	Caffein 30mM	74	1	NBP2 in ABP1
7	21	399	0.9171	NA	7	Caffein 30mM	74	1	CYK3 in ABP1
7	25	298	0.755	NA	7	Caffein 30mM	74	1	YSC84 in ABP1
7	26	332	0.8822	NA	7	Caffein 30mM	74	1	BOI1 in ABP1
7	3	305	0.8363	NA	7	Caffein 30mM	74	1	ABP1
7	5	319	0.9124	NA	7	Caffein 30mM	74	1	LSB3 in ABP1
8	10	251	0.885	NA	7	Caffein 30mM	74	1	PEX13 in ABP1
8	11	286	0.9969	NA	7	Caffein 30mM	74	1	BOI2 in ABP1
8	18	332	0.8529	NA	7	Caffein 30mM	74	1	SLA1-2 in ABP1
8	21	278	0.9536	NA	7	Caffein 30mM	74	1	BUD14 in ABP1
8	23	385	0.9502	NA	7	Caffein 30mM	74	1	FUS1 in ABP1
8	24	365	0.7953	NA	7	Caffein 30mM	74	1	LSB3 in ABP1
8	25	302	0.9115	NA	7	Caffein 30mM	74	1	ABP1 Deleted
8	7	291	0.8119	NA	7	Caffein 30mM	74	1	ABP1 in ABP1
9	11	375	0.9409	NA	7	Caffein 30mM	74	1	MYO5 in ABP1
9	12	307	0.7886	NA	7	Caffein 30mM	74	1	MYO3 in ABP1
9	25	309	0.8621	NA	7	Caffein 30mM	74	1	ABP1 KO
9	26	195	1.0118	NA	7	Caffein 30mM	74	1	SLA1-1 in ABP1
9	28	296	0.9338	NA	7	Caffein 30mM	74	1	NBP2 in ABP1
9	5	296	0.8404	NA	7	Caffein 30mM	74	1	BZZ1-2 in ABP1
10	10	1661	0.916	NA	8	Hydroxyurea 25mM	74	1	CYK3 in ABP1
10	12	1669	0.9379	NA	8	Hydroxyurea 25mM	74	1	ABP1
10	13	1638	0.8963	NA	8	Hydroxyurea 25mM	74	1	BOI2 in ABP1
10	14	1738	0.8866	NA	8	Hydroxyurea 25mM	74	1	SHO1 in ABP1
10	18	1688	0.837	NA	8	Hydroxyurea 25mM	74	1	BBC1 in ABP1
10	19	1736	0.8634	NA	8	Hydroxyurea 25mM	74	1	CTTN in ABP1
10	21	1784	0.8781	NA	8	Hydroxyurea 25mM	74	1	BEM1-2 in ABP1
10	28	1802	0.887	NA	8	Hydroxyurea 25mM	74	1	PIN3 in ABP1
10	5	1765	0.8948	NA	8	Hydroxyurea 25mM	74	1	PEX13 in ABP1
11	15	1523	0.8862	NA	8	Hydroxyurea 25mM	74	1	MYO3 in ABP1
11	27	1678	0.8945	NA	8	Hydroxyurea 25mM	74	1	SDC25_17W in ABP1
11	29	1687	0.9131	NA	8	Hydroxyurea 25mM	74	1	RVS167 in ABP1
11	8	1758	0.8717	NA	8	Hydroxyurea 25mM	74	1	CDC25 in ABP1
12	13	1680	0.9265	NA	8	Hydroxyurea 25mM	74	1	DBNL in ABP1
12	14	1761	0.8705	NA	8	Hydroxyurea 25mM	74	1	HCLS1 in ABP1
12	15	1646	0.925	NA	8	Hydroxyurea 25mM	74	1	SDC25_17W in ABP1
12	16	1706	0.8703	NA	8	Hydroxyurea 25mM	74	1	PEX13 in ABP1
12	25	1773	0.9016	NA	8	Hydroxyurea 25mM	74	1	HOF1 in ABP1
13	13	1741	0.8697	NA	8	Hydroxyurea 25mM	74	1	SLA1-3 in ABP1
13	16	1557	0.8959	NA	8	Hydroxyurea 25mM	74	1	ABP1 KO
13	19	1877	0.8607	NA	8	Hydroxyurea 25mM	74	1	RVS167 in ABP1
13	30	1497	0.8852	NA	8	Hydroxyurea 25mM	74	1	ABP1 KO
14	12	1600	0.9062	NA	8	Hydroxyurea 25mM	74	1	YSC84 in ABP1
14	23	1687	0.8708	NA	8	Hydroxyurea 25mM	74	1	CDC25 in ABP1
14	30	1679	0.8413	NA	8	Hydroxyurea 25mM	74	1	SLA1-1 in ABP1
15	19	1824	0.9207	NA	8	Hydroxyurea 25mM	74	1	LSB3 in ABP1
15	24	1609	0.9042	NA	8	Hydroxyurea 25mM	74	1	MYO5 in ABP1
15	30	1741	0.9352	NA	8	Hydroxyurea 25mM	74	1	SLA1-3 in ABP1
15	4	1663	0.9345	NA	8	Hydroxyurea 25mM	74	1	RVS167 in ABP1
15	8	1920	0.9125	NA	8	Hydroxyurea 25mM	74	1	ABP1 in ABP1
16	16	1644	0.9311	NA	8	Hydroxyurea 25mM	74	1	CYK3 in ABP1
16	18	1698	0.8571	NA	8	Hydroxyurea 25mM	74	1	BZZ1-1 in ABP1
16	20	1789	0.8689	NA	8	Hydroxyurea 25mM	74	1	HCLS1 in ABP1
16	21	1770	0.8623	NA	8	Hydroxyurea 25mM	74	1	YSC84 in ABP1
16	22	1705	0.8517	NA	8	Hydroxyurea 25mM	74	1	BEM1-1 in ABP1
16	7	1777	0.9009	NA	8	Hydroxyurea 25mM	74	1	SDC25_17W in ABP1
16	8	1979	0.887	NA	8	Hydroxyurea 25mM	74	1	ABP1 Deleted
17	12	1608	0.9137	NA	8	Hydroxyurea 25mM	74	1	MYO5 in ABP1
17	16	1628	0.9429	NA	8	Hydroxyurea 25mM	74	1	RVS167 in ABP1
17	20	1733	0.8468	NA	8	Hydroxyurea 25mM	74	1	HSE1 in ABP1
17	22	1648	0.9018	NA	8	Hydroxyurea 25mM	74	1	LSB1 in ABP1
17	26	1702	0.9101	NA	8	Hydroxyurea 25mM	74	1	HSE1 in ABP1
17	6	1511	0.9247	NA	8	Hydroxyurea 25mM	74	1	MYO3 in ABP1
18	15	1654	0.9051	NA	8	Hydroxyurea 25mM	74	1	BEM1-1 in ABP1
18	19	1653	0.8851	NA	8	Hydroxyurea 25mM	74	1	CDC25 in ABP1
18	22	1733	0.911	NA	8	Hydroxyurea 25mM	74	1	NBP2 in ABP1
18	25	1544	0.8913	NA	8	Hydroxyurea 25mM	74	1	HCLS1 in ABP1
18	26	1752	0.8976	NA	8	Hydroxyurea 25mM	74	1	YSC84 in ABP1
18	3	1396	0.8727	NA	8	Hydroxyurea 25mM	74	1	BUD14 in ABP1
19	15	1678	0.8755	NA	8	Hydroxyurea 25mM	74	1	HSE1 in ABP1
19	18	1493	0.8887	NA	8	Hydroxyurea 25mM	74	1	MYO5 in ABP1
19	20	1790	0.8594	NA	8	Hydroxyurea 25mM	74	1	HOF1 in ABP1
19	21	1693	0.8139	NA	8	Hydroxyurea 25mM	74	1	SLA1-3 in ABP1
19	29	1637	0.8699	NA	8	Hydroxyurea 25mM	74	1	BOI2 in ABP1
19	30	1511	0.8682	NA	8	Hydroxyurea 25mM	74	1	SHO1 in ABP1
19	4	1677	0.9008	NA	8	Hydroxyurea 25mM	74	1	FUS1 in ABP1
19	9	1667	0.8914	NA	8	Hydroxyurea 25mM	74	1	BEM1-1 in ABP1
20	11	1694	0.8551	NA	8	Hydroxyurea 25mM	74	1	SLA1-2 in ABP1
20	19	1673	0.8663	NA	8	Hydroxyurea 25mM	74	1	ABP1 Deleted
20	24	1742	0.8739	NA	8	Hydroxyurea 25mM	74	1	SLA1-3 in ABP1
20	27	1589	0.9071	NA	8	Hydroxyurea 25mM	74	1	ABP1
20	3	1572	0.8353	NA	8	Hydroxyurea 25mM	74	1	HCLS1 in ABP1
21	26	1687	0.9004	NA	8	Hydroxyurea 25mM	74	1	HOF1 in ABP1
21	6	1863	0.9306	NA	8	Hydroxyurea 25mM	74	1	YSC84 in ABP1
22	27	1695	0.8405	NA	8	Hydroxyurea 25mM	74	1	LSB1 in ABP1
22	3	1632	0.8362	NA	8	Hydroxyurea 25mM	74	1	DBNL in ABP1
22	6	1711	0.8821	NA	8	Hydroxyurea 25mM	74	1	HSE1 in ABP1
23	12	1854	0.8913	NA	8	Hydroxyurea 25mM	74	1	ABP1 in ABP1
23	16	1697	0.9257	NA	8	Hydroxyurea 25mM	74	1	CTTN in ABP1
23	27	1715	0.8722	NA	8	Hydroxyurea 25mM	74	1	ABP1 Deleted
23	28	1712	0.8526	NA	8	Hydroxyurea 25mM	74	1	CDC25 in ABP1
23	30	1591	0.8734	NA	8	Hydroxyurea 25mM	74	1	HCLS1 in ABP1
24	11	1887	0.8751	NA	8	Hydroxyurea 25mM	74	1	HOF1 in ABP1
24	22	1771	0.9171	NA	8	Hydroxyurea 25mM	74	1	CTTN in ABP1
24	24	1771	0.9034	NA	8	Hydroxyurea 25mM	74	1	PEX13 in ABP1
24	29	1433	0.9203	NA	8	Hydroxyurea 25mM	74	1	BUD14 in ABP1
24	5	1571	0.8692	NA	8	Hydroxyurea 25mM	74	1	MYO5 in ABP1
24	6	1840	0.8899	NA	8	Hydroxyurea 25mM	74	1	PIN3 in ABP1
25	4	1886	0.8659	NA	8	Hydroxyurea 25mM	74	1	BOI2 in ABP1
26	11	1816	0.9005	NA	8	Hydroxyurea 25mM	74	1	LSB1 in ABP1
26	16	1665	0.8687	NA	8	Hydroxyurea 25mM	74	1	LSB1 in ABP1
26	19	1675	0.8739	NA	8	Hydroxyurea 25mM	74	1	BZZ1-2 in ABP1
26	23	1532	0.9268	NA	8	Hydroxyurea 25mM	74	1	MYO3 in ABP1
26	30	1617	0.8792	NA	8	Hydroxyurea 25mM	74	1	BOI1 in ABP1
26	5	1657	0.9067	NA	8	Hydroxyurea 25mM	74	1	LSB1 in ABP1
26	6	1983	0.8951	NA	8	Hydroxyurea 25mM	74	1	NBP2 in ABP1
26	9	1713	0.8804	NA	8	Hydroxyurea 25mM	74	1	HSE1 in ABP1
27	21	1728	0.8909	NA	8	Hydroxyurea 25mM	74	1	PIN3 in ABP1
27	29	1519	0.9404	NA	8	Hydroxyurea 25mM	74	1	FUS1 in ABP1
28	16	1623	0.9121	NA	8	Hydroxyurea 25mM	74	1	ABP1
29	13	1698	0.9121	NA	8	Hydroxyurea 25mM	74	1	SLA1-2 in ABP1
29	24	1643	0.9061	NA	8	Hydroxyurea 25mM	74	1	BEM1-2 in ABP1
29	25	1690	0.8912	NA	8	Hydroxyurea 25mM	74	1	HSE1 in ABP1
29	26	1509	0.9055	NA	8	Hydroxyurea 25mM	74	1	LSB3 in ABP1
3	10	1899	0.8745	NA	8	Hydroxyurea 25mM	74	1	SLA1-3 in ABP1
3	3	1665	0.8915	NA	8	Hydroxyurea 25mM	74	1	ABP1 Deleted
30	21	1713	0.8965	NA	8	Hydroxyurea 25mM	74	1	SLA1-1 in ABP1
30	30	1387	0.8951	NA	8	Hydroxyurea 25mM	74	1	BBC1 in ABP1
30	6	1853	0.8594	NA	8	Hydroxyurea 25mM	74	1	BZZ1-1 in ABP1
31	12	1684	0.8948	NA	8	Hydroxyurea 25mM	74	1	NBP2 in ABP1
31	5	1653	0.9362	NA	8	Hydroxyurea 25mM	74	1	SLA1-2 in ABP1
32	10	1788	0.8839	NA	8	Hydroxyurea 25mM	74	1	PIN3 in ABP1
32	18	1777	0.8849	NA	8	Hydroxyurea 25mM	74	1	NBP2 in ABP1
32	19	1631	0.8667	NA	8	Hydroxyurea 25mM	74	1	PEX13 in ABP1
32	23	1659	0.8526	NA	8	Hydroxyurea 25mM	74	1	SDC25_17W in ABP1
32	29	1540	0.892	NA	8	Hydroxyurea 25mM	74	1	BEM1-1 in ABP1
32	4	1798	0.8458	NA	8	Hydroxyurea 25mM	74	1	SHO1 in ABP1
32	5	1604	0.9157	NA	8	Hydroxyurea 25mM	74	1	ABP1 KO
32	8	1800	0.9222	NA	8	Hydroxyurea 25mM	74	1	SDC25_17W in ABP1
33	11	1738	0.8644	NA	8	Hydroxyurea 25mM	74	1	BEM1-2 in ABP1
33	17	1919	0.8937	NA	8	Hydroxyurea 25mM	74	1	ABP1
33	25	1591	0.8871	NA	8	Hydroxyurea 25mM	74	1	SHO1 in ABP1
33	7	1802	0.8652	NA	8	Hydroxyurea 25mM	74	1	LSB3 in ABP1
33	9	1896	0.9236	NA	8	Hydroxyurea 25mM	74	1	FUS1 in ABP1
34	13	1838	0.8927	NA	8	Hydroxyurea 25mM	74	1	BOI1 in ABP1
34	15	1909	0.8703	NA	8	Hydroxyurea 25mM	74	1	FUS1 in ABP1
34	20	1711	0.8927	NA	8	Hydroxyurea 25mM	74	1	FUS1 in ABP1
34	29	1579	0.9145	NA	8	Hydroxyurea 25mM	74	1	BZZ1-1 in ABP1
34	3	1676	0.8772	NA	8	Hydroxyurea 25mM	74	1	HOF1 in ABP1
34	4	1876	0.8302	NA	8	Hydroxyurea 25mM	74	1	CTTN in ABP1
35	10	1900	0.8901	NA	8	Hydroxyurea 25mM	74	1	BZZ1-1 in ABP1
35	13	2014	0.9117	NA	8	Hydroxyurea 25mM	74	1	BZZ1-2 in ABP1
35	23	1737	0.9131	NA	8	Hydroxyurea 25mM	74	1	BZZ1-1 in ABP1
36	11	1845	0.8768	NA	8	Hydroxyurea 25mM	74	1	HCLS1 in ABP1
36	15	1759	0.8813	NA	8	Hydroxyurea 25mM	74	1	BUD14 in ABP1
36	18	1772	0.8632	NA	8	Hydroxyurea 25mM	74	1	SHO1 in ABP1
36	21	1787	0.8823	NA	8	Hydroxyurea 25mM	74	1	CYK3 in ABP1
36	28	1756	0.9093	NA	8	Hydroxyurea 25mM	74	1	ABP1 in ABP1
37	10	1806	0.8619	NA	8	Hydroxyurea 25mM	74	1	DBNL in ABP1
37	16	1864	0.8283	NA	8	Hydroxyurea 25mM	74	1	HOF1 in ABP1
37	21	2154	0.9363	NA	8	Hydroxyurea 25mM	74	1	ABP1 in ABP1
38	18	1823	0.9078	NA	8	Hydroxyurea 25mM	74	1	SDC25_17W in ABP1
38	3	1753	0.854	NA	8	Hydroxyurea 25mM	74	1	CYK3 in ABP1
38	4	1828	0.8194	NA	8	Hydroxyurea 25mM	74	1	SLA1-1 in ABP1
39	11	1731	0.8494	NA	8	Hydroxyurea 25mM	74	1	SLA1-1 in ABP1
39	19	1722	0.8889	NA	8	Hydroxyurea 25mM	74	1	DBNL in ABP1
39	21	1549	0.8843	NA	8	Hydroxyurea 25mM	74	1	BZZ1-2 in ABP1
39	30	1510	0.8552	NA	8	Hydroxyurea 25mM	74	1	CYK3 in ABP1
39	8	1782	0.8771	NA	8	Hydroxyurea 25mM	74	1	CTTN in ABP1
39	9	1714	0.8588	NA	8	Hydroxyurea 25mM	74	1	RVS167 in ABP1
4	9	1784	0.8443	NA	8	Hydroxyurea 25mM	74	1	BZZ1-2 in ABP1
40	25	1716	0.9078	NA	8	Hydroxyurea 25mM	74	1	RVS167 in ABP1
40	26	1512	0.8729	NA	8	Hydroxyurea 25mM	74	1	SLA1-2 in ABP1
40	5	1828	0.8662	NA	8	Hydroxyurea 25mM	74	1	CDC25 in ABP1
41	16	2175	0.8601	NA	8	Hydroxyurea 25mM	74	1	LSB3 in ABP1
41	17	1565	0.8934	NA	8	Hydroxyurea 25mM	74	1	MYO3 in ABP1
41	19	2064	0.9187	NA	8	Hydroxyurea 25mM	74	1	BOI2 in ABP1
41	24	1614	0.8999	NA	8	Hydroxyurea 25mM	74	1	DBNL in ABP1
41	27	1541	0.9069	NA	8	Hydroxyurea 25mM	74	1	DBNL in ABP1
41	3	1720	0.8655	NA	8	Hydroxyurea 25mM	74	1	BOI1 in ABP1
41	6	1772	0.8917	NA	8	Hydroxyurea 25mM	74	1	BEM1-2 in ABP1
42	13	1793	0.8799	NA	8	Hydroxyurea 25mM	74	1	BEM1-2 in ABP1
42	14	1805	0.8229	NA	8	Hydroxyurea 25mM	74	1	BZZ1-1 in ABP1
42	21	1656	0.8895	NA	8	Hydroxyurea 25mM	74	1	SLA1-2 in ABP1
42	27	1658	0.8612	NA	8	Hydroxyurea 25mM	74	1	CTTN in ABP1
42	7	1886	0.8659	NA	8	Hydroxyurea 25mM	74	1	BOI1 in ABP1
43	15	1773	0.9181	NA	8	Hydroxyurea 25mM	74	1	PIN3 in ABP1
43	24	1710	0.8696	NA	8	Hydroxyurea 25mM	74	1	PIN3 in ABP1
43	25	1600	0.9092	NA	8	Hydroxyurea 25mM	74	1	BUD14 in ABP1
43	28	1604	0.8956	NA	8	Hydroxyurea 25mM	74	1	PEX13 in ABP1
43	5	1943	0.8388	NA	8	Hydroxyurea 25mM	74	1	SLA1-3 in ABP1
44	12	1905	0.8372	NA	8	Hydroxyurea 25mM	74	1	SLA1-1 in ABP1
44	13	1745	0.9173	NA	8	Hydroxyurea 25mM	74	1	ABP1 Deleted
44	16	1641	0.8787	NA	8	Hydroxyurea 25mM	74	1	BBC1 in ABP1
44	17	1690	0.8884	NA	8	Hydroxyurea 25mM	74	1	LSB1 in ABP1
44	19	1690	0.8523	NA	8	Hydroxyurea 25mM	74	1	BOI1 in ABP1
44	25	1689	0.8681	NA	8	Hydroxyurea 25mM	74	1	BOI2 in ABP1
44	26	1576	0.9244	NA	8	Hydroxyurea 25mM	74	1	BZZ1-2 in ABP1
44	6	1969	0.88	NA	8	Hydroxyurea 25mM	74	1	BBC1 in ABP1
45	11	2330	0.8197	NA	8	Hydroxyurea 25mM	74	1	SHO1 in ABP1
45	18	1874	0.9063	NA	8	Hydroxyurea 25mM	74	1	BEM1-1 in ABP1
45	28	1653	0.8406	NA	8	Hydroxyurea 25mM	74	1	MYO3 in ABP1
45	7	1784	0.8755	NA	8	Hydroxyurea 25mM	74	1	BBC1 in ABP1
46	18	2141	0.8835	NA	8	Hydroxyurea 25mM	74	1	ABP1 KO
46	29	1837	0.873	NA	8	Hydroxyurea 25mM	74	1	MYO5 in ABP1
46	9	2011	0.8516	NA	8	Hydroxyurea 25mM	74	1	BUD14 in ABP1
5	24	1947	0.9121	NA	8	Hydroxyurea 25mM	74	1	ABP1
6	11	1621	0.9181	NA	8	Hydroxyurea 25mM	74	1	ABP1 KO
6	14	1730	0.8919	NA	8	Hydroxyurea 25mM	74	1	CDC25 in ABP1
6	16	1709	0.9251	NA	8	Hydroxyurea 25mM	74	1	YSC84 in ABP1
6	19	2439	0.8756	NA	8	Hydroxyurea 25mM	74	1	ABP1 in ABP1
6	22	1859	0.8861	NA	8	Hydroxyurea 25mM	74	1	BBC1 in ABP1
6	3	1738	0.8905	NA	8	Hydroxyurea 25mM	74	1	BEM1-1 in ABP1
6	30	1656	0.8706	NA	8	Hydroxyurea 25mM	74	1	BEM1-2 in ABP1
6	8	1668	0.927	NA	8	Hydroxyurea 25mM	74	1	NBP2 in ABP1
7	21	2103	0.8905	NA	8	Hydroxyurea 25mM	74	1	CYK3 in ABP1
7	25	1827	0.8836	NA	8	Hydroxyurea 25mM	74	1	YSC84 in ABP1
7	26	1829	0.9164	NA	8	Hydroxyurea 25mM	74	1	BOI1 in ABP1
7	3	1779	0.8666	NA	8	Hydroxyurea 25mM	74	1	ABP1
7	5	1694	0.8551	NA	8	Hydroxyurea 25mM	74	1	LSB3 in ABP1
8	10	1645	0.8714	NA	8	Hydroxyurea 25mM	74	1	PEX13 in ABP1
8	11	1659	0.8564	NA	8	Hydroxyurea 25mM	74	1	BOI2 in ABP1
8	18	1907	0.8818	NA	8	Hydroxyurea 25mM	74	1	SLA1-2 in ABP1
8	21	1835	0.8633	NA	8	Hydroxyurea 25mM	74	1	BUD14 in ABP1
8	23	1912	0.8119	NA	8	Hydroxyurea 25mM	74	1	FUS1 in ABP1
8	24	1833	0.8711	NA	8	Hydroxyurea 25mM	74	1	LSB3 in ABP1
8	25	2004	0.9072	NA	8	Hydroxyurea 25mM	74	1	ABP1 Deleted
8	7	1678	0.9182	NA	8	Hydroxyurea 25mM	74	1	ABP1 in ABP1
9	11	1645	0.8675	NA	8	Hydroxyurea 25mM	74	1	MYO5 in ABP1
9	12	1604	0.8694	NA	8	Hydroxyurea 25mM	74	1	MYO3 in ABP1
9	25	1813	0.8433	NA	8	Hydroxyurea 25mM	74	1	ABP1 KO
9	26	1967	0.8329	NA	8	Hydroxyurea 25mM	74	1	SLA1-1 in ABP1
9	28	1724	0.8676	NA	8	Hydroxyurea 25mM	74	1	NBP2 in ABP1
9	5	1658	0.9073	NA	8	Hydroxyurea 25mM	74	1	BZZ1-2 in ABP1
10	10	1998	0.8745	NA	9	MMS 0.004%	74	1	CYK3 in ABP1
10	12	1983	0.9262	NA	9	MMS 0.004%	74	1	ABP1
10	13	2005	0.8899	NA	9	MMS 0.004%	74	1	BOI2 in ABP1
10	14	1976	0.9164	NA	9	MMS 0.004%	74	1	SHO1 in ABP1
10	18	1858	0.8959	NA	9	MMS 0.004%	74	1	BBC1 in ABP1
10	19	2019	0.8899	NA	9	MMS 0.004%	74	1	CTTN in ABP1
10	21	2192	0.8841	NA	9	MMS 0.004%	74	1	BEM1-2 in ABP1
10	28	2388	0.8736	NA	9	MMS 0.004%	74	1	PIN3 in ABP1
10	5	1887	0.922	NA	9	MMS 0.004%	74	1	PEX13 in ABP1
11	15	1954	0.882	NA	9	MMS 0.004%	74	1	MYO3 in ABP1
11	27	2054	0.9053	NA	9	MMS 0.004%	74	1	SDC25_17W in ABP1
11	29	1894	0.843	NA	9	MMS 0.004%	74	1	RVS167 in ABP1
11	8	1885	0.8227	NA	9	MMS 0.004%	74	1	CDC25 in ABP1
12	13	1882	0.9009	NA	9	MMS 0.004%	74	1	DBNL in ABP1
12	14	2017	0.9104	NA	9	MMS 0.004%	74	1	HCLS1 in ABP1
12	15	1906	0.8839	NA	9	MMS 0.004%	74	1	SDC25_17W in ABP1
12	16	2109	0.8931	NA	9	MMS 0.004%	74	1	PEX13 in ABP1
12	25	2516	0.8874	NA	9	MMS 0.004%	74	1	HOF1 in ABP1
13	13	2122	0.8986	NA	9	MMS 0.004%	74	1	SLA1-3 in ABP1
13	16	1786	0.9139	NA	9	MMS 0.004%	74	1	ABP1 KO
13	19	2271	0.898	NA	9	MMS 0.004%	74	1	RVS167 in ABP1
13	30	1853	0.9093	NA	9	MMS 0.004%	74	1	ABP1 KO
14	12	1734	0.8753	NA	9	MMS 0.004%	74	1	YSC84 in ABP1
14	23	2158	0.8786	NA	9	MMS 0.004%	74	1	CDC25 in ABP1
14	30	2311	0.808	NA	9	MMS 0.004%	74	1	SLA1-1 in ABP1
15	19	1982	0.8626	NA	9	MMS 0.004%	74	1	LSB3 in ABP1
15	24	1951	0.8884	NA	9	MMS 0.004%	74	1	MYO5 in ABP1
15	30	2077	0.8845	NA	9	MMS 0.004%	74	1	SLA1-3 in ABP1
15	4	1877	0.9077	NA	9	MMS 0.004%	74	1	RVS167 in ABP1
15	8	1887	0.906	NA	9	MMS 0.004%	74	1	ABP1 in ABP1
16	16	2017	0.8829	NA	9	MMS 0.004%	74	1	CYK3 in ABP1
16	18	1980	0.8937	NA	9	MMS 0.004%	74	1	BZZ1-1 in ABP1
16	20	2573	0.8987	NA	9	MMS 0.004%	74	1	HCLS1 in ABP1
16	21	2050	0.8379	NA	9	MMS 0.004%	74	1	YSC84 in ABP1
16	22	2017	0.9169	NA	9	MMS 0.004%	74	1	BEM1-1 in ABP1
16	7	1949	0.8472	NA	9	MMS 0.004%	74	1	SDC25_17W in ABP1
16	8	1968	0.8847	NA	9	MMS 0.004%	74	1	ABP1 Deleted
17	12	1896	0.8882	NA	9	MMS 0.004%	74	1	MYO5 in ABP1
17	16	1884	0.865	NA	9	MMS 0.004%	74	1	RVS167 in ABP1
17	20	1899	0.9279	NA	9	MMS 0.004%	74	1	HSE1 in ABP1
17	22	2029	0.9185	NA	9	MMS 0.004%	74	1	LSB1 in ABP1
17	26	2165	0.8766	NA	9	MMS 0.004%	74	1	HSE1 in ABP1
17	6	1797	0.8743	NA	9	MMS 0.004%	74	1	MYO3 in ABP1
18	15	1936	0.8617	NA	9	MMS 0.004%	74	1	BEM1-1 in ABP1
18	19	1992	0.9029	NA	9	MMS 0.004%	74	1	CDC25 in ABP1
18	22	1971	0.8986	NA	9	MMS 0.004%	74	1	NBP2 in ABP1
18	25	1984	0.8893	NA	9	MMS 0.004%	74	1	HCLS1 in ABP1
18	26	2254	0.8889	NA	9	MMS 0.004%	74	1	YSC84 in ABP1
18	3	1712	0.85	NA	9	MMS 0.004%	74	1	BUD14 in ABP1
19	15	1901	0.9061	NA	9	MMS 0.004%	74	1	HSE1 in ABP1
19	18	1859	0.8872	NA	9	MMS 0.004%	74	1	MYO5 in ABP1
19	20	1989	0.8767	NA	9	MMS 0.004%	74	1	HOF1 in ABP1
19	21	1990	0.8858	NA	9	MMS 0.004%	74	1	SLA1-3 in ABP1
19	29	1887	0.8236	NA	9	MMS 0.004%	74	1	BOI2 in ABP1
19	30	1843	0.9033	NA	9	MMS 0.004%	74	1	SHO1 in ABP1
19	4	1861	0.916	NA	9	MMS 0.004%	74	1	FUS1 in ABP1
19	9	1961	0.903	NA	9	MMS 0.004%	74	1	BEM1-1 in ABP1
20	11	1836	0.889	NA	9	MMS 0.004%	74	1	SLA1-2 in ABP1
20	19	1931	0.9046	NA	9	MMS 0.004%	74	1	ABP1 Deleted
20	24	2460	0.9163	NA	9	MMS 0.004%	74	1	SLA1-3 in ABP1
20	27	1827	0.9059	NA	9	MMS 0.004%	74	1	ABP1
20	3	1752	0.8844	NA	9	MMS 0.004%	74	1	HCLS1 in ABP1
21	26	2131	0.8643	NA	9	MMS 0.004%	74	1	HOF1 in ABP1
21	6	2088	0.9176	NA	9	MMS 0.004%	74	1	YSC84 in ABP1
22	27	2450	0.8718	NA	9	MMS 0.004%	74	1	LSB1 in ABP1
22	3	1773	0.8856	NA	9	MMS 0.004%	74	1	DBNL in ABP1
22	6	2057	0.9247	NA	9	MMS 0.004%	74	1	HSE1 in ABP1
23	12	1961	0.9159	NA	9	MMS 0.004%	74	1	ABP1 in ABP1
23	16	1984	0.9019	NA	9	MMS 0.004%	74	1	CTTN in ABP1
23	27	2005	0.8899	NA	9	MMS 0.004%	74	1	ABP1 Deleted
23	28	2056	0.8766	NA	9	MMS 0.004%	74	1	CDC25 in ABP1
23	30	1882	0.9009	NA	9	MMS 0.004%	74	1	HCLS1 in ABP1
24	11	2035	0.9186	NA	9	MMS 0.004%	74	1	HOF1 in ABP1
24	22	2403	0.8278	NA	9	MMS 0.004%	74	1	CTTN in ABP1
24	24	2376	0.9056	NA	9	MMS 0.004%	74	1	PEX13 in ABP1
24	29	1931	0.8742	NA	9	MMS 0.004%	74	1	BUD14 in ABP1
24	5	1887	0.8518	NA	9	MMS 0.004%	74	1	MYO5 in ABP1
24	6	2049	0.8736	NA	9	MMS 0.004%	74	1	PIN3 in ABP1
25	4	1851	0.8671	NA	9	MMS 0.004%	74	1	BOI2 in ABP1
26	11	2011	0.9014	NA	9	MMS 0.004%	74	1	LSB1 in ABP1
26	16	1898	0.8592	NA	9	MMS 0.004%	74	1	LSB1 in ABP1
26	19	2006	0.8841	NA	9	MMS 0.004%	74	1	BZZ1-2 in ABP1
26	23	1795	0.9157	NA	9	MMS 0.004%	74	1	MYO3 in ABP1
26	30	1977	0.9077	NA	9	MMS 0.004%	74	1	BOI1 in ABP1
26	5	1994	0.9314	NA	9	MMS 0.004%	74	1	LSB1 in ABP1
26	6	2218	0.9178	NA	9	MMS 0.004%	74	1	NBP2 in ABP1
26	9	2076	0.9187	NA	9	MMS 0.004%	74	1	HSE1 in ABP1
27	21	1923	0.8881	NA	9	MMS 0.004%	74	1	PIN3 in ABP1
27	29	1927	0.9065	NA	9	MMS 0.004%	74	1	FUS1 in ABP1
28	16	1924	0.886	NA	9	MMS 0.004%	74	1	ABP1
29	13	1996	0.9164	NA	9	MMS 0.004%	74	1	SLA1-2 in ABP1
29	24	1997	0.8853	NA	9	MMS 0.004%	74	1	BEM1-2 in ABP1
29	25	2188	0.8743	NA	9	MMS 0.004%	74	1	HSE1 in ABP1
29	26	1822	0.9129	NA	9	MMS 0.004%	74	1	LSB3 in ABP1
3	10	2191	0.8427	NA	9	MMS 0.004%	74	1	SLA1-3 in ABP1
3	3	2035	0.8882	NA	9	MMS 0.004%	74	1	ABP1 Deleted
30	21	2089	0.8529	NA	9	MMS 0.004%	74	1	SLA1-1 in ABP1
30	30	1736	0.8545	NA	9	MMS 0.004%	74	1	BBC1 in ABP1
30	6	2205	0.9124	NA	9	MMS 0.004%	74	1	BZZ1-1 in ABP1
31	12	2030	0.901	NA	9	MMS 0.004%	74	1	NBP2 in ABP1
31	5	1915	0.9194	NA	9	MMS 0.004%	74	1	SLA1-2 in ABP1
32	10	1924	0.8844	NA	9	MMS 0.004%	74	1	PIN3 in ABP1
32	18	2019	0.8863	NA	9	MMS 0.004%	74	1	NBP2 in ABP1
32	19	1876	0.9045	NA	9	MMS 0.004%	74	1	PEX13 in ABP1
32	23	2021	0.8933	NA	9	MMS 0.004%	74	1	SDC25_17W in ABP1
32	29	1934	0.9286	NA	9	MMS 0.004%	74	1	BEM1-1 in ABP1
32	4	2010	0.8885	NA	9	MMS 0.004%	74	1	SHO1 in ABP1
32	5	1947	0.8763	NA	9	MMS 0.004%	74	1	ABP1 KO
32	8	2077	0.8916	NA	9	MMS 0.004%	74	1	SDC25_17W in ABP1
33	11	1947	0.8814	NA	9	MMS 0.004%	74	1	BEM1-2 in ABP1
33	17	2203	0.8745	NA	9	MMS 0.004%	74	1	ABP1
33	25	2017	0.9067	NA	9	MMS 0.004%	74	1	SHO1 in ABP1
33	7	1968	0.9231	NA	9	MMS 0.004%	74	1	LSB3 in ABP1
33	9	2009	0.9031	NA	9	MMS 0.004%	74	1	FUS1 in ABP1
34	13	2375	0.9135	NA	9	MMS 0.004%	74	1	BOI1 in ABP1
34	15	2298	0.9122	NA	9	MMS 0.004%	74	1	FUS1 in ABP1
34	20	2088	0.8989	NA	9	MMS 0.004%	74	1	FUS1 in ABP1
34	29	1950	0.8828	NA	9	MMS 0.004%	74	1	BZZ1-1 in ABP1
34	3	1821	0.8898	NA	9	MMS 0.004%	74	1	HOF1 in ABP1
34	4	2047	0.9111	NA	9	MMS 0.004%	74	1	CTTN in ABP1
35	10	1784	0.877	NA	9	MMS 0.004%	74	1	BZZ1-1 in ABP1
35	13	2408	0.8969	NA	9	MMS 0.004%	74	1	BZZ1-2 in ABP1
35	23	2042	0.9089	NA	9	MMS 0.004%	74	1	BZZ1-1 in ABP1
36	11	2022	0.9256	NA	9	MMS 0.004%	74	1	HCLS1 in ABP1
36	15	1971	0.9049	NA	9	MMS 0.004%	74	1	BUD14 in ABP1
36	18	2012	0.92	NA	9	MMS 0.004%	74	1	SHO1 in ABP1
36	21	2061	0.8847	NA	9	MMS 0.004%	74	1	CYK3 in ABP1
36	28	1997	0.8716	NA	9	MMS 0.004%	74	1	ABP1 in ABP1
37	10	2024	0.8809	NA	9	MMS 0.004%	74	1	DBNL in ABP1
37	16	2029	0.882	NA	9	MMS 0.004%	74	1	HOF1 in ABP1
37	21	2405	0.9156	NA	9	MMS 0.004%	74	1	ABP1 in ABP1
38	18	2021	0.8821	NA	9	MMS 0.004%	74	1	SDC25_17W in ABP1
38	3	1912	0.9152	NA	9	MMS 0.004%	74	1	CYK3 in ABP1
38	4	1926	0.8906	NA	9	MMS 0.004%	74	1	SLA1-1 in ABP1
39	11	1895	0.9137	NA	9	MMS 0.004%	74	1	SLA1-1 in ABP1
39	19	2011	0.9299	NA	9	MMS 0.004%	74	1	DBNL in ABP1
39	21	1946	0.8846	NA	9	MMS 0.004%	74	1	BZZ1-2 in ABP1
39	30	1893	0.8779	NA	9	MMS 0.004%	74	1	CYK3 in ABP1
39	8	2016	0.9126	NA	9	MMS 0.004%	74	1	CTTN in ABP1
39	9	1865	0.8624	NA	9	MMS 0.004%	74	1	RVS167 in ABP1
4	9	2083	0.8993	NA	9	MMS 0.004%	74	1	BZZ1-2 in ABP1
40	25	2052	0.8524	NA	9	MMS 0.004%	74	1	RVS167 in ABP1
40	26	2200	0.8619	NA	9	MMS 0.004%	74	1	SLA1-2 in ABP1
40	5	1924	0.8897	NA	9	MMS 0.004%	74	1	CDC25 in ABP1
41	16	2462	0.8894	NA	9	MMS 0.004%	74	1	LSB3 in ABP1
41	17	1807	0.9189	NA	9	MMS 0.004%	74	1	MYO3 in ABP1
41	19	2353	0.9134	NA	9	MMS 0.004%	74	1	BOI2 in ABP1
41	24	2025	0.8838	NA	9	MMS 0.004%	74	1	DBNL in ABP1
41	27	1900	0.8749	NA	9	MMS 0.004%	74	1	DBNL in ABP1
41	3	1811	0.8459	NA	9	MMS 0.004%	74	1	BOI1 in ABP1
41	6	1999	0.9243	NA	9	MMS 0.004%	74	1	BEM1-2 in ABP1
42	13	1886	0.9028	NA	9	MMS 0.004%	74	1	BEM1-2 in ABP1
42	14	2014	0.8705	NA	9	MMS 0.004%	74	1	BZZ1-1 in ABP1
42	21	1899	0.9184	NA	9	MMS 0.004%	74	1	SLA1-2 in ABP1
42	27	2078	0.9249	NA	9	MMS 0.004%	74	1	CTTN in ABP1
42	7	2025	0.9232	NA	9	MMS 0.004%	74	1	BOI1 in ABP1
43	15	1958	0.8372	NA	9	MMS 0.004%	74	1	PIN3 in ABP1
43	24	2331	0.8604	NA	9	MMS 0.004%	74	1	PIN3 in ABP1
43	25	1996	0.8797	NA	9	MMS 0.004%	74	1	BUD14 in ABP1
43	28	2033	0.8899	NA	9	MMS 0.004%	74	1	PEX13 in ABP1
43	5	2008	0.8938	NA	9	MMS 0.004%	74	1	SLA1-3 in ABP1
44	12	2123	0.8668	NA	9	MMS 0.004%	74	1	SLA1-1 in ABP1
44	13	2079	0.9074	NA	9	MMS 0.004%	74	1	ABP1 Deleted
44	16	1922	0.9107	NA	9	MMS 0.004%	74	1	BBC1 in ABP1
44	17	1987	0.8906	NA	9	MMS 0.004%	74	1	LSB1 in ABP1
44	19	2159	0.908	NA	9	MMS 0.004%	74	1	BOI1 in ABP1
44	25	2462	0.8555	NA	9	MMS 0.004%	74	1	BOI2 in ABP1
44	26	2081	0.8553	NA	9	MMS 0.004%	74	1	BZZ1-2 in ABP1
44	6	2151	0.8817	NA	9	MMS 0.004%	74	1	BBC1 in ABP1
45	11	2445	0.9249	NA	9	MMS 0.004%	74	1	SHO1 in ABP1
45	18	2534	0.8304	NA	9	MMS 0.004%	74	1	BEM1-1 in ABP1
45	28	2377	0.8641	NA	9	MMS 0.004%	74	1	MYO3 in ABP1
45	7	2060	0.9143	NA	9	MMS 0.004%	74	1	BBC1 in ABP1
46	18	2609	0.8878	NA	9	MMS 0.004%	74	1	ABP1 KO
46	29	2539	0.8693	NA	9	MMS 0.004%	74	1	MYO5 in ABP1
46	9	2326	0.8307	NA	9	MMS 0.004%	74	1	BUD14 in ABP1
5	24	2308	0.8763	NA	9	MMS 0.004%	74	1	ABP1
6	11	2181	0.894	NA	9	MMS 0.004%	74	1	ABP1 KO
6	14	2345	0.9044	NA	9	MMS 0.004%	74	1	CDC25 in ABP1
6	16	1772	0.8972	NA	9	MMS 0.004%	74	1	YSC84 in ABP1
6	19	2648	0.8902	NA	9	MMS 0.004%	74	1	ABP1 in ABP1
6	22	2208	0.8406	NA	9	MMS 0.004%	74	1	BBC1 in ABP1
6	3	1744	0.8896	NA	9	MMS 0.004%	74	1	BEM1-1 in ABP1
6	30	2419	0.8043	NA	9	MMS 0.004%	74	1	BEM1-2 in ABP1
6	8	1960	0.8811	NA	9	MMS 0.004%	74	1	NBP2 in ABP1
7	21	2268	0.8714	NA	9	MMS 0.004%	74	1	CYK3 in ABP1
7	25	2668	0.8546	NA	9	MMS 0.004%	74	1	YSC84 in ABP1
7	26	2373	0.9058	NA	9	MMS 0.004%	74	1	BOI1 in ABP1
7	3	1788	0.8185	NA	9	MMS 0.004%	74	1	ABP1
7	5	1869	0.8973	NA	9	MMS 0.004%	74	1	LSB3 in ABP1
8	10	1921	0.8973	NA	9	MMS 0.004%	74	1	PEX13 in ABP1
8	11	1914	0.8788	NA	9	MMS 0.004%	74	1	BOI2 in ABP1
8	18	1988	0.8849	NA	9	MMS 0.004%	74	1	SLA1-2 in ABP1
8	21	2059	0.8577	NA	9	MMS 0.004%	74	1	BUD14 in ABP1
8	23	2036	0.8646	NA	9	MMS 0.004%	74	1	FUS1 in ABP1
8	24	2283	0.8748	NA	9	MMS 0.004%	74	1	LSB3 in ABP1
8	25	1933	0.8849	NA	9	MMS 0.004%	74	1	ABP1 Deleted
8	7	1953	0.8718	NA	9	MMS 0.004%	74	1	ABP1 in ABP1
9	11	1949	0.9039	NA	9	MMS 0.004%	74	1	MYO5 in ABP1
9	12	2013	0.9177	NA	9	MMS 0.004%	74	1	MYO3 in ABP1
9	25	2134	0.9036	NA	9	MMS 0.004%	74	1	ABP1 KO
9	26	2371	0.9144	NA	9	MMS 0.004%	74	1	SLA1-1 in ABP1
9	28	2554	0.8798	NA	9	MMS 0.004%	74	1	NBP2 in ABP1
9	5	1986	0.9054	NA	9	MMS 0.004%	74	1	BZZ1-2 in ABP1
10	10	1694	0.9199	NA	10	MMS 0.02%	74	1	CYK3 in ABP1
10	12	1756	0.8226	NA	10	MMS 0.02%	74	1	ABP1
10	13	1613	0.8506	NA	10	MMS 0.02%	74	1	BOI2 in ABP1
10	14	1689	0.8719	NA	10	MMS 0.02%	74	1	SHO1 in ABP1
10	18	1671	0.8976	NA	10	MMS 0.02%	74	1	BBC1 in ABP1
10	19	1856	0.903	NA	10	MMS 0.02%	74	1	CTTN in ABP1
10	21	1797	0.854	NA	10	MMS 0.02%	74	1	BEM1-2 in ABP1
10	28	1872	0.8796	NA	10	MMS 0.02%	74	1	PIN3 in ABP1
10	5	1655	0.9127	NA	10	MMS 0.02%	74	1	PEX13 in ABP1
11	15	1278	0.8729	NA	10	MMS 0.02%	74	1	MYO3 in ABP1
11	27	1740	0.8654	NA	10	MMS 0.02%	74	1	SDC25_17W in ABP1
11	29	1783	0.8328	NA	10	MMS 0.02%	74	1	RVS167 in ABP1
11	8	1689	0.8785	NA	10	MMS 0.02%	74	1	CDC25 in ABP1
12	13	1651	0.9076	NA	10	MMS 0.02%	74	1	DBNL in ABP1
12	14	1797	0.8628	NA	10	MMS 0.02%	74	1	HCLS1 in ABP1
12	15	1590	0.9149	NA	10	MMS 0.02%	74	1	SDC25_17W in ABP1
12	16	1655	0.8794	NA	10	MMS 0.02%	74	1	PEX13 in ABP1
12	25	1696	0.9251	NA	10	MMS 0.02%	74	1	HOF1 in ABP1
13	13	1622	0.9115	NA	10	MMS 0.02%	74	1	SLA1-3 in ABP1
13	16	1531	0.8643	NA	10	MMS 0.02%	74	1	ABP1 KO
13	19	1763	0.8806	NA	10	MMS 0.02%	74	1	RVS167 in ABP1
13	30	1627	0.8903	NA	10	MMS 0.02%	74	1	ABP1 KO
14	12	1548	0.9008	NA	10	MMS 0.02%	74	1	YSC84 in ABP1
14	23	1684	0.9017	NA	10	MMS 0.02%	74	1	CDC25 in ABP1
14	30	1544	0.8855	NA	10	MMS 0.02%	74	1	SLA1-1 in ABP1
15	19	1780	0.8891	NA	10	MMS 0.02%	74	1	LSB3 in ABP1
15	24	1427	0.8805	NA	10	MMS 0.02%	74	1	MYO5 in ABP1
15	30	1725	0.896	NA	10	MMS 0.02%	74	1	SLA1-3 in ABP1
15	4	1593	0.9166	NA	10	MMS 0.02%	74	1	RVS167 in ABP1
15	8	1884	0.8927	NA	10	MMS 0.02%	74	1	ABP1 in ABP1
16	16	1617	0.9129	NA	10	MMS 0.02%	74	1	CYK3 in ABP1
16	18	1702	0.9084	NA	10	MMS 0.02%	74	1	BZZ1-1 in ABP1
16	20	1729	0.9118	NA	10	MMS 0.02%	74	1	HCLS1 in ABP1
16	21	1703	0.9148	NA	10	MMS 0.02%	74	1	YSC84 in ABP1
16	22	1682	0.887	NA	10	MMS 0.02%	74	1	BEM1-1 in ABP1
16	7	1692	0.9229	NA	10	MMS 0.02%	74	1	SDC25_17W in ABP1
16	8	1793	0.84	NA	10	MMS 0.02%	74	1	ABP1 Deleted
17	12	1417	0.8572	NA	10	MMS 0.02%	74	1	MYO5 in ABP1
17	16	1641	0.8627	NA	10	MMS 0.02%	74	1	RVS167 in ABP1
17	20	1659	0.9323	NA	10	MMS 0.02%	74	1	HSE1 in ABP1
17	22	1677	0.9177	NA	10	MMS 0.02%	74	1	LSB1 in ABP1
17	26	1587	0.8433	NA	10	MMS 0.02%	74	1	HSE1 in ABP1
17	6	1383	0.8778	NA	10	MMS 0.02%	74	1	MYO3 in ABP1
18	15	1702	0.9044	NA	10	MMS 0.02%	74	1	BEM1-1 in ABP1
18	19	1622	0.9056	NA	10	MMS 0.02%	74	1	CDC25 in ABP1
18	22	1691	0.9083	NA	10	MMS 0.02%	74	1	NBP2 in ABP1
18	25	1670	0.9385	NA	10	MMS 0.02%	74	1	HCLS1 in ABP1
18	26	1854	0.9126	NA	10	MMS 0.02%	74	1	YSC84 in ABP1
18	3	1692	0.906	NA	10	MMS 0.02%	74	1	BUD14 in ABP1
19	15	1614	0.907	NA	10	MMS 0.02%	74	1	HSE1 in ABP1
19	18	1341	0.9206	NA	10	MMS 0.02%	74	1	MYO5 in ABP1
19	20	1611	0.8342	NA	10	MMS 0.02%	74	1	HOF1 in ABP1
19	21	1664	0.9007	NA	10	MMS 0.02%	74	1	SLA1-3 in ABP1
19	29	1685	0.866	NA	10	MMS 0.02%	74	1	BOI2 in ABP1
19	30	1571	0.8816	NA	10	MMS 0.02%	74	1	SHO1 in ABP1
19	4	1641	0.8951	NA	10	MMS 0.02%	74	1	FUS1 in ABP1
19	9	1599	0.879	NA	10	MMS 0.02%	74	1	BEM1-1 in ABP1
20	11	1633	0.8716	NA	10	MMS 0.02%	74	1	SLA1-2 in ABP1
20	19	1676	0.9142	NA	10	MMS 0.02%	74	1	ABP1 Deleted
20	24	1669	0.9204	NA	10	MMS 0.02%	74	1	SLA1-3 in ABP1
20	27	1802	0.8564	NA	10	MMS 0.02%	74	1	ABP1
20	3	1655	0.8755	NA	10	MMS 0.02%	74	1	HCLS1 in ABP1
21	26	1699	0.8667	NA	10	MMS 0.02%	74	1	HOF1 in ABP1
21	6	1679	0.9117	NA	10	MMS 0.02%	74	1	YSC84 in ABP1
22	27	1811	0.8887	NA	10	MMS 0.02%	74	1	LSB1 in ABP1
22	3	1697	0.9087	NA	10	MMS 0.02%	74	1	DBNL in ABP1
22	6	1586	0.9084	NA	10	MMS 0.02%	74	1	HSE1 in ABP1
23	12	1899	0.9118	NA	10	MMS 0.02%	74	1	ABP1 in ABP1
23	16	1787	0.9184	NA	10	MMS 0.02%	74	1	CTTN in ABP1
23	27	1741	0.931	NA	10	MMS 0.02%	74	1	ABP1 Deleted
23	28	1592	0.8684	NA	10	MMS 0.02%	74	1	CDC25 in ABP1
23	30	1623	0.902	NA	10	MMS 0.02%	74	1	HCLS1 in ABP1
24	11	1706	0.9037	NA	10	MMS 0.02%	74	1	HOF1 in ABP1
24	22	1769	0.8707	NA	10	MMS 0.02%	74	1	CTTN in ABP1
24	24	1760	0.8727	NA	10	MMS 0.02%	74	1	PEX13 in ABP1
24	29	1461	0.8984	NA	10	MMS 0.02%	74	1	BUD14 in ABP1
24	5	1293	0.88	NA	10	MMS 0.02%	74	1	MYO5 in ABP1
24	6	1749	0.8989	NA	10	MMS 0.02%	74	1	PIN3 in ABP1
25	4	1782	0.9326	NA	10	MMS 0.02%	74	1	BOI2 in ABP1
26	11	1777	0.8876	NA	10	MMS 0.02%	74	1	LSB1 in ABP1
26	16	1641	0.9222	NA	10	MMS 0.02%	74	1	LSB1 in ABP1
26	19	1654	0.8629	NA	10	MMS 0.02%	74	1	BZZ1-2 in ABP1
26	23	1306	0.8602	NA	10	MMS 0.02%	74	1	MYO3 in ABP1
26	30	1570	0.9209	NA	10	MMS 0.02%	74	1	BOI1 in ABP1
26	5	1587	0.906	NA	10	MMS 0.02%	74	1	LSB1 in ABP1
26	6	1710	0.9357	NA	10	MMS 0.02%	74	1	NBP2 in ABP1
26	9	1581	0.9157	NA	10	MMS 0.02%	74	1	HSE1 in ABP1
27	21	1833	0.8865	NA	10	MMS 0.02%	74	1	PIN3 in ABP1
27	29	1595	0.8824	NA	10	MMS 0.02%	74	1	FUS1 in ABP1
28	16	1767	0.9053	NA	10	MMS 0.02%	74	1	ABP1
29	13	1606	0.8788	NA	10	MMS 0.02%	74	1	SLA1-2 in ABP1
29	24	1674	0.916	NA	10	MMS 0.02%	74	1	BEM1-2 in ABP1
29	25	1653	0.8879	NA	10	MMS 0.02%	74	1	HSE1 in ABP1
29	26	1651	0.9105	NA	10	MMS 0.02%	74	1	LSB3 in ABP1
3	10	1974	0.8761	NA	10	MMS 0.02%	74	1	SLA1-3 in ABP1
3	3	1653	0.8678	NA	10	MMS 0.02%	74	1	ABP1 Deleted
30	21	1548	0.8379	NA	10	MMS 0.02%	74	1	SLA1-1 in ABP1
30	30	1558	0.8755	NA	10	MMS 0.02%	74	1	BBC1 in ABP1
30	6	1683	0.8847	NA	10	MMS 0.02%	74	1	BZZ1-1 in ABP1
31	12	1637	0.8873	NA	10	MMS 0.02%	74	1	NBP2 in ABP1
31	5	1518	0.8904	NA	10	MMS 0.02%	74	1	SLA1-2 in ABP1
32	10	1619	0.9027	NA	10	MMS 0.02%	74	1	PIN3 in ABP1
32	18	1700	0.9062	NA	10	MMS 0.02%	74	1	NBP2 in ABP1
32	19	1715	0.8908	NA	10	MMS 0.02%	74	1	PEX13 in ABP1
32	23	1605	0.9266	NA	10	MMS 0.02%	74	1	SDC25_17W in ABP1
32	29	1656	0.8706	NA	10	MMS 0.02%	74	1	BEM1-1 in ABP1
32	4	1645	0.9244	NA	10	MMS 0.02%	74	1	SHO1 in ABP1
32	5	1503	0.8917	NA	10	MMS 0.02%	74	1	ABP1 KO
32	8	1644	0.8899	NA	10	MMS 0.02%	74	1	SDC25_17W in ABP1
33	11	1561	0.8772	NA	10	MMS 0.02%	74	1	BEM1-2 in ABP1
33	17	1792	0.8756	NA	10	MMS 0.02%	74	1	ABP1
33	25	1704	0.8449	NA	10	MMS 0.02%	74	1	SHO1 in ABP1
33	7	1661	0.9334	NA	10	MMS 0.02%	74	1	LSB3 in ABP1
33	9	1723	0.8543	NA	10	MMS 0.02%	74	1	FUS1 in ABP1
34	13	1606	0.8885	NA	10	MMS 0.02%	74	1	BOI1 in ABP1
34	15	1676	0.846	NA	10	MMS 0.02%	74	1	FUS1 in ABP1
34	20	1730	0.9054	NA	10	MMS 0.02%	74	1	FUS1 in ABP1
34	29	1458	0.8966	NA	10	MMS 0.02%	74	1	BZZ1-1 in ABP1
34	3	1575	0.9269	NA	10	MMS 0.02%	74	1	HOF1 in ABP1
34	4	1757	0.8712	NA	10	MMS 0.02%	74	1	CTTN in ABP1
35	10	1604	0.9157	NA	10	MMS 0.02%	74	1	BZZ1-1 in ABP1
35	13	1630	0.8823	NA	10	MMS 0.02%	74	1	BZZ1-2 in ABP1
35	23	1684	0.8325	NA	10	MMS 0.02%	74	1	BZZ1-1 in ABP1
36	11	1680	0.8608	NA	10	MMS 0.02%	74	1	HCLS1 in ABP1
36	15	1647	0.9154	NA	10	MMS 0.02%	74	1	BUD14 in ABP1
36	18	1695	0.9204	NA	10	MMS 0.02%	74	1	SHO1 in ABP1
36	21	1728	0.8948	NA	10	MMS 0.02%	74	1	CYK3 in ABP1
36	28	1829	0.8692	NA	10	MMS 0.02%	74	1	ABP1 in ABP1
37	10	1647	0.9255	NA	10	MMS 0.02%	74	1	DBNL in ABP1
37	16	1726	0.8977	NA	10	MMS 0.02%	74	1	HOF1 in ABP1
37	21	1849	0.8824	NA	10	MMS 0.02%	74	1	ABP1 in ABP1
38	18	1642	0.9055	NA	10	MMS 0.02%	74	1	SDC25_17W in ABP1
38	3	1461	0.9273	NA	10	MMS 0.02%	74	1	CYK3 in ABP1
38	4	1517	0.8928	NA	10	MMS 0.02%	74	1	SLA1-1 in ABP1
39	11	1533	0.8261	NA	10	MMS 0.02%	74	1	SLA1-1 in ABP1
39	19	1699	0.8705	NA	10	MMS 0.02%	74	1	DBNL in ABP1
39	21	1619	0.9098	NA	10	MMS 0.02%	74	1	BZZ1-2 in ABP1
39	30	1511	0.9067	NA	10	MMS 0.02%	74	1	CYK3 in ABP1
39	8	1644	0.8859	NA	10	MMS 0.02%	74	1	CTTN in ABP1
39	9	1635	0.9017	NA	10	MMS 0.02%	74	1	RVS167 in ABP1
4	9	1767	0.8671	NA	10	MMS 0.02%	74	1	BZZ1-2 in ABP1
40	25	1665	0.8875	NA	10	MMS 0.02%	74	1	RVS167 in ABP1
40	26	1552	0.896	NA	10	MMS 0.02%	74	1	SLA1-2 in ABP1
40	5	1610	0.8582	NA	10	MMS 0.02%	74	1	CDC25 in ABP1
41	16	1730	0.8986	NA	10	MMS 0.02%	74	1	LSB3 in ABP1
41	17	1385	0.9046	NA	10	MMS 0.02%	74	1	MYO3 in ABP1
41	19	1686	0.8852	NA	10	MMS 0.02%	74	1	BOI2 in ABP1
41	24	1777	0.8838	NA	10	MMS 0.02%	74	1	DBNL in ABP1
41	27	1649	0.8829	NA	10	MMS 0.02%	74	1	DBNL in ABP1
41	3	1722	0.8363	NA	10	MMS 0.02%	74	1	BOI1 in ABP1
41	6	1621	0.9139	NA	10	MMS 0.02%	74	1	BEM1-2 in ABP1
42	13	1683	0.8971	NA	10	MMS 0.02%	74	1	BEM1-2 in ABP1
42	14	1702	0.9284	NA	10	MMS 0.02%	74	1	BZZ1-1 in ABP1
42	21	1633	0.8612	NA	10	MMS 0.02%	74	1	SLA1-2 in ABP1
42	27	1682	0.9204	NA	10	MMS 0.02%	74	1	CTTN in ABP1
42	7	1742	0.9049	NA	10	MMS 0.02%	74	1	BOI1 in ABP1
43	15	1754	0.8881	NA	10	MMS 0.02%	74	1	PIN3 in ABP1
43	24	1881	0.8786	NA	10	MMS 0.02%	74	1	PIN3 in ABP1
43	25	1647	0.8412	NA	10	MMS 0.02%	74	1	BUD14 in ABP1
43	28	1683	0.8808	NA	10	MMS 0.02%	74	1	PEX13 in ABP1
43	5	1736	0.9086	NA	10	MMS 0.02%	74	1	SLA1-3 in ABP1
44	12	1591	0.8814	NA	10	MMS 0.02%	74	1	SLA1-1 in ABP1
44	13	1664	0.8709	NA	10	MMS 0.02%	74	1	ABP1 Deleted
[truncated: 21,257 more rows]

## Sheet: Growth_Abp1Swaps_Hyg_FigS2E
condition	well.positions	strain	OD per time points: 0	0.25	0.5	0.75	1	1.25	2020-05-01	1.75	2	2.25	2020-05-02	2.75	3	3.25	2020-05-03	3.75	4	4.25	2020-05-04	4.75	5	5.25	2020-05-05	5.75	6	6.25	2020-05-06	6.75	7	7.25	2020-05-07	7.75	8	8.25	2020-05-08	8.75	9	9.25	2020-05-09	9.75	10	10.25	2020-05-10	10.75	11	11.25	2020-05-11
Hygro	A1	ABP1	0.10003	0.10048	0.10277	0.10422	0.1058	0.10733	0.10913	0.11093	0.11318	0.1154	0.11778	0.12027	0.12303	0.12553	0.12828	0.1312	0.13435	0.1372	0.1406	0.1438	0.147	0.1504	0.15405	0.15768	0.16148	0.16533	0.16933	0.17322	0.17715	0.18088	0.1851	0.189	0.19303	0.19672	0.20043	0.2044	0.2079	0.21175	0.2157	0.21902	0.22258	0.2259	0.2292	0.23245	0.23525	0.23835	0.24125
Hygro	A10	YSC84	0.16545	0.10085	0.10215	0.10293	0.1047	0.10688	0.10888	0.11115	0.1135	0.11608	0.11888	0.12208	0.12523	0.12868	0.13258	0.1366	0.14108	0.1458	0.1509	0.1565	0.16253	0.1684	0.1754	0.18248	0.18995	0.19768	0.20605	0.21432	0.2235	0.23252	0.24243	0.2521	0.26272	0.27327	0.28478	0.29565	0.30693	0.31885	0.33095	0.34295	0.35515	0.36748	0.37995	0.39275	0.40463	0.41715	0.43005
Hygro	A11	CTTN	0.18975	0.10218	0.1042	0.10548	0.106	0.10745	0.109	0.11072	0.11285	0.11545	0.11765	0.12035	0.12317	0.12607	0.12905	0.13248	0.13613	0.13998	0.14398	0.14823	0.1527	0.1575	0.1622	0.16745	0.17288	0.17802	0.1836	0.18912	0.19503	0.20083	0.20668	0.21273	0.21932	0.2253	0.23158	0.23775	0.24427	0.25097	0.2577	0.26415	0.2707	0.27755	0.2837	0.29078	0.2968	0.3032	0.3095
Hygro	A12	DBNL	0.098325	0.1021	0.1042	0.10588	0.10745	0.1093	0.1112	0.11358	0.11583	0.11845	0.12143	0.12445	0.1279	0.13105	0.13495	0.13915	0.14343	0.14788	0.15255	0.15778	0.16317	0.16883	0.17508	0.18127	0.18765	0.1944	0.20148	0.20878	0.21643	0.22395	0.23165	0.2401	0.2486	0.25667	0.2657	0.27435	0.28307	0.29255	0.30193	0.31148	0.32085	0.3305	0.34015	0.3501	0.35972	0.36952	0.37932
Hygro	A2	BBC1	0.14473	0.10205	0.10435	0.10623	0.10813	0.11005	0.11225	0.11447	0.11753	0.1205	0.12373	0.12757	0.1314	0.13567	0.14022	0.14515	0.15075	0.15658	0.1628	0.1698	0.1766	0.18452	0.19305	0.20185	0.21152	0.2221	0.2323	0.24367	0.25558	0.26763	0.28038	0.29373	0.3077	0.32175	0.33587	0.35068	0.3659	0.38072	0.39675	0.4124	0.4285	0.4437	0.45932	0.47528	0.49055	0.50623	0.52163
Hygro	A3	BEM1-1	0.14798	0.10383	0.10588	0.10778	0.10988	0.11168	0.11418	0.11677	0.1198	0.12292	0.1267	0.13037	0.13455	0.13888	0.14368	0.14875	0.15448	0.16042	0.16678	0.17385	0.18113	0.1893	0.19815	0.2073	0.2174	0.22795	0.23902	0.2506	0.26308	0.27577	0.289	0.30275	0.31698	0.33172	0.34693	0.3622	0.37798	0.3938	0.4099	0.42673	0.44305	0.4593	0.47562	0.4923	0.5084	0.5245	0.54043
Hygro	A4	BEM1-2	0.15125	0.10593	0.10835	0.1103	0.11228	0.11428	0.11683	0.11945	0.1227	0.12587	0.12962	0.13378	0.13798	0.14265	0.14777	0.15285	0.15882	0.16503	0.17205	0.17963	0.18735	0.19625	0.2057	0.21595	0.22655	0.23793	0.24985	0.26235	0.2757	0.28953	0.30378	0.31845	0.3341	0.3499	0.36615	0.38255	0.39913	0.41615	0.43365	0.45097	0.4683	0.48568	0.50295	0.52005	0.53638	0.55297	0.56832
Hygro	A5	BOI1	0.14395	0.1017	0.10362	0.10533	0.10715	0.1088	0.11098	0.11303	0.11548	0.1181	0.12118	0.12453	0.12787	0.13158	0.13538	0.13965	0.1443	0.14923	0.15453	0.16017	0.16653	0.17297	0.18008	0.18762	0.1959	0.20423	0.21298	0.22223	0.2321	0.24235	0.2529	0.2638	0.27533	0.28705	0.29883	0.31112	0.32433	0.33715	0.3509	0.36422	0.37785	0.39158	0.40495	0.41912	0.43285	0.44645	0.46032
Hygro	A6	BOI2	0.14008	0.10088	0.10273	0.10427	0.1057	0.10733	0.10915	0.1112	0.11372	0.11615	0.11895	0.12215	0.12523	0.12865	0.13235	0.1361	0.14058	0.14513	0.14987	0.1552	0.1608	0.16663	0.17303	0.17977	0.1871	0.19437	0.2021	0.21018	0.21868	0.22753	0.23633	0.24582	0.2557	0.26555	0.2759	0.28637	0.29752	0.30838	0.3202	0.33138	0.34282	0.35445	0.3664	0.37817	0.39008	0.4022	0.41392
Hygro	A7	SLA1-1	0.14208	0.0993	0.10087	0.10205	0.10345	0.10505	0.10695	0.1089	0.11103	0.11335	0.116	0.11898	0.12183	0.12495	0.12837	0.13203	0.13605	0.14045	0.14493	0.14998	0.15535	0.1613	0.1675	0.17425	0.18157	0.18915	0.19725	0.20568	0.21455	0.22418	0.23398	0.2444	0.2551	0.26628	0.27782	0.28935	0.3015	0.3135	0.32665	0.33913	0.3522	0.36483	0.37812	0.39158	0.4044	0.41738	0.43098
Hygro	A8	SLA1-2	0.14545	0.10308	0.1046	0.10627	0.10745	0.1092	0.11075	0.1129	0.11508	0.11743	0.12005	0.12305	0.12615	0.12943	0.13328	0.13708	0.14137	0.14605	0.15105	0.15655	0.16225	0.16853	0.17563	0.18275	0.19045	0.19863	0.20705	0.21602	0.2257	0.23583	0.2458	0.25658	0.26818	0.27985	0.29202	0.30435	0.31708	0.33025	0.34383	0.35748	0.3713	0.3853	0.3988	0.41378	0.4276	0.44173	0.4559
Hygro	A9	SLA1-3	0.14375	0.1	0.10137	0.1027	0.10375	0.1056	0.10723	0.1091	0.111	0.11318	0.11555	0.11832	0.12102	0.12398	0.12707	0.13042	0.1342	0.13822	0.14238	0.14693	0.15195	0.15705	0.16258	0.16838	0.17463	0.18098	0.18778	0.19425	0.20175	0.20925	0.21695	0.22495	0.23353	0.24185	0.25082	0.25965	0.26893	0.27848	0.28855	0.29818	0.30843	0.31842	0.32918	0.3394	0.34963	0.35998	0.37083
Hygro	B1	ABP1	0.10087	0.10175	0.1034	0.10475	0.10597	0.10765	0.1096	0.11173	0.114	0.11628	0.11893	0.1212	0.12392	0.12673	0.12948	0.13267	0.13597	0.13922	0.1427	0.14618	0.14952	0.15317	0.15725	0.1616	0.16555	0.1695	0.174	0.17807	0.18277	0.18665	0.19117	0.19603	0.20013	0.2048	0.20925	0.21375	0.21828	0.22258	0.22703	0.23165	0.23555	0.24008	0.24388	0.24788	0.25172	0.25555	0.25887
Hygro	B10	BEM1-2	0.20017	0.10302	0.10417	0.10555	0.10705	0.10913	0.11103	0.11353	0.11575	0.11873	0.1217	0.1247	0.12835	0.13178	0.13567	0.14002	0.1448	0.14973	0.1551	0.16115	0.16758	0.17455	0.1822	0.19048	0.19915	0.20843	0.21875	0.2291	0.24018	0.2521	0.26493	0.27748	0.29115	0.30525	0.31993	0.3346	0.35008	0.36555	0.3817	0.39733	0.41375	0.43033	0.44675	0.46347	0.47985	0.49685	0.5129
Hygro	B11	BOI1	0.22232	0.1055	0.107	0.10892	0.11047	0.11272	0.11487	0.11738	0.1201	0.1233	0.12655	0.1303	0.13433	0.13855	0.1433	0.14835	0.15398	0.16005	0.16648	0.17363	0.18148	0.18973	0.19908	0.20858	0.21915	0.2299	0.24145	0.25353	0.2663	0.27978	0.29355	0.30795	0.32258	0.33805	0.35375	0.36915	0.38518	0.4015	0.4179	0.43417	0.45058	0.4674	0.4839	0.50025	0.51607	0.53218	0.54735
Hygro	B12	BOI2	0.10195	0.1035	0.10548	0.10698	0.1082	0.1102	0.11222	0.11475	0.1172	0.12035	0.12353	0.1271	0.1308	0.13508	0.1394	0.1441	0.14948	0.15507	0.1611	0.16775	0.17522	0.18275	0.19125	0.20003	0.20987	0.21945	0.23035	0.24135	0.25335	0.26565	0.27848	0.29168	0.30548	0.31975	0.33455	0.34975	0.36495	0.38048	0.39645	0.4127	0.42862	0.44463	0.46113	0.4776	0.49335	0.50943	0.52433
Hygro	B2	BBC1	0.1639	0.101	0.10298	0.10455	0.10623	0.10807	0.11018	0.11225	0.1146	0.11718	0.12055	0.12323	0.1266	0.13012	0.13392	0.1381	0.14303	0.14795	0.15318	0.15885	0.16533	0.17175	0.17925	0.1871	0.1952	0.20413	0.21298	0.22258	0.23265	0.2434	0.25462	0.26637	0.27802	0.29055	0.30317	0.31678	0.33055	0.34435	0.35847	0.37295	0.38782	0.40227	0.4168	0.43193	0.44728	0.462	0.47698
Hygro	B3	BEM1-1	0.16765	0.10162	0.10418	0.10585	0.1077	0.10963	0.1121	0.11443	0.1173	0.12033	0.12375	0.12725	0.1312	0.13538	0.14003	0.14535	0.1508	0.15682	0.16345	0.1704	0.17817	0.18625	0.1954	0.20505	0.21537	0.22613	0.23757	0.24965	0.2627	0.27585	0.28992	0.30438	0.319	0.33463	0.35037	0.36643	0.38282	0.3989	0.4154	0.4329	0.44995	0.46675	0.48418	0.50065	0.5175	0.5335	0.54965
Hygro	B4	BEM1-2	0.16938	0.10097	0.1024	0.1033	0.1054	0.10728	0.1095	0.1118	0.1142	0.11693	0.12013	0.12293	0.1265	0.12995	0.13405	0.1384	0.14322	0.1483	0.15398	0.15975	0.16635	0.17335	0.18125	0.1894	0.1984	0.2079	0.21775	0.22847	0.23975	0.25133	0.2637	0.27675	0.2903	0.3043	0.3186	0.33327	0.34865	0.3643	0.37982	0.39555	0.41192	0.4281	0.44447	0.46053	0.47657	0.49293	0.50813
Hygro	B5	BOI1	0.18768	0.10388	0.10608	0.10768	0.10938	0.11145	0.11353	0.11613	0.11845	0.1215	0.12483	0.12817	0.1321	0.13592	0.14033	0.14522	0.15042	0.15593	0.16203	0.16842	0.1757	0.18307	0.19168	0.20045	0.2097	0.21957	0.22978	0.24083	0.25212	0.26402	0.27632	0.28925	0.30288	0.31635	0.3306	0.34473	0.35925	0.37402	0.38865	0.404	0.4194	0.43425	0.44955	0.46485	0.47988	0.49493	0.50917
Hygro	B6	BOI2	0.1918	0.1039	0.10505	0.1067	0.10835	0.1107	0.1127	0.11538	0.1178	0.12093	0.12432	0.12743	0.13122	0.135	0.1394	0.1442	0.14933	0.15482	0.1608	0.16713	0.17427	0.18155	0.18963	0.19808	0.20683	0.21633	0.2259	0.23645	0.24687	0.258	0.26947	0.28127	0.2939	0.30617	0.31937	0.33213	0.3456	0.35923	0.37293	0.38713	0.4008	0.41518	0.42907	0.44355	0.45745	0.47208	0.48533
Hygro	B7	ABP1	0.18867	0.10583	0.10725	0.10892	0.11055	0.1122	0.11385	0.11612	0.11815	0.1206	0.1232	0.12553	0.12828	0.13075	0.13365	0.1368	0.1398	0.14308	0.14633	0.14982	0.15352	0.15715	0.16135	0.1652	0.16925	0.1734	0.17747	0.18168	0.18578	0.19015	0.19437	0.19863	0.2031	0.20707	0.21158	0.2155	0.2198	0.22385	0.22778	0.23188	0.23545	0.23935	0.24285	0.24623	0.24928	0.25255	0.25528
Hygro	B8	BBC1	0.18978	0.10365	0.10493	0.10683	0.10825	0.1101	0.11202	0.1144	0.11668	0.11948	0.12232	0.12543	0.1287	0.13218	0.1361	0.1405	0.14498	0.14998	0.15525	0.16108	0.16738	0.17388	0.18143	0.189	0.197	0.20555	0.2147	0.22395	0.2338	0.24433	0.2548	0.2659	0.27742	0.2889	0.30132	0.31378	0.3264	0.33928	0.35212	0.36583	0.37893	0.39305	0.4065	0.42005	0.43348	0.4477	0.46047
Hygro	B9	BEM1-1	0.1927	0.10303	0.10445	0.10573	0.10745	0.10955	0.1118	0.11447	0.11675	0.11958	0.12238	0.12557	0.12925	0.13265	0.13675	0.1413	0.14585	0.1512	0.15648	0.16255	0.16908	0.17602	0.1838	0.19173	0.20042	0.20952	0.21923	0.22935	0.24	0.25135	0.2633	0.27547	0.28805	0.3012	0.31495	0.32875	0.34293	0.35762	0.37242	0.38705	0.40222	0.41723	0.43278	0.44798	0.46287	0.4783	0.4936
Hygro	C1	BUD14	0.1004	0.1017	0.10355	0.10478	0.10627	0.1081	0.11032	0.11243	0.11515	0.11792	0.1213	0.1245	0.12818	0.13188	0.1363	0.14108	0.14645	0.15188	0.15813	0.16455	0.17175	0.17958	0.18798	0.19755	0.2074	0.21798	0.22895	0.24107	0.25382	0.26718	0.28153	0.2965	0.31172	0.32795	0.34418	0.36097	0.3784	0.39588	0.41335	0.43133	0.4495	0.46742	0.4852	0.50317	0.52097	0.53823	0.55393
Hygro	C10	ABP1 KO	0.17357	0.10155	0.10282	0.10417	0.10515	0.10678	0.10863	0.1102	0.11235	0.11463	0.1171	0.11958	0.12208	0.125	0.12833	0.13175	0.1357	0.13992	0.14433	0.14933	0.15488	0.16048	0.16698	0.17403	0.18113	0.1885	0.19683	0.2054	0.21475	0.2247	0.2351	0.24588	0.2575	0.26948	0.28203	0.29488	0.3083	0.32213	0.33642	0.35088	0.3654	0.38017	0.39515	0.41013	0.4249	0.44032	0.4552
Hygro	C11	ABP1 SH3-deleted	0.179	0.1061	0.10763	0.1096	0.11105	0.11338	0.11558	0.11803	0.12098	0.12433	0.12763	0.1314	0.13528	0.13967	0.14443	0.14955	0.15533	0.1614	0.16815	0.17555	0.1838	0.19242	0.2017	0.21203	0.22288	0.23365	0.2457	0.25827	0.27135	0.2853	0.2995	0.31403	0.3292	0.34495	0.36115	0.37682	0.39358	0.41005	0.42707	0.44383	0.4605	0.47778	0.4945	0.51077	0.5271	0.54325	0.55855
Hygro	C12	blank	0.08285	0.083575	0.084	0.083875	0.08335	0.083575	0.083425	0.0838	0.0839	0.084125	0.084	0.08395	0.083975	0.0837	0.083875	0.084075	0.0841	0.084	0.08405	0.08415	0.084275	0.08445	0.08465	0.084825	0.08475	0.084675	0.0849	0.084875	0.084725	0.08475	0.0851	0.08495	0.08495	0.085075	0.085275	0.085175	0.08525	0.08525	0.0855	0.08545	0.085475	0.0854	0.0856	0.0855	0.085425	0.085525	0.085425
Hygro	C2	BZZ1-1	0.16028	0.10295	0.10503	0.10673	0.10838	0.1104	0.11272	0.11495	0.11778	0.12063	0.12403	0.12728	0.13098	0.13495	0.13945	0.1442	0.14983	0.1554	0.16173	0.1685	0.1757	0.1836	0.19215	0.2017	0.21135	0.2216	0.23233	0.24363	0.2557	0.26835	0.2814	0.29528	0.30915	0.32358	0.33845	0.354	0.36932	0.3857	0.40215	0.41885	0.43512	0.45093	0.46788	0.48432	0.50143	0.51753	0.53348
Hygro	C3	BZZ1-2	0.1556	0.099825	0.10155	0.10302	0.10455	0.1063	0.1084	0.11047	0.1132	0.11583	0.1188	0.12208	0.12543	0.12928	0.13355	0.13813	0.14353	0.14895	0.1549	0.16135	0.16835	0.17597	0.18425	0.19365	0.20292	0.21288	0.22343	0.23467	0.24675	0.25953	0.2724	0.286	0.3003	0.31498	0.32988	0.34518	0.36115	0.37748	0.39365	0.4106	0.4271	0.44375	0.4602	0.4766	0.4941	0.5103	0.52555
Hygro	C4	CDC25	0.159	0.10005	0.10153	0.10355	0.10535	0.10723	0.10953	0.11183	0.1148	0.11767	0.12095	0.1247	0.12823	0.1324	0.1371	0.14213	0.14775	0.1536	0.16015	0.1674	0.17513	0.1836	0.1929	0.20363	0.214	0.2252	0.23748	0.25043	0.26472	0.279	0.29388	0.30975	0.3262	0.34298	0.35997	0.37783	0.3959	0.4142	0.4326	0.45125	0.46977	0.48798	0.50612	0.52355	0.5417	0.5586	0.57478
Hygro	C5	CYK3	0.16205	0.10195	0.10393	0.1057	0.10725	0.1095	0.1121	0.11447	0.11752	0.1205	0.12405	0.12793	0.13175	0.1363	0.14098	0.1461	0.15207	0.1582	0.16483	0.17242	0.18073	0.18945	0.1992	0.21002	0.22125	0.23277	0.2454	0.25862	0.27255	0.28735	0.30265	0.31848	0.33505	0.35178	0.36865	0.3864	0.40435	0.42285	0.441	0.45995	0.4782	0.49625	0.51418	0.53175	0.5495	0.56642	0.58237
Hygro	C6	FUS1	0.16975	0.10408	0.1056	0.10705	0.10888	0.1108	0.11318	0.11558	0.11845	0.12113	0.12432	0.12765	0.13097	0.1348	0.13903	0.14368	0.1488	0.15412	0.15987	0.1664	0.1732	0.18055	0.18847	0.1974	0.20653	0.21582	0.22623	0.23678	0.2481	0.26	0.2722	0.2849	0.29797	0.31163	0.3259	0.33998	0.35475	0.3695	0.38517	0.40035	0.41565	0.4315	0.44727	0.46327	0.47913	0.49517	0.51032
Hygro	C7	HCLS1	0.16413	0.0997	0.1009	0.10175	0.1031	0.10473	0.1065	0.1084	0.1105	0.11257	0.11488	0.1172	0.11965	0.1224	0.1255	0.12867	0.1324	0.13595	0.13973	0.1442	0.14875	0.1536	0.15832	0.16387	0.16938	0.17473	0.1804	0.18645	0.19267	0.19928	0.20573	0.21248	0.21945	0.2266	0.234	0.24113	0.24885	0.25635	0.26435	0.2725	0.28002	0.28828	0.29585	0.30393	0.31195	0.31998	0.32813
Hygro	C8	BY4741	0.1632	0.0996	0.10143	0.10258	0.10383	0.10498	0.10677	0.10838	0.11015	0.11185	0.11363	0.11578	0.11713	0.11908	0.12098	0.12305	0.1254	0.1276	0.1296	0.13208	0.13455	0.13685	0.13947	0.14222	0.14485	0.14713	0.1497	0.15225	0.15508	0.15775	0.16033	0.1626	0.16525	0.16783	0.17023	0.17255	0.1749	0.17722	0.17965	0.1819	0.1839	0.18578	0.18773	0.1897	0.19117	0.1928	0.19408
Hygro	C9	ABP1 WT	0.17015	0.10305	0.10408	0.105	0.10563	0.10675	0.10808	0.10983	0.11145	0.11323	0.11485	0.11663	0.1183	0.12033	0.1225	0.12443	0.12685	0.1293	0.13167	0.13422	0.13713	0.14013	0.14302	0.14637	0.14943	0.15232	0.15595	0.1589	0.16225	0.16573	0.16942	0.17245	0.1761	0.17965	0.18315	0.1864	0.18998	0.19333	0.19675	0.20008	0.20312	0.20625	0.20948	0.21243	0.21508	0.21782	0.22037
Hygro	D1	BUD14	0.1018	0.1034	0.1052	0.10663	0.10805	0.10998	0.11243	0.11495	0.118	0.12105	0.1247	0.1285	0.13253	0.13675	0.14178	0.14727	0.15332	0.1595	0.16648	0.17388	0.18245	0.19105	0.20077	0.21175	0.22265	0.2344	0.24717	0.2608	0.27503	0.2903	0.30555	0.32208	0.33878	0.35697	0.3747	0.39303	0.41108	0.4302	0.44845	0.46788	0.48608	0.5046	0.52315	0.5407	0.558	0.57498	0.59135
Hygro	D10	CDC25	0.1697	0.10408	0.10503	0.10603	0.10723	0.1092	0.11128	0.11383	0.11627	0.1192	0.1221	0.12518	0.12853	0.13198	0.136	0.14035	0.14497	0.14993	0.1553	0.16133	0.1679	0.17522	0.18278	0.19112	0.19982	0.2089	0.219	0.22943	0.2406	0.25233	0.26487	0.27733	0.29078	0.30488	0.31947	0.33405	0.34913	0.3649	0.38058	0.39643	0.412	0.4285	0.44505	0.46093	0.47718	0.49333	0.50933
Hygro	D11	CYK3	0.174	0.10415	0.10535	0.10668	0.1077	0.10988	0.11165	0.11413	0.11643	0.1193	0.12208	0.1252	0.12848	0.13198	0.13625	0.14038	0.14508	0.15018	0.15565	0.16163	0.1684	0.1755	0.18332	0.1917	0.20065	0.20987	0.22012	0.23108	0.24223	0.25458	0.26727	0.28045	0.29435	0.30902	0.32432	0.33923	0.355	0.37128	0.38773	0.40418	0.42033	0.43717	0.45405	0.47068	0.48785	0.50462	0.52102
Hygro	D12	FUS1	0.10128	0.1022	0.10335	0.10413	0.10508	0.10645	0.108	0.11015	0.11232	0.1149	0.11733	0.12005	0.12288	0.12615	0.12985	0.13365	0.13817	0.14275	0.14768	0.1532	0.15928	0.16587	0.1729	0.18053	0.18862	0.19695	0.2064	0.21585	0.22685	0.23775	0.24973	0.26195	0.27477	0.28848	0.30302	0.31732	0.33195	0.34775	0.36368	0.38	0.39597	0.41215	0.42855	0.44505	0.46115	0.47762	0.49377
Hygro	D2	BZZ1-1	0.10105	0.10178	0.1037	0.10508	0.10645	0.10838	0.11075	0.11285	0.11558	0.11833	0.12155	0.12483	0.12828	0.1321	0.13653	0.14145	0.14683	0.15225	0.1584	0.16495	0.17225	0.1798	0.18807	0.1974	0.20657	0.21668	0.22698	0.23807	0.25003	0.26245	0.27525	0.28842	0.30255	0.31755	0.3319	0.34713	0.36247	0.3789	0.3945	0.41123	0.42727	0.44378	0.46055	0.47733	0.49405	0.51052	0.52673
Hygro	D3	BZZ1-2	0.11335	0.1012	0.10275	0.10395	0.10523	0.1072	0.10942	0.1115	0.11388	0.11663	0.11975	0.12273	0.12605	0.12958	0.13375	0.1383	0.14325	0.14858	0.15428	0.16043	0.16747	0.17485	0.18293	0.19183	0.201	0.21068	0.22105	0.23213	0.244	0.25615	0.2687	0.2823	0.29612	0.31098	0.32588	0.34077	0.35642	0.3725	0.38858	0.4054	0.4215	0.43783	0.45442	0.47118	0.48745	0.5039	0.5193
Hygro	D4	CDC25	0.13995	0.11358	0.11428	0.11783	0.12033	0.12367	0.12738	0.13123	0.1355	0.14058	0.14613	0.15193	0.1585	0.1651	0.17295	0.1816	0.19095	0.20092	0.21202	0.22383	0.237	0.25088	0.26582	0.2821	0.29833	0.31522	0.33303	0.35158	0.37065	0.39015	0.40917	0.42885	0.44935	0.46978	0.49005	0.50945	0.52895	0.54907	0.56753	0.58645	0.60433	0.62205	0.6396	0.65638	0.67327	0.6893	0.70455
Hygro	D5	CYK3	0.14798	0.10858	0.1101	0.11247	0.1145	0.11705	0.11985	0.12317	0.12632	0.13023	0.13462	0.13895	0.14388	0.1488	0.15478	0.16118	0.16803	0.1757	0.184	0.1929	0.20313	0.21365	0.22538	0.2379	0.25098	0.26485	0.27945	0.29463	0.31065	0.32722	0.34432	0.36125	0.37927	0.39725	0.41605	0.43398	0.45268	0.4716	0.49017	0.50843	0.52625	0.54365	0.5607	0.57703	0.59335	0.60985	0.62528
Hygro	D6	FUS1	0.14915	0.10773	0.10923	0.11018	0.11218	0.11473	0.11745	0.12045	0.12345	0.12708	0.13088	0.13475	0.139	0.14368	0.14882	0.15487	0.1611	0.16788	0.17515	0.18335	0.19233	0.20183	0.2124	0.22358	0.2352	0.2476	0.2607	0.27437	0.289	0.30393	0.31967	0.33542	0.35188	0.36885	0.38555	0.40265	0.4198	0.4378	0.45535	0.47318	0.49105	0.5086	0.52533	0.5422	0.55845	0.5747	0.58995
Hygro	D7	BUD14	0.1512	0.10183	0.10232	0.10335	0.10455	0.10703	0.10885	0.1112	0.1133	0.11585	0.1186	0.12115	0.12403	0.12705	0.13065	0.13453	0.13875	0.14318	0.14793	0.15313	0.15905	0.16508	0.1719	0.17907	0.18657	0.1946	0.20322	0.2125	0.22223	0.23252	0.24355	0.25467	0.2666	0.27907	0.29228	0.3053	0.31858	0.33295	0.34713	0.36202	0.37637	0.39155	0.40653	0.42112	0.43678	0.4518	0.46642
Hygro	D8	BZZ1-1	0.16193	0.1083	0.10895	0.1114	0.11343	0.11597	0.11838	0.12113	0.124	0.1274	0.13095	0.13467	0.13875	0.14295	0.148	0.15353	0.1592	0.16555	0.17227	0.17955	0.18768	0.19622	0.2056	0.21535	0.22533	0.23595	0.24723	0.25892	0.2711	0.2838	0.29673	0.30985	0.32372	0.33765	0.35223	0.36663	0.38087	0.39605	0.41083	0.42652	0.44075	0.4562	0.47162	0.48665	0.50218	0.5165	0.5305
Hygro	D9	BZZ1-2	0.16898	0.11033	0.11113	0.1126	0.1146	0.1174	0.1202	0.12353	0.1265	0.13017	0.1339	0.13792	0.1425	0.14688	0.15218	0.1578	0.164	0.17058	0.1777	0.18548	0.19408	0.20317	0.21293	0.22353	0.2342	0.24553	0.25765	0.27005	0.28305	0.29673	0.31065	0.32478	0.33978	0.35477	0.37058	0.38575	0.40153	0.41752	0.43367	0.44993	0.4656	0.48173	0.4981	0.51363	0.52943	0.54475	0.55958
Hygro	E1	HOF1	0.10398	0.10673	0.10865	0.11005	0.11148	0.11375	0.11645	0.11915	0.1226	0.1261	0.1302	0.13433	0.13898	0.14388	0.14965	0.1558	0.16273	0.16988	0.178	0.18667	0.19658	0.20722	0.2188	0.2315	0.2454	0.25937	0.27413	0.29055	0.30735	0.3251	0.34375	0.36233	0.38185	0.4016	0.42205	0.44233	0.46295	0.4837	0.5038	0.52427	0.5427	0.56168	0.58018	0.5983	0.61627	0.63387	0.6509
Hygro	E10	YSC84	0.1251	0.10348	0.1045	0.10583	0.10745	0.10963	0.11213	0.11505	0.11827	0.1216	0.12518	0.12887	0.13272	0.13695	0.14183	0.14675	0.1523	0.15855	0.16485	0.17213	0.17988	0.18832	0.19735	0.20703	0.2172	0.22765	0.23878	0.25062	0.2631	0.27588	0.28928	0.30293	0.3175	0.33203	0.34718	0.36213	0.37755	0.39375	0.40978	0.4255	0.44167	0.45793	0.47443	0.49065	0.50622	0.5218	0.53635
Hygro	E11	CTTN	0.11478	0.1017	0.1026	0.10378	0.10483	0.10685	0.10848	0.11065	0.113	0.1157	0.11823	0.121	0.124	0.12725	0.13075	0.13458	0.13885	0.14308	0.1477	0.15285	0.15815	0.16395	0.1699	0.17613	0.1828	0.18915	0.19617	0.20338	0.21113	0.21885	0.22678	0.2349	0.2433	0.25197	0.26092	0.26948	0.2787	0.28793	0.29768	0.30718	0.3163	0.326	0.33555	0.3452	0.3544	0.36412	0.37327
Hygro	E12	DBNL	0.10187	0.10402	0.1055	0.10673	0.10805	0.11025	0.11273	0.1154	0.11848	0.122	0.1256	0.129	0.13347	0.13748	0.14233	0.1476	0.15345	0.15955	0.16605	0.1732	0.181	0.18955	0.19848	0.2079	0.21795	0.2282	0.2394	0.25125	0.26315	0.27528	0.28875	0.30197	0.31615	0.3302	0.3451	0.35928	0.3744	0.38935	0.40535	0.42038	0.4356	0.45127	0.46645	0.48198	0.4964	0.51125	0.52555
Hygro	E2	HSE1	0.11097	0.11153	0.11387	0.11587	0.1185	0.12163	0.12505	0.12893	0.13335	0.13853	0.14408	0.15018	0.15653	0.16368	0.1718	0.18087	0.19075	0.20122	0.21313	0.22555	0.23945	0.25417	0.26995	0.28735	0.3054	0.32375	0.34323	0.36335	0.38375	0.40503	0.42638	0.4484	0.46937	0.49083	0.51233	0.53295	0.55295	0.5731	0.59277	0.61275	0.63125	0.6491	0.66732	0.685	0.7025	0.7191	0.73467
Hygro	E3	LSB1	0.10388	0.10433	0.10533	0.107	0.1089	0.11088	0.11345	0.11613	0.1192	0.12253	0.1263	0.1304	0.13467	0.13952	0.14507	0.1511	0.1581	0.16492	0.17293	0.1815	0.19125	0.20175	0.21308	0.22585	0.2385	0.25215	0.2667	0.28237	0.29873	0.31565	0.33332	0.3514	0.37018	0.38948	0.40882	0.42845	0.44855	0.4685	0.4886	0.50905	0.52717	0.5462	0.56448	0.58218	0.6003	0.61757	0.63343
Hygro	E4	LSB3	0.10533	0.10565	0.10635	0.1076	0.10978	0.11195	0.11495	0.11777	0.12093	0.12458	0.12853	0.13298	0.13742	0.1426	0.14832	0.15475	0.16203	0.16965	0.17793	0.18728	0.19753	0.20843	0.22088	0.23417	0.24798	0.26227	0.2779	0.2944	0.3114	0.32932	0.34808	0.36697	0.3863	0.4058	0.4261	0.44658	0.46683	0.48702	0.507	0.52638	0.54492	0.56358	0.58125	0.5992	0.61722	0.6341	0.65115
Hygro	E5	MYO3	0.10123	0.10145	0.10203	0.10305	0.10445	0.10593	0.10813	0.1102	0.11272	0.11505	0.11777	0.12053	0.12338	0.12682	0.1305	0.13428	0.1388	0.1428	0.14743	0.15255	0.1575	0.16287	0.16848	0.17473	0.18075	0.1865	0.19262	0.1993	0.20597	0.2129	0.21968	0.2268	0.23407	0.24148	0.24928	0.257	0.26458	0.27277	0.28113	0.28978	0.2979	0.30635	0.31507	0.32403	0.3326	0.3413	0.35025
Hygro	E6	MYO5	0.1039	0.10438	0.10523	0.10698	0.10853	0.11048	0.11322	0.11577	0.11893	0.1219	0.12537	0.12905	0.13278	0.13703	0.14185	0.14677	0.15232	0.15812	0.16417	0.171	0.17775	0.18492	0.1927	0.20118	0.20933	0.21753	0.22637	0.23565	0.24523	0.25505	0.26493	0.27515	0.2855	0.29642	0.30757	0.31858	0.32995	0.34177	0.35398	0.36605	0.378	0.3904	0.4026	0.4158	0.4281	0.44077	0.45375
Hygro	E7	SLA1-1	0.09885	0.096875	0.097625	0.098225	0.0993	0.10068	0.10268	0.1046	0.1069	0.109	0.11133	0.11387	0.11632	0.11925	0.12243	0.12598	0.13005	0.13427	0.1386	0.14372	0.14945	0.15528	0.16185	0.16942	0.17705	0.18475	0.19345	0.20305	0.21307	0.224	0.23505	0.24662	0.25917	0.27187	0.28555	0.29907	0.31265	0.3266	0.34175	0.3569	0.3719	0.38687	0.4019	0.41663	0.43135	0.44588	0.45955
Hygro	E8	SLA1-2	0.1119	0.0997	0.1004	0.10112	0.10233	0.10345	0.1051	0.10683	0.10893	0.11073	0.11285	0.11508	0.11718	0.11975	0.12278	0.12575	0.12925	0.1332	0.13703	0.1414	0.14638	0.15138	0.15688	0.16312	0.16917	0.17563	0.18268	0.19028	0.19865	0.20738	0.21638	0.22573	0.23575	0.24637	0.2572	0.26845	0.28007	0.2921	0.30488	0.31783	0.33058	0.34395	0.35738	0.37078	0.3844	0.39882	0.41213
Hygro	E9	SLA1-3	0.1214	0.1062	0.10703	0.10857	0.11058	0.11333	0.1162	0.11918	0.12263	0.1261	0.13003	0.13412	0.13858	0.14345	0.14863	0.15428	0.16065	0.16752	0.17468	0.18262	0.19138	0.2007	0.21068	0.2217	0.23297	0.24448	0.25688	0.26958	0.28347	0.2977	0.312	0.32667	0.34223	0.35812	0.37395	0.38978	0.40605	0.42255	0.43988	0.4562	0.47318	0.4894	0.50687	0.5229	0.53858	0.55442	0.56968
Hygro	F1	HOF1	0.10203	0.10337	0.10483	0.10573	0.10705	0.1088	0.11103	0.11343	0.11625	0.1193	0.12257	0.12612	0.12978	0.13375	0.1385	0.1438	0.14925	0.15548	0.16195	0.1695	0.17728	0.18588	0.19543	0.20587	0.21695	0.22898	0.24138	0.25513	0.26885	0.28425	0.30017	0.31705	0.3339	0.3518	0.37035	0.3889	0.40773	0.4272	0.4458	0.4654	0.48473	0.50365	0.52228	0.54003	0.55793	0.57523	0.59187
Hygro	F10	LSB3	0.1033	0.10367	0.10457	0.10538	0.10655	0.10855	0.1107	0.11325	0.11593	0.11893	0.12198	0.12503	0.12855	0.13205	0.13617	0.14095	0.14568	0.1509	0.15665	0.16278	0.16967	0.17695	0.18493	0.1935	0.20252	0.21187	0.22228	0.23305	0.2442	0.25643	0.26888	0.28205	0.29583	0.30967	0.32438	0.3388	0.35375	0.36935	0.38492	0.401	0.41695	0.43302	0.4491	0.46542	0.4813	0.49753	0.51263
Hygro	F11	MYO3	0.099025	0.09935	0.1002	0.10112	0.10227	0.1039	0.10575	0.10797	0.11043	0.1131	0.1156	0.11848	0.12158	0.12478	0.12867	0.1324	0.1367	0.14113	0.1455	0.15032	0.15553	0.16073	0.16612	0.17165	0.17718	0.18265	0.18853	0.19452	0.20025	0.20645	0.2124	0.2187	0.2252	0.23163	0.2379	0.2442	0.25085	0.2576	0.26445	0.27153	0.27863	0.28533	0.29242	0.2997	0.3068	0.31428	0.32155
Hygro	F12	MYO5	0.10223	0.10383	0.10498	0.10577	0.10673	0.10863	0.11053	0.11318	0.11583	0.11885	0.12198	0.12525	0.12878	0.1327	0.1369	0.14147	0.1467	0.15188	0.15718	0.16287	0.16938	0.17597	0.18268	0.19	0.19727	0.20435	0.2124	0.22032	0.22892	0.2369	0.24578	0.25468	0.26463	0.27387	0.2838	0.29352	0.3031	0.31345	0.32445	0.33547	0.34547	0.35673	0.36725	0.37887	0.38995	0.4013	0.41283
Hygro	F2	HSE1	0.1019	0.10263	0.10408	0.10515	0.10663	0.10855	0.11088	0.11335	0.1163	0.11948	0.1231	0.12695	0.13075	0.13505	0.1401	0.14575	0.15173	0.15798	0.16513	0.17318	0.1817	0.19107	0.2013	0.21255	0.22418	0.23702	0.25035	0.26497	0.27975	0.29573	0.31222	0.32978	0.3479	0.36635	0.38543	0.4044	0.42365	0.44293	0.4628	0.48345	0.50255	0.52165	0.54012	0.55807	0.57653	0.59398	0.61072
Hygro	F3	LSB1	0.10417	0.10455	0.10585	0.10668	0.10885	0.11115	0.11363	0.11623	0.1189	0.12223	0.12598	0.12983	0.13375	0.13828	0.14333	0.14927	0.15537	0.16155	0.16863	0.17665	0.18533	0.19455	0.2047	0.21598	0.22768	0.24015	0.25343	0.26765	0.28223	0.29783	0.31423	0.3307	0.3485	0.3666	0.38508	0.40318	0.42215	0.441	0.46077	0.4803	0.49897	0.51782	0.53618	0.5534	0.57048	0.5885	0.60438
Hygro	F4	LSB3	0.10012	0.10035	0.10112	0.1019	0.10343	0.10515	0.10718	0.1093	0.11188	0.11483	0.11803	0.12105	0.1244	0.12823	0.13253	0.13753	0.1427	0.14807	0.15443	0.16105	0.16855	0.17663	0.18543	0.19505	0.2051	0.21587	0.22747	0.2397	0.25282	0.26628	0.28078	0.29592	0.312	0.3283	0.34498	0.36188	0.37965	0.39725	0.41475	0.43395	0.45153	0.4709	0.48933	0.5073	0.5255	0.54273	0.55905
Hygro	F5	MYO3	0.10348	0.10368	0.10508	0.10665	0.1079	0.1104	0.11307	0.11603	0.11915	0.1226	0.1267	0.1307	0.13503	0.13967	0.14503	0.15077	0.1565	0.16278	0.16922	0.17602	0.18335	0.19067	0.19853	0.2069	0.2152	0.22373	0.23205	0.24167	0.25012	0.25967	0.2696	0.27878	0.28953	0.29947	0.30962	0.32047	0.33093	0.34213	0.35325	0.36495	0.37577	0.3869	0.39828	0.40987	0.42165	0.43383	0.44477
Hygro	F6	MYO5	0.1008	0.1011	0.10255	0.10348	0.10453	0.10638	0.10853	0.11097	0.11362	0.11665	0.11978	0.12295	0.12653	0.13018	0.13455	0.1396	0.14437	0.14968	0.15493	0.1608	0.16692	0.1733	0.18003	0.18715	0.19435	0.20163	0.20913	0.21745	0.22485	0.23362	0.24228	0.25095	0.26048	0.2694	0.27878	0.28842	0.29813	0.3083	0.31858	0.32922	0.3391	0.3498	0.3607	0.3716	0.38208	0.3935	0.4043
Hygro	F7	HOF1	0.10617	0.10673	0.10738	0.10822	0.10938	0.11183	0.11433	0.11728	0.11998	0.12328	0.12665	0.1302	0.13405	0.13808	0.14283	0.14832	0.154	0.16003	0.1667	0.17412	0.18243	0.19107	0.20075	0.21115	0.22202	0.23352	0.24607	0.25945	0.27278	0.28763	0.30285	0.31812	0.3351	0.35173	0.36848	0.38563	0.40325	0.42122	0.4397	0.45838	0.4764	0.49413	0.51185	0.52948	0.54632	0.5635	0.57958
Hygro	F8	HSE1	0.10763	0.10795	0.10923	0.1107	0.11305	0.1158	0.11833	0.1217	0.1248	0.12843	0.13237	0.13645	0.14088	0.14538	0.15087	0.15722	0.1633	0.16992	0.177	0.1852	0.19427	0.2037	0.21368	0.22462	0.23583	0.24782	0.2602	0.27365	0.28725	0.3015	0.3161	0.33118	0.34735	0.36302	0.37945	0.39588	0.41213	0.42902	0.4458	0.46325	0.4798	0.49698	0.51365	0.5297	0.54505	0.56077	0.57493
Hygro	F9	LSB1	0.1	0.10037	0.10183	0.10273	0.1038	0.10575	0.10758	0.10978	0.11228	0.11485	0.11785	0.1208	0.12383	0.12698	0.13087	0.13523	0.13958	0.14438	0.14932	0.15493	0.16103	0.16758	0.17455	0.18202	0.18973	0.19788	0.20665	0.2159	0.22528	0.2356	0.2465	0.25743	0.26928	0.2811	0.2936	0.30607	0.31917	0.3328	0.34657	0.36088	0.37473	0.38907	0.40365	0.41795	0.4326	0.44738	0.46125
Hygro	G1	NBP2	0.10595	0.10888	0.11118	0.11257	0.11418	0.11638	0.11923	0.12233	0.1257	0.12975	0.13408	0.13885	0.14395	0.14965	0.1559	0.16283	0.17075	0.179	0.1883	0.19908	0.21025	0.22262	0.23605	0.25053	0.26608	0.28275	0.29955	0.31778	0.33675	0.35673	0.3765	0.39718	0.41897	0.44083	0.46207	0.4837	0.5053	0.5262	0.54602	0.5664	0.58565	0.60418	0.62225	0.641	0.65922	0.67715	0.69445
Hygro	G10	ABP1 KO	0.1001	0.10073	0.10198	0.10305	0.10405	0.10568	0.1076	0.11003	0.11278	0.11545	0.11828	0.1212	0.12465	0.12832	0.1324	0.1368	0.14185	0.14725	0.15285	0.15957	0.16685	0.17485	0.18343	0.19303	0.20282	0.21325	0.22462	0.23685	0.2499	0.26392	0.2785	0.2934	0.3097	0.32595	0.34258	0.35972	0.37767	0.3958	0.4139	0.43215	0.45053	0.46893	0.48768	0.50543	0.52277	0.54012	0.55693
Hygro	G11	ABP1 SH3-deleted	0.10022	0.10037	0.10152	0.10268	0.10423	0.1065	0.10883	0.11153	0.11455	0.11818	0.12177	0.12557	0.12998	0.13437	0.13967	0.14565	0.15203	0.15885	0.16633	0.17485	0.18425	0.19425	0.20508	0.21707	0.22935	0.24265	0.2569	0.2716	0.28718	0.30325	0.32085	0.3379	0.3563	0.3751	0.3938	0.41258	0.43198	0.4515	0.4715	0.49045	0.50892	0.52712	0.54577	0.5633	0.58055	0.59777	0.61475
Hygro	G12	blank	0.078475	0.079025	0.079675	0.0796	0.079575	0.079825	0.080025	0.080475	0.08105	0.081325	0.081475	0.08135	0.0814	0.081425	0.081875	0.082	0.082225	0.08245	0.08245	0.082725	0.083025	0.0833	0.083575	0.084	0.083925	0.083825	0.084	0.0842	0.08425	0.0842	0.084475	0.08435	0.08475	0.0851	0.085225	0.08515	0.085275	0.08545	0.085925	0.086	0.086275	0.086175	0.086475	0.086575	0.086525	0.086575	0.0865
Hygro	G2	PEX13	0.1029	0.10383	0.10552	0.10668	0.108	0.1098	0.11235	0.11505	0.11762	0.12073	0.1242	0.12795	0.1317	0.1362	0.1412	0.14668	0.1527	0.15895	0.16605	0.1739	0.18227	0.19158	0.20138	0.21257	0.22425	0.2367	0.2499	0.26415	0.27937	0.29533	0.3117	0.32855	0.34673	0.36502	0.38362	0.40245	0.4218	0.44125	0.46125	0.48105	0.5006	0.51938	0.53695	0.55473	0.57245	0.59	0.60685
Hygro	G3	PIN3	0.1018	0.10333	0.10498	0.10633	0.10808	0.11003	0.11275	0.11533	0.11848	0.12195	0.12575	0.12995	0.134	0.13888	0.14425	0.15038	0.15728	0.16402	0.17165	0.1806	0.19012	0.20073	0.2117	0.22435	0.23752	0.25162	0.2663	0.2821	0.29858	0.31588	0.33388	0.35245	0.37187	0.392	0.41175	0.43183	0.45282	0.4733	0.49402	0.51393	0.5335	0.55222	0.57027	0.58762	0.60562	0.6239	0.64147
Hygro	G4	RVS167	0.10135	0.10228	0.10377	0.1051	0.10675	0.1088	0.11138	0.11398	0.11705	0.12052	0.1242	0.12818	0.13215	0.13703	0.14225	0.14813	0.15455	0.1614	0.16923	0.1777	0.18683	0.19687	0.20785	0.21995	0.23275	0.24638	0.2608	0.27597	0.29285	0.30933	0.32703	0.34567	0.36505	0.38455	0.40503	0.4255	0.44603	0.46705	0.48778	0.50767	0.52797	0.54713	0.56537	0.58378	0.60233	0.6197	0.6377
Hygro	G5	SDC25	0.10012	0.1007	0.10198	0.10275	0.10403	0.1056	0.10778	0.10988	0.1127	0.11525	0.11808	0.12123	0.1244	0.1285	0.13245	0.13705	0.14243	0.1476	0.15378	0.16035	0.16778	0.17552	0.18412	0.1939	0.20398	0.21515	0.22668	0.23907	0.25255	0.26737	0.28247	0.29835	0.31538	0.333	0.3507	0.36902	0.38747	0.40682	0.42652	0.4463	0.46558	0.48485	0.50367	0.52158	0.53968	0.55715	0.57432
Hygro	G6	SHO1	0.10443	0.10565	0.10705	0.10805	0.1097	0.11137	0.11375	0.1163	0.11938	0.12245	0.12578	0.12955	0.1332	0.1376	0.14258	0.1477	0.15378	0.1599	0.16695	0.17457	0.1829	0.1915	0.20138	0.21202	0.22335	0.23533	0.24835	0.26143	0.27605	0.29128	0.3066	0.32278	0.33968	0.3569	0.37472	0.3925	0.41047	0.42925	0.44808	0.4666	0.4848	0.5025	0.51937	0.53668	0.55335	0.56912	0.58508
Hygro	G7	HCLS1	0.105	0.10578	0.10688	0.10785	0.10992	0.11293	0.1157	0.11887	0.1226	0.12625	0.1304	0.13485	0.13917	0.14425	0.15002	0.15592	0.16302	0.16985	0.17765	0.18625	0.19562	0.20522	0.21575	0.227	0.2388	0.25093	0.2639	0.27742	0.29142	0.3064	0.3213	0.33642	0.3524	0.36875	0.38535	0.40118	0.41827	0.43485	0.45242	0.4689	0.4859	0.50192	0.51747	0.53307	0.54822	0.5624	0.57717
Hygro	G8	BY4741	0.0993	0.10022	0.10155	0.10228	0.1031	0.10442	0.10598	0.1078	0.10983	0.11155	0.1134	0.11535	0.11715	0.11948	0.12183	0.1241	0.1268	0.12955	0.1322	0.13503	0.13822	0.1415	0.14463	0.14823	0.15153	0.1548	0.15807	0.16173	0.16543	0.16905	0.17275	0.1763	0.18025	0.18427	0.18813	0.19162	0.1954	0.1991	0.20323	0.20687	0.21058	0.21408	0.21737	0.22087	0.22395	0.22713	0.22995
Hygro	G9	ABP1 WT	0.10405	0.10458	0.10608	0.1068	0.1078	0.1093	0.11103	0.1132	0.11555	0.11795	0.12005	0.12243	0.12505	0.12792	0.131	0.13412	0.13765	0.1413	0.14488	0.14888	0.15335	0.15767	0.1624	0.16765	0.17265	0.17752	0.1829	0.18857	0.1944	0.20072	0.2069	0.21293	0.21985	0.22647	0.2332	0.23955	0.24677	0.2539	0.2611	0.26813	0.27537	0.28215	0.28925	0.29622	0.30275	0.30967	0.31565
Hygro	H1	NBP2	0.10173	0.10398	0.106	0.1072	0.10855	0.1106	0.11282	0.116	0.11875	0.12263	0.12665	0.13088	0.13553	0.14058	0.14572	0.15202	0.15845	0.16552	0.17345	0.18168	0.19098	0.20125	0.21257	0.2243	0.23775	0.25085	0.26598	0.28168	0.29817	0.31593	0.3343	0.35215	0.3719	0.39235	0.41235	0.4326	0.4538	0.47448	0.49595	0.51567	0.53533	0.55418	0.57212	0.59098	0.6085	0.62657	0.64387
Hygro	H10	RVS167	0.10615	0.1074	0.1079	0.10905	0.1109	0.11358	0.11595	0.11908	0.12265	0.1265	0.1304	0.1346	0.1393	0.14428	0.15008	0.15623	0.1625	0.17008	0.17775	0.18642	0.1967	0.20675	0.21775	0.23017	0.24335	0.25648	0.27142	0.2868	0.30268	0.31985	0.3365	0.35438	0.37288	0.3913	0.4101	0.42925	0.44868	0.46863	0.48775	0.507	0.5259	0.54367	0.56222	0.5796	0.59647	0.6141	0.63075
Hygro	H11	SDC25	0.1044	0.10602	0.1078	0.1087	0.11015	0.112	0.11435	0.11713	0.12025	0.12368	0.1275	0.13145	0.13593	0.14072	0.14622	0.15202	0.15845	0.16562	0.17305	0.18143	0.19137	0.20108	0.21215	0.22412	0.23665	0.25003	0.26433	0.27905	0.295	0.31207	0.3296	0.34705	0.36598	0.384	0.40275	0.42188	0.44112	0.46037	0.48018	0.49972	0.51785	0.53632	0.5535	0.5717	0.58885	0.60583	0.62167
Hygro	H12	SHO1	0.10265	0.10458	0.10642	0.10717	0.10835	0.11032	0.11225	0.11485	0.11785	0.12115	0.12482	0.1285	0.1327	0.13715	0.14238	0.14813	0.15468	0.1614	0.16872	0.17707	0.18658	0.19633	0.20655	0.21775	0.2301	0.2426	0.25588	0.27012	0.2856	0.30188	0.31805	0.33563	0.35333	0.37253	0.39108	0.41048	0.42817	0.4475	0.46757	0.48785	0.5056	0.52382	0.54235	0.55983	0.5771	0.59435	0.6105
Hygro	H2	PEX13	0.10592	0.10833	0.11028	0.11173	0.11333	0.1161	0.11945	0.1226	0.12632	0.1309	0.13565	0.14058	0.14605	0.15208	0.15843	0.16577	0.17345	0.18198	0.19148	0.2018	0.21288	0.22478	0.23805	0.25205	0.26698	0.28225	0.29873	0.31632	0.33395	0.35242	0.37155	0.39048	0.41072	0.43052	0.45065	0.47085	0.49102	0.50992	0.52965	0.54788	0.56665	0.58462	0.60142	0.61872	0.63522	0.65157	0.66768
Hygro	H3	PIN3	0.10422	0.10565	0.10775	0.10885	0.11023	0.1126	0.1153	0.11835	0.12143	0.12557	0.12993	0.1342	0.13872	0.14405	0.14977	0.15637	0.16328	0.1706	0.17885	0.18782	0.19778	0.2081	0.21985	0.2322	0.2458	0.25953	0.2746	0.29092	0.30715	0.3244	0.34295	0.3608	0.38097	0.40037	0.42053	0.43983	0.46035	0.4811	0.5014	0.52085	0.5401	0.55828	0.5766	0.59413	0.61162	0.62905	0.64572
Hygro	H4	RVS167	0.10785	0.10968	0.11182	0.11343	0.11528	0.11783	0.12123	0.1249	0.12883	0.13378	0.1388	0.1441	0.14988	0.15625	0.1634	0.17128	0.17993	0.18903	0.19905	0.21032	0.22232	0.23575	0.2501	0.26528	0.28108	0.29805	0.31572	0.33425	0.35323	0.37272	0.39313	0.4129	0.43438	0.45577	0.47595	0.49625	0.5164	0.53565	0.55485	0.57405	0.592	0.61043	0.62855	0.6462	0.6636	0.68015	0.69633
Hygro	H5	SDC25	0.10093	0.1022	0.1038	0.1048	0.10615	0.1079	0.1103	0.11303	0.11593	0.1196	0.12343	0.1274	0.1312	0.13598	0.14088	0.14645	0.15268	0.15928	0.16625	0.17398	0.18295	0.19175	0.2018	0.21337	0.22505	0.23727	0.25093	0.26517	0.28	0.29618	0.31312	0.33	0.34805	0.36635	0.3855	0.40428	0.42405	0.44343	0.4628	0.48275	0.50182	0.51942	0.53742	0.5545	0.57245	0.58875	0.60557
Hygro	H6	SHO1	0.10195	0.10275	0.10425	0.10535	0.10633	0.10818	0.11028	0.1129	0.11605	0.1192	0.12278	0.12643	0.1307	0.13505	0.14008	0.14582	0.15132	0.15798	0.16487	0.17245	0.18085	0.18967	0.19975	0.21077	0.22255	0.23427	0.24738	0.26137	0.27565	0.29113	0.30738	0.32385	0.34125	0.35877	0.3769	0.39508	0.41417	0.43278	0.45165	0.47073	0.48917	0.50705	0.52512	0.54215	0.55878	0.57588	0.59162
Hygro	H7	NBP2	0.1066	0.10775	0.10858	0.10992	0.11155	0.1139	0.11655	0.11963	0.12315	0.12718	0.1311	0.13532	0.13985	0.14497	0.1506	0.1571	0.16362	0.1712	0.17913	0.18775	0.19803	0.20862	0.22028	0.23307	0.24643	0.2604	0.2757	0.29165	0.30805	0.32532	0.34295	0.3612	0.38068	0.3996	0.4191	0.43855	0.45853	0.47888	0.49895	0.51828	0.5371	0.5557	0.57355	0.59142	0.60863	0.62637	0.6426
Hygro	H8	PEX13	0.10137	0.10285	0.10395	0.10463	0.10558	0.10722	0.10908	0.1113	0.11413	0.1169	0.11983	0.12258	0.12612	0.12958	0.13385	0.13858	0.14325	0.14873	0.15423	0.16068	0.16765	0.17518	0.18298	0.1917	0.20083	0.21002	0.2204	0.23178	0.24345	0.25553	0.2685	0.28198	0.29655	0.3109	0.32603	0.34105	0.35655	0.3729	0.38863	0.40473	0.42137	0.4381	0.4546	0.47133	0.48838	0.50493	0.5202
Hygro	H9	PIN3	0.10222	0.10388	0.10543	0.10643	0.1078	0.1097	0.11168	0.1142	0.11713	0.12038	0.12373	0.1271	0.131	0.13528	0.13995	0.14527	0.15068	0.1568	0.16328	0.17055	0.17855	0.18725	0.1967	0.20655	0.21715	0.2279	0.24013	0.2525	0.26585	0.28023	0.29507	0.31023	0.32688	0.34285	0.35938	0.37618	0.39338	0.41118	0.4283	0.4459	0.46395	0.48132	0.49888	0.516	0.53248	0.5494	0.56573
Hygro	A1	SLA1-1	0.10458	0.1056	0.10685	0.10843	0.11018	0.1121	0.11468	0.11755	0.12083	0.1245	0.12905	0.13398	0.1393	0.14518	0.15173	0.1589	0.1673	0.17597	0.1861	0.19695	0.2091	0.22205	0.2369	0.25235	0.26915	0.2872	0.30578	0.32503	0.34575	0.36723	0.38993	0.4114	0.43268	0.45323	0.47317	0.49243	0.51203	0.53082	0.54997	0.56937	0.59005	0.61	0.6308	0.65003	0.6694	0.68965	0.70955
Hygro	A10	ABP1 SH3-deleted	0.10333	0.1044	0.1053	0.10635	0.10785	0.1097	0.112	0.1145	0.11733	0.1205	0.12425	0.12845	0.133	0.13793	0.14353	0.14952	0.15632	0.16383	0.17197	0.18128	0.191	0.20198	0.21438	0.22735	0.24157	0.25632	0.2724	0.2898	0.30802	0.32693	0.34625	0.36702	0.3884	0.40975	0.4311	0.45325	0.4759	0.49777	0.51968	0.54005	0.5608	0.58073	0.5997	0.61907	0.63863	0.65687	0.67438
Hygro	A11	DBNL	0.10323	0.105	0.10648	0.10788	0.11033	0.11268	0.1154	0.1181	0.12113	0.12445	0.12847	0.13293	0.13728	0.1421	0.14768	0.1539	0.16063	0.1676	0.17543	0.18402	0.19313	0.20335	0.2145	0.22585	0.23857	0.2519	0.2658	0.28078	0.29633	0.31253	0.32927	0.34725	0.3655	0.38377	0.4028	0.42247	0.4422	0.46178	0.4814	0.5008	0.51968	0.53855	0.55652	0.57368	0.5904	0.60705	0.62302
Hygro	A12	blank	0.080475	0.08145	0.08185	0.081975	0.081975	0.082125	0.082225	0.08245	0.082675	0.082675	0.08285	0.082825	0.083	0.083	0.08305	0.08325	0.083375	0.083425	0.0836	0.08365	0.083775	0.083825	0.08405	0.084125	0.084275	0.0843	0.084275	0.0844	0.0844	0.084675	0.08455	0.084725	0.08475	0.08475	0.084925	0.0849	0.0851	0.08505	0.085125	0.085125	0.085075	0.085225	0.08505	0.085125	0.085075	0.085125	0.084925
Hygro	A2	HCLS1	0.12785	0.1098	0.1117	0.11303	0.11497	0.11718	0.11977	0.1225	0.12575	0.12933	0.13358	0.13825	0.14335	0.14912	0.15528	0.16208	0.16972	0.17765	0.18668	0.1963	0.207	0.21803	0.2307	0.24385	0.25792	0.27275	0.28807	0.30432	0.32203	0.3396	0.35785	0.37643	0.39553	0.415	0.43463	0.45435	0.47477	0.4945	0.51372	0.53323	0.55153	0.56995	0.5875	0.60403	0.6207	0.63767	0.65353
Hygro	A3	SLA1-2	0.11863	0.10905	0.1103	0.1117	0.11343	0.11565	0.11798	0.12043	0.12338	0.12648	0.13012	0.13437	0.13875	0.1436	0.14883	0.15468	0.16115	0.16823	0.17593	0.18455	0.19415	0.20432	0.21585	0.22813	0.24127	0.25538	0.27053	0.28665	0.3041	0.32203	0.3407	0.3604	0.38005	0.40058	0.42153	0.44277	0.46495	0.48675	0.50812	0.52917	0.54952	0.56925	0.58865	0.60738	0.62658	0.64482	0.6631
Hygro	A4	BY4741	0.11053	0.10568	0.1079	0.10917	0.11088	0.11195	0.11345	0.11525	0.11718	0.11955	0.12195	0.12473	0.12757	0.13067	0.13412	0.13773	0.14168	0.14563	0.14992	0.15448	0.1594	0.16425	0.16978	0.1753	0.18135	0.18753	0.1939	0.20048	0.2075	0.21463	0.22215	0.2297	0.23735	0.24538	0.25355	0.26193	0.27063	0.27918	0.2874	0.29613	0.3051	0.31365	0.32228	0.33083	0.33915	0.34763	0.35608
Hygro	A5	SLA1-3	0.11075	0.1121	0.11327	0.11495	0.11717	0.11968	0.12217	0.12495	0.12807	0.13195	0.1361	0.14083	0.146	0.15165	0.15798	0.1647	0.17218	0.18048	0.18973	0.1995	0.21048	0.22237	0.2355	0.24925	0.26408	0.28	0.29642	0.31368	0.33227	0.35123	0.3707	0.3907	0.41095	0.43215	0.45343	0.47525	0.49687	0.51792	0.53832	0.55848	0.5784	0.59705	0.61587	0.63428	0.65247	0.66997	0.68707
Hygro	A6	ABP1 WT	0.10333	0.10453	0.10517	0.10755	0.10907	0.1108	0.11265	0.1147	0.11648	0.11875	0.12135	0.12388	0.12665	0.1297	0.133	0.13648	0.14015	0.14427	0.14825	0.15253	0.15735	0.16243	0.16813	0.17347	0.17938	0.18545	0.1917	0.19865	0.20602	0.21332	0.22082	0.22892	0.237	0.2455	0.25395	0.26308	0.27225	0.2817	0.29133	0.30035	0.31035	0.3199	0.3298	0.33995	0.3501	0.36055	0.36908
Hygro	A7	YSC84	0.10293	0.10475	0.10583	0.10708	0.10868	0.11125	0.11345	0.11588	0.11858	0.12178	0.1254	0.12953	0.13388	0.13863	0.14372	0.14993	0.15598	0.16293	0.17048	0.17893	0.18803	0.1982	0.20933	0.2207	0.23355	0.24738	0.26228	0.27757	0.29447	0.31125	0.32903	0.34808	0.36683	0.38688	0.40653	0.4279	0.44915	0.4702	0.4913	0.5116	0.53123	0.55045	0.56965	0.58832	0.60595	0.62515	0.64188
Hygro	A8	ABP1 KO	0.10642	0.1075	0.10905	0.11068	0.1126	0.11445	0.11698	0.11935	0.12213	0.12563	0.12968	0.1342	0.1393	0.1447	0.15093	0.15793	0.1655	0.17407	0.1832	0.19367	0.2048	0.21745	0.2309	0.24578	0.26187	0.27887	0.29645	0.31533	0.33523	0.3558	0.37718	0.39903	0.4209	0.44293	0.46582	0.48907	0.51103	0.5326	0.5539	0.57405	0.59482	0.61422	0.63275	0.65135	0.66997	0.68847	0.70672
Hygro	A9	CTTN	0.1043	0.1053	0.10788	0.10925	0.11043	0.11213	0.11445	0.1167	0.11955	0.12263	0.12588	0.12935	0.1335	0.13785	0.14258	0.14762	0.15325	0.1592	0.16575	0.17242	0.1799	0.1878	0.19667	0.2061	0.2159	0.226	0.2367	0.24822	0.26048	0.27318	0.28613	0.29995	0.3139	0.32845	0.34368	0.3587	0.3742	0.39022	0.40678	0.42325	0.43993	0.4559	0.4725	0.489	0.50572	0.5218	0.537
[truncated: 146 more columns]

## Sheet: Growth_Sla1_FigS5B
col	row	size	circularity	flags	Plate	Condition	Time	Rep	orf
11	24	562	0.9276	NA	1	SC pH6	74	1	SLA1 ABP1|WT|WT		D = SH3-deleted
15	9	795	0.9179	NA	1	SC pH6	74	1	SLA1 ABP1|WT|WT		KO = Gene-deleted
42	20	810	0.8963	NA	1	SC pH6	74	1	SLA1 ABP1|WT|WT		* is for the re-insertion of the WT SH3
42	5	683	0.8628	NA	1	SC pH6	74	1	SLA1 ABP1|WT|WT		orf = strain
43	27	702	0.9125	NA	1	SC pH6	74	1	SLA1 ABP1|WT|WT
8	15	797	0.9306	NA	1	SC pH6	74	1	SLA1 ABP1|WT|WT
11	24	311	0.8406	NA	2	Cycloheximide 0.05 uM	74	1	SLA1 ABP1|WT|WT
15	9	561	0.9438	NA	2	Cycloheximide 0.05 uM	74	1	SLA1 ABP1|WT|WT
42	20	481	0.8549	NA	2	Cycloheximide 0.05 uM	74	1	SLA1 ABP1|WT|WT
42	5	353	0.9222	NA	2	Cycloheximide 0.05 uM	74	1	SLA1 ABP1|WT|WT
43	27	356	0.7951	NA	2	Cycloheximide 0.05 uM	74	1	SLA1 ABP1|WT|WT
8	15	368	0.8594	NA	2	Cycloheximide 0.05 uM	74	1	SLA1 ABP1|WT|WT
11	24	180	0.8463	NA	3	Cycloheximide 0.2 uM	74	1	SLA1 ABP1|WT|WT
15	9	288	0.9086	NA	3	Cycloheximide 0.2 uM	74	1	SLA1 ABP1|WT|WT
42	20	193	0.8487	NA	3	Cycloheximide 0.2 uM	74	1	SLA1 ABP1|WT|WT
42	5	195	0.8575	NA	3	Cycloheximide 0.2 uM	74	1	SLA1 ABP1|WT|WT
43	27	134	0.8028	NA	3	Cycloheximide 0.2 uM	74	1	SLA1 ABP1|WT|WT
8	15	150	0.9221	NA	3	Cycloheximide 0.2 uM	74	1	SLA1 ABP1|WT|WT
11	24	0	NA	NA	4	Cycloheximide 0.5 uM	74	1	SLA1 ABP1|WT|WT
15	9	47	0.1837	C	4	Cycloheximide 0.5 uM	74	1	SLA1 ABP1|WT|WT
42	20	143	0.9023	NA	4	Cycloheximide 0.5 uM	74	1	SLA1 ABP1|WT|WT
42	5	46	0.2228	C	4	Cycloheximide 0.5 uM	74	1	SLA1 ABP1|WT|WT
43	27	1	Inf	NA	4	Cycloheximide 0.5 uM	74	1	SLA1 ABP1|WT|WT
8	15	0	NA	NA	4	Cycloheximide 0.5 uM	74	1	SLA1 ABP1|WT|WT
11	24	650	0.8803	NA	5	Caffein 2mM	74	1	SLA1 ABP1|WT|WT
15	9	1125	0.9373	NA	5	Caffein 2mM	74	1	SLA1 ABP1|WT|WT
42	20	1001	0.9351	NA	5	Caffein 2mM	74	1	SLA1 ABP1|WT|WT
42	5	763	0.9416	NA	5	Caffein 2mM	74	1	SLA1 ABP1|WT|WT
43	27	786	0.9221	NA	5	Caffein 2mM	74	1	SLA1 ABP1|WT|WT
8	15	963	0.8869	NA	5	Caffein 2mM	74	1	SLA1 ABP1|WT|WT
11	24	0	NA	NA	6	Caffein 10mM	74	1	SLA1 ABP1|WT|WT
15	9	183	0.7804	NA	6	Caffein 10mM	74	1	SLA1 ABP1|WT|WT
42	20	176	0.8629	NA	6	Caffein 10mM	74	1	SLA1 ABP1|WT|WT
42	5	84	0.7229	NA	6	Caffein 10mM	74	1	SLA1 ABP1|WT|WT
43	27	91	0.5942	C	6	Caffein 10mM	74	1	SLA1 ABP1|WT|WT
8	15	172	0.8141	NA	6	Caffein 10mM	74	1	SLA1 ABP1|WT|WT
11	24	1	Inf	NA	7	Caffein 30mM	74	1	SLA1 ABP1|WT|WT
15	9	53	0.2325	C	7	Caffein 30mM	74	1	SLA1 ABP1|WT|WT
42	20	8	1.7147	NA	7	Caffein 30mM	74	1	SLA1 ABP1|WT|WT
42	5	14	0.4925	C	7	Caffein 30mM	74	1	SLA1 ABP1|WT|WT
43	27	6	2.2195	NA	7	Caffein 30mM	74	1	SLA1 ABP1|WT|WT
8	15	3	37.6991	NA	7	Caffein 30mM	74	1	SLA1 ABP1|WT|WT
11	24	405	0.9611	NA	8	Hydroxyurea 25mM	74	1	SLA1 ABP1|WT|WT
15	9	835	0.9282	NA	8	Hydroxyurea 25mM	74	1	SLA1 ABP1|WT|WT
42	20	626	0.9046	NA	8	Hydroxyurea 25mM	74	1	SLA1 ABP1|WT|WT
42	5	520	0.935	NA	8	Hydroxyurea 25mM	74	1	SLA1 ABP1|WT|WT
43	27	505	0.9669	NA	8	Hydroxyurea 25mM	74	1	SLA1 ABP1|WT|WT
8	15	709	0.9261	NA	8	Hydroxyurea 25mM	74	1	SLA1 ABP1|WT|WT
11	24	650	0.9392	NA	9	MMS 0.004%	74	1	SLA1 ABP1|WT|WT
15	9	996	0.9439	NA	9	MMS 0.004%	74	1	SLA1 ABP1|WT|WT
42	20	899	0.8915	NA	9	MMS 0.004%	74	1	SLA1 ABP1|WT|WT
42	5	882	0.9066	NA	9	MMS 0.004%	74	1	SLA1 ABP1|WT|WT
43	27	754	0.7784	NA	9	MMS 0.004%	74	1	SLA1 ABP1|WT|WT
8	15	900	0.9194	S	9	MMS 0.004%	74	1	SLA1 ABP1|WT|WT
11	24	376	0.8507	NA	10	MMS 0.02%	74	1	SLA1 ABP1|WT|WT
15	9	518	0.9185	NA	10	MMS 0.02%	74	1	SLA1 ABP1|WT|WT
42	20	459	0.8273	NA	10	MMS 0.02%	74	1	SLA1 ABP1|WT|WT
42	5	442	0.957	NA	10	MMS 0.02%	74	1	SLA1 ABP1|WT|WT
43	27	318	0.8872	NA	10	MMS 0.02%	74	1	SLA1 ABP1|WT|WT
8	15	511	0.8957	NA	10	MMS 0.02%	74	1	SLA1 ABP1|WT|WT
11	24	92	0.7917	NA	11	MMS 0.04%	74	1	SLA1 ABP1|WT|WT
15	9	209	0.9919	NA	11	MMS 0.04%	74	1	SLA1 ABP1|WT|WT
42	20	134	0.8778	NA	11	MMS 0.04%	74	1	SLA1 ABP1|WT|WT
42	5	177	0.9501	NA	11	MMS 0.04%	74	1	SLA1 ABP1|WT|WT
43	27	145	0.7276	NA	11	MMS 0.04%	74	1	SLA1 ABP1|WT|WT
8	15	180	0.8624	NA	11	MMS 0.04%	74	1	SLA1 ABP1|WT|WT
11	24	86	0.95	NA	12	Rapamycin 10nM	74	1	SLA1 ABP1|WT|WT
15	9	151	0.8819	NA	12	Rapamycin 10nM	74	1	SLA1 ABP1|WT|WT
42	20	116	0.7599	NA	12	Rapamycin 10nM	74	1	SLA1 ABP1|WT|WT
42	5	41	0.5736	C	12	Rapamycin 10nM	74	1	SLA1 ABP1|WT|WT
43	27	0	NA	NA	12	Rapamycin 10nM	74	1	SLA1 ABP1|WT|WT
8	15	120	0.9637	NA	12	Rapamycin 10nM	74	1	SLA1 ABP1|WT|WT
11	24	0	NA	NA	13	Rapamycin 50nM	74	1	SLA1 ABP1|WT|WT
15	9	189	1.0044	NA	13	Rapamycin 50nM	74	1	SLA1 ABP1|WT|WT
42	20	25	0.6916	NA	13	Rapamycin 50nM	74	1	SLA1 ABP1|WT|WT
42	5	64	0.523	C	13	Rapamycin 50nM	74	1	SLA1 ABP1|WT|WT
43	27	2	25.1327	NA	13	Rapamycin 50nM	74	1	SLA1 ABP1|WT|WT
8	15	151	0.8792	NA	13	Rapamycin 50nM	74	1	SLA1 ABP1|WT|WT
11	24	3	3.2341	NA	14	Rapamycin 150nM	74	1	SLA1 ABP1|WT|WT
15	9	154	0.9226	NA	14	Rapamycin 150nM	74	1	SLA1 ABP1|WT|WT
42	20	0	NA	NA	14	Rapamycin 150nM	74	1	SLA1 ABP1|WT|WT
42	5	50	0.8957	NA	14	Rapamycin 150nM	74	1	SLA1 ABP1|WT|WT
43	27	0	NA	NA	14	Rapamycin 150nM	74	1	SLA1 ABP1|WT|WT
8	15	61	1.0095	NA	14	Rapamycin 150nM	74	1	SLA1 ABP1|WT|WT
11	24	334	0.9093	NA	15	NaCl 0.25M	74	1	SLA1 ABP1|WT|WT
15	9	676	0.9479	NA	15	NaCl 0.25M	74	1	SLA1 ABP1|WT|WT
42	20	360	0.8543	NA	15	NaCl 0.25M	74	1	SLA1 ABP1|WT|WT
42	5	587	0.859	NA	15	NaCl 0.25M	74	1	SLA1 ABP1|WT|WT
43	27	454	0.968	NA	15	NaCl 0.25M	74	1	SLA1 ABP1|WT|WT
8	15	695	0.9393	NA	15	NaCl 0.25M	74	1	SLA1 ABP1|WT|WT
11	24	0	NA	NA	16	NaCl 1M	74	1	SLA1 ABP1|WT|WT
15	9	45	0.1674	C	16	NaCl 1M	74	1	SLA1 ABP1|WT|WT
42	20	93	0.3234	C	16	NaCl 1M	74	1	SLA1 ABP1|WT|WT
42	5	14	0.2746	C	16	NaCl 1M	74	1	SLA1 ABP1|WT|WT
43	27	10	0.4865	C	16	NaCl 1M	74	1	SLA1 ABP1|WT|WT
8	15	26	0.2791	C	16	NaCl 1M	74	1	SLA1 ABP1|WT|WT
11	24	0	NA	NA	17	NaCl 2.5M	74	1	SLA1 ABP1|WT|WT
15	9	40	0.7844	NA	17	NaCl 2.5M	74	1	SLA1 ABP1|WT|WT
42	20	6	0.8826	NA	17	NaCl 2.5M	74	1	SLA1 ABP1|WT|WT
42	5	0	NA	NA	17	NaCl 2.5M	74	1	SLA1 ABP1|WT|WT
43	27	0	NA	NA	17	NaCl 2.5M	74	1	SLA1 ABP1|WT|WT
8	15	0	NA	NA	17	NaCl 2.5M	74	1	SLA1 ABP1|WT|WT
11	24	611	0.8719	NA	18	Hygromycin 19uM	74	1	SLA1 ABP1|WT|WT
15	9	1070	0.8361	NA	18	Hygromycin 19uM	74	1	SLA1 ABP1|WT|WT
42	20	1082	0.8777	NA	18	Hygromycin 19uM	74	1	SLA1 ABP1|WT|WT
42	5	812	0.8618	NA	18	Hygromycin 19uM	74	1	SLA1 ABP1|WT|WT
43	27	813	0.8801	NA	18	Hygromycin 19uM	74	1	SLA1 ABP1|WT|WT
8	15	704	0.8936	NA	18	Hygromycin 19uM	74	1	SLA1 ABP1|WT|WT
11	24	423	0.8441	NA	19	Hygromycin 95uM	74	1	SLA1 ABP1|WT|WT
15	9	996	0.9119	NA	19	Hygromycin 95uM	74	1	SLA1 ABP1|WT|WT
42	20	1074	0.921	NA	19	Hygromycin 95uM	74	1	SLA1 ABP1|WT|WT
42	5	585	0.8161	NA	19	Hygromycin 95uM	74	1	SLA1 ABP1|WT|WT
43	27	491	0.8778	NA	19	Hygromycin 95uM	74	1	SLA1 ABP1|WT|WT
8	15	588	0.876	NA	19	Hygromycin 95uM	74	1	SLA1 ABP1|WT|WT
11	24	419	0.9213	NA	20	Hygromycin 190uM	74	1	SLA1 ABP1|WT|WT
15	9	678	0.9229	NA	20	Hygromycin 190uM	74	1	SLA1 ABP1|WT|WT
42	20	329	0.9679	NA	20	Hygromycin 190uM	74	1	SLA1 ABP1|WT|WT
42	5	421	0.9198	NA	20	Hygromycin 190uM	74	1	SLA1 ABP1|WT|WT
43	27	648	0.8929	NA	20	Hygromycin 190uM	74	1	SLA1 ABP1|WT|WT
8	15	672	0.8431	NA	20	Hygromycin 190uM	74	1	SLA1 ABP1|WT|WT
11	24	191	0.8399	NA	21	Galactose 2%	74	1	SLA1 ABP1|WT|WT
15	9	437	0.9318	NA	21	Galactose 2%	74	1	SLA1 ABP1|WT|WT
42	20	202	0.7324	NA	21	Galactose 2%	74	1	SLA1 ABP1|WT|WT
42	5	289	0.9117	NA	21	Galactose 2%	74	1	SLA1 ABP1|WT|WT
43	27	203	0.9858	NA	21	Galactose 2%	74	1	SLA1 ABP1|WT|WT
8	15	470	0.8999	NA	21	Galactose 2%	74	1	SLA1 ABP1|WT|WT
11	24	1094	0.8777	NA	22	Raffinose 2%	74	1	SLA1 ABP1|WT|WT
15	9	1418	0.9107	NA	22	Raffinose 2%	74	1	SLA1 ABP1|WT|WT
42	20	1248	0.9452	NA	22	Raffinose 2%	74	1	SLA1 ABP1|WT|WT
42	5	1162	0.8929	NA	22	Raffinose 2%	74	1	SLA1 ABP1|WT|WT
43	27	1113	0.8895	NA	22	Raffinose 2%	74	1	SLA1 ABP1|WT|WT
8	15	1247	0.8806	NA	22	Raffinose 2%	74	1	SLA1 ABP1|WT|WT
11	24	224	0.9638	NA	23	Glycerol 2%	74	1	SLA1 ABP1|WT|WT
15	9	328	0.8368	NA	23	Glycerol 2%	74	1	SLA1 ABP1|WT|WT
42	20	193	1.0257	NA	23	Glycerol 2%	74	1	SLA1 ABP1|WT|WT
42	5	171	0.931	NA	23	Glycerol 2%	74	1	SLA1 ABP1|WT|WT
43	27	205	0.9512	NA	23	Glycerol 2%	74	1	SLA1 ABP1|WT|WT
8	15	227	0.9983	NA	23	Glycerol 2%	74	1	SLA1 ABP1|WT|WT
11	24	94	0.8923	NA	24	CuSO4 1mM	74	1	SLA1 ABP1|WT|WT
15	9	161	0.8471	NA	24	CuSO4 1mM	74	1	SLA1 ABP1|WT|WT
42	20	108	0.8568	NA	24	CuSO4 1mM	74	1	SLA1 ABP1|WT|WT
42	5	10	0.44	C	24	CuSO4 1mM	74	1	SLA1 ABP1|WT|WT
43	27	69	0.806	NA	24	CuSO4 1mM	74	1	SLA1 ABP1|WT|WT
8	15	91	0.9351	NA	24	CuSO4 1mM	74	1	SLA1 ABP1|WT|WT
11	24	0	NA	NA	25	CuSO4 5mM	74	1	SLA1 ABP1|WT|WT
15	9	0	NA	NA	25	CuSO4 5mM	74	1	SLA1 ABP1|WT|WT
42	20	0	NA	NA	25	CuSO4 5mM	74	1	SLA1 ABP1|WT|WT
42	5	0	NA	NA	25	CuSO4 5mM	74	1	SLA1 ABP1|WT|WT
43	27	0	NA	NA	25	CuSO4 5mM	74	1	SLA1 ABP1|WT|WT
8	15	0	NA	NA	25	CuSO4 5mM	74	1	SLA1 ABP1|WT|WT
11	24	0	NA	NA	26	CuSO4 10mM	74	1	SLA1 ABP1|WT|WT
15	9	1	Inf	NA	26	CuSO4 10mM	74	1	SLA1 ABP1|WT|WT
42	20	0	NA	NA	26	CuSO4 10mM	74	1	SLA1 ABP1|WT|WT
42	5	0	NA	NA	26	CuSO4 10mM	74	1	SLA1 ABP1|WT|WT
43	27	0	NA	NA	26	CuSO4 10mM	74	1	SLA1 ABP1|WT|WT
8	15	0	NA	NA	26	CuSO4 10mM	74	1	SLA1 ABP1|WT|WT
11	24	443	0.8972	NA	27	Nystatin 0.01uM	74	1	SLA1 ABP1|WT|WT
15	9	836	0.8291	NA	27	Nystatin 0.01uM	74	1	SLA1 ABP1|WT|WT
42	20	493	0.8455	NA	27	Nystatin 0.01uM	74	1	SLA1 ABP1|WT|WT
42	5	433	0.8716	NA	27	Nystatin 0.01uM	74	1	SLA1 ABP1|WT|WT
43	27	460	0.8937	NA	27	Nystatin 0.01uM	74	1	SLA1 ABP1|WT|WT
8	15	596	0.9279	S	27	Nystatin 0.01uM	74	1	SLA1 ABP1|WT|WT
11	24	0	NA	NA	28	Nystatin 0.1uM	74	1	SLA1 ABP1|WT|WT
15	9	204	1.0337	NA	28	Nystatin 0.1uM	74	1	SLA1 ABP1|WT|WT
42	20	119	1.0602	NA	28	Nystatin 0.1uM	74	1	SLA1 ABP1|WT|WT
42	5	3	9.4248	NA	28	Nystatin 0.1uM	74	1	SLA1 ABP1|WT|WT
43	27	0	NA	NA	28	Nystatin 0.1uM	74	1	SLA1 ABP1|WT|WT
8	15	176	0.8918	NA	28	Nystatin 0.1uM	74	1	SLA1 ABP1|WT|WT
11	24	0	NA	NA	29	Nystatin 1uM	74	1	SLA1 ABP1|WT|WT
15	9	67	0.786	NA	29	Nystatin 1uM	74	1	SLA1 ABP1|WT|WT
42	20	7	0.6474	NA	29	Nystatin 1uM	74	1	SLA1 ABP1|WT|WT
42	5	0	NA	NA	29	Nystatin 1uM	74	1	SLA1 ABP1|WT|WT
43	27	0	NA	NA	29	Nystatin 1uM	74	1	SLA1 ABP1|WT|WT
8	15	2	25.1327	NA	29	Nystatin 1uM	74	1	SLA1 ABP1|WT|WT
11	24	280	0.8387	NA	30	Bathophenanthroline 0.1uM	74	1	SLA1 ABP1|WT|WT
15	9	849	0.9542	NA	30	Bathophenanthroline 0.1uM	74	1	SLA1 ABP1|WT|WT
42	20	586	0.9124	NA	30	Bathophenanthroline 0.1uM	74	1	SLA1 ABP1|WT|WT
42	5	528	0.9629	NA	30	Bathophenanthroline 0.1uM	74	1	SLA1 ABP1|WT|WT
43	27	275	0.9253	NA	30	Bathophenanthroline 0.1uM	74	1	SLA1 ABP1|WT|WT
8	15	550	0.9078	NA	30	Bathophenanthroline 0.1uM	74	1	SLA1 ABP1|WT|WT
11	24	192	0.9413	NA	31	Bathophenanthroline 1uM	74	1	SLA1 ABP1|WT|WT
15	9	881	0.9333	NA	31	Bathophenanthroline 1uM	74	1	SLA1 ABP1|WT|WT
42	20	575	0.8837	NA	31	Bathophenanthroline 1uM	74	1	SLA1 ABP1|WT|WT
42	5	577	0.8983	NA	31	Bathophenanthroline 1uM	74	1	SLA1 ABP1|WT|WT
43	27	495	0.8777	NA	31	Bathophenanthroline 1uM	74	1	SLA1 ABP1|WT|WT
8	15	604	0.9353	NA	31	Bathophenanthroline 1uM	74	1	SLA1 ABP1|WT|WT
11	24	417	0.9029	NA	32	Bathophenanthroline 10uM	74	1	SLA1 ABP1|WT|WT
15	9	676	0.9155	NA	32	Bathophenanthroline 10uM	74	1	SLA1 ABP1|WT|WT
42	20	654	0.8902	NA	32	Bathophenanthroline 10uM	74	1	SLA1 ABP1|WT|WT
42	5	542	0.8827	NA	32	Bathophenanthroline 10uM	74	1	SLA1 ABP1|WT|WT
43	27	578	0.9594	NA	32	Bathophenanthroline 10uM	74	1	SLA1 ABP1|WT|WT
8	15	358	0.9816	NA	32	Bathophenanthroline 10uM	74	1	SLA1 ABP1|WT|WT
11	24	466	0.867	NA	33	Ethanol 2%	74	1	SLA1 ABP1|WT|WT
15	9	707	0.9672	NA	33	Ethanol 2%	74	1	SLA1 ABP1|WT|WT
42	20	636	0.9475	NA	33	Ethanol 2%	74	1	SLA1 ABP1|WT|WT
42	5	542	0.9424	NA	33	Ethanol 2%	74	1	SLA1 ABP1|WT|WT
43	27	637	0.9205	NA	33	Ethanol 2%	74	1	SLA1 ABP1|WT|WT
8	15	518	0.9581	NA	33	Ethanol 2%	74	1	SLA1 ABP1|WT|WT
11	24	83	0.7631	NA	34	Ethanol 6%	74	1	SLA1 ABP1|WT|WT
15	9	188	0.9434	NA	34	Ethanol 6%	74	1	SLA1 ABP1|WT|WT
42	20	228	1.0027	NA	34	Ethanol 6%	74	1	SLA1 ABP1|WT|WT
42	5	85	1.1136	NA	34	Ethanol 6%	74	1	SLA1 ABP1|WT|WT
43	27	245	1.0011	NA	34	Ethanol 6%	74	1	SLA1 ABP1|WT|WT
8	15	49	0.8254	NA	34	Ethanol 6%	74	1	SLA1 ABP1|WT|WT
11	24	76	0.8606	NA	35	Ethanol 8%	74	1	SLA1 ABP1|WT|WT
15	9	174	0.7999	NA	35	Ethanol 8%	74	1	SLA1 ABP1|WT|WT
42	20	0	NA	NA	35	Ethanol 8%	74	1	SLA1 ABP1|WT|WT
42	5	9	0.3166	C	35	Ethanol 8%	74	1	SLA1 ABP1|WT|WT
43	27	62	0.8919	NA	35	Ethanol 8%	74	1	SLA1 ABP1|WT|WT
8	15	55	0.6292	NA	35	Ethanol 8%	74	1	SLA1 ABP1|WT|WT
11	24	737	0.9201	NA	36	CaCl2 100mM	74	1	SLA1 ABP1|WT|WT
15	9	847	0.8668	NA	36	CaCl2 100mM	74	1	SLA1 ABP1|WT|WT
42	20	855	0.8882	NA	36	CaCl2 100mM	74	1	SLA1 ABP1|WT|WT
42	5	799	0.9373	NA	36	CaCl2 100mM	74	1	SLA1 ABP1|WT|WT
43	27	922	0.8613	NA	36	CaCl2 100mM	74	1	SLA1 ABP1|WT|WT
8	15	850	0.9202	NA	36	CaCl2 100mM	74	1	SLA1 ABP1|WT|WT
11	24	452	0.8127	NA	37	CaCl2 250mM	74	1	SLA1 ABP1|WT|WT
15	9	723	0.9222	NA	37	CaCl2 250mM	74	1	SLA1 ABP1|WT|WT
42	20	789	0.9213	NA	37	CaCl2 250mM	74	1	SLA1 ABP1|WT|WT
42	5	432	0.7832	NA	37	CaCl2 250mM	74	1	SLA1 ABP1|WT|WT
43	27	419	0.7089	NA	37	CaCl2 250mM	74	1	SLA1 ABP1|WT|WT
8	15	533	0.787	NA	37	CaCl2 250mM	74	1	SLA1 ABP1|WT|WT
11	24	127	0.8783	NA	38	CaCl2 500mM	74	1	SLA1 ABP1|WT|WT
15	9	294	0.894	NA	38	CaCl2 500mM	74	1	SLA1 ABP1|WT|WT
42	20	219	0.9141	NA	38	CaCl2 500mM	74	1	SLA1 ABP1|WT|WT
42	5	55	0.7206	NA	38	CaCl2 500mM	74	1	SLA1 ABP1|WT|WT
43	27	132	1.0294	NA	38	CaCl2 500mM	74	1	SLA1 ABP1|WT|WT
8	15	308	0.7858	NA	38	CaCl2 500mM	74	1	SLA1 ABP1|WT|WT
11	24	307	0.8872	NA	39	SC pH3	74	1	SLA1 ABP1|WT|WT
15	9	521	0.9693	NA	39	SC pH3	74	1	SLA1 ABP1|WT|WT
42	20	344	0.9767	NA	39	SC pH3	74	1	SLA1 ABP1|WT|WT
42	5	383	0.9299	NA	39	SC pH3	74	1	SLA1 ABP1|WT|WT
43	27	354	0.8943	NA	39	SC pH3	74	1	SLA1 ABP1|WT|WT
8	15	437	0.849	NA	39	SC pH3	74	1	SLA1 ABP1|WT|WT
11	24	413	0.8806	NA	40	Sorbitol 1mM	74	1	SLA1 ABP1|WT|WT
15	9	714	0.8569	NA	40	Sorbitol 1mM	74	1	SLA1 ABP1|WT|WT
42	20	531	0.9056	NA	40	Sorbitol 1mM	74	1	SLA1 ABP1|WT|WT
42	5	709	0.9152	NA	40	Sorbitol 1mM	74	1	SLA1 ABP1|WT|WT
43	27	679	0.8619	NA	40	Sorbitol 1mM	74	1	SLA1 ABP1|WT|WT
8	15	702	0.7839	S	40	Sorbitol 1mM	74	1	SLA1 ABP1|WT|WT
11	24	695	0.8762	NA	41	Sorbitol 5mM	74	1	SLA1 ABP1|WT|WT
15	9	709	0.8095	NA	41	Sorbitol 5mM	74	1	SLA1 ABP1|WT|WT
42	20	755	0.8263	NA	41	Sorbitol 5mM	74	1	SLA1 ABP1|WT|WT
42	5	600	0.8625	NA	41	Sorbitol 5mM	74	1	SLA1 ABP1|WT|WT
43	27	677	0.8696	NA	41	Sorbitol 5mM	74	1	SLA1 ABP1|WT|WT
8	15	861	0.9081	NA	41	Sorbitol 5mM	74	1	SLA1 ABP1|WT|WT
11	24	247	0.968	NA	42	Sorbitol 10mM	74	1	SLA1 ABP1|WT|WT
15	9	656	0.9479	NA	42	Sorbitol 10mM	74	1	SLA1 ABP1|WT|WT
42	20	412	0.8004	NA	42	Sorbitol 10mM	74	1	SLA1 ABP1|WT|WT
42	5	568	0.7296	NA	42	Sorbitol 10mM	74	1	SLA1 ABP1|WT|WT
43	27	624	0.8555	NA	42	Sorbitol 10mM	74	1	SLA1 ABP1|WT|WT
8	15	626	0.8376	NA	42	Sorbitol 10mM	74	1	SLA1 ABP1|WT|WT
11	24	565	0.9031	NA	43	CdCl2 10uM	74	1	SLA1 ABP1|WT|WT
15	9	748	0.9081	NA	43	CdCl2 10uM	74	1	SLA1 ABP1|WT|WT
42	20	548	0.9096	NA	43	CdCl2 10uM	74	1	SLA1 ABP1|WT|WT
42	5	285	0.8236	NA	43	CdCl2 10uM	74	1	SLA1 ABP1|WT|WT
43	27	596	0.8833	NA	43	CdCl2 10uM	74	1	SLA1 ABP1|WT|WT
8	15	706	0.8571	NA	43	CdCl2 10uM	74	1	SLA1 ABP1|WT|WT
11	24	0	NA	NA	44	CdCl2 50uM	74	1	SLA1 ABP1|WT|WT
15	9	222	0.9071	NA	44	CdCl2 50uM	74	1	SLA1 ABP1|WT|WT
42	20	232	0.7319	NA	44	CdCl2 50uM	74	1	SLA1 ABP1|WT|WT
42	5	31	0.1577	C	44	CdCl2 50uM	74	1	SLA1 ABP1|WT|WT
43	27	98	0.8358	NA	44	CdCl2 50uM	74	1	SLA1 ABP1|WT|WT
8	15	192	0.8711	NA	44	CdCl2 50uM	74	1	SLA1 ABP1|WT|WT
11	24	0	NA	NA	45	CdCl2 100uM	74	1	SLA1 ABP1|WT|WT
15	9	164	0.804	NA	45	CdCl2 100uM	74	1	SLA1 ABP1|WT|WT
42	20	208	0.8791	NA	45	CdCl2 100uM	74	1	SLA1 ABP1|WT|WT
42	5	26	0.2698	C	45	CdCl2 100uM	74	1	SLA1 ABP1|WT|WT
43	27	82	0.6372	NA	45	CdCl2 100uM	74	1	SLA1 ABP1|WT|WT
8	15	184	0.7797	NA	45	CdCl2 100uM	74	1	SLA1 ABP1|WT|WT
11	24	203	0.8548	NA	46	DMSO 2%	74	1	SLA1 ABP1|WT|WT
15	9	533	0.8847	NA	46	DMSO 2%	74	1	SLA1 ABP1|WT|WT
42	20	395	0.9816	NA	46	DMSO 2%	74	1	SLA1 ABP1|WT|WT
42	5	379	0.8519	NA	46	DMSO 2%	74	1	SLA1 ABP1|WT|WT
43	27	348	0.894	NA	46	DMSO 2%	74	1	SLA1 ABP1|WT|WT
8	15	570	0.7992	NA	46	DMSO 2%	74	1	SLA1 ABP1|WT|WT
11	24	0	NA	NA	47	DMSO 6%	74	1	SLA1 ABP1|WT|WT
15	9	119	0.9557	NA	47	DMSO 6%	74	1	SLA1 ABP1|WT|WT
42	20	82	0.804	NA	47	DMSO 6%	74	1	SLA1 ABP1|WT|WT
42	5	34	0.3446	C	47	DMSO 6%	74	1	SLA1 ABP1|WT|WT
43	27	7	1.8865	NA	47	DMSO 6%	74	1	SLA1 ABP1|WT|WT
8	15	87	0.7751	NA	47	DMSO 6%	74	1	SLA1 ABP1|WT|WT
11	24	0	NA	NA	48	DMSO 8%	74	1	SLA1 ABP1|WT|WT
15	9	0	NA	NA	48	DMSO 8%	74	1	SLA1 ABP1|WT|WT
42	20	21	0.2254	C	48	DMSO 8%	74	1	SLA1 ABP1|WT|WT
42	5	1	Inf	NA	48	DMSO 8%	74	1	SLA1 ABP1|WT|WT
43	27	0	NA	NA	48	DMSO 8%	74	1	SLA1 ABP1|WT|WT
8	15	0	NA	NA	48	DMSO 8%	74	1	SLA1 ABP1|WT|WT
11	24	412	0.9558	NA	49	Menadione 50uM	74	1	SLA1 ABP1|WT|WT
15	9	750	0.9255	NA	49	Menadione 50uM	74	1	SLA1 ABP1|WT|WT
42	20	632	0.8972	NA	49	Menadione 50uM	74	1	SLA1 ABP1|WT|WT
42	5	514	0.9242	NA	49	Menadione 50uM	74	1	SLA1 ABP1|WT|WT
43	27	574	0.8507	NA	49	Menadione 50uM	74	1	SLA1 ABP1|WT|WT
8	15	611	0.9103	NA	49	Menadione 50uM	74	1	SLA1 ABP1|WT|WT
11	24	143	0.7524	NA	50	Menadione 100uM	74	1	SLA1 ABP1|WT|WT
15	9	475	0.8443	NA	50	Menadione 100uM	74	1	SLA1 ABP1|WT|WT
42	20	533	0.8454	NA	50	Menadione 100uM	74	1	SLA1 ABP1|WT|WT
42	5	261	0.977	NA	50	Menadione 100uM	74	1	SLA1 ABP1|WT|WT
43	27	304	0.8135	NA	50	Menadione 100uM	74	1	SLA1 ABP1|WT|WT
8	15	365	0.9008	NA	50	Menadione 100uM	74	1	SLA1 ABP1|WT|WT
11	24	4	Inf	NA	51	Menadione 200uM	74	1	SLA1 ABP1|WT|WT
15	9	207	0.7975	NA	51	Menadione 200uM	74	1	SLA1 ABP1|WT|WT
42	20	231	0.8307	NA	51	Menadione 200uM	74	1	SLA1 ABP1|WT|WT
42	5	1	Inf	NA	51	Menadione 200uM	74	1	SLA1 ABP1|WT|WT
43	27	42	0.3432	C	51	Menadione 200uM	74	1	SLA1 ABP1|WT|WT
8	15	153	0.7807	NA	51	Menadione 200uM	74	1	SLA1 ABP1|WT|WT
11	24	0	NA	NA	52	Nitroquinoline 10uM	74	1	SLA1 ABP1|WT|WT
15	9	196	0.9302	NA	52	Nitroquinoline 10uM	74	1	SLA1 ABP1|WT|WT
42	20	167	0.9093	NA	52	Nitroquinoline 10uM	74	1	SLA1 ABP1|WT|WT
42	5	3	18.8496	NA	52	Nitroquinoline 10uM	74	1	SLA1 ABP1|WT|WT
43	27	0	NA	NA	52	Nitroquinoline 10uM	74	1	SLA1 ABP1|WT|WT
8	15	176	0.8832	NA	52	Nitroquinoline 10uM	74	1	SLA1 ABP1|WT|WT
11	24	0	NA	NA	53	Nitroquinoline 50uM	74	1	SLA1 ABP1|WT|WT
15	9	0	NA	NA	53	Nitroquinoline 50uM	74	1	SLA1 ABP1|WT|WT
42	20	4	1.4797	NA	53	Nitroquinoline 50uM	74	1	SLA1 ABP1|WT|WT
42	5	0	NA	NA	53	Nitroquinoline 50uM	74	1	SLA1 ABP1|WT|WT
43	27	0	NA	NA	53	Nitroquinoline 50uM	74	1	SLA1 ABP1|WT|WT
8	15	0	NA	NA	53	Nitroquinoline 50uM	74	1	SLA1 ABP1|WT|WT
11	24	0	NA	NA	54	Nitroquinoline 200uM	74	1	SLA1 ABP1|WT|WT
15	9	0	NA	NA	54	Nitroquinoline 200uM	74	1	SLA1 ABP1|WT|WT
42	20	0	NA	NA	54	Nitroquinoline 200uM	74	1	SLA1 ABP1|WT|WT
42	5	0	NA	NA	54	Nitroquinoline 200uM	74	1	SLA1 ABP1|WT|WT
43	27	0	NA	NA	54	Nitroquinoline 200uM	74	1	SLA1 ABP1|WT|WT
8	15	0	NA	NA	54	Nitroquinoline 200uM	74	1	SLA1 ABP1|WT|WT
11	24	318	0.9426	NA	55	SDS 0.01%	74	1	SLA1 ABP1|WT|WT
15	9	710	0.9012	NA	55	SDS 0.01%	74	1	SLA1 ABP1|WT|WT
42	20	803	0.9168	NA	55	SDS 0.01%	74	1	SLA1 ABP1|WT|WT
42	5	489	0.9699	NA	55	SDS 0.01%	74	1	SLA1 ABP1|WT|WT
43	27	354	0.8401	NA	55	SDS 0.01%	74	1	SLA1 ABP1|WT|WT
8	15	389	0.9084	NA	55	SDS 0.01%	74	1	SLA1 ABP1|WT|WT
11	24	91	0.786	NA	56	SDS 0.02%	74	1	SLA1 ABP1|WT|WT
15	9	486	0.9639	NA	56	SDS 0.02%	74	1	SLA1 ABP1|WT|WT
42	20	136	1.0062	NA	56	SDS 0.02%	74	1	SLA1 ABP1|WT|WT
42	5	18	0.2157	C	56	SDS 0.02%	74	1	SLA1 ABP1|WT|WT
43	27	139	0.8154	NA	56	SDS 0.02%	74	1	SLA1 ABP1|WT|WT
8	15	116	0.8114	NA	56	SDS 0.02%	74	1	SLA1 ABP1|WT|WT
11	24	0	NA	NA	57	SDS 0.05%	74	1	SLA1 ABP1|WT|WT
15	9	0	NA	NA	57	SDS 0.05%	74	1	SLA1 ABP1|WT|WT
42	20	0	NA	NA	57	SDS 0.05%	74	1	SLA1 ABP1|WT|WT
42	5	0	NA	NA	57	SDS 0.05%	74	1	SLA1 ABP1|WT|WT
43	27	0	NA	NA	57	SDS 0.05%	74	1	SLA1 ABP1|WT|WT
8	15	0	NA	NA	57	SDS 0.05%	74	1	SLA1 ABP1|WT|WT
11	24	515	0.85	NA	58	SC pH6	74	2	SLA1 ABP1|WT|WT
15	9	773	0.9698	NA	58	SC pH6	74	2	SLA1 ABP1|WT|WT
42	20	757	0.8643	NA	58	SC pH6	74	2	SLA1 ABP1|WT|WT
42	5	543	0.8843	NA	58	SC pH6	74	2	SLA1 ABP1|WT|WT
43	27	640	0.9248	NA	58	SC pH6	74	2	SLA1 ABP1|WT|WT
8	15	818	0.9051	NA	58	SC pH6	74	2	SLA1 ABP1|WT|WT
11	24	86	0.8056	NA	59	Cycloheximide 0.05 uM	74	2	SLA1 ABP1|WT|WT
15	9	269	0.9485	NA	59	Cycloheximide 0.05 uM	74	2	SLA1 ABP1|WT|WT
42	20	200	0.8052	NA	59	Cycloheximide 0.05 uM	74	2	SLA1 ABP1|WT|WT
42	5	76	0.8482	NA	59	Cycloheximide 0.05 uM	74	2	SLA1 ABP1|WT|WT
43	27	115	0.7069	NA	59	Cycloheximide 0.05 uM	74	2	SLA1 ABP1|WT|WT
8	15	186	0.9032	NA	59	Cycloheximide 0.05 uM	74	2	SLA1 ABP1|WT|WT
11	24	0	NA	NA	60	Cycloheximide 0.2 uM	74	2	SLA1 ABP1|WT|WT
15	9	116	0.9598	NA	60	Cycloheximide 0.2 uM	74	2	SLA1 ABP1|WT|WT
42	20	39	0.2944	C	60	Cycloheximide 0.2 uM	74	2	SLA1 ABP1|WT|WT
42	5	9	4.5239	NA	60	Cycloheximide 0.2 uM	74	2	SLA1 ABP1|WT|WT
43	27	52	0.3106	C	60	Cycloheximide 0.2 uM	74	2	SLA1 ABP1|WT|WT
8	15	0	NA	NA	60	Cycloheximide 0.2 uM	74	2	SLA1 ABP1|WT|WT
11	24	0	NA	NA	61	Cycloheximide 0.5 uM	74	2	SLA1 ABP1|WT|WT
15	9	0	NA	NA	61	Cycloheximide 0.5 uM	74	2	SLA1 ABP1|WT|WT
42	20	32	0.2321	C	61	Cycloheximide 0.5 uM	74	2	SLA1 ABP1|WT|WT
42	5	0	NA	NA	61	Cycloheximide 0.5 uM	74	2	SLA1 ABP1|WT|WT
43	27	0	NA	NA	61	Cycloheximide 0.5 uM	74	2	SLA1 ABP1|WT|WT
8	15	0	NA	NA	61	Cycloheximide 0.5 uM	74	2	SLA1 ABP1|WT|WT
11	24	496	0.9694	NA	62	Caffein 2mM	74	2	SLA1 ABP1|WT|WT
15	9	781	0.9119	NA	62	Caffein 2mM	74	2	SLA1 ABP1|WT|WT
42	20	659	0.8862	NA	62	Caffein 2mM	74	2	SLA1 ABP1|WT|WT
42	5	580	0.9573	NA	62	Caffein 2mM	74	2	SLA1 ABP1|WT|WT
43	27	541	0.8762	NA	62	Caffein 2mM	74	2	SLA1 ABP1|WT|WT
8	15	772	0.9117	NA	62	Caffein 2mM	74	2	SLA1 ABP1|WT|WT
11	24	0	NA	NA	63	Caffein 10mM	74	2	SLA1 ABP1|WT|WT
15	9	126	0.9213	NA	63	Caffein 10mM	74	2	SLA1 ABP1|WT|WT
42	20	69	0.576	C	63	Caffein 10mM	74	2	SLA1 ABP1|WT|WT
42	5	41	0.1991	C	63	Caffein 10mM	74	2	SLA1 ABP1|WT|WT
43	27	6	1.1098	NA	63	Caffein 10mM	74	2	SLA1 ABP1|WT|WT
8	15	62	0.2235	C	63	Caffein 10mM	74	2	SLA1 ABP1|WT|WT
11	24	0	NA	NA	64	Caffein 30mM	74	2	SLA1 ABP1|WT|WT
15	9	46	0.5112	C	64	Caffein 30mM	74	2	SLA1 ABP1|WT|WT
42	20	11	0.5194	C	64	Caffein 30mM	74	2	SLA1 ABP1|WT|WT
42	5	9	0.4979	C	64	Caffein 30mM	74	2	SLA1 ABP1|WT|WT
43	27	0	NA	NA	64	Caffein 30mM	74	2	SLA1 ABP1|WT|WT
8	15	7	1.1286	NA	64	Caffein 30mM	74	2	SLA1 ABP1|WT|WT
11	24	254	0.9264	NA	65	Hydroxyurea 25mM	74	2	SLA1 ABP1|WT|WT
15	9	643	0.9409	NA	65	Hydroxyurea 25mM	74	2	SLA1 ABP1|WT|WT
42	20	504	0.9191	NA	65	Hydroxyurea 25mM	74	2	SLA1 ABP1|WT|WT
42	5	504	0.901	NA	65	Hydroxyurea 25mM	74	2	SLA1 ABP1|WT|WT
43	27	373	0.9206	NA	65	Hydroxyurea 25mM	74	2	SLA1 ABP1|WT|WT
8	15	382	0.9585	NA	65	Hydroxyurea 25mM	74	2	SLA1 ABP1|WT|WT
11	24	547	0.9457	NA	66	MMS 0.004%	74	2	SLA1 ABP1|WT|WT
15	9	468	0.9621	NA	66	MMS 0.004%	74	2	SLA1 ABP1|WT|WT
42	20	578	0.9289	NA	66	MMS 0.004%	74	2	SLA1 ABP1|WT|WT
42	5	633	0.9263	NA	66	MMS 0.004%	74	2	SLA1 ABP1|WT|WT
43	27	635	0.8496	NA	66	MMS 0.004%	74	2	SLA1 ABP1|WT|WT
8	15	666	0.8554	NA	66	MMS 0.004%	74	2	SLA1 ABP1|WT|WT
11	24	284	0.8729	NA	67	MMS 0.02%	74	2	SLA1 ABP1|WT|WT
15	9	450	0.9743	NA	67	MMS 0.02%	74	2	SLA1 ABP1|WT|WT
42	20	394	0.8223	NA	67	MMS 0.02%	74	2	SLA1 ABP1|WT|WT
42	5	305	0.9622	NA	67	MMS 0.02%	74	2	SLA1 ABP1|WT|WT
43	27	342	0.9152	NA	67	MMS 0.02%	74	2	SLA1 ABP1|WT|WT
8	15	517	0.9115	NA	67	MMS 0.02%	74	2	SLA1 ABP1|WT|WT
11	24	0	NA	NA	68	MMS 0.04%	74	2	SLA1 ABP1|WT|WT
15	9	111	0.9467	NA	68	MMS 0.04%	74	2	SLA1 ABP1|WT|WT
42	20	40	0.4557	C	68	MMS 0.04%	74	2	SLA1 ABP1|WT|WT
42	5	56	0.7453	NA	68	MMS 0.04%	74	2	SLA1 ABP1|WT|WT
43	27	0	NA	NA	68	MMS 0.04%	74	2	SLA1 ABP1|WT|WT
8	15	63	0.7746	NA	68	MMS 0.04%	74	2	SLA1 ABP1|WT|WT
11	24	0	NA	NA	69	Rapamycin 10nM	74	2	SLA1 ABP1|WT|WT
15	9	0	NA	NA	69	Rapamycin 10nM	74	2	SLA1 ABP1|WT|WT
42	20	59	0.5305	C	69	Rapamycin 10nM	74	2	SLA1 ABP1|WT|WT
42	5	0	NA	NA	69	Rapamycin 10nM	74	2	SLA1 ABP1|WT|WT
43	27	0	NA	NA	69	Rapamycin 10nM	74	2	SLA1 ABP1|WT|WT
8	15	19	0.1434	C	69	Rapamycin 10nM	74	2	SLA1 ABP1|WT|WT
11	24	0	NA	NA	70	Rapamycin 50nM	74	2	SLA1 ABP1|WT|WT
15	9	103	0.9347	NA	70	Rapamycin 50nM	74	2	SLA1 ABP1|WT|WT
42	20	11	0.484	C	70	Rapamycin 50nM	74	2	SLA1 ABP1|WT|WT
42	5	28	0.4716	C	70	Rapamycin 50nM	74	2	SLA1 ABP1|WT|WT
43	27	0	NA	NA	70	Rapamycin 50nM	74	2	SLA1 ABP1|WT|WT
8	15	0	NA	NA	70	Rapamycin 50nM	74	2	SLA1 ABP1|WT|WT
11	24	0	NA	NA	71	Rapamycin 150nM	74	2	SLA1 ABP1|WT|WT
15	9	79	0.9609	NA	71	Rapamycin 150nM	74	2	SLA1 ABP1|WT|WT
42	20	0	NA	NA	71	Rapamycin 150nM	74	2	SLA1 ABP1|WT|WT
42	5	48	0.5751	C	71	Rapamycin 150nM	74	2	SLA1 ABP1|WT|WT
43	27	16	0.5884	C	71	Rapamycin 150nM	74	2	SLA1 ABP1|WT|WT
8	15	65	0.6313	NA	71	Rapamycin 150nM	74	2	SLA1 ABP1|WT|WT
11	24	280	0.9873	NA	72	NaCl 0.25M	74	2	SLA1 ABP1|WT|WT
15	9	547	0.9511	NA	72	NaCl 0.25M	74	2	SLA1 ABP1|WT|WT
42	20	317	0.9567	NA	72	NaCl 0.25M	74	2	SLA1 ABP1|WT|WT
42	5	496	0.9174	NA	72	NaCl 0.25M	74	2	SLA1 ABP1|WT|WT
43	27	302	0.8728	NA	72	NaCl 0.25M	74	2	SLA1 ABP1|WT|WT
8	15	542	0.9424	NA	72	NaCl 0.25M	74	2	SLA1 ABP1|WT|WT
11	24	0	NA	NA	73	NaCl 1M	74	2	SLA1 ABP1|WT|WT
15	9	0	NA	NA	73	NaCl 1M	74	2	SLA1 ABP1|WT|WT
42	20	0	NA	NA	73	NaCl 1M	74	2	SLA1 ABP1|WT|WT
42	5	0	NA	NA	73	NaCl 1M	74	2	SLA1 ABP1|WT|WT
43	27	0	NA	NA	73	NaCl 1M	74	2	SLA1 ABP1|WT|WT
8	15	9	0.9959	NA	73	NaCl 1M	74	2	SLA1 ABP1|WT|WT
11	24	0	NA	NA	74	NaCl 2.5M	74	2	SLA1 ABP1|WT|WT
15	9	56	0.8886	NA	74	NaCl 2.5M	74	2	SLA1 ABP1|WT|WT
42	20	0	NA	NA	74	NaCl 2.5M	74	2	SLA1 ABP1|WT|WT
42	5	10	0.3922	C	74	NaCl 2.5M	74	2	SLA1 ABP1|WT|WT
43	27	0	NA	NA	74	NaCl 2.5M	74	2	SLA1 ABP1|WT|WT
8	15	2	25.1327	NA	74	NaCl 2.5M	74	2	SLA1 ABP1|WT|WT
11	24	599	0.9039	NA	75	Hygromycin 19uM	74	2	SLA1 ABP1|WT|WT
15	9	873	0.8825	NA	75	Hygromycin 19uM	74	2	SLA1 ABP1|WT|WT
42	20	980	0.9117	NA	75	Hygromycin 19uM	74	2	SLA1 ABP1|WT|WT
42	5	646	0.9058	NA	75	Hygromycin 19uM	74	2	SLA1 ABP1|WT|WT
43	27	699	0.9681	NA	75	Hygromycin 19uM	74	2	SLA1 ABP1|WT|WT
8	15	794	0.9065	NA	75	Hygromycin 19uM	74	2	SLA1 ABP1|WT|WT
11	24	303	0.8821	NA	76	Hygromycin 95uM	74	2	SLA1 ABP1|WT|WT
15	9	752	0.8822	NA	76	Hygromycin 95uM	74	2	SLA1 ABP1|WT|WT
42	20	805	0.9356	NA	76	Hygromycin 95uM	74	2	SLA1 ABP1|WT|WT
42	5	459	0.9579	NA	76	Hygromycin 95uM	74	2	SLA1 ABP1|WT|WT
43	27	323	0.9171	NA	76	Hygromycin 95uM	74	2	SLA1 ABP1|WT|WT
8	15	569	0.8698	NA	76	Hygromycin 95uM	74	2	SLA1 ABP1|WT|WT
11	24	296	0.9098	NA	77	Hygromycin 190uM	74	2	SLA1 ABP1|WT|WT
15	9	250	0.9917	NA	77	Hygromycin 190uM	74	2	SLA1 ABP1|WT|WT
42	20	233	0.7295	NA	77	Hygromycin 190uM	74	2	SLA1 ABP1|WT|WT
42	5	445	0.8772	NA	77	Hygromycin 190uM	74	2	SLA1 ABP1|WT|WT
43	27	398	0.9295	NA	77	Hygromycin 190uM	74	2	SLA1 ABP1|WT|WT
8	15	598	0.919	NA	77	Hygromycin 190uM	74	2	SLA1 ABP1|WT|WT
11	24	166	1.0204	NA	78	Galactose 2%	74	2	SLA1 ABP1|WT|WT
15	9	345	0.9725	NA	78	Galactose 2%	74	2	SLA1 ABP1|WT|WT
42	20	256	0.947	NA	78	Galactose 2%	74	2	SLA1 ABP1|WT|WT
42	5	182	0.9133	NA	78	Galactose 2%	74	2	SLA1 ABP1|WT|WT
43	27	180	1.0404	NA	78	Galactose 2%	74	2	SLA1 ABP1|WT|WT
8	15	330	0.9781	NA	78	Galactose 2%	74	2	SLA1 ABP1|WT|WT
11	24	1049	0.9157	NA	79	Raffinose 2%	74	2	SLA1 ABP1|WT|WT
15	9	1407	0.9067	NA	79	Raffinose 2%	74	2	SLA1 ABP1|WT|WT
42	20	1259	0.8674	NA	79	Raffinose 2%	74	2	SLA1 ABP1|WT|WT
42	5	1193	0.892	NA	79	Raffinose 2%	74	2	SLA1 ABP1|WT|WT
43	27	1125	0.941	NA	79	Raffinose 2%	74	2	SLA1 ABP1|WT|WT
8	15	1395	0.9267	NA	79	Raffinose 2%	74	2	SLA1 ABP1|WT|WT
11	24	35	0.5553	C	80	Glycerol 2%	74	2	SLA1 ABP1|WT|WT
15	9	174	0.9474	NA	80	Glycerol 2%	74	2	SLA1 ABP1|WT|WT
42	20	116	0.7399	NA	80	Glycerol 2%	74	2	SLA1 ABP1|WT|WT
42	5	109	0.9415	NA	80	Glycerol 2%	74	2	SLA1 ABP1|WT|WT
43	27	106	0.9444	NA	80	Glycerol 2%	74	2	SLA1 ABP1|WT|WT
8	15	232	0.9092	NA	80	Glycerol 2%	74	2	SLA1 ABP1|WT|WT
11	24	0	NA	NA	81	CuSO4 1mM	74	2	SLA1 ABP1|WT|WT
15	9	77	1.1261	NA	81	CuSO4 1mM	74	2	SLA1 ABP1|WT|WT
42	20	46	0.7748	NA	81	CuSO4 1mM	74	2	SLA1 ABP1|WT|WT
42	5	0	NA	NA	81	CuSO4 1mM	74	2	SLA1 ABP1|WT|WT
43	27	0	NA	NA	81	CuSO4 1mM	74	2	SLA1 ABP1|WT|WT
8	15	15	0.3083	C	81	CuSO4 1mM	74	2	SLA1 ABP1|WT|WT
11	24	0	NA	NA	82	CuSO4 5mM	74	2	SLA1 ABP1|WT|WT
15	9	0	NA	NA	82	CuSO4 5mM	74	2	SLA1 ABP1|WT|WT
42	20	0	NA	NA	82	CuSO4 5mM	74	2	SLA1 ABP1|WT|WT
42	5	0	NA	NA	82	CuSO4 5mM	74	2	SLA1 ABP1|WT|WT
43	27	0	NA	NA	82	CuSO4 5mM	74	2	SLA1 ABP1|WT|WT
8	15	0	NA	NA	82	CuSO4 5mM	74	2	SLA1 ABP1|WT|WT
11	24	0	NA	NA	83	CuSO4 10mM	74	2	SLA1 ABP1|WT|WT
15	9	1	Inf	NA	83	CuSO4 10mM	74	2	SLA1 ABP1|WT|WT
42	20	0	NA	NA	83	CuSO4 10mM	74	2	SLA1 ABP1|WT|WT
42	5	0	NA	NA	83	CuSO4 10mM	74	2	SLA1 ABP1|WT|WT
43	27	0	NA	NA	83	CuSO4 10mM	74	2	SLA1 ABP1|WT|WT
8	15	0	NA	NA	83	CuSO4 10mM	74	2	SLA1 ABP1|WT|WT
11	24	120	0.952	NA	84	Nystatin 0.01uM	74	2	SLA1 ABP1|WT|WT
15	9	564	0.8556	NA	84	Nystatin 0.01uM	74	2	SLA1 ABP1|WT|WT
42	20	328	0.8569	NA	84	Nystatin 0.01uM	74	2	SLA1 ABP1|WT|WT
42	5	266	0.984	NA	84	Nystatin 0.01uM	74	2	SLA1 ABP1|WT|WT
43	27	157	0.8548	NA	84	Nystatin 0.01uM	74	2	SLA1 ABP1|WT|WT
8	15	443	0.8972	NA	84	Nystatin 0.01uM	74	2	SLA1 ABP1|WT|WT
11	24	0	NA	NA	85	Nystatin 0.1uM	74	2	SLA1 ABP1|WT|WT
15	9	13	0.3802	C	85	Nystatin 0.1uM	74	2	SLA1 ABP1|WT|WT
42	20	72	0.8323	NA	85	Nystatin 0.1uM	74	2	SLA1 ABP1|WT|WT
42	5	0	NA	NA	85	Nystatin 0.1uM	74	2	SLA1 ABP1|WT|WT
43	27	0	NA	NA	85	Nystatin 0.1uM	74	2	SLA1 ABP1|WT|WT
8	15	102	1.0841	NA	85	Nystatin 0.1uM	74	2	SLA1 ABP1|WT|WT
11	24	0	NA	NA	86	Nystatin 1uM	74	2	SLA1 ABP1|WT|WT
15	9	60	0.8434	NA	86	Nystatin 1uM	74	2	SLA1 ABP1|WT|WT
42	20	2	25.1327	NA	86	Nystatin 1uM	74	2	SLA1 ABP1|WT|WT
42	5	23	0.6362	NA	86	Nystatin 1uM	74	2	SLA1 ABP1|WT|WT
43	27	12	0.5549	C	86	Nystatin 1uM	74	2	SLA1 ABP1|WT|WT
8	15	34	0.8148	NA	86	Nystatin 1uM	74	2	SLA1 ABP1|WT|WT
11	24	303	0.9739	NA	87	Bathophenanthroline 0.1uM	74	2	SLA1 ABP1|WT|WT
15	9	615	0.8999	NA	87	Bathophenanthroline 0.1uM	74	2	SLA1 ABP1|WT|WT
42	20	493	0.9636	NA	87	Bathophenanthroline 0.1uM	74	2	SLA1 ABP1|WT|WT
42	5	467	0.9262	NA	87	Bathophenanthroline 0.1uM	74	2	SLA1 ABP1|WT|WT
43	27	399	0.8773	NA	87	Bathophenanthroline 0.1uM	74	2	SLA1 ABP1|WT|WT
8	15	442	0.9224	NA	87	Bathophenanthroline 0.1uM	74	2	SLA1 ABP1|WT|WT
11	24	110	0.98	NA	88	Bathophenanthroline 1uM	74	2	SLA1 ABP1|WT|WT
15	9	698	0.9386	NA	88	Bathophenanthroline 1uM	74	2	SLA1 ABP1|WT|WT
42	20	458	0.9219	NA	88	Bathophenanthroline 1uM	74	2	SLA1 ABP1|WT|WT
42	5	547	0.9699	NA	88	Bathophenanthroline 1uM	74	2	SLA1 ABP1|WT|WT
43	27	662	0.8966	NA	88	Bathophenanthroline 1uM	74	2	SLA1 ABP1|WT|WT
8	15	625	0.8656	NA	88	Bathophenanthroline 1uM	74	2	SLA1 ABP1|WT|WT
11	24	433	0.9435	NA	89	Bathophenanthroline 10uM	74	2	SLA1 ABP1|WT|WT
15	9	359	0.8776	NA	89	Bathophenanthroline 10uM	74	2	SLA1 ABP1|WT|WT
42	20	398	0.8889	NA	89	Bathophenanthroline 10uM	74	2	SLA1 ABP1|WT|WT
42	5	440	0.9588	NA	89	Bathophenanthroline 10uM	74	2	SLA1 ABP1|WT|WT
43	27	533	0.9777	NA	89	Bathophenanthroline 10uM	74	2	SLA1 ABP1|WT|WT
8	15	310	0.9188	NA	89	Bathophenanthroline 10uM	74	2	SLA1 ABP1|WT|WT
11	24	464	0.9539	NA	90	Ethanol 2%	74	2	SLA1 ABP1|WT|WT
15	9	654	0.957	NA	90	Ethanol 2%	74	2	SLA1 ABP1|WT|WT
42	20	520	0.9296	NA	90	Ethanol 2%	74	2	SLA1 ABP1|WT|WT
42	5	443	0.9386	NA	90	Ethanol 2%	74	2	SLA1 ABP1|WT|WT
43	27	620	0.8543	NA	90	Ethanol 2%	74	2	SLA1 ABP1|WT|WT
8	15	518	0.9314	NA	90	Ethanol 2%	74	2	SLA1 ABP1|WT|WT
11	24	0	NA	NA	91	Ethanol 6%	74	2	SLA1 ABP1|WT|WT
15	9	44	0.774	NA	91	Ethanol 6%	74	2	SLA1 ABP1|WT|WT
42	20	0	NA	NA	91	Ethanol 6%	74	2	SLA1 ABP1|WT|WT
42	5	0	NA	NA	91	Ethanol 6%	74	2	SLA1 ABP1|WT|WT
43	27	21	0.5187	C	91	Ethanol 6%	74	2	SLA1 ABP1|WT|WT
8	15	0	NA	NA	91	Ethanol 6%	74	2	SLA1 ABP1|WT|WT
11	24	0	NA	NA	92	Ethanol 8%	74	2	SLA1 ABP1|WT|WT
15	9	0	NA	NA	92	Ethanol 8%	74	2	SLA1 ABP1|WT|WT
42	20	61	0.6808	NA	92	Ethanol 8%	74	2	SLA1 ABP1|WT|WT
42	5	0	NA	NA	92	Ethanol 8%	74	2	SLA1 ABP1|WT|WT
43	27	0	NA	NA	92	Ethanol 8%	74	2	SLA1 ABP1|WT|WT
8	15	0	NA	NA	92	Ethanol 8%	74	2	SLA1 ABP1|WT|WT
11	24	651	0.897	NA	93	CaCl2 100mM	74	2	SLA1 ABP1|WT|WT
15	9	743	0.902	NA	93	CaCl2 100mM	74	2	SLA1 ABP1|WT|WT
42	20	812	0.879	NA	93	CaCl2 100mM	74	2	SLA1 ABP1|WT|WT
42	5	814	0.8909	NA	93	CaCl2 100mM	74	2	SLA1 ABP1|WT|WT
43	27	838	0.8471	NA	93	CaCl2 100mM	74	2	SLA1 ABP1|WT|WT
8	15	779	0.8755	NA	93	CaCl2 100mM	74	2	SLA1 ABP1|WT|WT
11	24	320	0.9386	NA	94	CaCl2 250mM	74	2	SLA1 ABP1|WT|WT
15	9	614	0.8504	NA	94	CaCl2 250mM	74	2	SLA1 ABP1|WT|WT
42	20	474	0.96	NA	94	CaCl2 250mM	74	2	SLA1 ABP1|WT|WT
42	5	361	0.966	NA	94	CaCl2 250mM	74	2	SLA1 ABP1|WT|WT
43	27	478	0.4384	C	94	CaCl2 250mM	74	2	SLA1 ABP1|WT|WT
8	15	527	0.8816	NA	94	CaCl2 250mM	74	2	SLA1 ABP1|WT|WT
11	24	119	0.4557	C	95	CaCl2 500mM	74	2	SLA1 ABP1|WT|WT
15	9	250	0.9631	NA	95	CaCl2 500mM	74	2	SLA1 ABP1|WT|WT
42	20	99	0.9397	NA	95	CaCl2 500mM	74	2	SLA1 ABP1|WT|WT
42	5	117	0.8415	NA	95	CaCl2 500mM	74	2	SLA1 ABP1|WT|WT
43	27	102	0.7193	NA	95	CaCl2 500mM	74	2	SLA1 ABP1|WT|WT
8	15	212	0.8663	NA	95	CaCl2 500mM	74	2	SLA1 ABP1|WT|WT
11	24	277	0.8903	NA	96	SC pH3	74	2	SLA1 ABP1|WT|WT
15	9	407	0.9355	NA	96	SC pH3	74	2	SLA1 ABP1|WT|WT
42	20	277	1.0044	NA	96	SC pH3	74	2	SLA1 ABP1|WT|WT
42	5	270	0.9157	NA	96	SC pH3	74	2	SLA1 ABP1|WT|WT
43	27	294	0.8559	NA	96	SC pH3	74	2	SLA1 ABP1|WT|WT
8	15	345	0.9076	NA	96	SC pH3	74	2	SLA1 ABP1|WT|WT
11	24	539	0.8897	NA	97	Sorbitol 1mM	74	2	SLA1 ABP1|WT|WT
15	9	624	0.8905	NA	97	Sorbitol 1mM	74	2	SLA1 ABP1|WT|WT
42	20	643	0.8815	NA	97	Sorbitol 1mM	74	2	SLA1 ABP1|WT|WT
42	5	533	0.9529	NA	97	Sorbitol 1mM	74	2	SLA1 ABP1|WT|WT
43	27	733	0.9415	NA	97	Sorbitol 1mM	74	2	SLA1 ABP1|WT|WT
8	15	823	0.8197	S	97	Sorbitol 1mM	74	2	SLA1 ABP1|WT|WT
11	24	277	0.9144	NA	98	Sorbitol 5mM	74	2	SLA1 ABP1|WT|WT
15	9	720	0.9359	NA	98	Sorbitol 5mM	74	2	SLA1 ABP1|WT|WT
42	20	632	0.8499	NA	98	Sorbitol 5mM	74	2	SLA1 ABP1|WT|WT
42	5	647	0.9119	NA	98	Sorbitol 5mM	74	2	SLA1 ABP1|WT|WT
43	27	690	0.8615	NA	98	Sorbitol 5mM	74	2	SLA1 ABP1|WT|WT
8	15	851	0.9254	S	98	Sorbitol 5mM	74	2	SLA1 ABP1|WT|WT
11	24	367	0.9428	NA	99	Sorbitol 10mM	74	2	SLA1 ABP1|WT|WT
15	9	573	0.9039	NA	99	Sorbitol 10mM	74	2	SLA1 ABP1|WT|WT
42	20	420	0.7946	NA	99	Sorbitol 10mM	74	2	SLA1 ABP1|WT|WT
42	5	833	0.9319	NA	99	Sorbitol 10mM	74	2	SLA1 ABP1|WT|WT
43	27	666	0.8867	NA	99	Sorbitol 10mM	74	2	SLA1 ABP1|WT|WT
8	15	607	0.8221	NA	99	Sorbitol 10mM	74	2	SLA1 ABP1|WT|WT
11	24	279	0.7541	NA	100	CdCl2 10uM	74	2	SLA1 ABP1|WT|WT
15	9	434	0.8922	NA	100	CdCl2 10uM	74	2	SLA1 ABP1|WT|WT
42	20	249	0.878	NA	100	CdCl2 10uM	74	2	SLA1 ABP1|WT|WT
42	5	170	1.0078	NA	100	CdCl2 10uM	74	2	SLA1 ABP1|WT|WT
43	27	306	0.7099	NA	100	CdCl2 10uM	74	2	SLA1 ABP1|WT|WT
8	15	426	0.751	NA	100	CdCl2 10uM	74	2	SLA1 ABP1|WT|WT
11	24	0	NA	NA	101	CdCl2 50uM	74	2	SLA1 ABP1|WT|WT
15	9	103	0.6931	NA	101	CdCl2 50uM	74	2	SLA1 ABP1|WT|WT
42	20	15	0.238	C	101	CdCl2 50uM	74	2	SLA1 ABP1|WT|WT
42	5	5	1.1978	NA	101	CdCl2 50uM	74	2	SLA1 ABP1|WT|WT
43	27	17	0.1578	C	101	CdCl2 50uM	74	2	SLA1 ABP1|WT|WT
8	15	61	0.3242	C	101	CdCl2 50uM	74	2	SLA1 ABP1|WT|WT
11	24	0	NA	NA	102	CdCl2 100uM	74	2	SLA1 ABP1|WT|WT
15	9	91	0.9482	NA	102	CdCl2 100uM	74	2	SLA1 ABP1|WT|WT
42	20	88	0.7573	NA	102	CdCl2 100uM	74	2	SLA1 ABP1|WT|WT
42	5	0	NA	NA	102	CdCl2 100uM	74	2	SLA1 ABP1|WT|WT
43	27	1	Inf	NA	102	CdCl2 100uM	74	2	SLA1 ABP1|WT|WT
8	15	0	NA	NA	102	CdCl2 100uM	74	2	SLA1 ABP1|WT|WT
11	24	2	25.1327	NA	103	DMSO 2%	74	2	SLA1 ABP1|WT|WT
15	9	223	0.8153	NA	103	DMSO 2%	74	2	SLA1 ABP1|WT|WT
42	20	141	1.026	NA	103	DMSO 2%	74	2	SLA1 ABP1|WT|WT
42	5	86	0.7662	NA	103	DMSO 2%	74	2	SLA1 ABP1|WT|WT
43	27	241	0.7746	NA	103	DMSO 2%	74	2	SLA1 ABP1|WT|WT
8	15	156	0.7575	NA	103	DMSO 2%	74	2	SLA1 ABP1|WT|WT
11	24	0	NA	NA	104	DMSO 6%	74	2	SLA1 ABP1|WT|WT
15	9	60	0.6765	NA	104	DMSO 6%	74	2	SLA1 ABP1|WT|WT
42	20	45	0.3873	C	104	DMSO 6%	74	2	SLA1 ABP1|WT|WT
42	5	19	0.1656	C	104	DMSO 6%	74	2	SLA1 ABP1|WT|WT
43	27	0	NA	NA	104	DMSO 6%	74	2	SLA1 ABP1|WT|WT
8	15	0	NA	NA	104	DMSO 6%	74	2	SLA1 ABP1|WT|WT
11	24	0	NA	NA	105	DMSO 8%	74	2	SLA1 ABP1|WT|WT
15	9	55	0.732	NA	105	DMSO 8%	74	2	SLA1 ABP1|WT|WT
42	20	54	0.7555	NA	105	DMSO 8%	74	2	SLA1 ABP1|WT|WT
42	5	13	0.5343	C	105	DMSO 8%	74	2	SLA1 ABP1|WT|WT
43	27	2	25.1327	NA	105	DMSO 8%	74	2	SLA1 ABP1|WT|WT
8	15	4	2.156	NA	105	DMSO 8%	74	2	SLA1 ABP1|WT|WT
11	24	255	0.8352	NA	106	Menadione 50uM	74	2	SLA1 ABP1|WT|WT
15	9	589	0.9003	NA	106	Menadione 50uM	74	2	SLA1 ABP1|WT|WT
42	20	496	0.8867	NA	106	Menadione 50uM	74	2	SLA1 ABP1|WT|WT
42	5	371	0.9531	NA	106	Menadione 50uM	74	2	SLA1 ABP1|WT|WT
43	27	371	0.8158	NA	106	Menadione 50uM	74	2	SLA1 ABP1|WT|WT
8	15	431	0.8601	NA	106	Menadione 50uM	74	2	SLA1 ABP1|WT|WT
11	24	76	0.0753	C	107	Menadione 100uM	74	2	SLA1 ABP1|WT|WT
15	9	270	0.8299	NA	107	Menadione 100uM	74	2	SLA1 ABP1|WT|WT
42	20	323	0.801	NA	107	Menadione 100uM	74	2	SLA1 ABP1|WT|WT
42	5	104	0.183	C	107	Menadione 100uM	74	2	SLA1 ABP1|WT|WT
43	27	162	0.8129	NA	107	Menadione 100uM	74	2	SLA1 ABP1|WT|WT
8	15	119	0.472	C	107	Menadione 100uM	74	2	SLA1 ABP1|WT|WT
11	24	0	NA	NA	108	Menadione 200uM	74	2	SLA1 ABP1|WT|WT
15	9	9	0.4979	C	108	Menadione 200uM	74	2	SLA1 ABP1|WT|WT
42	20	44	0.0725	C	108	Menadione 200uM	74	2	SLA1 ABP1|WT|WT
42	5	1	Inf	NA	108	Menadione 200uM	74	2	SLA1 ABP1|WT|WT
43	27	0	NA	NA	108	Menadione 200uM	74	2	SLA1 ABP1|WT|WT
8	15	0	NA	NA	108	Menadione 200uM	74	2	SLA1 ABP1|WT|WT
11	24	0	NA	NA	109	Nitroquinoline 10uM	74	2	SLA1 ABP1|WT|WT
15	9	73	0.9716	NA	109	Nitroquinoline 10uM	74	2	SLA1 ABP1|WT|WT
42	20	25	1.078	NA	109	Nitroquinoline 10uM	74	2	SLA1 ABP1|WT|WT
42	5	0	NA	NA	109	Nitroquinoline 10uM	74	2	SLA1 ABP1|WT|WT
43	27	0	NA	NA	109	Nitroquinoline 10uM	74	2	SLA1 ABP1|WT|WT
8	15	6	0.5549	C	109	Nitroquinoline 10uM	74	2	SLA1 ABP1|WT|WT
11	24	0	NA	NA	110	Nitroquinoline 50uM	74	2	SLA1 ABP1|WT|WT
15	9	3	Inf	NA	110	Nitroquinoline 50uM	74	2	SLA1 ABP1|WT|WT
42	20	1	Inf	NA	110	Nitroquinoline 50uM	74	2	SLA1 ABP1|WT|WT
42	5	0	NA	NA	110	Nitroquinoline 50uM	74	2	SLA1 ABP1|WT|WT
43	27	0	NA	NA	110	Nitroquinoline 50uM	74	2	SLA1 ABP1|WT|WT
8	15	0	NA	NA	110	Nitroquinoline 50uM	74	2	SLA1 ABP1|WT|WT
11	24	0	NA	NA	111	Nitroquinoline 200uM	74	2	SLA1 ABP1|WT|WT
15	9	0	NA	NA	111	Nitroquinoline 200uM	74	2	SLA1 ABP1|WT|WT
42	20	0	NA	NA	111	Nitroquinoline 200uM	74	2	SLA1 ABP1|WT|WT
42	5	0	NA	NA	111	Nitroquinoline 200uM	74	2	SLA1 ABP1|WT|WT
43	27	0	NA	NA	111	Nitroquinoline 200uM	74	2	SLA1 ABP1|WT|WT
8	15	0	NA	NA	111	Nitroquinoline 200uM	74	2	SLA1 ABP1|WT|WT
11	24	109	0.8398	NA	112	SDS 0.01%	74	2	SLA1 ABP1|WT|WT
15	9	185	0.9734	NA	112	SDS 0.01%	74	2	SLA1 ABP1|WT|WT
42	20	373	0.8793	NA	112	SDS 0.01%	74	2	SLA1 ABP1|WT|WT
42	5	259	0.8261	NA	112	SDS 0.01%	74	2	SLA1 ABP1|WT|WT
43	27	155	0.8525	NA	112	SDS 0.01%	74	2	SLA1 ABP1|WT|WT
8	15	138	0.8803	NA	112	SDS 0.01%	74	2	SLA1 ABP1|WT|WT
11	24	1	Inf	NA	113	SDS 0.02%	74	2	SLA1 ABP1|WT|WT
15	9	214	1.0253	NA	113	SDS 0.02%	74	2	SLA1 ABP1|WT|WT
42	20	0	NA	NA	113	SDS 0.02%	74	2	SLA1 ABP1|WT|WT
42	5	1	Inf	NA	113	SDS 0.02%	74	2	SLA1 ABP1|WT|WT
43	27	0	NA	NA	113	SDS 0.02%	74	2	SLA1 ABP1|WT|WT
8	15	0	NA	NA	113	SDS 0.02%	74	2	SLA1 ABP1|WT|WT
11	24	0	NA	NA	114	SDS 0.05%	74	2	SLA1 ABP1|WT|WT
15	9	0	NA	NA	114	SDS 0.05%	74	2	SLA1 ABP1|WT|WT
42	20	0	NA	NA	114	SDS 0.05%	74	2	SLA1 ABP1|WT|WT
42	5	0	NA	NA	114	SDS 0.05%	74	2	SLA1 ABP1|WT|WT
43	27	0	NA	NA	114	SDS 0.05%	74	2	SLA1 ABP1|WT|WT
8	15	0	NA	NA	114	SDS 0.05%	74	2	SLA1 ABP1|WT|WT
10	7	1299	0.869	NA	1	SC pH6	74	1	SLA1 D|D|D
12	24	1444	0.9385	NA	1	SC pH6	74	1	SLA1 D|D|D
25	16	1395	0.8959	NA	1	SC pH6	74	1	SLA1 D|D|D
33	27	1259	0.9144	NA	1	SC pH6	74	1	SLA1 D|D|D
5	11	1456	0.8737	NA	1	SC pH6	74	1	SLA1 D|D|D
7	19	1465	0.8863	NA	1	SC pH6	74	1	SLA1 D|D|D
10	7	922	0.8491	NA	2	Cycloheximide 0.05 uM	74	1	SLA1 D|D|D
12	24	1086	0.83	NA	2	Cycloheximide 0.05 uM	74	1	SLA1 D|D|D
25	16	841	0.9146	NA	2	Cycloheximide 0.05 uM	74	1	SLA1 D|D|D
33	27	925	0.9367	NA	2	Cycloheximide 0.05 uM	74	1	SLA1 D|D|D
5	11	972	0.8288	NA	2	Cycloheximide 0.05 uM	74	1	SLA1 D|D|D
7	19	1074	0.8134	NA	2	Cycloheximide 0.05 uM	74	1	SLA1 D|D|D
10	7	484	0.9803	NA	3	Cycloheximide 0.2 uM	74	1	SLA1 D|D|D
12	24	769	0.8739	NA	3	Cycloheximide 0.2 uM	74	1	SLA1 D|D|D
25	16	545	0.8925	NA	3	Cycloheximide 0.2 uM	74	1	SLA1 D|D|D
33	27	529	0.9198	NA	3	Cycloheximide 0.2 uM	74	1	SLA1 D|D|D
5	11	605	0.913	NA	3	Cycloheximide 0.2 uM	74	1	SLA1 D|D|D
7	19	629	0.893	NA	3	Cycloheximide 0.2 uM	74	1	SLA1 D|D|D
10	7	180	0.8092	NA	4	Cycloheximide 0.5 uM	74	1	SLA1 D|D|D
12	24	377	0.8887	NA	4	Cycloheximide 0.5 uM	74	1	SLA1 D|D|D
25	16	274	0.9474	NA	4	Cycloheximide 0.5 uM	74	1	SLA1 D|D|D
33	27	183	0.9273	NA	4	Cycloheximide 0.5 uM	74	1	SLA1 D|D|D
5	11	308	0.9129	NA	4	Cycloheximide 0.5 uM	74	1	SLA1 D|D|D
7	19	384	0.8314	NA	4	Cycloheximide 0.5 uM	74	1	SLA1 D|D|D
10	7	1399	0.9359	NA	5	Caffein 2mM	74	1	SLA1 D|D|D
12	24	1411	0.8838	NA	5	Caffein 2mM	74	1	SLA1 D|D|D
25	16	1300	0.8772	NA	5	Caffein 2mM	74	1	SLA1 D|D|D
33	27	1212	0.9062	NA	5	Caffein 2mM	74	1	SLA1 D|D|D
5	11	1584	0.8901	NA	5	Caffein 2mM	74	1	SLA1 D|D|D
7	19	1320	0.8621	NA	5	Caffein 2mM	74	1	SLA1 D|D|D
10	7	262	0.9422	NA	6	Caffein 10mM	74	1	SLA1 D|D|D
12	24	289	0.8788	NA	6	Caffein 10mM	74	1	SLA1 D|D|D
25	16	219	0.9141	NA	6	Caffein 10mM	74	1	SLA1 D|D|D
33	27	174	1.0057	NA	6	Caffein 10mM	74	1	SLA1 D|D|D
5	11	259	0.8483	NA	6	Caffein 10mM	74	1	SLA1 D|D|D
7	19	282	0.8297	NA	6	Caffein 10mM	74	1	SLA1 D|D|D
10	7	107	0.7851	NA	7	Caffein 30mM	74	1	SLA1 D|D|D
12	24	144	0.7398	NA	7	Caffein 30mM	74	1	SLA1 D|D|D
25	16	142	0.8507	NA	7	Caffein 30mM	74	1	SLA1 D|D|D
33	27	109	1.0486	NA	7	Caffein 30mM	74	1	SLA1 D|D|D
5	11	152	0.9011	NA	7	Caffein 30mM	74	1	SLA1 D|D|D
7	19	118	0.8068	NA	7	Caffein 30mM	74	1	SLA1 D|D|D
10	7	1132	0.8541	NA	8	Hydroxyurea 25mM	74	1	SLA1 D|D|D
12	24	1260	0.8575	NA	8	Hydroxyurea 25mM	74	1	SLA1 D|D|D
25	16	1154	0.9309	NA	8	Hydroxyurea 25mM	74	1	SLA1 D|D|D
33	27	1046	0.9221	NA	8	Hydroxyurea 25mM	74	1	SLA1 D|D|D
5	11	1243	0.9128	NA	8	Hydroxyurea 25mM	74	1	SLA1 D|D|D
7	19	1179	0.8896	NA	8	Hydroxyurea 25mM	74	1	SLA1 D|D|D
10	7	1284	0.8891	NA	9	MMS 0.004%	74	1	SLA1 D|D|D
12	24	1843	0.8849	NA	9	MMS 0.004%	74	1	SLA1 D|D|D
25	16	1517	0.8786	NA	9	MMS 0.004%	74	1	SLA1 D|D|D
33	27	1262	0.8242	NA	9	MMS 0.004%	74	1	SLA1 D|D|D
5	11	1495	0.8642	NA	9	MMS 0.004%	74	1	SLA1 D|D|D
7	19	1580	0.8618	NA	9	MMS 0.004%	74	1	SLA1 D|D|D
10	7	947	0.8974	NA	10	MMS 0.02%	74	1	SLA1 D|D|D
12	24	1123	0.9094	NA	10	MMS 0.02%	74	1	SLA1 D|D|D
25	16	1020	0.9433	NA	10	MMS 0.02%	74	1	SLA1 D|D|D
33	27	936	0.9322	NA	10	MMS 0.02%	74	1	SLA1 D|D|D
5	11	1171	0.895	NA	10	MMS 0.02%	74	1	SLA1 D|D|D
7	19	1125	0.9161	NA	10	MMS 0.02%	74	1	SLA1 D|D|D
10	7	445	0.9205	NA	11	MMS 0.04%	74	1	SLA1 D|D|D
12	24	529	0.8615	NA	11	MMS 0.04%	74	1	SLA1 D|D|D
25	16	475	0.9421	NA	11	MMS 0.04%	74	1	SLA1 D|D|D
33	27	308	0.9366	NA	11	MMS 0.04%	74	1	SLA1 D|D|D
5	11	474	0.9401	NA	11	MMS 0.04%	74	1	SLA1 D|D|D
7	19	472	0.8782	NA	11	MMS 0.04%	74	1	SLA1 D|D|D
10	7	283	0.9342	NA	12	Rapamycin 10nM	74	1	SLA1 D|D|D
12	24	456	0.8316	NA	12	Rapamycin 10nM	74	1	SLA1 D|D|D
25	16	322	0.9792	NA	12	Rapamycin 10nM	74	1	SLA1 D|D|D
33	27	354	0.8267	NA	12	Rapamycin 10nM	74	1	SLA1 D|D|D
5	11	447	0.9271	NA	12	Rapamycin 10nM	74	1	SLA1 D|D|D
7	19	470	0.8693	NA	12	Rapamycin 10nM	74	1	SLA1 D|D|D
10	7	278	0.9429	NA	13	Rapamycin 50nM	74	1	SLA1 D|D|D
12	24	435	0.9135	NA	13	Rapamycin 50nM	74	1	SLA1 D|D|D
25	16	308	0.9977	NA	13	Rapamycin 50nM	74	1	SLA1 D|D|D
33	27	247	0.9516	NA	13	Rapamycin 50nM	74	1	SLA1 D|D|D
5	11	341	0.9125	NA	13	Rapamycin 50nM	74	1	SLA1 D|D|D
7	19	352	0.8353	NA	13	Rapamycin 50nM	74	1	SLA1 D|D|D
10	7	201	0.8649	NA	14	Rapamycin 150nM	74	1	SLA1 D|D|D
12	24	353	0.9287	NA	14	Rapamycin 150nM	74	1	SLA1 D|D|D
25	16	210	0.9355	NA	14	Rapamycin 150nM	74	1	SLA1 D|D|D
33	27	202	0.9373	NA	14	Rapamycin 150nM	74	1	SLA1 D|D|D
5	11	249	0.822	NA	14	Rapamycin 150nM	74	1	SLA1 D|D|D
7	19	325	0.9002	NA	14	Rapamycin 150nM	74	1	SLA1 D|D|D
10	7	1012	0.7836	NA	15	NaCl 0.25M	74	1	SLA1 D|D|D
12	24	1509	0.8881	NA	15	NaCl 0.25M	74	1	SLA1 D|D|D
25	16	1106	0.9522	NA	15	NaCl 0.25M	74	1	SLA1 D|D|D
33	27	1037	0.9362	NA	15	NaCl 0.25M	74	1	SLA1 D|D|D
5	11	1214	0.8804	NA	15	NaCl 0.25M	74	1	SLA1 D|D|D
7	19	1220	0.9122	NA	15	NaCl 0.25M	74	1	SLA1 D|D|D
10	7	201	0.8389	NA	16	NaCl 1M	74	1	SLA1 D|D|D
12	24	416	0.5854	C	16	NaCl 1M	74	1	SLA1 D|D|D
25	16	0	NA	NA	16	NaCl 1M	74	1	SLA1 D|D|D
33	27	382	0.7902	NA	16	NaCl 1M	74	1	SLA1 D|D|D
5	11	251	0.7816	NA	16	NaCl 1M	74	1	SLA1 D|D|D
7	19	707	0.8255	NA	16	NaCl 1M	74	1	SLA1 D|D|D
10	7	55	0.8578	NA	17	NaCl 2.5M	74	1	SLA1 D|D|D
12	24	120	0.749	NA	17	NaCl 2.5M	74	1	SLA1 D|D|D
25	16	70	0.121	C	17	NaCl 2.5M	74	1	SLA1 D|D|D
33	27	41	0.1775	C	17	NaCl 2.5M	74	1	SLA1 D|D|D
5	11	44	0.2151	C	17	NaCl 2.5M	74	1	SLA1 D|D|D
7	19	100	0.5621	C	17	NaCl 2.5M	74	1	SLA1 D|D|D
10	7	1232	0.9296	NA	18	Hygromycin 19uM	74	1	SLA1 D|D|D
12	24	1476	0.8857	NA	18	Hygromycin 19uM	74	1	SLA1 D|D|D
25	16	1404	0.917	NA	18	Hygromycin 19uM	74	1	SLA1 D|D|D
33	27	1344	0.9147	NA	18	Hygromycin 19uM	74	1	SLA1 D|D|D
5	11	1464	0.9215	NA	18	Hygromycin 19uM	74	1	SLA1 D|D|D
7	19	1439	0.8909	NA	18	Hygromycin 19uM	74	1	SLA1 D|D|D
10	7	1094	0.8076	NA	19	Hygromycin 95uM	74	1	SLA1 D|D|D
12	24	1321	0.9295	NA	19	Hygromycin 95uM	74	1	SLA1 D|D|D
25	16	1266	0.8798	NA	19	Hygromycin 95uM	74	1	SLA1 D|D|D
33	27	1161	0.8873	NA	19	Hygromycin 95uM	74	1	SLA1 D|D|D
5	11	1361	0.8467	NA	19	Hygromycin 95uM	74	1	SLA1 D|D|D
7	19	1284	0.8846	NA	19	Hygromycin 95uM	74	1	SLA1 D|D|D
10	7	1052	0.9497	NA	20	Hygromycin 190uM	74	1	SLA1 D|D|D
12	24	1113	0.8978	NA	20	Hygromycin 190uM	74	1	SLA1 D|D|D
25	16	978	0.8954	NA	20	Hygromycin 190uM	74	1	SLA1 D|D|D
33	27	964	0.829	NA	20	Hygromycin 190uM	74	1	SLA1 D|D|D
5	11	1085	0.8637	NA	20	Hygromycin 190uM	74	1	SLA1 D|D|D
7	19	1128	0.905	NA	20	Hygromycin 190uM	74	1	SLA1 D|D|D
10	7	893	0.8674	NA	21	Galactose 2%	74	1	SLA1 D|D|D
12	24	1116	0.9298	NA	21	Galactose 2%	74	1	SLA1 D|D|D
25	16	856	0.9028	NA	21	Galactose 2%	74	1	SLA1 D|D|D
33	27	901	0.9164	NA	21	Galactose 2%	74	1	SLA1 D|D|D
5	11	1025	0.874	NA	21	Galactose 2%	74	1	SLA1 D|D|D
7	19	1131	0.8955	NA	21	Galactose 2%	74	1	SLA1 D|D|D
10	7	1602	0.9073	NA	22	Raffinose 2%	74	1	SLA1 D|D|D
12	24	1731	0.8711	NA	22	Raffinose 2%	74	1	SLA1 D|D|D
25	16	1576	0.935	NA	22	Raffinose 2%	74	1	SLA1 D|D|D
33	27	1519	0.9159	NA	22	Raffinose 2%	74	1	SLA1 D|D|D
5	11	1758	0.9443	NA	22	Raffinose 2%	74	1	SLA1 D|D|D
7	19	1789	0.8806	NA	22	Raffinose 2%	74	1	SLA1 D|D|D
10	7	707	0.9235	NA	23	Glycerol 2%	74	1	SLA1 D|D|D
12	24	946	0.8749	NA	23	Glycerol 2%	74	1	SLA1 D|D|D
25	16	851	0.8618	NA	23	Glycerol 2%	74	1	SLA1 D|D|D
33	27	725	0.9312	NA	23	Glycerol 2%	74	1	SLA1 D|D|D
5	11	840	0.9036	NA	23	Glycerol 2%	74	1	SLA1 D|D|D
7	19	941	0.9292	NA	23	Glycerol 2%	74	1	SLA1 D|D|D
10	7	383	0.8043	NA	24	CuSO4 1mM	74	1	SLA1 D|D|D
12	24	500	0.8054	NA	24	CuSO4 1mM	74	1	SLA1 D|D|D
25	16	430	0.6073	NA	24	CuSO4 1mM	74	1	SLA1 D|D|D
33	27	356	0.7229	NA	24	CuSO4 1mM	74	1	SLA1 D|D|D
5	11	435	0.7046	NA	24	CuSO4 1mM	74	1	SLA1 D|D|D
7	19	395	0.6582	NA	24	CuSO4 1mM	74	1	SLA1 D|D|D
10	7	0	NA	NA	25	CuSO4 5mM	74	1	SLA1 D|D|D
12	24	1	Inf	NA	25	CuSO4 5mM	74	1	SLA1 D|D|D
25	16	0	NA	NA	25	CuSO4 5mM	74	1	SLA1 D|D|D
33	27	0	NA	NA	25	CuSO4 5mM	74	1	SLA1 D|D|D
5	11	1	Inf	NA	25	CuSO4 5mM	74	1	SLA1 D|D|D
7	19	0	NA	NA	25	CuSO4 5mM	74	1	SLA1 D|D|D
10	7	0	NA	NA	26	CuSO4 10mM	74	1	SLA1 D|D|D
12	24	0	NA	NA	26	CuSO4 10mM	74	1	SLA1 D|D|D
25	16	5	5.3901	NA	26	CuSO4 10mM	74	1	SLA1 D|D|D
33	27	5	0.7355	NA	26	CuSO4 10mM	74	1	SLA1 D|D|D
5	11	0	NA	NA	26	CuSO4 10mM	74	1	SLA1 D|D|D
7	19	0	NA	NA	26	CuSO4 10mM	74	1	SLA1 D|D|D
10	7	1186	0.7867	NA	27	Nystatin 0.01uM	74	1	SLA1 D|D|D
12	24	1348	0.8627	NA	27	Nystatin 0.01uM	74	1	SLA1 D|D|D
25	16	1194	0.8519	NA	27	Nystatin 0.01uM	74	1	SLA1 D|D|D
33	27	921	0.9269	NA	27	Nystatin 0.01uM	74	1	SLA1 D|D|D
5	11	1385	0.8517	NA	27	Nystatin 0.01uM	74	1	SLA1 D|D|D
7	19	1331	0.8981	NA	27	Nystatin 0.01uM	74	1	SLA1 D|D|D
10	7	682	0.8908	NA	28	Nystatin 0.1uM	74	1	SLA1 D|D|D
12	24	847	0.9211	NA	28	Nystatin 0.1uM	74	1	SLA1 D|D|D
25	16	699	0.9241	NA	28	Nystatin 0.1uM	74	1	SLA1 D|D|D
33	27	710	0.862	NA	28	Nystatin 0.1uM	74	1	SLA1 D|D|D
5	11	810	0.9352	NA	28	Nystatin 0.1uM	74	1	SLA1 D|D|D
7	19	844	0.8714	S	28	Nystatin 0.1uM	74	1	SLA1 D|D|D
10	7	91	0.8638	NA	29	Nystatin 1uM	74	1	SLA1 D|D|D
12	24	134	0.9162	NA	29	Nystatin 1uM	74	1	SLA1 D|D|D
25	16	94	0.8375	NA	29	Nystatin 1uM	74	1	SLA1 D|D|D
33	27	121	0.96	NA	29	Nystatin 1uM	74	1	SLA1 D|D|D
5	11	100	0.8909	NA	29	Nystatin 1uM	74	1	SLA1 D|D|D
7	19	160	0.8029	NA	29	Nystatin 1uM	74	1	SLA1 D|D|D
10	7	1043	0.9285	NA	30	Bathophenanthroline 0.1uM	74	1	SLA1 D|D|D
12	24	1231	0.917	NA	30	Bathophenanthroline 0.1uM	74	1	SLA1 D|D|D
25	16	1162	0.8448	NA	30	Bathophenanthroline 0.1uM	74	1	SLA1 D|D|D
33	27	1023	0.9018	NA	30	Bathophenanthroline 0.1uM	74	1	SLA1 D|D|D
5	11	1177	0.9162	NA	30	Bathophenanthroline 0.1uM	74	1	SLA1 D|D|D
7	19	1272	0.9029	NA	30	Bathophenanthroline 0.1uM	74	1	SLA1 D|D|D
10	7	996	0.8867	NA	31	Bathophenanthroline 1uM	74	1	SLA1 D|D|D
12	24	1305	0.9263	NA	31	Bathophenanthroline 1uM	74	1	SLA1 D|D|D
25	16	1159	0.9176	NA	31	Bathophenanthroline 1uM	74	1	SLA1 D|D|D
33	27	1175	0.8947	NA	31	Bathophenanthroline 1uM	74	1	SLA1 D|D|D
5	11	1241	0.9046	NA	31	Bathophenanthroline 1uM	74	1	SLA1 D|D|D
7	19	1281	0.914	NA	31	Bathophenanthroline 1uM	74	1	SLA1 D|D|D
10	7	1012	0.9046	NA	32	Bathophenanthroline 10uM	74	1	SLA1 D|D|D
12	24	1263	0.8965	NA	32	Bathophenanthroline 10uM	74	1	SLA1 D|D|D
25	16	1107	0.9039	NA	32	Bathophenanthroline 10uM	74	1	SLA1 D|D|D
33	27	1062	0.9324	NA	32	Bathophenanthroline 10uM	74	1	SLA1 D|D|D
5	11	1116	0.8768	NA	32	Bathophenanthroline 10uM	74	1	SLA1 D|D|D
7	19	1383	0.9033	NA	32	Bathophenanthroline 10uM	74	1	SLA1 D|D|D
10	7	1067	0.9224	NA	33	Ethanol 2%	74	1	SLA1 D|D|D
12	24	1207	0.8799	NA	33	Ethanol 2%	74	1	SLA1 D|D|D
25	16	1074	0.878	NA	33	Ethanol 2%	74	1	SLA1 D|D|D
33	27	1188	0.8964	NA	33	Ethanol 2%	74	1	SLA1 D|D|D
5	11	1246	0.9117	NA	33	Ethanol 2%	74	1	SLA1 D|D|D
7	19	1239	0.8536	NA	33	Ethanol 2%	74	1	SLA1 D|D|D
10	7	505	0.9209	NA	34	Ethanol 6%	74	1	SLA1 D|D|D
12	24	566	0.9653	NA	34	Ethanol 6%	74	1	SLA1 D|D|D
25	16	315	0.9103	NA	34	Ethanol 6%	74	1	SLA1 D|D|D
33	27	544	0.9204	NA	34	Ethanol 6%	74	1	SLA1 D|D|D
5	11	547	0.9151	NA	34	Ethanol 6%	74	1	SLA1 D|D|D
7	19	574	0.9124	NA	34	Ethanol 6%	74	1	SLA1 D|D|D
10	7	363	0.9714	NA	35	Ethanol 8%	74	1	SLA1 D|D|D
12	24	516	0.941	NA	35	Ethanol 8%	74	1	SLA1 D|D|D
25	16	250	1.0003	NA	35	Ethanol 8%	74	1	SLA1 D|D|D
33	27	471	0.9018	NA	35	Ethanol 8%	74	1	SLA1 D|D|D
5	11	504	0.9456	NA	35	Ethanol 8%	74	1	SLA1 D|D|D
7	19	507	0.9246	NA	35	Ethanol 8%	74	1	SLA1 D|D|D
10	7	1268	0.9001	NA	36	CaCl2 100mM	74	1	SLA1 D|D|D
12	24	1441	0.8965	NA	36	CaCl2 100mM	74	1	SLA1 D|D|D
25	16	1385	0.9091	NA	36	CaCl2 100mM	74	1	SLA1 D|D|D
33	27	1233	0.8752	NA	36	CaCl2 100mM	74	1	SLA1 D|D|D
5	11	1446	0.8718	NA	36	CaCl2 100mM	74	1	SLA1 D|D|D
7	19	1488	0.9321	NA	36	CaCl2 100mM	74	1	SLA1 D|D|D
10	7	826	0.8528	NA	37	CaCl2 250mM	74	1	SLA1 D|D|D
12	24	1096	0.9256	NA	37	CaCl2 250mM	74	1	SLA1 D|D|D
25	16	1103	0.8619	NA	37	CaCl2 250mM	74	1	SLA1 D|D|D
33	27	1018	0.9414	NA	37	CaCl2 250mM	74	1	SLA1 D|D|D
5	11	1117	0.9096	NA	37	CaCl2 250mM	74	1	SLA1 D|D|D
7	19	1183	0.9076	NA	37	CaCl2 250mM	74	1	SLA1 D|D|D
10	7	461	0.9143	NA	38	CaCl2 500mM	74	1	SLA1 D|D|D
12	24	545	0.9046	NA	38	CaCl2 500mM	74	1	SLA1 D|D|D
25	16	484	0.9403	NA	38	CaCl2 500mM	74	1	SLA1 D|D|D
33	27	310	0.9188	NA	38	CaCl2 500mM	74	1	SLA1 D|D|D
5	11	662	0.8708	NA	38	CaCl2 500mM	74	1	SLA1 D|D|D
7	19	677	0.7594	NA	38	CaCl2 500mM	74	1	SLA1 D|D|D
10	7	809	0.8798	NA	39	SC pH3	74	1	SLA1 D|D|D
12	24	967	0.8766	NA	39	SC pH3	74	1	SLA1 D|D|D
25	16	838	0.4811	C	39	SC pH3	74	1	SLA1 D|D|D
33	27	777	0.8542	NA	39	SC pH3	74	1	SLA1 D|D|D
5	11	948	0.8819	NA	39	SC pH3	74	1	SLA1 D|D|D
7	19	1036	0.8574	NA	39	SC pH3	74	1	SLA1 D|D|D
10	7	1304	0.9142	NA	40	Sorbitol 1mM	74	1	SLA1 D|D|D
12	24	1912	0.9087	NA	40	Sorbitol 1mM	74	1	SLA1 D|D|D
25	16	1268	0.9396	NA	40	Sorbitol 1mM	74	1	SLA1 D|D|D
33	27	1319	0.8824	NA	40	Sorbitol 1mM	74	1	SLA1 D|D|D
5	11	1523	0.9214	NA	40	Sorbitol 1mM	74	1	SLA1 D|D|D
7	19	1397	0.8897	NA	40	Sorbitol 1mM	74	1	SLA1 D|D|D
10	7	1285	0.8976	NA	41	Sorbitol 5mM	74	1	SLA1 D|D|D
12	24	1444	0.8636	NA	41	Sorbitol 5mM	74	1	SLA1 D|D|D
25	16	1270	0.9292	NA	41	Sorbitol 5mM	74	1	SLA1 D|D|D
33	27	1236	0.8963	NA	41	Sorbitol 5mM	74	1	SLA1 D|D|D
5	11	1440	0.9033	NA	41	Sorbitol 5mM	74	1	SLA1 D|D|D
7	19	1387	0.8803	NA	41	Sorbitol 5mM	74	1	SLA1 D|D|D
10	7	1305	0.8959	NA	42	Sorbitol 10mM	74	1	SLA1 D|D|D
12	24	1400	0.8991	NA	42	Sorbitol 10mM	74	1	SLA1 D|D|D
25	16	1418	0.9107	NA	42	Sorbitol 10mM	74	1	SLA1 D|D|D
33	27	1351	0.8575	NA	42	Sorbitol 10mM	74	1	SLA1 D|D|D
5	11	1464	0.9033	NA	42	Sorbitol 10mM	74	1	SLA1 D|D|D
7	19	1475	0.8893	NA	42	Sorbitol 10mM	74	1	SLA1 D|D|D
10	7	1123	0.9024	NA	43	CdCl2 10uM	74	1	SLA1 D|D|D
12	24	1260	0.8502	NA	43	CdCl2 10uM	74	1	SLA1 D|D|D
25	16	1195	0.8855	NA	43	CdCl2 10uM	74	1	SLA1 D|D|D
33	27	1157	0.8124	NA	43	CdCl2 10uM	74	1	SLA1 D|D|D
5	11	1301	0.8779	NA	43	CdCl2 10uM	74	1	SLA1 D|D|D
7	19	1511	0.853	NA	43	CdCl2 10uM	74	1	SLA1 D|D|D
10	7	362	0.8591	NA	44	CdCl2 50uM	74	1	SLA1 D|D|D
12	24	573	0.8582	NA	44	CdCl2 50uM	74	1	SLA1 D|D|D
25	16	419	0.7417	NA	44	CdCl2 50uM	74	1	SLA1 D|D|D
33	27	440	0.878	NA	44	CdCl2 50uM	74	1	SLA1 D|D|D
5	11	486	0.8915	NA	44	CdCl2 50uM	74	1	SLA1 D|D|D
7	19	638	0.9219	NA	44	CdCl2 50uM	74	1	SLA1 D|D|D
10	7	289	0.8566	NA	45	CdCl2 100uM	74	1	SLA1 D|D|D
12	24	461	0.901	NA	45	CdCl2 100uM	74	1	SLA1 D|D|D
25	16	382	0.8921	NA	45	CdCl2 100uM	74	1	SLA1 D|D|D
33	27	331	0.9168	NA	45	CdCl2 100uM	74	1	SLA1 D|D|D
5	11	359	0.8384	NA	45	CdCl2 100uM	74	1	SLA1 D|D|D
7	19	467	0.8516	NA	45	CdCl2 100uM	74	1	SLA1 D|D|D
10	7	1034	0.928	NA	46	DMSO 2%	74	1	SLA1 D|D|D
12	24	1346	0.8897	NA	46	DMSO 2%	74	1	SLA1 D|D|D
25	16	1144	0.8988	NA	46	DMSO 2%	74	1	SLA1 D|D|D
33	27	975	0.9017	NA	46	DMSO 2%	74	1	SLA1 D|D|D
5	11	1424	0.8963	NA	46	DMSO 2%	74	1	SLA1 D|D|D
7	19	1440	0.8958	NA	46	DMSO 2%	74	1	SLA1 D|D|D
10	7	202	0.7625	NA	47	DMSO 6%	74	1	SLA1 D|D|D
12	24	237	0.8195	NA	47	DMSO 6%	74	1	SLA1 D|D|D
25	16	247	0.9402	NA	47	DMSO 6%	74	1	SLA1 D|D|D
33	27	112	0.9552	NA	47	DMSO 6%	74	1	SLA1 D|D|D
5	11	312	0.8705	NA	47	DMSO 6%	74	1	SLA1 D|D|D
7	19	354	0.9313	NA	47	DMSO 6%	74	1	SLA1 D|D|D
10	7	33	0.3594	C	48	DMSO 8%	74	1	SLA1 D|D|D
12	24	230	0.6994	NA	48	DMSO 8%	74	1	SLA1 D|D|D
25	16	0	NA	NA	48	DMSO 8%	74	1	SLA1 D|D|D
33	27	24	0.2526	C	48	DMSO 8%	74	1	SLA1 D|D|D
5	11	115	0.5371	C	48	DMSO 8%	74	1	SLA1 D|D|D
7	19	207	0.5805	C	48	DMSO 8%	74	1	SLA1 D|D|D
10	7	1170	0.9278	NA	49	Menadione 50uM	74	1	SLA1 D|D|D
12	24	1238	0.9092	NA	49	Menadione 50uM	74	1	SLA1 D|D|D
25	16	1156	0.8644	NA	49	Menadione 50uM	74	1	SLA1 D|D|D
33	27	1038	0.8988	NA	49	Menadione 50uM	74	1	SLA1 D|D|D
5	11	1241	0.8302	NA	49	Menadione 50uM	74	1	SLA1 D|D|D
7	19	1270	0.9142	NA	49	Menadione 50uM	74	1	SLA1 D|D|D
10	7	820	0.834	NA	50	Menadione 100uM	74	1	SLA1 D|D|D
12	24	1154	0.8787	NA	50	Menadione 100uM	74	1	SLA1 D|D|D
25	16	888	0.9266	NA	50	Menadione 100uM	74	1	SLA1 D|D|D
33	27	928	0.9069	NA	50	Menadione 100uM	74	1	SLA1 D|D|D
5	11	994	0.9154	NA	50	Menadione 100uM	74	1	SLA1 D|D|D
7	19	940	0.8766	S	50	Menadione 100uM	74	1	SLA1 D|D|D
10	7	689	0.8365	NA	51	Menadione 200uM	74	1	SLA1 D|D|D
12	24	729	0.8378	NA	51	Menadione 200uM	74	1	SLA1 D|D|D
25	16	705	0.91	NA	51	Menadione 200uM	74	1	SLA1 D|D|D
33	27	553	0.8771	NA	51	Menadione 200uM	74	1	SLA1 D|D|D
5	11	732	0.8827	NA	51	Menadione 200uM	74	1	SLA1 D|D|D
7	19	765	0.8465	NA	51	Menadione 200uM	74	1	SLA1 D|D|D
10	7	641	0.938	NA	52	Nitroquinoline 10uM	74	1	SLA1 D|D|D
12	24	781	0.9267	NA	52	Nitroquinoline 10uM	74	1	SLA1 D|D|D
25	16	896	0.9595	NA	52	Nitroquinoline 10uM	74	1	SLA1 D|D|D
33	27	577	0.9222	NA	52	Nitroquinoline 10uM	74	1	SLA1 D|D|D
5	11	872	0.8908	NA	52	Nitroquinoline 10uM	74	1	SLA1 D|D|D
7	19	902	0.9272	NA	52	Nitroquinoline 10uM	74	1	SLA1 D|D|D
10	7	105	0.9782	NA	53	Nitroquinoline 50uM	74	1	SLA1 D|D|D
12	24	685	0.9487	NA	53	Nitroquinoline 50uM	74	1	SLA1 D|D|D
25	16	91	1.052	NA	53	Nitroquinoline 50uM	74	1	SLA1 D|D|D
33	27	153	1.0413	NA	53	Nitroquinoline 50uM	74	1	SLA1 D|D|D
5	11	515	0.9582	NA	53	Nitroquinoline 50uM	74	1	SLA1 D|D|D
7	19	614	0.9265	NA	53	Nitroquinoline 50uM	74	1	SLA1 D|D|D
10	7	3	3.2341	NA	54	Nitroquinoline 200uM	74	1	SLA1 D|D|D
12	24	323	0.9171	NA	54	Nitroquinoline 200uM	74	1	SLA1 D|D|D
25	16	32	0.2561	C	54	Nitroquinoline 200uM	74	1	SLA1 D|D|D
33	27	0	NA	NA	54	Nitroquinoline 200uM	74	1	SLA1 D|D|D
5	11	103	0.9347	NA	54	Nitroquinoline 200uM	74	1	SLA1 D|D|D
7	19	11	1.0173	NA	54	Nitroquinoline 200uM	74	1	SLA1 D|D|D
10	7	1110	0.783	NA	55	SDS 0.01%	74	1	SLA1 D|D|D
12	24	1431	0.8223	NA	55	SDS 0.01%	74	1	SLA1 D|D|D
25	16	1291	0.9084	NA	55	SDS 0.01%	74	1	SLA1 D|D|D
33	27	1146	0.9458	NA	55	SDS 0.01%	74	1	SLA1 D|D|D
5	11	1489	0.8804	NA	55	SDS 0.01%	74	1	SLA1 D|D|D
7	19	1533	0.885	NA	55	SDS 0.01%	74	1	SLA1 D|D|D
10	7	927	0.866	NA	56	SDS 0.02%	74	1	SLA1 D|D|D
12	24	1191	0.832	NA	56	SDS 0.02%	74	1	SLA1 D|D|D
25	16	1108	0.9448	NA	56	SDS 0.02%	74	1	SLA1 D|D|D
33	27	878	0.9505	NA	56	SDS 0.02%	74	1	SLA1 D|D|D
5	11	1120	0.912	NA	56	SDS 0.02%	74	1	SLA1 D|D|D
7	19	1034	0.8663	NA	56	SDS 0.02%	74	1	SLA1 D|D|D
10	7	495	0.8777	NA	57	SDS 0.05%	74	1	SLA1 D|D|D
12	24	787	0.8748	NA	57	SDS 0.05%	74	1	SLA1 D|D|D
25	16	617	0.8916	NA	57	SDS 0.05%	74	1	SLA1 D|D|D
33	27	566	0.9394	NA	57	SDS 0.05%	74	1	SLA1 D|D|D
5	11	863	0.9301	NA	57	SDS 0.05%	74	1	SLA1 D|D|D
7	19	922	0.9337	NA	57	SDS 0.05%	74	1	SLA1 D|D|D
10	7	1242	0.9371	NA	58	SC pH6	74	2	SLA1 D|D|D
12	24	1192	0.9145	NA	58	SC pH6	74	2	SLA1 D|D|D
25	16	1171	0.8869	NA	58	SC pH6	74	2	SLA1 D|D|D
33	27	1155	0.9405	NA	58	SC pH6	74	2	SLA1 D|D|D
5	11	1197	0.9268	NA	58	SC pH6	74	2	SLA1 D|D|D
7	19	1203	0.8756	NA	58	SC pH6	74	2	SLA1 D|D|D
10	7	675	0.8774	NA	59	Cycloheximide 0.05 uM	74	2	SLA1 D|D|D
12	24	675	0.9077	NA	59	Cycloheximide 0.05 uM	74	2	SLA1 D|D|D
25	16	564	0.9015	NA	59	Cycloheximide 0.05 uM	74	2	SLA1 D|D|D
33	27	554	0.9195	NA	59	Cycloheximide 0.05 uM	74	2	SLA1 D|D|D
5	11	654	0.962	NA	59	Cycloheximide 0.05 uM	74	2	SLA1 D|D|D
7	19	667	0.9518	NA	59	Cycloheximide 0.05 uM	74	2	SLA1 D|D|D
10	7	289	0.8722	NA	60	Cycloheximide 0.2 uM	74	2	SLA1 D|D|D
12	24	392	0.9675	NA	60	Cycloheximide 0.2 uM	74	2	SLA1 D|D|D
25	16	259	0.855	NA	60	Cycloheximide 0.2 uM	74	2	SLA1 D|D|D
33	27	256	0.9947	NA	60	Cycloheximide 0.2 uM	74	2	SLA1 D|D|D
5	11	273	0.9259	NA	60	Cycloheximide 0.2 uM	74	2	SLA1 D|D|D
7	19	306	0.9305	NA	60	Cycloheximide 0.2 uM	74	2	SLA1 D|D|D
10	7	128	0.6688	NA	61	Cycloheximide 0.5 uM	74	2	SLA1 D|D|D
12	24	134	0.9017	NA	61	Cycloheximide 0.5 uM	74	2	SLA1 D|D|D
25	16	121	0.9889	NA	61	Cycloheximide 0.5 uM	74	2	SLA1 D|D|D
33	27	97	1.031	NA	61	Cycloheximide 0.5 uM	74	2	SLA1 D|D|D
5	11	102	0.7926	NA	61	Cycloheximide 0.5 uM	74	2	SLA1 D|D|D
7	19	179	0.8305	NA	61	Cycloheximide 0.5 uM	74	2	SLA1 D|D|D
10	7	1195	0.8666	NA	62	Caffein 2mM	74	2	SLA1 D|D|D
12	24	1059	0.9373	NA	62	Caffein 2mM	74	2	SLA1 D|D|D
25	16	1043	0.9157	NA	62	Caffein 2mM	74	2	SLA1 D|D|D
33	27	913	0.9229	NA	62	Caffein 2mM	74	2	SLA1 D|D|D
5	11	1130	0.8996	NA	62	Caffein 2mM	74	2	SLA1 D|D|D
7	19	1170	0.8484	NA	62	Caffein 2mM	74	2	SLA1 D|D|D
10	7	179	0.5785	C	63	Caffein 10mM	74	2	SLA1 D|D|D
12	24	137	0.8551	NA	63	Caffein 10mM	74	2	SLA1 D|D|D
25	16	64	0.4341	C	63	Caffein 10mM	74	2	SLA1 D|D|D
33	27	78	0.6628	NA	63	Caffein 10mM	74	2	SLA1 D|D|D
5	11	121	0.8143	NA	63	Caffein 10mM	74	2	SLA1 D|D|D
7	19	122	0.6529	NA	63	Caffein 10mM	74	2	SLA1 D|D|D
10	7	65	0.5665	C	64	Caffein 30mM	74	2	SLA1 D|D|D
12	24	66	0.6472	NA	64	Caffein 30mM	74	2	SLA1 D|D|D
25	16	87	0.9247	NA	64	Caffein 30mM	74	2	SLA1 D|D|D
33	27	64	0.6423	NA	64	Caffein 30mM	74	2	SLA1 D|D|D
5	11	75	0.6454	NA	64	Caffein 30mM	74	2	SLA1 D|D|D
7	19	27	0.1364	C	64	Caffein 30mM	74	2	SLA1 D|D|D
10	7	947	0.8794	NA	65	Hydroxyurea 25mM	74	2	SLA1 D|D|D
12	24	898	0.937	NA	65	Hydroxyurea 25mM	74	2	SLA1 D|D|D
25	16	834	0.8835	NA	65	Hydroxyurea 25mM	74	2	SLA1 D|D|D
33	27	787	0.9382	NA	65	Hydroxyurea 25mM	74	2	SLA1 D|D|D
5	11	909	0.9443	NA	65	Hydroxyurea 25mM	74	2	SLA1 D|D|D
7	19	891	0.9023	NA	65	Hydroxyurea 25mM	74	2	SLA1 D|D|D
10	7	1211	0.9291	NA	66	MMS 0.004%	74	2	SLA1 D|D|D
12	24	1404	0.928	NA	66	MMS 0.004%	74	2	SLA1 D|D|D
25	16	1212	0.9028	NA	66	MMS 0.004%	74	2	SLA1 D|D|D
33	27	1224	0.8688	NA	66	MMS 0.004%	74	2	SLA1 D|D|D
5	11	1257	0.9002	NA	66	MMS 0.004%	74	2	SLA1 D|D|D
7	19	1032	0.8687	S	66	MMS 0.004%	74	2	SLA1 D|D|D
10	7	1017	0.836	NA	67	MMS 0.02%	74	2	SLA1 D|D|D
12	24	1020	0.9028	NA	67	MMS 0.02%	74	2	SLA1 D|D|D
25	16	1000	0.8694	NA	67	MMS 0.02%	74	2	SLA1 D|D|D
33	27	922	0.8918	NA	67	MMS 0.02%	74	2	SLA1 D|D|D
5	11	1097	0.9483	NA	67	MMS 0.02%	74	2	SLA1 D|D|D
7	19	982	0.9212	NA	67	MMS 0.02%	74	2	SLA1 D|D|D
10	7	377	0.8474	NA	68	MMS 0.04%	74	2	SLA1 D|D|D
12	24	321	0.9866	NA	68	MMS 0.04%	74	2	SLA1 D|D|D
25	16	370	0.9045	NA	68	MMS 0.04%	74	2	SLA1 D|D|D
33	27	261	0.8083	NA	68	MMS 0.04%	74	2	SLA1 D|D|D
5	11	354	0.8678	NA	68	MMS 0.04%	74	2	SLA1 D|D|D
7	19	321	0.8891	NA	68	MMS 0.04%	74	2	SLA1 D|D|D
10	7	210	0.9441	NA	69	Rapamycin 10nM	74	2	SLA1 D|D|D
12	24	217	0.9337	NA	69	Rapamycin 10nM	74	2	SLA1 D|D|D
25	16	224	0.8886	NA	69	Rapamycin 10nM	74	2	SLA1 D|D|D
33	27	171	1.0512	NA	69	Rapamycin 10nM	74	2	SLA1 D|D|D
5	11	191	0.9813	NA	69	Rapamycin 10nM	74	2	SLA1 D|D|D
7	19	231	0.9163	NA	69	Rapamycin 10nM	74	2	SLA1 D|D|D
10	7	180	0.98	NA	70	Rapamycin 50nM	74	2	SLA1 D|D|D
12	24	247	0.9798	NA	70	Rapamycin 50nM	74	2	SLA1 D|D|D
25	16	200	0.928	NA	70	Rapamycin 50nM	74	2	SLA1 D|D|D
33	27	143	0.9623	NA	70	Rapamycin 50nM	74	2	SLA1 D|D|D
5	11	159	0.8657	NA	70	Rapamycin 50nM	74	2	SLA1 D|D|D
7	19	188	0.9217	NA	70	Rapamycin 50nM	74	2	SLA1 D|D|D
10	7	154	0.8901	NA	71	Rapamycin 150nM	74	2	SLA1 D|D|D
12	24	188	0.8268	NA	71	Rapamycin 150nM	74	2	SLA1 D|D|D
25	16	155	0.9528	NA	71	Rapamycin 150nM	74	2	SLA1 D|D|D
33	27	101	1.0888	NA	71	Rapamycin 150nM	74	2	SLA1 D|D|D
5	11	162	0.891	NA	71	Rapamycin 150nM	74	2	SLA1 D|D|D
7	19	173	0.9999	NA	71	Rapamycin 150nM	74	2	SLA1 D|D|D
10	7	835	0.9121	NA	72	NaCl 0.25M	74	2	SLA1 D|D|D
12	24	1003	0.8841	NA	72	NaCl 0.25M	74	2	SLA1 D|D|D
25	16	868	0.9295	NA	72	NaCl 0.25M	74	2	SLA1 D|D|D
33	27	793	0.8872	NA	72	NaCl 0.25M	74	2	SLA1 D|D|D
5	11	956	0.9423	NA	72	NaCl 0.25M	74	2	SLA1 D|D|D
7	19	933	0.9079	NA	72	NaCl 0.25M	74	2	SLA1 D|D|D
10	7	126	0.9433	NA	73	NaCl 1M	74	2	SLA1 D|D|D
12	24	165	0.9398	NA	73	NaCl 1M	74	2	SLA1 D|D|D
25	16	160	0.9586	NA	73	NaCl 1M	74	2	SLA1 D|D|D
33	27	144	1.0357	NA	73	NaCl 1M	74	2	SLA1 D|D|D
5	11	142	0.9933	NA	73	NaCl 1M	74	2	SLA1 D|D|D
7	19	280	0.9604	NA	73	NaCl 1M	74	2	SLA1 D|D|D
10	7	48	0.8826	NA	74	NaCl 2.5M	74	2	SLA1 D|D|D
12	24	53	0.6836	NA	74	NaCl 2.5M	74	2	SLA1 D|D|D
25	16	62	0.5807	C	74	NaCl 2.5M	74	2	SLA1 D|D|D
33	27	32	0.2487	C	74	NaCl 2.5M	74	2	SLA1 D|D|D
5	11	6	0.8826	NA	74	NaCl 2.5M	74	2	SLA1 D|D|D
7	19	26	0.1069	C	74	NaCl 2.5M	74	2	SLA1 D|D|D
10	7	1297	0.8827	NA	75	Hygromycin 19uM	74	2	SLA1 D|D|D
12	24	1246	0.9199	NA	75	Hygromycin 19uM	74	2	SLA1 D|D|D
25	16	1119	0.9112	NA	75	Hygromycin 19uM	74	2	SLA1 D|D|D
33	27	1140	0.9283	NA	75	Hygromycin 19uM	74	2	SLA1 D|D|D
5	11	1149	0.9062	NA	75	Hygromycin 19uM	74	2	SLA1 D|D|D
7	19	1191	0.9152	NA	75	Hygromycin 19uM	74	2	SLA1 D|D|D
10	7	899	0.9144	NA	76	Hygromycin 95uM	74	2	SLA1 D|D|D
12	24	1085	0.9163	NA	76	Hygromycin 95uM	74	2	SLA1 D|D|D
25	16	986	0.9266	NA	76	Hygromycin 95uM	74	2	SLA1 D|D|D
33	27	888	0.9128	NA	76	Hygromycin 95uM	74	2	SLA1 D|D|D
5	11	1033	0.8689	NA	76	Hygromycin 95uM	74	2	SLA1 D|D|D
7	19	1203	0.8465	NA	76	Hygromycin 95uM	74	2	SLA1 D|D|D
10	7	899	0.8519	NA	77	Hygromycin 190uM	74	2	SLA1 D|D|D
12	24	952	0.9208	NA	77	Hygromycin 190uM	74	2	SLA1 D|D|D
25	16	716	0.9089	NA	77	Hygromycin 190uM	74	2	SLA1 D|D|D
33	27	820	0.9216	NA	77	Hygromycin 190uM	74	2	SLA1 D|D|D
5	11	962	0.9024	NA	77	Hygromycin 190uM	74	2	SLA1 D|D|D
7	19	973	0.9451	NA	77	Hygromycin 190uM	74	2	SLA1 D|D|D
10	7	794	0.8826	NA	78	Galactose 2%	74	2	SLA1 D|D|D
12	24	884	0.9467	NA	78	Galactose 2%	74	2	SLA1 D|D|D
25	16	679	0.9021	NA	78	Galactose 2%	74	2	SLA1 D|D|D
33	27	750	0.9409	NA	78	Galactose 2%	74	2	SLA1 D|D|D
5	11	851	0.8975	NA	78	Galactose 2%	74	2	SLA1 D|D|D
7	19	880	0.8727	NA	78	Galactose 2%	74	2	SLA1 D|D|D
10	7	1629	0.9299	NA	79	Raffinose 2%	74	2	SLA1 D|D|D
12	24	1645	0.9244	NA	79	Raffinose 2%	74	2	SLA1 D|D|D
25	16	1622	0.8916	NA	79	Raffinose 2%	74	2	SLA1 D|D|D
33	27	1490	0.9225	NA	79	Raffinose 2%	74	2	SLA1 D|D|D
5	11	1650	0.9041	NA	79	Raffinose 2%	74	2	SLA1 D|D|D
7	19	1691	0.8626	NA	79	Raffinose 2%	74	2	SLA1 D|D|D
10	7	570	0.909	NA	80	Glycerol 2%	74	2	SLA1 D|D|D
12	24	585	0.9157	NA	80	Glycerol 2%	74	2	SLA1 D|D|D
25	16	584	0.8813	NA	80	Glycerol 2%	74	2	SLA1 D|D|D
33	27	504	0.8937	NA	80	Glycerol 2%	74	2	SLA1 D|D|D
5	11	584	0.8701	NA	80	Glycerol 2%	74	2	SLA1 D|D|D
7	19	633	0.9431	NA	80	Glycerol 2%	74	2	SLA1 D|D|D
10	7	343	0.8079	NA	81	CuSO4 1mM	74	2	SLA1 D|D|D
12	24	413	0.9283	NA	81	CuSO4 1mM	74	2	SLA1 D|D|D
25	16	370	0.8188	NA	81	CuSO4 1mM	74	2	SLA1 D|D|D
33	27	302	0.8638	NA	81	CuSO4 1mM	74	2	SLA1 D|D|D
5	11	306	0.7552	NA	81	CuSO4 1mM	74	2	SLA1 D|D|D
7	19	332	0.8234	NA	81	CuSO4 1mM	74	2	SLA1 D|D|D
10	7	0	NA	NA	82	CuSO4 5mM	74	2	SLA1 D|D|D
12	24	0	NA	NA	82	CuSO4 5mM	74	2	SLA1 D|D|D
25	16	0	NA	NA	82	CuSO4 5mM	74	2	SLA1 D|D|D
33	27	0	NA	NA	82	CuSO4 5mM	74	2	SLA1 D|D|D
5	11	0	NA	NA	82	CuSO4 5mM	74	2	SLA1 D|D|D
7	19	0	NA	NA	82	CuSO4 5mM	74	2	SLA1 D|D|D
10	7	0	NA	NA	83	CuSO4 10mM	74	2	SLA1 D|D|D
12	24	0	NA	NA	83	CuSO4 10mM	74	2	SLA1 D|D|D
25	16	0	NA	NA	83	CuSO4 10mM	74	2	SLA1 D|D|D
33	27	0	NA	NA	83	CuSO4 10mM	74	2	SLA1 D|D|D
5	11	0	NA	NA	83	CuSO4 10mM	74	2	SLA1 D|D|D
7	19	0	NA	NA	83	CuSO4 10mM	74	2	SLA1 D|D|D
10	7	1024	0.9027	NA	84	Nystatin 0.01uM	74	2	SLA1 D|D|D
12	24	952	0.9303	NA	84	Nystatin 0.01uM	74	2	SLA1 D|D|D
25	16	1021	0.8637	NA	84	Nystatin 0.01uM	74	2	SLA1 D|D|D
33	27	717	0.9164	NA	84	Nystatin 0.01uM	74	2	SLA1 D|D|D
5	11	941	0.8411	NA	84	Nystatin 0.01uM	74	2	SLA1 D|D|D
7	19	984	0.9009	NA	84	Nystatin 0.01uM	74	2	SLA1 D|D|D
10	7	619	0.9462	NA	85	Nystatin 0.1uM	74	2	SLA1 D|D|D
12	24	710	0.95	NA	85	Nystatin 0.1uM	74	2	SLA1 D|D|D
25	16	679	0.8976	NA	85	Nystatin 0.1uM	74	2	SLA1 D|D|D
33	27	629	0.9371	NA	85	Nystatin 0.1uM	74	2	SLA1 D|D|D
5	11	714	0.9216	NA	85	Nystatin 0.1uM	74	2	SLA1 D|D|D
7	19	799	0.9122	NA	85	Nystatin 0.1uM	74	2	SLA1 D|D|D
10	7	72	0.5833	C	86	Nystatin 1uM	74	2	SLA1 D|D|D
12	24	114	0.9316	NA	86	Nystatin 1uM	74	2	SLA1 D|D|D
25	16	97	0.9642	NA	86	Nystatin 1uM	74	2	SLA1 D|D|D
33	27	78	0.8705	NA	86	Nystatin 1uM	74	2	SLA1 D|D|D
5	11	79	0.6595	NA	86	Nystatin 1uM	74	2	SLA1 D|D|D
7	19	78	0.9017	NA	86	Nystatin 1uM	74	2	SLA1 D|D|D
10	7	920	0.9398	NA	87	Bathophenanthroline 0.1uM	74	2	SLA1 D|D|D
12	24	1046	0.9312	NA	87	Bathophenanthroline 0.1uM	74	2	SLA1 D|D|D
25	16	1056	0.9533	NA	87	Bathophenanthroline 0.1uM	74	2	SLA1 D|D|D
33	27	944	0.8946	NA	87	Bathophenanthroline 0.1uM	74	2	SLA1 D|D|D
5	11	1042	0.9223	NA	87	Bathophenanthroline 0.1uM	74	2	SLA1 D|D|D
7	19	1057	0.8807	NA	87	Bathophenanthroline 0.1uM	74	2	SLA1 D|D|D
10	7	976	0.8847	NA	88	Bathophenanthroline 1uM	74	2	SLA1 D|D|D
12	24	1160	0.8866	NA	88	Bathophenanthroline 1uM	74	2	SLA1 D|D|D
25	16	1094	0.8628	NA	88	Bathophenanthroline 1uM	74	2	SLA1 D|D|D
33	27	983	0.9411	NA	88	Bathophenanthroline 1uM	74	2	SLA1 D|D|D
5	11	1143	0.9134	NA	88	Bathophenanthroline 1uM	74	2	SLA1 D|D|D
7	19	1088	0.9368	NA	88	Bathophenanthroline 1uM	74	2	SLA1 D|D|D
10	7	973	0.9451	NA	89	Bathophenanthroline 10uM	74	2	SLA1 D|D|D
12	24	995	0.8771	NA	89	Bathophenanthroline 10uM	74	2	SLA1 D|D|D
25	16	961	0.9432	NA	89	Bathophenanthroline 10uM	74	2	SLA1 D|D|D
33	27	955	0.9143	NA	89	Bathophenanthroline 10uM	74	2	SLA1 D|D|D
5	11	1003	0.937	NA	89	Bathophenanthroline 10uM	74	2	SLA1 D|D|D
7	19	1014	0.9192	NA	89	Bathophenanthroline 10uM	74	2	SLA1 D|D|D
10	7	1009	0.92	NA	90	Ethanol 2%	74	2	SLA1 D|D|D
12	24	1075	0.9043	NA	90	Ethanol 2%	74	2	SLA1 D|D|D
25	16	1012	0.9083	NA	90	Ethanol 2%	74	2	SLA1 D|D|D
33	27	1149	0.9062	NA	90	Ethanol 2%	74	2	SLA1 D|D|D
5	11	1087	0.8687	NA	90	Ethanol 2%	74	2	SLA1 D|D|D
7	19	1072	0.9032	NA	90	Ethanol 2%	74	2	SLA1 D|D|D
10	7	381	0.9468	NA	91	Ethanol 6%	74	2	SLA1 D|D|D
12	24	426	0.9791	NA	91	Ethanol 6%	74	2	SLA1 D|D|D
25	16	283	0.9522	NA	91	Ethanol 6%	74	2	SLA1 D|D|D
33	27	378	0.8497	NA	91	Ethanol 6%	74	2	SLA1 D|D|D
5	11	416	0.9206	NA	91	Ethanol 6%	74	2	SLA1 D|D|D
7	19	407	0.9149	NA	91	Ethanol 6%	74	2	SLA1 D|D|D
10	7	233	0.8448	NA	92	Ethanol 8%	74	2	SLA1 D|D|D
12	24	271	0.9371	NA	92	Ethanol 8%	74	2	SLA1 D|D|D
25	16	124	0.8344	NA	92	Ethanol 8%	74	2	SLA1 D|D|D
33	27	247	0.9798	NA	92	Ethanol 8%	74	2	SLA1 D|D|D
5	11	245	1.0011	NA	92	Ethanol 8%	74	2	SLA1 D|D|D
7	19	253	0.8748	NA	92	Ethanol 8%	74	2	SLA1 D|D|D
10	7	1125	0.9373	NA	93	CaCl2 100mM	74	2	SLA1 D|D|D
12	24	1179	0.8896	NA	93	CaCl2 100mM	74	2	SLA1 D|D|D
25	16	1160	0.8673	NA	93	CaCl2 100mM	74	2	SLA1 D|D|D
33	27	1063	0.937	NA	93	CaCl2 100mM	74	2	SLA1 D|D|D
5	11	1216	0.9011	NA	93	CaCl2 100mM	74	2	SLA1 D|D|D
7	19	1142	0.8842	NA	93	CaCl2 100mM	74	2	SLA1 D|D|D
10	7	802	0.9321	NA	94	CaCl2 250mM	74	2	SLA1 D|D|D
12	24	937	0.671	NA	94	CaCl2 250mM	74	2	SLA1 D|D|D
25	16	913	0.8922	NA	94	CaCl2 250mM	74	2	SLA1 D|D|D
33	27	773	0.9068	NA	94	CaCl2 250mM	74	2	SLA1 D|D|D
5	11	949	0.8955	NA	94	CaCl2 250mM	74	2	SLA1 D|D|D
7	19	898	0.9038	NA	94	CaCl2 250mM	74	2	SLA1 D|D|D
10	7	383	0.961	NA	95	CaCl2 500mM	74	2	SLA1 D|D|D
12	24	380	0.8597	NA	95	CaCl2 500mM	74	2	SLA1 D|D|D
25	16	355	0.7686	NA	95	CaCl2 500mM	74	2	SLA1 D|D|D
33	27	279	0.8123	NA	95	CaCl2 500mM	74	2	SLA1 D|D|D
5	11	406	0.8526	NA	95	CaCl2 500mM	74	2	SLA1 D|D|D
7	19	446	0.8978	NA	95	CaCl2 500mM	74	2	SLA1 D|D|D
10	7	717	0.7777	NA	96	SC pH3	74	2	SLA1 D|D|D
12	24	812	0.9271	NA	96	SC pH3	74	2	SLA1 D|D|D
25	16	797	0.4357	C	96	SC pH3	74	2	SLA1 D|D|D
33	27	701	0.9427	NA	96	SC pH3	74	2	SLA1 D|D|D
5	11	826	0.8313	NA	96	SC pH3	74	2	SLA1 D|D|D
7	19	767	0.8405	NA	96	SC pH3	74	2	SLA1 D|D|D
10	7	1180	0.8711	NA	97	Sorbitol 1mM	74	2	SLA1 D|D|D
12	24	1477	0.922	NA	97	Sorbitol 1mM	74	2	SLA1 D|D|D
25	16	1205	0.921	NA	97	Sorbitol 1mM	74	2	SLA1 D|D|D
33	27	1191	0.9271	NA	97	Sorbitol 1mM	74	2	SLA1 D|D|D
5	11	1298	0.8988	NA	97	Sorbitol 1mM	74	2	SLA1 D|D|D
7	19	1109	0.8686	S	97	Sorbitol 1mM	74	2	SLA1 D|D|D
10	7	1179	0.8816	NA	98	Sorbitol 5mM	74	2	SLA1 D|D|D
12	24	1268	0.9114	NA	98	Sorbitol 5mM	74	2	SLA1 D|D|D
25	16	1242	0.904	NA	98	Sorbitol 5mM	74	2	SLA1 D|D|D
33	27	1174	0.9259	NA	98	Sorbitol 5mM	74	2	SLA1 D|D|D
5	11	1300	0.9067	NA	98	Sorbitol 5mM	74	2	SLA1 D|D|D
7	19	1245	0.876	NA	98	Sorbitol 5mM	74	2	SLA1 D|D|D
10	7	1190	0.9179	NA	99	Sorbitol 10mM	74	2	SLA1 D|D|D
12	24	1208	0.8728	NA	99	Sorbitol 10mM	74	2	SLA1 D|D|D
25	16	1192	0.88	NA	99	Sorbitol 10mM	74	2	SLA1 D|D|D
33	27	1275	0.9017	NA	99	Sorbitol 10mM	74	2	SLA1 D|D|D
5	11	1301	0.8704	NA	99	Sorbitol 10mM	74	2	SLA1 D|D|D
7	19	1321	0.9101	NA	99	Sorbitol 10mM	74	2	SLA1 D|D|D
10	7	928	0.8497	NA	100	CdCl2 10uM	74	2	SLA1 D|D|D
12	24	961	0.852	NA	100	CdCl2 10uM	74	2	SLA1 D|D|D
25	16	861	0.8945	NA	100	CdCl2 10uM	74	2	SLA1 D|D|D
33	27	905	0.9108	NA	100	CdCl2 10uM	74	2	SLA1 D|D|D
5	11	1019	0.8443	NA	100	CdCl2 10uM	74	2	SLA1 D|D|D
7	19	920	0.9498	NA	100	CdCl2 10uM	74	2	SLA1 D|D|D
10	7	214	0.8744	NA	101	CdCl2 50uM	74	2	SLA1 D|D|D
12	24	272	0.9405	NA	101	CdCl2 50uM	74	2	SLA1 D|D|D
25	16	212	1.0062	NA	101	CdCl2 50uM	74	2	SLA1 D|D|D
33	27	211	0.8622	NA	101	CdCl2 50uM	74	2	SLA1 D|D|D
5	11	241	0.9174	NA	101	CdCl2 50uM	74	2	SLA1 D|D|D
7	19	244	0.8505	NA	101	CdCl2 50uM	74	2	SLA1 D|D|D
10	7	151	0.8728	NA	102	CdCl2 100uM	74	2	SLA1 D|D|D
12	24	239	0.789	NA	102	CdCl2 100uM	74	2	SLA1 D|D|D
25	16	198	0.8192	NA	102	CdCl2 100uM	74	2	SLA1 D|D|D
33	27	139	0.8637	NA	102	CdCl2 100uM	74	2	SLA1 D|D|D
5	11	154	0.9823	NA	102	CdCl2 100uM	74	2	SLA1 D|D|D
7	19	194	0.8097	NA	102	CdCl2 100uM	74	2	SLA1 D|D|D
10	7	857	0.8848	NA	103	DMSO 2%	74	2	SLA1 D|D|D
12	24	847	0.8783	NA	103	DMSO 2%	74	2	SLA1 D|D|D
25	16	849	0.8765	NA	103	DMSO 2%	74	2	SLA1 D|D|D
33	27	694	0.8767	NA	103	DMSO 2%	74	2	SLA1 D|D|D
5	11	917	0.9611	NA	103	DMSO 2%	74	2	SLA1 D|D|D
7	19	820	0.8837	NA	103	DMSO 2%	74	2	SLA1 D|D|D
10	7	52	0.3847	C	104	DMSO 6%	74	2	SLA1 D|D|D
12	24	99	0.8444	NA	104	DMSO 6%	74	2	SLA1 D|D|D
25	16	115	0.5252	C	104	DMSO 6%	74	2	SLA1 D|D|D
33	27	64	0.4038	C	104	DMSO 6%	74	2	SLA1 D|D|D
5	11	78	0.4075	C	104	DMSO 6%	74	2	SLA1 D|D|D
7	19	100	0.6551	NA	104	DMSO 6%	74	2	SLA1 D|D|D
10	7	86	0.8273	NA	105	DMSO 8%	74	2	SLA1 D|D|D
12	24	30	0.238	C	105	DMSO 8%	74	2	SLA1 D|D|D
25	16	40	0.2248	C	105	DMSO 8%	74	2	SLA1 D|D|D
33	27	45	0.6852	NA	105	DMSO 8%	74	2	SLA1 D|D|D
5	11	36	0.49	C	105	DMSO 8%	74	2	SLA1 D|D|D
7	19	54	0.2492	C	105	DMSO 8%	74	2	SLA1 D|D|D
10	7	918	0.9104	NA	106	Menadione 50uM	74	2	SLA1 D|D|D
12	24	910	0.9063	NA	106	Menadione 50uM	74	2	SLA1 D|D|D
25	16	944	0.8946	NA	106	Menadione 50uM	74	2	SLA1 D|D|D
33	27	836	0.9191	NA	106	Menadione 50uM	74	2	SLA1 D|D|D
5	11	947	0.8847	NA	106	Menadione 50uM	74	2	SLA1 D|D|D
7	19	926	0.8702	NA	106	Menadione 50uM	74	2	SLA1 D|D|D
10	7	662	0.8858	NA	107	Menadione 100uM	74	2	SLA1 D|D|D
12	24	816	0.8699	NA	107	Menadione 100uM	74	2	SLA1 D|D|D
25	16	769	0.9021	NA	107	Menadione 100uM	74	2	SLA1 D|D|D
33	27	672	0.8735	NA	107	Menadione 100uM	74	2	SLA1 D|D|D
5	11	708	0.8695	NA	107	Menadione 100uM	74	2	SLA1 D|D|D
7	19	668	0.9346	S	107	Menadione 100uM	74	2	SLA1 D|D|D
10	7	438	0.874	NA	108	Menadione 200uM	74	2	SLA1 D|D|D
12	24	469	0.8433	NA	108	Menadione 200uM	74	2	SLA1 D|D|D
25	16	518	0.8371	NA	108	Menadione 200uM	74	2	SLA1 D|D|D
33	27	379	0.828	NA	108	Menadione 200uM	74	2	SLA1 D|D|D
5	11	462	0.872	NA	108	Menadione 200uM	74	2	SLA1 D|D|D
7	19	494	0.859	NA	108	Menadione 200uM	74	2	SLA1 D|D|D
10	7	400	0.994	NA	109	Nitroquinoline 10uM	74	2	SLA1 D|D|D
12	24	502	0.9531	NA	109	Nitroquinoline 10uM	74	2	SLA1 D|D|D
25	16	470	0.9722	NA	109	Nitroquinoline 10uM	74	2	SLA1 D|D|D
33	27	283	0.9096	NA	109	Nitroquinoline 10uM	74	2	SLA1 D|D|D
5	11	460	0.96	NA	109	Nitroquinoline 10uM	74	2	SLA1 D|D|D
7	19	520	0.9483	NA	109	Nitroquinoline 10uM	74	2	SLA1 D|D|D
10	7	27	0.1613	C	110	Nitroquinoline 50uM	74	2	SLA1 D|D|D
12	24	65	1.0314	NA	110	Nitroquinoline 50uM	74	2	SLA1 D|D|D
25	16	7	2.1381	NA	110	Nitroquinoline 50uM	74	2	SLA1 D|D|D
33	27	19	0.7452	NA	110	Nitroquinoline 50uM	74	2	SLA1 D|D|D
5	11	2	25.1327	NA	110	Nitroquinoline 50uM	74	2	SLA1 D|D|D
7	19	100	1.116	NA	110	Nitroquinoline 50uM	74	2	SLA1 D|D|D
10	7	0	NA	NA	111	Nitroquinoline 200uM	74	2	SLA1 D|D|D
12	24	68	0.8909	NA	111	Nitroquinoline 200uM	74	2	SLA1 D|D|D
25	16	0	NA	NA	111	Nitroquinoline 200uM	74	2	SLA1 D|D|D
33	27	0	NA	NA	111	Nitroquinoline 200uM	74	2	SLA1 D|D|D
5	11	8	0.3288	C	111	Nitroquinoline 200uM	74	2	SLA1 D|D|D
7	19	0	NA	NA	111	Nitroquinoline 200uM	74	2	SLA1 D|D|D
10	7	871	0.9089	NA	112	SDS 0.01%	74	2	SLA1 D|D|D
12	24	1043	0.9194	NA	112	SDS 0.01%	74	2	SLA1 D|D|D
25	16	956	0.9286	NA	112	SDS 0.01%	74	2	SLA1 D|D|D
33	27	875	0.913	NA	112	SDS 0.01%	74	2	SLA1 D|D|D
5	11	1069	0.9423	NA	112	SDS 0.01%	74	2	SLA1 D|D|D
7	19	961	0.9107	NA	112	SDS 0.01%	74	2	SLA1 D|D|D
10	7	625	0.9554	NA	113	SDS 0.02%	74	2	SLA1 D|D|D
12	24	752	0.928	NA	113	SDS 0.02%	74	2	SLA1 D|D|D
25	16	773	0.9068	NA	113	SDS 0.02%	74	2	SLA1 D|D|D
33	27	580	0.9199	NA	113	SDS 0.02%	74	2	SLA1 D|D|D
5	11	719	0.9127	NA	113	SDS 0.02%	74	2	SLA1 D|D|D
7	19	695	0.9299	NA	113	SDS 0.02%	74	2	SLA1 D|D|D
10	7	230	0.9398	NA	114	SDS 0.05%	74	2	SLA1 D|D|D
12	24	448	0.8056	NA	114	SDS 0.05%	74	2	SLA1 D|D|D
25	16	330	1.0035	NA	114	SDS 0.05%	74	2	SLA1 D|D|D
33	27	348	0.9313	NA	114	SDS 0.05%	74	2	SLA1 D|D|D
5	11	547	0.9511	NA	114	SDS 0.05%	74	2	SLA1 D|D|D
7	19	456	0.9516	NA	114	SDS 0.05%	74	2	SLA1 D|D|D
16	3	1449	0.9014	NA	1	SC pH6	74	1	SLA1 D|D|SH3-1
23	19	1245	0.9109	NA	1	SC pH6	74	1	SLA1 D|D|SH3-1
26	28	1277	0.8735	NA	1	SC pH6	74	1	SLA1 D|D|SH3-1
38	9	1267	0.927	NA	1	SC pH6	74	1	SLA1 D|D|SH3-1
39	13	1243	0.9379	NA	1	SC pH6	74	1	SLA1 D|D|SH3-1
46	24	1799	0.9014	NA	1	SC pH6	74	1	SLA1 D|D|SH3-1
16	3	1008	0.8799	NA	2	Cycloheximide 0.05 uM	74	1	SLA1 D|D|SH3-1
23	19	994	0.8476	NA	2	Cycloheximide 0.05 uM	74	1	SLA1 D|D|SH3-1
26	28	1023	0.9461	NA	2	Cycloheximide 0.05 uM	74	1	SLA1 D|D|SH3-1
38	9	858	0.9009	NA	2	Cycloheximide 0.05 uM	74	1	SLA1 D|D|SH3-1
39	13	973	0.9276	NA	2	Cycloheximide 0.05 uM	74	1	SLA1 D|D|SH3-1
46	24	1144	0.894	NA	2	Cycloheximide 0.05 uM	74	1	SLA1 D|D|SH3-1
16	3	510	0.9117	NA	3	Cycloheximide 0.2 uM	74	1	SLA1 D|D|SH3-1
23	19	528	0.8883	NA	3	Cycloheximide 0.2 uM	74	1	SLA1 D|D|SH3-1
26	28	541	0.9728	NA	3	Cycloheximide 0.2 uM	74	1	SLA1 D|D|SH3-1
38	9	520	0.9675	NA	3	Cycloheximide 0.2 uM	74	1	SLA1 D|D|SH3-1
39	13	537	0.9656	NA	3	Cycloheximide 0.2 uM	74	1	SLA1 D|D|SH3-1
46	24	711	0.9399	NA	3	Cycloheximide 0.2 uM	74	1	SLA1 D|D|SH3-1
16	3	208	0.9437	NA	4	Cycloheximide 0.5 uM	74	1	SLA1 D|D|SH3-1
23	19	311	0.8766	NA	4	Cycloheximide 0.5 uM	74	1	SLA1 D|D|SH3-1
26	28	284	0.8636	NA	4	Cycloheximide 0.5 uM	74	1	SLA1 D|D|SH3-1
38	9	270	0.952	NA	4	Cycloheximide 0.5 uM	74	1	SLA1 D|D|SH3-1
39	13	302	0.7906	NA	4	Cycloheximide 0.5 uM	74	1	SLA1 D|D|SH3-1
46	24	358	0.7668	NA	4	Cycloheximide 0.5 uM	74	1	SLA1 D|D|SH3-1
16	3	1479	0.8947	NA	5	Caffein 2mM	74	1	SLA1 D|D|SH3-1
23	19	1471	0.8899	NA	5	Caffein 2mM	74	1	SLA1 D|D|SH3-1
26	28	1311	0.9423	NA	5	Caffein 2mM	74	1	SLA1 D|D|SH3-1
38	9	1249	0.868	NA	5	Caffein 2mM	74	1	SLA1 D|D|SH3-1
39	13	1306	0.9237	NA	5	Caffein 2mM	74	1	SLA1 D|D|SH3-1
46	24	1727	0.8876	NA	5	Caffein 2mM	74	1	SLA1 D|D|SH3-1
16	3	151	0.9783	NA	6	Caffein 10mM	74	1	SLA1 D|D|SH3-1
23	19	255	0.9065	NA	6	Caffein 10mM	74	1	SLA1 D|D|SH3-1
26	28	225	0.9391	NA	6	Caffein 10mM	74	1	SLA1 D|D|SH3-1
38	9	247	0.8883	NA	6	Caffein 10mM	74	1	SLA1 D|D|SH3-1
39	13	264	0.7686	NA	6	Caffein 10mM	74	1	SLA1 D|D|SH3-1
46	24	279	0.8641	NA	6	Caffein 10mM	74	1	SLA1 D|D|SH3-1
16	3	75	0.7354	NA	7	Caffein 30mM	74	1	SLA1 D|D|SH3-1
23	19	166	0.825	NA	7	Caffein 30mM	74	1	SLA1 D|D|SH3-1
26	28	131	0.7494	NA	7	Caffein 30mM	74	1	SLA1 D|D|SH3-1
38	9	112	0.8056	NA	7	Caffein 30mM	74	1	SLA1 D|D|SH3-1
39	13	135	0.9085	NA	7	Caffein 30mM	74	1	SLA1 D|D|SH3-1
46	24	157	0.9075	NA	7	Caffein 30mM	74	1	SLA1 D|D|SH3-1
16	3	1311	0.9388	NA	8	Hydroxyurea 25mM	74	1	SLA1 D|D|SH3-1
23	19	1285	0.9042	NA	8	Hydroxyurea 25mM	74	1	SLA1 D|D|SH3-1
26	28	1282	0.91	NA	8	Hydroxyurea 25mM	74	1	SLA1 D|D|SH3-1
38	9	1365	0.921	NA	8	Hydroxyurea 25mM	74	1	SLA1 D|D|SH3-1
39	13	1206	0.9017	NA	8	Hydroxyurea 25mM	74	1	SLA1 D|D|SH3-1
46	24	1482	0.9113	NA	8	Hydroxyurea 25mM	74	1	SLA1 D|D|SH3-1
16	3	1242	0.8973	NA	9	MMS 0.004%	74	1	SLA1 D|D|SH3-1
23	19	1495	0.9301	NA	9	MMS 0.004%	74	1	SLA1 D|D|SH3-1
26	28	1608	0.8799	NA	9	MMS 0.004%	74	1	SLA1 D|D|SH3-1
38	9	1525	0.8637	NA	9	MMS 0.004%	74	1	SLA1 D|D|SH3-1
39	13	1524	0.922	NA	9	MMS 0.004%	74	1	SLA1 D|D|SH3-1
46	24	1714	0.8473	NA	9	MMS 0.004%	74	1	SLA1 D|D|SH3-1
16	3	1168	0.8927	NA	10	MMS 0.02%	74	1	SLA1 D|D|SH3-1
23	19	1255	0.883	NA	10	MMS 0.02%	74	1	SLA1 D|D|SH3-1
26	28	1071	0.9441	NA	10	MMS 0.02%	74	1	SLA1 D|D|SH3-1
38	9	1164	0.9353	NA	10	MMS 0.02%	74	1	SLA1 D|D|SH3-1
39	13	1090	0.9294	NA	10	MMS 0.02%	74	1	SLA1 D|D|SH3-1
46	24	1508	0.9049	NA	10	MMS 0.02%	74	1	SLA1 D|D|SH3-1
16	3	461	0.8577	NA	11	MMS 0.04%	74	1	SLA1 D|D|SH3-1
23	19	583	0.8751	NA	11	MMS 0.04%	74	1	SLA1 D|D|SH3-1
26	28	396	0.984	NA	11	MMS 0.04%	74	1	SLA1 D|D|SH3-1
38	9	628	0.8915	NA	11	MMS 0.04%	74	1	SLA1 D|D|SH3-1
39	13	481	0.9078	NA	11	MMS 0.04%	74	1	SLA1 D|D|SH3-1
46	24	983	0.8787	NA	11	MMS 0.04%	74	1	SLA1 D|D|SH3-1
16	3	212	0.9408	NA	12	Rapamycin 10nM	74	1	SLA1 D|D|SH3-1
23	19	421	0.9057	NA	12	Rapamycin 10nM	74	1	SLA1 D|D|SH3-1
26	28	395	0.9286	NA	12	Rapamycin 10nM	74	1	SLA1 D|D|SH3-1
38	9	321	0.8246	NA	12	Rapamycin 10nM	74	1	SLA1 D|D|SH3-1
39	13	355	0.9339	NA	12	Rapamycin 10nM	74	1	SLA1 D|D|SH3-1
46	24	400	0.9341	NA	12	Rapamycin 10nM	74	1	SLA1 D|D|SH3-1
16	3	162	0.9852	NA	13	Rapamycin 50nM	74	1	SLA1 D|D|SH3-1
23	19	323	0.9104	NA	13	Rapamycin 50nM	74	1	SLA1 D|D|SH3-1
26	28	289	0.9048	NA	13	Rapamycin 50nM	74	1	SLA1 D|D|SH3-1
38	9	264	0.9766	NA	13	Rapamycin 50nM	74	1	SLA1 D|D|SH3-1
39	13	320	0.9911	NA	13	Rapamycin 50nM	74	1	SLA1 D|D|SH3-1
46	24	287	0.9924	NA	13	Rapamycin 50nM	74	1	SLA1 D|D|SH3-1
16	3	166	0.9595	NA	14	Rapamycin 150nM	74	1	SLA1 D|D|SH3-1
23	19	288	0.892	NA	14	Rapamycin 150nM	74	1	SLA1 D|D|SH3-1
26	28	220	0.8548	NA	14	Rapamycin 150nM	74	1	SLA1 D|D|SH3-1
38	9	202	0.9373	NA	14	Rapamycin 150nM	74	1	SLA1 D|D|SH3-1
39	13	234	0.9681	NA	14	Rapamycin 150nM	74	1	SLA1 D|D|SH3-1
46	24	255	0.9824	NA	14	Rapamycin 150nM	74	1	SLA1 D|D|SH3-1
16	3	983	0.9	NA	15	NaCl 0.25M	74	1	SLA1 D|D|SH3-1
23	19	1181	0.9144	NA	15	NaCl 0.25M	74	1	SLA1 D|D|SH3-1
26	28	1055	0.9262	NA	15	NaCl 0.25M	74	1	SLA1 D|D|SH3-1
38	9	1017	0.9001	NA	15	NaCl 0.25M	74	1	SLA1 D|D|SH3-1
39	13	1113	0.94	NA	15	NaCl 0.25M	74	1	SLA1 D|D|SH3-1
46	24	1284	0.9429	NA	15	NaCl 0.25M	74	1	SLA1 D|D|SH3-1
16	3	132	0.8329	NA	16	NaCl 1M	74	1	SLA1 D|D|SH3-1
23	19	106	0.0835	C	16	NaCl 1M	74	1	SLA1 D|D|SH3-1
26	28	390	0.593	C	16	NaCl 1M	74	1	SLA1 D|D|SH3-1
38	9	263	0.9927	NA	16	NaCl 1M	74	1	SLA1 D|D|SH3-1
39	13	344	0.9767	NA	16	NaCl 1M	74	1	SLA1 D|D|SH3-1
46	24	486	0.8811	NA	16	NaCl 1M	74	1	SLA1 D|D|SH3-1
16	3	50	0.7398	NA	17	NaCl 2.5M	74	1	SLA1 D|D|SH3-1
23	19	96	0.8336	NA	17	NaCl 2.5M	74	1	SLA1 D|D|SH3-1
26	28	61	0.5317	C	17	NaCl 2.5M	74	1	SLA1 D|D|SH3-1
38	9	60	0.2298	C	17	NaCl 2.5M	74	1	SLA1 D|D|SH3-1
39	13	91	0.722	NA	17	NaCl 2.5M	74	1	SLA1 D|D|SH3-1
46	24	146	0.7553	NA	17	NaCl 2.5M	74	1	SLA1 D|D|SH3-1
16	3	1556	0.8744	NA	18	Hygromycin 19uM	74	1	SLA1 D|D|SH3-1
23	19	1589	0.9143	NA	18	Hygromycin 19uM	74	1	SLA1 D|D|SH3-1
26	28	1471	0.8899	NA	18	Hygromycin 19uM	74	1	SLA1 D|D|SH3-1
38	9	1362	0.7863	NA	18	Hygromycin 19uM	74	1	SLA1 D|D|SH3-1
39	13	1600	0.8795	NA	18	Hygromycin 19uM	74	1	SLA1 D|D|SH3-1
46	24	1825	0.8379	NA	18	Hygromycin 19uM	74	1	SLA1 D|D|SH3-1
16	3	1310	0.8808	NA	19	Hygromycin 95uM	74	1	SLA1 D|D|SH3-1
23	19	1456	0.9351	NA	19	Hygromycin 95uM	74	1	SLA1 D|D|SH3-1
26	28	1270	0.8982	NA	19	Hygromycin 95uM	74	1	SLA1 D|D|SH3-1
38	9	1207	0.8944	NA	19	Hygromycin 95uM	74	1	SLA1 D|D|SH3-1
39	13	1378	0.8881	NA	19	Hygromycin 95uM	74	1	SLA1 D|D|SH3-1
46	24	1623	0.8979	NA	19	Hygromycin 95uM	74	1	SLA1 D|D|SH3-1
16	3	1043	0.869	NA	20	Hygromycin 190uM	74	1	SLA1 D|D|SH3-1
23	19	1184	0.8947	NA	20	Hygromycin 190uM	74	1	SLA1 D|D|SH3-1
26	28	999	0.9332	NA	20	Hygromycin 190uM	74	1	SLA1 D|D|SH3-1
38	9	1099	0.9371	NA	20	Hygromycin 190uM	74	1	SLA1 D|D|SH3-1
39	13	1106	0.8839	NA	20	Hygromycin 190uM	74	1	SLA1 D|D|SH3-1
46	24	1371	0.8672	NA	20	Hygromycin 190uM	74	1	SLA1 D|D|SH3-1
16	3	838	0.9031	NA	21	Galactose 2%	74	1	SLA1 D|D|SH3-1
23	19	1029	0.8705	NA	21	Galactose 2%	74	1	SLA1 D|D|SH3-1
26	28	1038	0.9061	NA	21	Galactose 2%	74	1	SLA1 D|D|SH3-1
38	9	1001	0.8984	NA	21	Galactose 2%	74	1	SLA1 D|D|SH3-1
39	13	1062	0.9493	NA	21	Galactose 2%	74	1	SLA1 D|D|SH3-1
46	24	1024	0.9244	NA	21	Galactose 2%	74	1	SLA1 D|D|SH3-1
16	3	1668	0.9373	NA	22	Raffinose 2%	74	1	SLA1 D|D|SH3-1
23	19	1733	0.9002	NA	22	Raffinose 2%	74	1	SLA1 D|D|SH3-1
26	28	1680	0.8927	NA	22	Raffinose 2%	74	1	SLA1 D|D|SH3-1
38	9	1661	0.8894	NA	22	Raffinose 2%	74	1	SLA1 D|D|SH3-1
39	13	1625	0.8961	NA	22	Raffinose 2%	74	1	SLA1 D|D|SH3-1
46	24	1915	0.9261	NA	22	Raffinose 2%	74	1	SLA1 D|D|SH3-1
16	3	717	0.8507	NA	23	Glycerol 2%	74	1	SLA1 D|D|SH3-1
23	19	864	0.848	NA	23	Glycerol 2%	74	1	SLA1 D|D|SH3-1
26	28	778	0.9127	NA	23	Glycerol 2%	74	1	SLA1 D|D|SH3-1
38	9	808	0.914	NA	23	Glycerol 2%	74	1	SLA1 D|D|SH3-1
39	13	758	0.9246	NA	23	Glycerol 2%	74	1	SLA1 D|D|SH3-1
46	24	822	0.9385	NA	23	Glycerol 2%	74	1	SLA1 D|D|SH3-1
16	3	340	0.7692	NA	24	CuSO4 1mM	74	1	SLA1 D|D|SH3-1
23	19	456	0.8007	NA	24	CuSO4 1mM	74	1	SLA1 D|D|SH3-1
26	28	349	0.56	C	24	CuSO4 1mM	74	1	SLA1 D|D|SH3-1
38	9	518	0.6009	NA	24	CuSO4 1mM	74	1	SLA1 D|D|SH3-1
39	13	429	0.7417	NA	24	CuSO4 1mM	74	1	SLA1 D|D|SH3-1
46	24	485	0.6536	NA	24	CuSO4 1mM	74	1	SLA1 D|D|SH3-1
16	3	0	NA	NA	25	CuSO4 5mM	74	1	SLA1 D|D|SH3-1
23	19	4	5.5851	NA	25	CuSO4 5mM	74	1	SLA1 D|D|SH3-1
26	28	0	NA	NA	25	CuSO4 5mM	74	1	SLA1 D|D|SH3-1
38	9	9	0.2856	C	25	CuSO4 5mM	74	1	SLA1 D|D|SH3-1
39	13	0	NA	NA	25	CuSO4 5mM	74	1	SLA1 D|D|SH3-1
46	24	0	NA	NA	25	CuSO4 5mM	74	1	SLA1 D|D|SH3-1
16	3	0	NA	NA	26	CuSO4 10mM	74	1	SLA1 D|D|SH3-1
23	19	0	NA	NA	26	CuSO4 10mM	74	1	SLA1 D|D|SH3-1
26	28	0	NA	NA	26	CuSO4 10mM	74	1	SLA1 D|D|SH3-1
38	9	0	NA	NA	26	CuSO4 10mM	74	1	SLA1 D|D|SH3-1
39	13	0	NA	NA	26	CuSO4 10mM	74	1	SLA1 D|D|SH3-1
46	24	0	NA	NA	26	CuSO4 10mM	74	1	SLA1 D|D|SH3-1
16	3	1233	0.8908	NA	27	Nystatin 0.01uM	74	1	SLA1 D|D|SH3-1
23	19	1257	0.9002	NA	27	Nystatin 0.01uM	74	1	SLA1 D|D|SH3-1
26	28	1057	0.919	NA	27	Nystatin 0.01uM	74	1	SLA1 D|D|SH3-1
38	9	1379	0.855	NA	27	Nystatin 0.01uM	74	1	SLA1 D|D|SH3-1
39	13	1123	0.8629	NA	27	Nystatin 0.01uM	74	1	SLA1 D|D|SH3-1
46	24	1031	0.859	NA	27	Nystatin 0.01uM	74	1	SLA1 D|D|SH3-1
16	3	476	0.9641	NA	28	Nystatin 0.1uM	74	1	SLA1 D|D|SH3-1
23	19	815	0.892	NA	28	Nystatin 0.1uM	74	1	SLA1 D|D|SH3-1
26	28	760	0.9647	NA	28	Nystatin 0.1uM	74	1	SLA1 D|D|SH3-1
38	9	684	0.9425	NA	28	Nystatin 0.1uM	74	1	SLA1 D|D|SH3-1
39	13	771	0.9148	NA	28	Nystatin 0.1uM	74	1	SLA1 D|D|SH3-1
46	24	667	0.9079	NA	28	Nystatin 0.1uM	74	1	SLA1 D|D|SH3-1
16	3	63	0.7549	NA	29	Nystatin 1uM	74	1	SLA1 D|D|SH3-1
23	19	91	0.9351	NA	29	Nystatin 1uM	74	1	SLA1 D|D|SH3-1
26	28	91	0.8477	NA	29	Nystatin 1uM	74	1	SLA1 D|D|SH3-1
38	9	93	0.8828	NA	29	Nystatin 1uM	74	1	SLA1 D|D|SH3-1
39	13	90	0.9378	NA	29	Nystatin 1uM	74	1	SLA1 D|D|SH3-1
46	24	108	0.9096	NA	29	Nystatin 1uM	74	1	SLA1 D|D|SH3-1
16	3	981	0.8446	NA	30	Bathophenanthroline 0.1uM	74	1	SLA1 D|D|SH3-1
23	19	1121	0.9377	NA	30	Bathophenanthroline 0.1uM	74	1	SLA1 D|D|SH3-1
26	28	1083	0.8868	NA	30	Bathophenanthroline 0.1uM	74	1	SLA1 D|D|SH3-1
38	9	991	0.9391	NA	30	Bathophenanthroline 0.1uM	74	1	SLA1 D|D|SH3-1
39	13	1147	0.8847	NA	30	Bathophenanthroline 0.1uM	74	1	SLA1 D|D|SH3-1
46	24	1344	0.8915	NA	30	Bathophenanthroline 0.1uM	74	1	SLA1 D|D|SH3-1
16	3	1122	0.8932	NA	31	Bathophenanthroline 1uM	74	1	SLA1 D|D|SH3-1
23	19	1148	0.8937	NA	31	Bathophenanthroline 1uM	74	1	SLA1 D|D|SH3-1
26	28	1048	0.8468	NA	31	Bathophenanthroline 1uM	74	1	SLA1 D|D|SH3-1
38	9	1032	0.9097	NA	31	Bathophenanthroline 1uM	74	1	SLA1 D|D|SH3-1
39	13	1182	0.9358	NA	31	Bathophenanthroline 1uM	74	1	SLA1 D|D|SH3-1
46	24	1307	0.9083	NA	31	Bathophenanthroline 1uM	74	1	SLA1 D|D|SH3-1
16	3	1045	0.9341	NA	32	Bathophenanthroline 10uM	74	1	SLA1 D|D|SH3-1
23	19	1113	0.9273	NA	32	Bathophenanthroline 10uM	74	1	SLA1 D|D|SH3-1
26	28	1082	0.8811	NA	32	Bathophenanthroline 10uM	74	1	SLA1 D|D|SH3-1
38	9	1113	0.9063	NA	32	Bathophenanthroline 10uM	74	1	SLA1 D|D|SH3-1
39	13	1178	0.8969	NA	32	Bathophenanthroline 10uM	74	1	SLA1 D|D|SH3-1
46	24	1443	0.9313	NA	32	Bathophenanthroline 10uM	74	1	SLA1 D|D|SH3-1
16	3	1109	0.9066	NA	33	Ethanol 2%	74	1	SLA1 D|D|SH3-1
23	19	1165	0.9398	NA	33	Ethanol 2%	74	1	SLA1 D|D|SH3-1
26	28	1195	0.9217	NA	33	Ethanol 2%	74	1	SLA1 D|D|SH3-1
38	9	1024	0.9153	NA	33	Ethanol 2%	74	1	SLA1 D|D|SH3-1
39	13	1052	0.8935	NA	33	Ethanol 2%	74	1	SLA1 D|D|SH3-1
46	24	1532	0.9119	NA	33	Ethanol 2%	74	1	SLA1 D|D|SH3-1
16	3	529	0.9198	NA	34	Ethanol 6%	74	1	SLA1 D|D|SH3-1
23	19	451	0.9556	NA	34	Ethanol 6%	74	1	SLA1 D|D|SH3-1
26	28	573	0.9458	NA	34	Ethanol 6%	74	1	SLA1 D|D|SH3-1
38	9	470	0.9186	NA	34	Ethanol 6%	74	1	SLA1 D|D|SH3-1
39	13	427	0.9047	NA	34	Ethanol 6%	74	1	SLA1 D|D|SH3-1
46	24	820	0.9468	NA	34	Ethanol 6%	74	1	SLA1 D|D|SH3-1
16	3	416	0.9412	NA	35	Ethanol 8%	74	1	SLA1 D|D|SH3-1
23	19	284	0.9302	NA	35	Ethanol 8%	74	1	SLA1 D|D|SH3-1
26	28	468	0.9681	NA	35	Ethanol 8%	74	1	SLA1 D|D|SH3-1
38	9	361	0.9592	NA	35	Ethanol 8%	74	1	SLA1 D|D|SH3-1
39	13	445	0.9429	NA	35	Ethanol 8%	74	1	SLA1 D|D|SH3-1
46	24	40	0.1276	C	35	Ethanol 8%	74	1	SLA1 D|D|SH3-1
16	3	1313	0.8891	NA	36	CaCl2 100mM	74	1	SLA1 D|D|SH3-1
23	19	1476	0.9033	NA	36	CaCl2 100mM	74	1	SLA1 D|D|SH3-1
26	28	1243	0.9379	NA	36	CaCl2 100mM	74	1	SLA1 D|D|SH3-1
38	9	1252	0.9079	NA	36	CaCl2 100mM	74	1	SLA1 D|D|SH3-1
39	13	1378	0.9063	NA	36	CaCl2 100mM	74	1	SLA1 D|D|SH3-1
46	24	1860	0.8118	NA	36	CaCl2 100mM	74	1	SLA1 D|D|SH3-1
16	3	931	0.8336	NA	37	CaCl2 250mM	74	1	SLA1 D|D|SH3-1
23	19	1145	0.823	NA	37	CaCl2 250mM	74	1	SLA1 D|D|SH3-1
26	28	1005	0.9294	NA	37	CaCl2 250mM	74	1	SLA1 D|D|SH3-1
38	9	866	0.8625	NA	37	CaCl2 250mM	74	1	SLA1 D|D|SH3-1
39	13	1018	0.8515	NA	37	CaCl2 250mM	74	1	SLA1 D|D|SH3-1
46	24	1388	0.884	NA	37	CaCl2 250mM	74	1	SLA1 D|D|SH3-1
16	3	439	0.8406	NA	38	CaCl2 500mM	74	1	SLA1 D|D|SH3-1
23	19	574	0.7869	NA	38	CaCl2 500mM	74	1	SLA1 D|D|SH3-1
26	28	556	0.9055	NA	38	CaCl2 500mM	74	1	SLA1 D|D|SH3-1
38	9	373	0.8254	NA	38	CaCl2 500mM	74	1	SLA1 D|D|SH3-1
39	13	434	0.8608	NA	38	CaCl2 500mM	74	1	SLA1 D|D|SH3-1
46	24	525	0.855	NA	38	CaCl2 500mM	74	1	SLA1 D|D|SH3-1
16	3	695	0.9346	NA	39	SC pH3	74	1	SLA1 D|D|SH3-1
23	19	859	0.8555	NA	39	SC pH3	74	1	SLA1 D|D|SH3-1
26	28	842	0.8881	NA	39	SC pH3	74	1	SLA1 D|D|SH3-1
38	9	862	0.8806	NA	39	SC pH3	74	1	SLA1 D|D|SH3-1
39	13	799	0.7518	NA	39	SC pH3	74	1	SLA1 D|D|SH3-1
46	24	976	0.9344	NA	39	SC pH3	74	1	SLA1 D|D|SH3-1
16	3	1216	0.893	NA	40	Sorbitol 1mM	74	1	SLA1 D|D|SH3-1
23	19	1635	0.9058	NA	40	Sorbitol 1mM	74	1	SLA1 D|D|SH3-1
26	28	1518	0.8904	NA	40	Sorbitol 1mM	74	1	SLA1 D|D|SH3-1
38	9	1461	0.9089	NA	40	Sorbitol 1mM	74	1	SLA1 D|D|SH3-1
39	13	1292	0.9369	NA	40	Sorbitol 1mM	74	1	SLA1 D|D|SH3-1
46	24	1664	0.9106	NA	40	Sorbitol 1mM	74	1	SLA1 D|D|SH3-1
16	3	1288	0.8874	NA	41	Sorbitol 5mM	74	1	SLA1 D|D|SH3-1
23	19	1522	0.903	NA	41	Sorbitol 5mM	74	1	SLA1 D|D|SH3-1
26	28	1445	0.8544	NA	41	Sorbitol 5mM	74	1	SLA1 D|D|SH3-1
38	9	1387	0.9246	NA	41	Sorbitol 5mM	74	1	SLA1 D|D|SH3-1
39	13	1368	0.8829	NA	41	Sorbitol 5mM	74	1	SLA1 D|D|SH3-1
46	24	1603	0.8772	NA	41	Sorbitol 5mM	74	1	SLA1 D|D|SH3-1
16	3	1393	0.8768	NA	42	Sorbitol 10mM	74	1	SLA1 D|D|SH3-1
23	19	1505	0.9001	NA	42	Sorbitol 10mM	74	1	SLA1 D|D|SH3-1
26	28	1392	0.9091	NA	42	Sorbitol 10mM	74	1	SLA1 D|D|SH3-1
38	9	1295	0.9192	NA	42	Sorbitol 10mM	74	1	SLA1 D|D|SH3-1
39	13	1474	0.8866	NA	42	Sorbitol 10mM	74	1	SLA1 D|D|SH3-1
46	24	1924	0.886	NA	42	Sorbitol 10mM	74	1	SLA1 D|D|SH3-1
16	3	1136	0.8386	NA	43	CdCl2 10uM	74	1	SLA1 D|D|SH3-1
23	19	1395	0.8678	NA	43	CdCl2 10uM	74	1	SLA1 D|D|SH3-1
26	28	1187	0.8956	NA	43	CdCl2 10uM	74	1	SLA1 D|D|SH3-1
38	9	1185	0.8781	NA	43	CdCl2 10uM	74	1	SLA1 D|D|SH3-1
39	13	1264	0.9331	NA	43	CdCl2 10uM	74	1	SLA1 D|D|SH3-1
46	24	1489	0.8238	NA	43	CdCl2 10uM	74	1	SLA1 D|D|SH3-1
16	3	316	0.8907	NA	44	CdCl2 50uM	74	1	SLA1 D|D|SH3-1
23	19	463	0.8513	NA	44	CdCl2 50uM	74	1	SLA1 D|D|SH3-1
26	28	444	0.8164	NA	44	CdCl2 50uM	74	1	SLA1 D|D|SH3-1
38	9	405	0.7386	NA	44	CdCl2 50uM	74	1	SLA1 D|D|SH3-1
39	13	397	0.9639	NA	44	CdCl2 50uM	74	1	SLA1 D|D|SH3-1
46	24	507	0.8244	NA	44	CdCl2 50uM	74	1	SLA1 D|D|SH3-1
16	3	203	0.9953	NA	45	CdCl2 100uM	74	1	SLA1 D|D|SH3-1
23	19	383	0.8944	NA	45	CdCl2 100uM	74	1	SLA1 D|D|SH3-1
26	28	340	0.9034	NA	45	CdCl2 100uM	74	1	SLA1 D|D|SH3-1
38	9	299	0.7719	NA	45	CdCl2 100uM	74	1	SLA1 D|D|SH3-1
39	13	257	0.8989	NA	45	CdCl2 100uM	74	1	SLA1 D|D|SH3-1
46	24	382	0.8921	NA	45	CdCl2 100uM	74	1	SLA1 D|D|SH3-1
16	3	1214	0.8511	NA	46	DMSO 2%	74	1	SLA1 D|D|SH3-1
23	19	1385	0.8864	NA	46	DMSO 2%	74	1	SLA1 D|D|SH3-1
26	28	1133	0.9314	NA	46	DMSO 2%	74	1	SLA1 D|D|SH3-1
38	9	1003	0.9409	NA	46	DMSO 2%	74	1	SLA1 D|D|SH3-1
39	13	1213	0.8535	NA	46	DMSO 2%	74	1	SLA1 D|D|SH3-1
46	24	1493	0.9106	NA	46	DMSO 2%	74	1	SLA1 D|D|SH3-1
16	3	153	0.976	NA	47	DMSO 6%	74	1	SLA1 D|D|SH3-1
23	19	207	0.9103	NA	47	DMSO 6%	74	1	SLA1 D|D|SH3-1
26	28	186	0.9334	NA	47	DMSO 6%	74	1	SLA1 D|D|SH3-1
38	9	170	0.8614	NA	47	DMSO 6%	74	1	SLA1 D|D|SH3-1
39	13	166	0.7702	NA	47	DMSO 6%	74	1	SLA1 D|D|SH3-1
46	24	165	0.9302	NA	47	DMSO 6%	74	1	SLA1 D|D|SH3-1
16	3	6	3.8695	NA	48	DMSO 8%	74	1	SLA1 D|D|SH3-1
23	19	96	0.1558	C	48	DMSO 8%	74	1	SLA1 D|D|SH3-1
26	28	88	0.4099	C	48	DMSO 8%	74	1	SLA1 D|D|SH3-1
38	9	149	0.5111	C	48	DMSO 8%	74	1	SLA1 D|D|SH3-1
39	13	170	0.4757	C	48	DMSO 8%	74	1	SLA1 D|D|SH3-1
46	24	96	0.7397	NA	48	DMSO 8%	74	1	SLA1 D|D|SH3-1
16	3	1251	0.8802	NA	49	Menadione 50uM	74	1	SLA1 D|D|SH3-1
23	19	1222	0.8829	NA	49	Menadione 50uM	74	1	SLA1 D|D|SH3-1
26	28	1211	0.894	NA	49	Menadione 50uM	74	1	SLA1 D|D|SH3-1
38	9	1219	0.8653	NA	49	Menadione 50uM	74	1	SLA1 D|D|SH3-1
39	13	1264	0.8785	NA	49	Menadione 50uM	74	1	SLA1 D|D|SH3-1
46	24	1485	0.8839	NA	49	Menadione 50uM	74	1	SLA1 D|D|SH3-1
16	3	989	0.8804	NA	50	Menadione 100uM	74	1	SLA1 D|D|SH3-1
23	19	1090	0.9294	NA	50	Menadione 100uM	74	1	SLA1 D|D|SH3-1
26	28	955	0.9471	NA	50	Menadione 100uM	74	1	SLA1 D|D|SH3-1
38	9	1055	0.8591	NA	50	Menadione 100uM	74	1	SLA1 D|D|SH3-1
39	13	934	0.95	NA	50	Menadione 100uM	74	1	SLA1 D|D|SH3-1
46	24	1162	0.8801	NA	50	Menadione 100uM	74	1	SLA1 D|D|SH3-1
16	3	616	0.8549	NA	51	Menadione 200uM	74	1	SLA1 D|D|SH3-1
23	19	775	0.8001	NA	51	Menadione 200uM	74	1	SLA1 D|D|SH3-1
26	28	654	0.8165	NA	51	Menadione 200uM	74	1	SLA1 D|D|SH3-1
38	9	814	0.7887	NA	51	Menadione 200uM	74	1	SLA1 D|D|SH3-1
39	13	715	0.7623	NA	51	Menadione 200uM	74	1	SLA1 D|D|SH3-1
46	24	603	0.8351	NA	51	Menadione 200uM	74	1	SLA1 D|D|SH3-1
16	3	800	0.8933	NA	52	Nitroquinoline 10uM	74	1	SLA1 D|D|SH3-1
23	19	845	0.9248	NA	52	Nitroquinoline 10uM	74	1	SLA1 D|D|SH3-1
26	28	772	0.8677	NA	52	Nitroquinoline 10uM	74	1	SLA1 D|D|SH3-1
38	9	993	0.9183	NA	52	Nitroquinoline 10uM	74	1	SLA1 D|D|SH3-1
39	13	786	0.97	NA	52	Nitroquinoline 10uM	74	1	SLA1 D|D|SH3-1
46	24	685	0.9654	NA	52	Nitroquinoline 10uM	74	1	SLA1 D|D|SH3-1
16	3	197	0.9658	NA	53	Nitroquinoline 50uM	74	1	SLA1 D|D|SH3-1
23	19	317	0.9893	NA	53	Nitroquinoline 50uM	74	1	SLA1 D|D|SH3-1
26	28	395	0.9436	NA	53	Nitroquinoline 50uM	74	1	SLA1 D|D|SH3-1
38	9	610	0.9549	NA	53	Nitroquinoline 50uM	74	1	SLA1 D|D|SH3-1
39	13	101	0.9165	NA	53	Nitroquinoline 50uM	74	1	SLA1 D|D|SH3-1
46	24	351	0.9966	NA	53	Nitroquinoline 50uM	74	1	SLA1 D|D|SH3-1
16	3	2	Inf	NA	54	Nitroquinoline 200uM	74	1	SLA1 D|D|SH3-1
23	19	11	0.2882	C	54	Nitroquinoline 200uM	74	1	SLA1 D|D|SH3-1
26	28	0	NA	NA	54	Nitroquinoline 200uM	74	1	SLA1 D|D|SH3-1
38	9	0	NA	NA	54	Nitroquinoline 200uM	74	1	SLA1 D|D|SH3-1
39	13	1	Inf	NA	54	Nitroquinoline 200uM	74	1	SLA1 D|D|SH3-1
46	24	2	25.1327	NA	54	Nitroquinoline 200uM	74	1	SLA1 D|D|SH3-1
16	3	1234	0.8327	NA	55	SDS 0.01%	74	1	SLA1 D|D|SH3-1
23	19	1467	0.9234	NA	55	SDS 0.01%	74	1	SLA1 D|D|SH3-1
26	28	1251	0.8926	NA	55	SDS 0.01%	74	1	SLA1 D|D|SH3-1
38	9	1087	0.9489	NA	55	SDS 0.01%	74	1	SLA1 D|D|SH3-1
39	13	1238	0.8898	NA	55	SDS 0.01%	74	1	SLA1 D|D|SH3-1
46	24	1277	0.9343	NA	55	SDS 0.01%	74	1	SLA1 D|D|SH3-1
16	3	843	0.9126	NA	56	SDS 0.02%	74	1	SLA1 D|D|SH3-1
23	19	1097	0.9053	NA	56	SDS 0.02%	74	1	SLA1 D|D|SH3-1
26	28	1060	0.8832	NA	56	SDS 0.02%	74	1	SLA1 D|D|SH3-1
38	9	863	0.8965	NA	56	SDS 0.02%	74	1	SLA1 D|D|SH3-1
39	13	1104	0.9111	NA	56	SDS 0.02%	74	1	SLA1 D|D|SH3-1
46	24	954	0.9363	NA	56	SDS 0.02%	74	1	SLA1 D|D|SH3-1
16	3	385	0.9198	NA	57	SDS 0.05%	74	1	SLA1 D|D|SH3-1
23	19	819	0.9104	NA	57	SDS 0.05%	74	1	SLA1 D|D|SH3-1
26	28	691	0.9406	NA	57	SDS 0.05%	74	1	SLA1 D|D|SH3-1
38	9	453	0.9454	NA	57	SDS 0.05%	74	1	SLA1 D|D|SH3-1
39	13	692	0.9584	NA	57	SDS 0.05%	74	1	SLA1 D|D|SH3-1
46	24	684	0.9591	NA	57	SDS 0.05%	74	1	SLA1 D|D|SH3-1
16	3	1233	0.8644	NA	58	SC pH6	74	2	SLA1 D|D|SH3-1
23	19	1324	0.8795	NA	58	SC pH6	74	2	SLA1 D|D|SH3-1
26	28	1233	0.9303	NA	58	SC pH6	74	2	SLA1 D|D|SH3-1
38	9	1085	0.8557	NA	58	SC pH6	74	2	SLA1 D|D|SH3-1
39	13	1177	0.937	NA	58	SC pH6	74	2	SLA1 D|D|SH3-1
46	24	1435	0.9294	NA	58	SC pH6	74	2	SLA1 D|D|SH3-1
16	3	614	0.9099	NA	59	Cycloheximide 0.05 uM	74	2	SLA1 D|D|SH3-1
23	19	645	0.9252	NA	59	Cycloheximide 0.05 uM	74	2	SLA1 D|D|SH3-1
26	28	691	0.9026	NA	59	Cycloheximide 0.05 uM	74	2	SLA1 D|D|SH3-1
38	9	581	0.9046	NA	59	Cycloheximide 0.05 uM	74	2	SLA1 D|D|SH3-1
39	13	566	0.9842	NA	59	Cycloheximide 0.05 uM	74	2	SLA1 D|D|SH3-1
46	24	707	0.9346	NA	59	Cycloheximide 0.05 uM	74	2	SLA1 D|D|SH3-1
16	3	196	0.8698	NA	60	Cycloheximide 0.2 uM	74	2	SLA1 D|D|SH3-1
23	19	274	0.9045	NA	60	Cycloheximide 0.2 uM	74	2	SLA1 D|D|SH3-1
26	28	309	1.0009	NA	60	Cycloheximide 0.2 uM	74	2	SLA1 D|D|SH3-1
38	9	226	0.8603	NA	60	Cycloheximide 0.2 uM	74	2	SLA1 D|D|SH3-1
39	13	269	0.888	NA	60	Cycloheximide 0.2 uM	74	2	SLA1 D|D|SH3-1
46	24	337	0.9335	NA	60	Cycloheximide 0.2 uM	74	2	SLA1 D|D|SH3-1
16	3	86	0.8433	NA	61	Cycloheximide 0.5 uM	74	2	SLA1 D|D|SH3-1
23	19	126	0.9433	NA	61	Cycloheximide 0.5 uM	74	2	SLA1 D|D|SH3-1
26	28	121	0.7718	NA	61	Cycloheximide 0.5 uM	74	2	SLA1 D|D|SH3-1
38	9	109	1.0347	NA	61	Cycloheximide 0.5 uM	74	2	SLA1 D|D|SH3-1
39	13	116	1.0203	NA	61	Cycloheximide 0.5 uM	74	2	SLA1 D|D|SH3-1
46	24	179	0.8983	NA	61	Cycloheximide 0.5 uM	74	2	SLA1 D|D|SH3-1
16	3	1130	0.8591	NA	62	Caffein 2mM	74	2	SLA1 D|D|SH3-1
23	19	1212	0.8995	NA	62	Caffein 2mM	74	2	SLA1 D|D|SH3-1
26	28	1101	0.9261	NA	62	Caffein 2mM	74	2	SLA1 D|D|SH3-1
38	9	1117	0.9343	NA	62	Caffein 2mM	74	2	SLA1 D|D|SH3-1
39	13	1067	0.9406	NA	62	Caffein 2mM	74	2	SLA1 D|D|SH3-1
46	24	1450	0.9312	NA	62	Caffein 2mM	74	2	SLA1 D|D|SH3-1
16	3	147	0.7306	NA	63	Caffein 10mM	74	2	SLA1 D|D|SH3-1
23	19	161	0.9792	NA	63	Caffein 10mM	74	2	SLA1 D|D|SH3-1
26	28	102	0.581	C	63	Caffein 10mM	74	2	SLA1 D|D|SH3-1
38	9	72	0.3249	C	63	Caffein 10mM	74	2	SLA1 D|D|SH3-1
39	13	114	0.7611	NA	63	Caffein 10mM	74	2	SLA1 D|D|SH3-1
46	24	155	0.832	NA	63	Caffein 10mM	74	2	SLA1 D|D|SH3-1
16	3	19	0.2196	C	64	Caffein 30mM	74	2	SLA1 D|D|SH3-1
23	19	104	1.0687	NA	64	Caffein 30mM	74	2	SLA1 D|D|SH3-1
26	28	58	0.7319	NA	64	Caffein 30mM	74	2	SLA1 D|D|SH3-1
38	9	20	0.5324	C	64	Caffein 30mM	74	2	SLA1 D|D|SH3-1
39	13	52	0.4781	C	64	Caffein 30mM	74	2	SLA1 D|D|SH3-1
46	24	83	0.9398	NA	64	Caffein 30mM	74	2	SLA1 D|D|SH3-1
16	3	1057	0.8891	NA	65	Hydroxyurea 25mM	74	2	SLA1 D|D|SH3-1
23	19	999	0.9239	NA	65	Hydroxyurea 25mM	74	2	SLA1 D|D|SH3-1
26	28	940	0.9092	NA	65	Hydroxyurea 25mM	74	2	SLA1 D|D|SH3-1
38	9	1137	0.9383	NA	65	Hydroxyurea 25mM	74	2	SLA1 D|D|SH3-1
39	13	958	0.8912	NA	65	Hydroxyurea 25mM	74	2	SLA1 D|D|SH3-1
46	24	1018	0.8563	NA	65	Hydroxyurea 25mM	74	2	SLA1 D|D|SH3-1
16	3	1135	0.8721	NA	66	MMS 0.004%	74	2	SLA1 D|D|SH3-1
23	19	1401	0.8818	NA	66	MMS 0.004%	74	2	SLA1 D|D|SH3-1
26	28	1363	0.9197	NA	66	MMS 0.004%	74	2	SLA1 D|D|SH3-1
38	9	1315	0.8873	NA	66	MMS 0.004%	74	2	SLA1 D|D|SH3-1
39	13	1279	0.8674	NA	66	MMS 0.004%	74	2	SLA1 D|D|SH3-1
46	24	1533	0.9065	NA	66	MMS 0.004%	74	2	SLA1 D|D|SH3-1
16	3	1027	0.8639	NA	67	MMS 0.02%	74	2	SLA1 D|D|SH3-1
23	19	1130	0.8878	NA	67	MMS 0.02%	74	2	SLA1 D|D|SH3-1
26	28	998	0.8884	NA	67	MMS 0.02%	74	2	SLA1 D|D|SH3-1
38	9	1172	0.9158	NA	67	MMS 0.02%	74	2	SLA1 D|D|SH3-1
39	13	1095	0.9337	NA	67	MMS 0.02%	74	2	SLA1 D|D|SH3-1
46	24	1461	0.912	NA	67	MMS 0.02%	74	2	SLA1 D|D|SH3-1
16	3	316	0.9466	NA	68	MMS 0.04%	74	2	SLA1 D|D|SH3-1
23	19	440	0.9323	NA	68	MMS 0.04%	74	2	SLA1 D|D|SH3-1
26	28	291	0.9012	NA	68	MMS 0.04%	74	2	SLA1 D|D|SH3-1
38	9	456	0.8731	NA	68	MMS 0.04%	74	2	SLA1 D|D|SH3-1
39	13	346	0.7849	NA	68	MMS 0.04%	74	2	SLA1 D|D|SH3-1
46	24	444	0.9613	NA	68	MMS 0.04%	74	2	SLA1 D|D|SH3-1
16	3	118	0.7176	NA	69	Rapamycin 10nM	74	2	SLA1 D|D|SH3-1
23	19	236	0.8004	NA	69	Rapamycin 10nM	74	2	SLA1 D|D|SH3-1
26	28	194	1.0066	NA	69	Rapamycin 10nM	74	2	SLA1 D|D|SH3-1
38	9	181	0.9083	NA	69	Rapamycin 10nM	74	2	SLA1 D|D|SH3-1
39	13	197	0.8776	NA	69	Rapamycin 10nM	74	2	SLA1 D|D|SH3-1
46	24	167	0.7926	NA	69	Rapamycin 10nM	74	2	SLA1 D|D|SH3-1
16	3	119	0.823	NA	70	Rapamycin 50nM	74	2	SLA1 D|D|SH3-1
23	19	208	0.9351	NA	70	Rapamycin 50nM	74	2	SLA1 D|D|SH3-1
26	28	170	0.9034	NA	70	Rapamycin 50nM	74	2	SLA1 D|D|SH3-1
38	9	253	0.983	NA	70	Rapamycin 50nM	74	2	SLA1 D|D|SH3-1
39	13	179	0.9107	NA	70	Rapamycin 50nM	74	2	SLA1 D|D|SH3-1
46	24	150	0.8892	NA	70	Rapamycin 50nM	74	2	SLA1 D|D|SH3-1
16	3	96	0.9113	NA	71	Rapamycin 150nM	74	2	SLA1 D|D|SH3-1
23	19	178	0.8932	NA	71	Rapamycin 150nM	74	2	SLA1 D|D|SH3-1
26	28	147	1.0283	NA	71	Rapamycin 150nM	74	2	SLA1 D|D|SH3-1
38	9	199	0.9445	NA	71	Rapamycin 150nM	74	2	SLA1 D|D|SH3-1
39	13	252	0.9322	NA	71	Rapamycin 150nM	74	2	SLA1 D|D|SH3-1
46	24	168	0.8928	NA	71	Rapamycin 150nM	74	2	SLA1 D|D|SH3-1
16	3	768	0.8537	NA	72	NaCl 0.25M	74	2	SLA1 D|D|SH3-1
23	19	932	0.9092	NA	72	NaCl 0.25M	74	2	SLA1 D|D|SH3-1
26	28	878	0.9162	NA	72	NaCl 0.25M	74	2	SLA1 D|D|SH3-1
38	9	930	0.95	NA	72	NaCl 0.25M	74	2	SLA1 D|D|SH3-1
39	13	892	0.9129	NA	72	NaCl 0.25M	74	2	SLA1 D|D|SH3-1
46	24	1086	0.948	NA	72	NaCl 0.25M	74	2	SLA1 D|D|SH3-1
16	3	119	1.0149	NA	73	NaCl 1M	74	2	SLA1 D|D|SH3-1
23	19	189	0.9945	NA	73	NaCl 1M	74	2	SLA1 D|D|SH3-1
26	28	144	0.969	NA	73	NaCl 1M	74	2	SLA1 D|D|SH3-1
38	9	124	0.9283	NA	73	NaCl 1M	74	2	SLA1 D|D|SH3-1
39	13	149	1.0304	NA	73	NaCl 1M	74	2	SLA1 D|D|SH3-1
46	24	142	1.0096	NA	73	NaCl 1M	74	2	SLA1 D|D|SH3-1
16	3	93	0.2608	C	74	NaCl 2.5M	74	2	SLA1 D|D|SH3-1
23	19	22	0.1564	C	74	NaCl 2.5M	74	2	SLA1 D|D|SH3-1
26	28	47	0.9217	NA	74	NaCl 2.5M	74	2	SLA1 D|D|SH3-1
38	9	6	1.2303	NA	74	NaCl 2.5M	74	2	SLA1 D|D|SH3-1
39	13	44	0.5553	C	74	NaCl 2.5M	74	2	SLA1 D|D|SH3-1
46	24	0	NA	NA	74	NaCl 2.5M	74	2	SLA1 D|D|SH3-1
16	3	1278	0.8805	NA	75	Hygromycin 19uM	74	2	SLA1 D|D|SH3-1
23	19	1310	0.8343	NA	75	Hygromycin 19uM	74	2	SLA1 D|D|SH3-1
26	28	1249	0.9057	NA	75	Hygromycin 19uM	74	2	SLA1 D|D|SH3-1
38	9	1192	0.9028	NA	75	Hygromycin 19uM	74	2	SLA1 D|D|SH3-1
39	13	1268	0.9277	NA	75	Hygromycin 19uM	74	2	SLA1 D|D|SH3-1
46	24	1522	0.9177	NA	75	Hygromycin 19uM	74	2	SLA1 D|D|SH3-1
16	3	1015	0.8655	NA	76	Hygromycin 95uM	74	2	SLA1 D|D|SH3-1
23	19	1175	0.8819	NA	76	Hygromycin 95uM	74	2	SLA1 D|D|SH3-1
26	28	1021	0.9126	NA	76	Hygromycin 95uM	74	2	SLA1 D|D|SH3-1
38	9	947	0.8974	NA	76	Hygromycin 95uM	74	2	SLA1 D|D|SH3-1
39	13	1028	0.8565	NA	76	Hygromycin 95uM	74	2	SLA1 D|D|SH3-1
46	24	1284	0.8969	NA	76	Hygromycin 95uM	74	2	SLA1 D|D|SH3-1
16	3	781	0.9119	NA	77	Hygromycin 190uM	74	2	SLA1 D|D|SH3-1
23	19	1002	0.936	NA	77	Hygromycin 190uM	74	2	SLA1 D|D|SH3-1
26	28	880	0.9424	NA	77	Hygromycin 190uM	74	2	SLA1 D|D|SH3-1
38	9	761	0.8844	NA	77	Hygromycin 190uM	74	2	SLA1 D|D|SH3-1
39	13	849	0.925	NA	77	Hygromycin 190uM	74	2	SLA1 D|D|SH3-1
46	24	1054	0.8952	NA	77	Hygromycin 190uM	74	2	SLA1 D|D|SH3-1
16	3	584	0.9437	NA	78	Galactose 2%	74	2	SLA1 D|D|SH3-1
23	19	840	0.8765	NA	78	Galactose 2%	74	2	SLA1 D|D|SH3-1
26	28	804	0.954	NA	78	Galactose 2%	74	2	SLA1 D|D|SH3-1
38	9	717	0.9101	NA	78	Galactose 2%	74	2	SLA1 D|D|SH3-1
39	13	907	0.8902	NA	78	Galactose 2%	74	2	SLA1 D|D|SH3-1
46	24	922	0.9378	NA	78	Galactose 2%	74	2	SLA1 D|D|SH3-1
16	3	1567	0.8975	NA	79	Raffinose 2%	74	2	SLA1 D|D|SH3-1
23	19	1616	0.8952	NA	79	Raffinose 2%	74	2	SLA1 D|D|SH3-1
26	28	1617	0.9057	NA	79	Raffinose 2%	74	2	SLA1 D|D|SH3-1
38	9	1625	0.9102	NA	79	Raffinose 2%	74	2	SLA1 D|D|SH3-1
39	13	1642	0.8957	NA	79	Raffinose 2%	74	2	SLA1 D|D|SH3-1
46	24	1872	0.8744	NA	79	Raffinose 2%	74	2	SLA1 D|D|SH3-1
16	3	489	0.9098	NA	80	Glycerol 2%	74	2	SLA1 D|D|SH3-1
23	19	593	0.9232	NA	80	Glycerol 2%	74	2	SLA1 D|D|SH3-1
26	28	522	0.8852	NA	80	Glycerol 2%	74	2	SLA1 D|D|SH3-1
38	9	547	0.8676	NA	80	Glycerol 2%	74	2	SLA1 D|D|SH3-1
39	13	584	0.787	NA	80	Glycerol 2%	74	2	SLA1 D|D|SH3-1
46	24	620	0.9528	NA	80	Glycerol 2%	74	2	SLA1 D|D|SH3-1
16	3	274	0.8164	NA	81	CuSO4 1mM	74	2	SLA1 D|D|SH3-1
23	19	366	0.9864	NA	81	CuSO4 1mM	74	2	SLA1 D|D|SH3-1
26	28	322	0.752	NA	81	CuSO4 1mM	74	2	SLA1 D|D|SH3-1
38	9	444	0.8212	NA	81	CuSO4 1mM	74	2	SLA1 D|D|SH3-1
39	13	388	0.9121	NA	81	CuSO4 1mM	74	2	SLA1 D|D|SH3-1
46	24	353	0.8962	NA	81	CuSO4 1mM	74	2	SLA1 D|D|SH3-1
16	3	0	NA	NA	82	CuSO4 5mM	74	2	SLA1 D|D|SH3-1
23	19	0	NA	NA	82	CuSO4 5mM	74	2	SLA1 D|D|SH3-1
26	28	0	NA	NA	82	CuSO4 5mM	74	2	SLA1 D|D|SH3-1
38	9	3	3.2341	NA	82	CuSO4 5mM	74	2	SLA1 D|D|SH3-1
39	13	0	NA	NA	82	CuSO4 5mM	74	2	SLA1 D|D|SH3-1
46	24	0	NA	NA	82	CuSO4 5mM	74	2	SLA1 D|D|SH3-1
16	3	0	NA	NA	83	CuSO4 10mM	74	2	SLA1 D|D|SH3-1
23	19	0	NA	NA	83	CuSO4 10mM	74	2	SLA1 D|D|SH3-1
26	28	0	NA	NA	83	CuSO4 10mM	74	2	SLA1 D|D|SH3-1
38	9	0	NA	NA	83	CuSO4 10mM	74	2	SLA1 D|D|SH3-1
39	13	0	NA	NA	83	CuSO4 10mM	74	2	SLA1 D|D|SH3-1
46	24	0	NA	NA	83	CuSO4 10mM	74	2	SLA1 D|D|SH3-1
16	3	985	0.943	NA	84	Nystatin 0.01uM	74	2	SLA1 D|D|SH3-1
23	19	908	0.9333	NA	84	Nystatin 0.01uM	74	2	SLA1 D|D|SH3-1
26	28	869	0.9165	NA	84	Nystatin 0.01uM	74	2	SLA1 D|D|SH3-1
38	9	1212	0.8528	NA	84	Nystatin 0.01uM	74	2	SLA1 D|D|SH3-1
39	13	945	0.9009	NA	84	Nystatin 0.01uM	74	2	SLA1 D|D|SH3-1
46	24	844	0.9486	NA	84	Nystatin 0.01uM	74	2	SLA1 D|D|SH3-1
16	3	587	0.8858	NA	85	Nystatin 0.1uM	74	2	SLA1 D|D|SH3-1
23	19	759	0.9522	NA	85	Nystatin 0.1uM	74	2	SLA1 D|D|SH3-1
26	28	747	0.9371	NA	85	Nystatin 0.1uM	74	2	SLA1 D|D|SH3-1
38	9	629	0.9492	NA	85	Nystatin 0.1uM	74	2	SLA1 D|D|SH3-1
39	13	716	0.9133	NA	85	Nystatin 0.1uM	74	2	SLA1 D|D|SH3-1
46	24	752	0.9434	NA	85	Nystatin 0.1uM	74	2	SLA1 D|D|SH3-1
16	3	70	0.6958	NA	86	Nystatin 1uM	74	2	SLA1 D|D|SH3-1
23	19	96	0.9413	NA	86	Nystatin 1uM	74	2	SLA1 D|D|SH3-1
26	28	86	0.9797	NA	86	Nystatin 1uM	74	2	SLA1 D|D|SH3-1
38	9	59	0.873	NA	86	Nystatin 1uM	74	2	SLA1 D|D|SH3-1
39	13	63	0.6792	NA	86	Nystatin 1uM	74	2	SLA1 D|D|SH3-1
46	24	86	0.9271	NA	86	Nystatin 1uM	74	2	SLA1 D|D|SH3-1
16	3	949	0.9551	NA	87	Bathophenanthroline 0.1uM	74	2	SLA1 D|D|SH3-1
23	19	1022	0.9009	NA	87	Bathophenanthroline 0.1uM	74	2	SLA1 D|D|SH3-1
26	28	1026	0.9355	NA	87	Bathophenanthroline 0.1uM	74	2	SLA1 D|D|SH3-1
38	9	955	0.9471	NA	87	Bathophenanthroline 0.1uM	74	2	SLA1 D|D|SH3-1
39	13	1131	0.8804	NA	87	Bathophenanthroline 0.1uM	74	2	SLA1 D|D|SH3-1
46	24	1296	0.9315	NA	87	Bathophenanthroline 0.1uM	74	2	SLA1 D|D|SH3-1
16	3	1065	0.9206	NA	88	Bathophenanthroline 1uM	74	2	SLA1 D|D|SH3-1
23	19	1098	0.8775	NA	88	Bathophenanthroline 1uM	74	2	SLA1 D|D|SH3-1
26	28	952	0.868	NA	88	Bathophenanthroline 1uM	74	2	SLA1 D|D|SH3-1
38	9	1104	0.9162	NA	88	Bathophenanthroline 1uM	74	2	SLA1 D|D|SH3-1
39	13	1016	0.8783	NA	88	Bathophenanthroline 1uM	74	2	SLA1 D|D|SH3-1
46	24	1289	0.8623	NA	88	Bathophenanthroline 1uM	74	2	SLA1 D|D|SH3-1
16	3	930	0.9127	NA	89	Bathophenanthroline 10uM	74	2	SLA1 D|D|SH3-1
23	19	995	0.9202	NA	89	Bathophenanthroline 10uM	74	2	SLA1 D|D|SH3-1
26	28	964	0.9461	NA	89	Bathophenanthroline 10uM	74	2	SLA1 D|D|SH3-1
38	9	935	0.8276	NA	89	Bathophenanthroline 10uM	74	2	SLA1 D|D|SH3-1
39	13	958	0.9172	NA	89	Bathophenanthroline 10uM	74	2	SLA1 D|D|SH3-1
46	24	1291	0.8895	NA	89	Bathophenanthroline 10uM	74	2	SLA1 D|D|SH3-1
16	3	1074	0.921	NA	90	Ethanol 2%	74	2	SLA1 D|D|SH3-1
23	19	1043	0.9157	NA	90	Ethanol 2%	74	2	SLA1 D|D|SH3-1
26	28	1067	0.8771	NA	90	Ethanol 2%	74	2	SLA1 D|D|SH3-1
38	9	1019	0.8859	NA	90	Ethanol 2%	74	2	SLA1 D|D|SH3-1
39	13	1025	0.854	NA	90	Ethanol 2%	74	2	SLA1 D|D|SH3-1
46	24	1446	0.8718	NA	90	Ethanol 2%	74	2	SLA1 D|D|SH3-1
16	3	422	0.97	NA	91	Ethanol 6%	74	2	SLA1 D|D|SH3-1
23	19	344	0.8837	NA	91	Ethanol 6%	74	2	SLA1 D|D|SH3-1
26	28	476	0.9581	NA	91	Ethanol 6%	74	2	SLA1 D|D|SH3-1
38	9	261	0.7835	NA	91	Ethanol 6%	74	2	SLA1 D|D|SH3-1
39	13	324	0.904	NA	91	Ethanol 6%	74	2	SLA1 D|D|SH3-1
46	24	665	0.9609	NA	91	Ethanol 6%	74	2	SLA1 D|D|SH3-1
16	3	216	1.0022	NA	92	Ethanol 8%	74	2	SLA1 D|D|SH3-1
23	19	163	0.8875	NA	92	Ethanol 8%	74	2	SLA1 D|D|SH3-1
26	28	245	0.9519	NA	92	Ethanol 8%	74	2	SLA1 D|D|SH3-1
38	9	202	0.9809	NA	92	Ethanol 8%	74	2	SLA1 D|D|SH3-1
39	13	228	1.0027	NA	92	Ethanol 8%	74	2	SLA1 D|D|SH3-1
46	24	234	0.8027	NA	92	Ethanol 8%	74	2	SLA1 D|D|SH3-1
16	3	1199	0.8695	NA	93	CaCl2 100mM	74	2	SLA1 D|D|SH3-1
23	19	1270	0.9376	NA	93	CaCl2 100mM	74	2	SLA1 D|D|SH3-1
26	28	1168	0.9474	NA	93	CaCl2 100mM	74	2	SLA1 D|D|SH3-1
38	9	1315	0.9452	NA	93	CaCl2 100mM	74	2	SLA1 D|D|SH3-1
39	13	1224	0.8989	NA	93	CaCl2 100mM	74	2	SLA1 D|D|SH3-1
46	24	1614	0.9244	NA	93	CaCl2 100mM	74	2	SLA1 D|D|SH3-1
16	3	816	0.8699	NA	94	CaCl2 250mM	74	2	SLA1 D|D|SH3-1
23	19	912	0.9374	NA	94	CaCl2 250mM	74	2	SLA1 D|D|SH3-1
26	28	881	0.9096	NA	94	CaCl2 250mM	74	2	SLA1 D|D|SH3-1
38	9	863	0.8805	NA	94	CaCl2 250mM	74	2	SLA1 D|D|SH3-1
39	13	799	0.933	NA	94	CaCl2 250mM	74	2	SLA1 D|D|SH3-1
46	24	1166	0.8103	NA	94	CaCl2 250mM	74	2	SLA1 D|D|SH3-1
16	3	321	0.9277	NA	95	CaCl2 500mM	74	2	SLA1 D|D|SH3-1
23	19	482	0.5547	C	95	CaCl2 500mM	74	2	SLA1 D|D|SH3-1
26	28	340	0.8473	NA	95	CaCl2 500mM	74	2	SLA1 D|D|SH3-1
38	9	275	0.8517	NA	95	CaCl2 500mM	74	2	SLA1 D|D|SH3-1
39	13	340	0.7815	NA	95	CaCl2 500mM	74	2	SLA1 D|D|SH3-1
46	24	370	0.9666	NA	95	CaCl2 500mM	74	2	SLA1 D|D|SH3-1
16	3	605	0.8336	NA	96	SC pH3	74	2	SLA1 D|D|SH3-1
23	19	790	0.9164	NA	96	SC pH3	74	2	SLA1 D|D|SH3-1
26	28	750	0.8659	NA	96	SC pH3	74	2	SLA1 D|D|SH3-1
38	9	719	0.7675	NA	96	SC pH3	74	2	SLA1 D|D|SH3-1
39	13	825	0.8555	NA	96	SC pH3	74	2	SLA1 D|D|SH3-1
46	24	828	0.9349	NA	96	SC pH3	74	2	SLA1 D|D|SH3-1
16	3	1301	0.8899	NA	97	Sorbitol 1mM	74	2	SLA1 D|D|SH3-1
23	19	1392	0.9214	NA	97	Sorbitol 1mM	74	2	SLA1 D|D|SH3-1
26	28	1403	0.9163	NA	97	Sorbitol 1mM	74	2	SLA1 D|D|SH3-1
38	9	1285	0.9009	NA	97	Sorbitol 1mM	74	2	SLA1 D|D|SH3-1
39	13	1295	0.8633	NA	97	Sorbitol 1mM	74	2	SLA1 D|D|SH3-1
46	24	1595	0.8905	NA	97	Sorbitol 1mM	74	2	SLA1 D|D|SH3-1
16	3	1230	0.8579	NA	98	Sorbitol 5mM	74	2	SLA1 D|D|SH3-1
23	19	1309	0.9097	NA	98	Sorbitol 5mM	74	2	SLA1 D|D|SH3-1
26	28	1350	0.9077	NA	98	Sorbitol 5mM	74	2	SLA1 D|D|SH3-1
38	9	1341	0.8984	NA	98	Sorbitol 5mM	74	2	SLA1 D|D|SH3-1
39	13	1268	0.8812	NA	98	Sorbitol 5mM	74	2	SLA1 D|D|SH3-1
46	24	1563	0.8824	NA	98	Sorbitol 5mM	74	2	SLA1 D|D|SH3-1
16	3	1279	0.9112	NA	99	Sorbitol 10mM	74	2	SLA1 D|D|SH3-1
23	19	1303	0.8409	NA	99	Sorbitol 10mM	74	2	SLA1 D|D|SH3-1
26	28	1263	0.9045	NA	99	Sorbitol 10mM	74	2	SLA1 D|D|SH3-1
38	9	1258	0.9287	NA	99	Sorbitol 10mM	74	2	SLA1 D|D|SH3-1
39	13	1276	0.8946	NA	99	Sorbitol 10mM	74	2	SLA1 D|D|SH3-1
46	24	1792	0.8821	NA	99	Sorbitol 10mM	74	2	SLA1 D|D|SH3-1
16	3	835	0.853	NA	100	CdCl2 10uM	74	2	SLA1 D|D|SH3-1
23	19	1015	0.9163	NA	100	CdCl2 10uM	74	2	SLA1 D|D|SH3-1
26	28	992	0.9174	NA	100	CdCl2 10uM	74	2	SLA1 D|D|SH3-1
38	9	858	0.9247	NA	100	CdCl2 10uM	74	2	SLA1 D|D|SH3-1
39	13	991	0.9219	NA	100	CdCl2 10uM	74	2	SLA1 D|D|SH3-1
46	24	1022	0.8799	NA	100	CdCl2 10uM	74	2	SLA1 D|D|SH3-1
16	3	209	0.8291	NA	101	CdCl2 50uM	74	2	SLA1 D|D|SH3-1
23	19	237	0.9805	NA	101	CdCl2 50uM	74	2	SLA1 D|D|SH3-1
26	28	218	0.8229	NA	101	CdCl2 50uM	74	2	SLA1 D|D|SH3-1
38	9	167	0.811	NA	101	CdCl2 50uM	74	2	SLA1 D|D|SH3-1
39	13	191	0.8145	NA	101	CdCl2 50uM	74	2	SLA1 D|D|SH3-1
46	24	233	0.8869	NA	101	CdCl2 50uM	74	2	SLA1 D|D|SH3-1
16	3	125	0.8744	NA	102	CdCl2 100uM	74	2	SLA1 D|D|SH3-1
23	19	188	0.8923	NA	102	CdCl2 100uM	74	2	SLA1 D|D|SH3-1
26	28	177	0.8595	NA	102	CdCl2 100uM	74	2	SLA1 D|D|SH3-1
38	9	75	0.3103	C	102	CdCl2 100uM	74	2	SLA1 D|D|SH3-1
39	13	139	0.7492	NA	102	CdCl2 100uM	74	2	SLA1 D|D|SH3-1
46	24	146	0.8975	NA	102	CdCl2 100uM	74	2	SLA1 D|D|SH3-1
16	3	862	0.8638	NA	103	DMSO 2%	74	2	SLA1 D|D|SH3-1
23	19	919	0.902	NA	103	DMSO 2%	74	2	SLA1 D|D|SH3-1
26	28	831	0.8996	NA	103	DMSO 2%	74	2	SLA1 D|D|SH3-1
38	9	836	0.9293	NA	103	DMSO 2%	74	2	SLA1 D|D|SH3-1
39	13	905	0.9343	NA	103	DMSO 2%	74	2	SLA1 D|D|SH3-1
46	24	1024	0.9244	NA	103	DMSO 2%	74	2	SLA1 D|D|SH3-1
16	3	84	0.8513	NA	104	DMSO 6%	74	2	SLA1 D|D|SH3-1
23	19	95	0.6272	NA	104	DMSO 6%	74	2	SLA1 D|D|SH3-1
26	28	101	0.6721	NA	104	DMSO 6%	74	2	SLA1 D|D|SH3-1
38	9	7	2.1381	NA	104	DMSO 6%	74	2	SLA1 D|D|SH3-1
39	13	36	0.1681	C	104	DMSO 6%	74	2	SLA1 D|D|SH3-1
46	24	58	0.4011	C	104	DMSO 6%	74	2	SLA1 D|D|SH3-1
16	3	77	0.9717	NA	105	DMSO 8%	74	2	SLA1 D|D|SH3-1
23	19	58	0.3581	C	105	DMSO 8%	74	2	SLA1 D|D|SH3-1
26	28	29	0.2164	C	105	DMSO 8%	74	2	SLA1 D|D|SH3-1
38	9	12	0.2551	C	105	DMSO 8%	74	2	SLA1 D|D|SH3-1
39	13	55	0.1924	C	105	DMSO 8%	74	2	SLA1 D|D|SH3-1
46	24	18	0.167	C	105	DMSO 8%	74	2	SLA1 D|D|SH3-1
16	3	937	0.8971	NA	106	Menadione 50uM	74	2	SLA1 D|D|SH3-1
[truncated: 21,257 more rows]
