# Supplementary material for: Protein context shapes the specificity of SH3 domain-mediated interactions in vivo
Source: Nat Commun. 2021 Mar 12;12:1597. doi: 10.1038/s41467-021-21873-2 (PMC7954794; doi:10.1038/s41467-021-21873-2)
Supplement: Supplementary file 5 — Supplementary Data 3 [file 41467_2021_21873_MOESM5_ESM.xlsx]

## Sheet: MSDATADIA_Fig5A-C
Bait	Prey	PreyGene	Spec	SpecSum	AvgSpec	NumReplicates	ctrlCounts	AvgP	MaxP	FoldChange	BFDR		Legend:
NCK2-3WK	3309	HSPA5	202|175	377	188.5	2	66|63|78|63	0.98	1	2.79	0		Preys with BFDR ≤ 1% are considered high-confidence and shown in green
NCK2-3WK	4690	NCK1	93|110	203	101.5	2	0|0|0|0	1	1	1015	0		Prey is the Gene Accession in NCBI Entrez Gene and Prey Gene is the Official Gene Symbol (also from NCBI). Spectral counts for the prey (column D, separated by "I" delimiter; column E, summed, column F, averaged), number of replicates performed (column G), spectral counts for the prey across all negative controls (column H), Averaged probability across replicates (column I), maximal probability (…
NCK2-3WK	28964	GIT1	101|95	196	98	2	0|0|0|0	1	1	980	0
NCK2-3WK	8874	ARHGEF7	83|79	162	81	2	0|0|0|0	1	1	810	0
NCK2-3WK	5093	PCBP1	54|61	115	57.5	2	13|14|15|0	1	1	5.48	0
NCK2-3WK	708	C1QBP	40|63	103	51.5	2	14|18|16|13	0.8	1	3.38	0
NCK2-3WK	138199	CARNMT1	38|55	93	46.5	2	0|0|0|0	1	1	465	0
NCK2-3WK	3857	KRT9	17|52	69	34.5	2	0|0|0|18	0.85	0.98	7.67	0
NCK2-3WK	9459	ARHGEF6	29|27	56	28	2	0|0|0|0	1	1	280	0
NCK2-3WK	9815	GIT2	20|25	45	22.5	2	0|0|0|0	1	1	225	0
NCK2-3WK	6152	RPL24	22|21	43	21.5	2	0|0|0|0	1	1	215	0
NCK2-3WK	7431	VIM	22|5	27	13.5	2	0|0|0|0	1	1	135	0
NCK2-3WK	1796	DOK1	11|12	23	11.5	2	0|0|0|0	1	1	115	0
NCK2-3WK	10808	HSPH1	14|4	18	9	2	0|0|0|0	1	1	90	0
NCK2-3WK	6146	RPL22	9|8	17	8.5	2	0|0|0|0	1	1	85	0
NCK2-3WK	400	ARL1	3|4	7	3.5	2	0|0|0|0	0.99	1	35	0
NCK2-132	147179	WIPF2	972|965	1937	968.5	2	0|0|0|0	1	1	9685	0
NCK2-132	7456	WIPF1	633|577	1210	605	2	0|0|0|0	1	1	6050	0
NCK2-132	8976	WASL	409|413	822	411	2	0|0|0|0	1	1	4110	0
NCK2-132	10787	NCKAP1	394|347	741	370.5	2	0|0|2|0	1	1	741	0
NCK2-132	23191	CYFIP1	392|347	739	369.5	2	0|0|0|0	1	1	3695	0
NCK2-132	118788	PIK3AP1	300|331	631	315.5	2	0|0|0|0	1	1	3155	0
NCK2-132	3309	HSPA5	245|205	450	225	2	66|63|78|63	1	1	3.33	0
NCK2-132	28964	GIT1	206|237	443	221.5	2	0|0|0|0	1	1	2215	0
NCK2-132	116985	ARAP1	221|207	428	214	2	0|0|0|0	1	1	2140	0
NCK2-132	8874	ARHGEF7	216|207	423	211.5	2	0|0|0|0	1	1	2115	0
NCK2-132	285590	SH3PXD2B	197|196	393	196.5	2	0|0|0|2	1	1	393	0
NCK2-132	57556	SEMA6A	203|190	393	196.5	2	0|0|0|0	1	1	1965	0
NCK2-132	57648	KIAA1522	191|191	382	191	2	0|0|0|0	1	1	1910	0
NCK2-132	26999	CYFIP2	176|150	326	163	2	0|0|0|0	1	1	1630	0
NCK2-132	5058	PAK1	139|142	281	140.5	2	0|0|0|0	1	1	1405	0
NCK2-132	4690	NCK1	139|131	270	135	2	0|0|0|0	1	1	1350	0
NCK2-132	9459	ARHGEF6	116|108	224	112	2	0|0|0|0	1	1	1120	0
NCK2-132	998	CDC42	98|108	206	103	2	0|0|0|0	1	1	1030	0
NCK2-132	9815	GIT2	69|102	171	85.5	2	0|0|0|0	1	1	855	0
NCK2-132	10006	ABI1	62|87	149	74.5	2	0|0|0|0	1	1	745	0
NCK2-132	23043	TNIK	77|70	147	73.5	2	0|0|0|0	1	1	735	0
NCK2-132	57224	NHSL1	62|74	136	68	2	0|0|0|0	1	1	680	0
NCK2-132	10188	TNK2	58|68	126	63	2	0|0|0|0	1	1	630	0
NCK2-132	867	CBL	57|55	112	56	2	0|0|0|0	1	1	560	0
NCK2-132	23331	TTC28	51|49	100	50	2	0|0|0|0	1	1	500	0
NCK2-132	644150	WIPF3	56|40	96	48	2	0|0|0|0	1	1	480	0
NCK2-132	5062	PAK2	43|50	93	46.5	2	0|0|0|0	1	1	465	0
NCK2-132	5093	PCBP1	38|45	83	41.5	2	13|14|15|0	0.87	0.97	3.95	0
NCK2-132	10178	TENM1	43|22	65	32.5	2	0|0|0|0	1	1	325	0
NCK2-132	10163	WASF2	33|31	64	32	2	0|0|0|0	1	1	320	0
NCK2-132	286077	FAM83H	35|18	53	26.5	2	0|0|0|0	1	1	265	0
NCK2-132	5830	PEX5	26|27	53	26.5	2	0|0|0|0	1	1	265	0
NCK2-132	6654	SOS1	28|25	53	26.5	2	0|0|0|0	1	1	265	0
NCK2-132	6152	RPL24	27|24	51	25.5	2	0|0|0|0	1	1	255	0
NCK2-132	1796	DOK1	29|21	50	25	2	0|0|0|0	1	1	250	0
NCK2-132	55845	BRK1	22|23	45	22.5	2	0|0|0|0	1	1	225	0
NCK2-132	868	CBLB	20|16	36	18	2	0|0|0|0	1	1	180	0
NCK2-132	1452	CSNK1A1	18|12	30	15	2	0|0|0|0	1	1	150	0
NCK2-132	280717	ALB	14|10	24	12	2	0|0|0|2	1	1	24	0
NCK2-132	80728	ARHGAP39	13|5	18	9	2	0|0|0|0	1	1	90	0
NCK2-132	6191	RPS4X	10|6	16	8	2	0|0|0|0	1	1	80	0
NCK2-132	1793	DOCK1	8|7	15	7.5	2	0|0|0|0	1	1	75	0
NCK2-132	10458	BAIAP2	6|8	14	7	2	0|0|0|0	1	1	70	0
NCK2-132	400	ARL1	5|9	14	7	2	0|0|0|0	1	1	70	0
NCK2-132	6146	RPL22	6|7	13	6.5	2	0|0|0|0	1	1	65	0
NCK2-132	64783	RBM15	8|4	12	6	2	0|0|0|0	1	1	60	0
NCK2-132	7454	WAS	5|5	10	5	2	0|0|0|0	1	1	50	0
NCK2-132	10808	HSPH1	3|6	9	4.5	2	0|0|0|0	1	1	45	0
NCK2-132	4810	NHS	4|5	9	4.5	2	0|0|0|0	1	1	45	0
NCK2-132	7532	YWHAG	6|3	9	4.5	2	0|0|0|0	1	1	45	0
NCK2-132	10971	YWHAQ	3|5	8	4	2	0|0|0|0	1	1	40	0
NCK2-132	8936	WASF1	3|3	6	3	2	0|0|0|0	0.99	0.99	30	0
NCK2-213	147179	WIPF2	997|1025	2022	1011	2	0|0|0|0	1	1	10110	0
NCK2-213	7456	WIPF1	739|702	1441	720.5	2	0|0|0|0	1	1	7205	0
NCK2-213	10787	NCKAP1	580|622	1202	601	2	0|0|2|0	1	1	1202	0
NCK2-213	23191	CYFIP1	518|591	1109	554.5	2	0|0|0|0	1	1	5545	0
NCK2-213	285590	SH3PXD2B	400|414	814	407	2	0|0|0|2	1	1	814	0
NCK2-213	28964	GIT1	371|401	772	386	2	0|0|0|0	1	1	3860	0
NCK2-213	8976	WASL	378|375	753	376.5	2	0|0|0|0	1	1	3765	0
NCK2-213	116985	ARAP1	329|343	672	336	2	0|0|0|0	1	1	3360	0
NCK2-213	8874	ARHGEF7	309|332	641	320.5	2	0|0|0|0	1	1	3205	0
NCK2-213	57648	KIAA1522	292|313	605	302.5	2	0|0|0|0	1	1	3025	0
NCK2-213	5062	PAK2	285|303	588	294	2	0|0|0|0	1	1	2940	0
NCK2-213	5058	PAK1	308|279	587	293.5	2	0|0|0|0	1	1	2935	0
NCK2-213	118788	PIK3AP1	263|293	556	278	2	0|0|0|0	1	1	2780	0
NCK2-213	26999	CYFIP2	269|282	551	275.5	2	0|0|0|0	1	1	2755	0
NCK2-213	867	CBL	237|255	492	246	2	0|0|0|0	1	1	2460	0
NCK2-213	57556	SEMA6A	237|247	484	242	2	0|0|0|0	1	1	2420	0
NCK2-213	6654	SOS1	219|236	455	227.5	2	0|0|0|0	1	1	2275	0
NCK2-213	23331	TTC28	200|241	441	220.5	2	0|0|0|0	1	1	2205	0
NCK2-213	3309	HSPA5	210|218	428	214	2	66|63|78|63	1	1	3.17	0
NCK2-213	9459	ARHGEF6	180|201	381	190.5	2	0|0|0|0	1	1	1905	0
NCK2-213	644150	WIPF3	175|171	346	173	2	0|0|0|0	1	1	1730	0
NCK2-213	9815	GIT2	155|166	321	160.5	2	0|0|0|0	1	1	1605	0
NCK2-213	23043	TNIK	159|160	319	159.5	2	0|0|0|0	1	1	1595	0
NCK2-213	57224	NHSL1	148|158	306	153	2	0|0|0|0	1	1	1530	0
NCK2-213	4690	NCK1	105|149	254	127	2	0|0|0|0	1	1	1270	0
NCK2-213	998	CDC42	104|108	212	106	2	0|0|0|0	1	1	1060	0
NCK2-213	10006	ABI1	106|103	209	104.5	2	0|0|0|0	1	1	1045	0
NCK2-213	286077	FAM83H	109|99	208	104	2	0|0|0|0	1	1	1040	0
NCK2-213	1793	DOCK1	79|107	186	93	2	0|0|0|0	1	1	930	0
NCK2-213	868	CBLB	75|80	155	77.5	2	0|0|0|0	1	1	775	0
NCK2-213	790	CAD	76|75	151	75.5	2	25|19|20|21	1	1	3.55	0
NCK2-213	10188	TNK2	63|61	124	62	2	0|0|0|0	1	1	620	0
NCK2-213	1452	CSNK1A1	51|67	118	59	2	0|0|0|0	1	1	590	0
NCK2-213	5093	PCBP1	58|60	118	59	2	13|14|15|0	1	1	5.62	0
NCK2-213	8867	SYNJ1	51|65	116	58	2	0|0|0|0	1	1	580	0
NCK2-213	65059	RAPH1	52|63	115	57.5	2	0|0|0|0	1	1	575	0
NCK2-213	10163	WASF2	56|55	111	55.5	2	0|0|0|0	1	1	555	0
NCK2-213	4301	AFDN	37|57	94	47	2	0|0|0|0	1	1	470	0
NCK2-213	7531	YWHAE	43|48	91	45.5	2	6|10|8|4	1	1	6.5	0
NCK2-213	8853	ASAP2	42|48	90	45	2	0|0|0|0	1	1	450	0
NCK2-213	708	C1QBP	48|41	89	44.5	2	14|18|16|13	0.92	1	2.92	0
NCK2-213	6152	RPL24	34|38	72	36	2	0|0|0|0	1	1	360	0
NCK2-213	7916	PRRC2A	29|42	71	35.5	2	0|0|0|0	1	1	355	0
NCK2-213	55845	BRK1	35|32	67	33.5	2	0|0|0|0	1	1	335	0
NCK2-213	5830	PEX5	25|33	58	29	2	0|0|0|0	1	1	290	0
NCK2-213	1796	DOK1	23|34	57	28.5	2	0|0|0|0	1	1	285	0
NCK2-213	26052	DNM3	25|31	56	28	2	0|0|0|0	1	1	280	0
NCK2-213	64783	RBM15	25|31	56	28	2	0|0|0|0	1	1	280	0
NCK2-213	10178	TENM1	31|21	52	26	2	0|0|0|0	1	1	260	0
NCK2-213	8936	WASF1	20|32	52	26	2	0|0|0|0	1	1	260	0
NCK2-213	10808	HSPH1	20|18	38	19	2	0|0|0|0	1	1	190	0
NCK2-213	5901	RAN	17|18	35	17.5	2	0|5|10|5	0.68	0.74	3.5	0
NCK2-213	7529	YWHAB	18|16	34	17	2	7|0|0|8	0.85	0.88	4.53	0
NCK2-213	4810	NHS	17|16	33	16.5	2	0|0|0|0	1	1	165	0
NCK2-213	50488	MINK1	10|22	32	16	2	0|0|0|0	1	1	160	0
NCK2-213	23266	ADGRL2	12|16	28	14	2	0|0|0|0	1	1	140	0
NCK2-213	7532	YWHAG	12|16	28	14	2	0|0|0|0	1	1	140	0
NCK2-213	400	ARL1	13|13	26	13	2	0|0|0|0	1	1	130	0
NCK2-213	10458	BAIAP2	13|11	24	12	2	0|0|0|0	1	1	120	0
NCK2-213	6146	RPL22	12|10	22	11	2	0|0|0|0	1	1	110	0
NCK2-213	10971	YWHAQ	10|10	20	10	2	0|0|0|0	1	1	100	0
NCK2-213	340527	NHSL2	7|8	15	7.5	2	0|0|0|0	1	1	75	0
NCK2-213	4673	NAP1L1	6|7	13	6.5	2	0|0|0|0	1	1	65	0
NCK2-213	55898	UNC45A	5|5	10	5	2	0|0|0|0	1	1	50	0
NCK2-213	9644	SH3PXD2A	4|4	8	4	2	0|0|0|0	1	1	40	0
NCK2-231	147179	WIPF2	892|932	1824	912	2	0|0|0|0	1	1	9120	0
NCK2-231	7456	WIPF1	585|627	1212	606	2	0|0|0|0	1	1	6060	0
NCK2-231	23191	CYFIP1	456|470	926	463	2	0|0|0|0	1	1	4630	0
NCK2-231	10787	NCKAP1	401|459	860	430	2	0|0|2|0	1	1	860	0
NCK2-231	8976	WASL	398|436	834	417	2	0|0|0|0	1	1	4170	0
NCK2-231	116985	ARAP1	325|406	731	365.5	2	0|0|0|0	1	1	3655	0
NCK2-231	285590	SH3PXD2B	295|335	630	315	2	0|0|0|2	1	1	630	0
NCK2-231	28964	GIT1	273|352	625	312.5	2	0|0|0|0	1	1	3125	0
NCK2-231	57648	KIAA1522	217|286	503	251.5	2	0|0|0|0	1	1	2515	0
NCK2-231	8874	ARHGEF7	224|262	486	243	2	0|0|0|0	1	1	2430	0
NCK2-231	5058	PAK1	223|247	470	235	2	0|0|0|0	1	1	2350	0
NCK2-231	3309	HSPA5	249|198	447	223.5	2	66|63|78|63	1	1	3.31	0
NCK2-231	118788	PIK3AP1	222|212	434	217	2	0|0|0|0	1	1	2170	0
NCK2-231	26999	CYFIP2	189|222	411	205.5	2	0|0|0|0	1	1	2055	0
NCK2-231	57556	SEMA6A	180|226	406	203	2	0|0|0|0	1	1	2030	0
NCK2-231	5062	PAK2	185|214	399	199.5	2	0|0|0|0	1	1	1995	0
NCK2-231	867	CBL	159|206	365	182.5	2	0|0|0|0	1	1	1825	0
NCK2-231	708	C1QBP	162|167	329	164.5	2	14|18|16|13	1	1	10.79	0
NCK2-231	23043	TNIK	160|157	317	158.5	2	0|0|0|0	1	1	1585	0
NCK2-231	9459	ARHGEF6	121|158	279	139.5	2	0|0|0|0	1	1	1395	0
NCK2-231	6654	SOS1	126|139	265	132.5	2	0|0|0|0	1	1	1325	0
NCK2-231	644150	WIPF3	123|135	258	129	2	0|0|0|0	1	1	1290	0
NCK2-231	23331	TTC28	104|145	249	124.5	2	0|0|0|0	1	1	1245	0
NCK2-231	286077	FAM83H	121|122	243	121.5	2	0|0|0|0	1	1	1215	0
NCK2-231	57224	NHSL1	93|135	228	114	2	0|0|0|0	1	1	1140	0
NCK2-231	10006	ABI1	96|130	226	113	2	0|0|0|0	1	1	1130	0
NCK2-231	4690	NCK1	103|112	215	107.5	2	0|0|0|0	1	1	1075	0
NCK2-231	9815	GIT2	90|120	210	105	2	0|0|0|0	1	1	1050	0
NCK2-231	998	CDC42	87|98	185	92.5	2	0|0|0|0	1	1	925	0
NCK2-231	10188	TNK2	54|70	124	62	2	0|0|0|0	1	1	620	0
NCK2-231	10163	WASF2	51|60	111	55.5	2	0|0|0|0	1	1	555	0
NCK2-231	65059	RAPH1	42|57	99	49.5	2	0|0|0|0	1	1	495	0
NCK2-231	1452	CSNK1A1	55|42	97	48.5	2	0|0|0|0	1	1	485	0
NCK2-231	868	CBLB	39|57	96	48	2	0|0|0|0	1	1	480	0
NCK2-231	55845	BRK1	40|46	86	43	2	0|0|0|0	1	1	430	0
NCK2-231	5093	PCBP1	35|41	76	38	2	13|14|15|0	0.68	0.91	3.62	0
NCK2-231	10178	TENM1	34|34	68	34	2	0|0|0|0	1	1	340	0
NCK2-231	6152	RPL24	28|37	65	32.5	2	0|0|0|0	1	1	325	0
NCK2-231	1793	DOCK1	32|30	62	31	2	0|0|0|0	1	1	310	0
NCK2-231	8853	ASAP2	24|35	59	29.5	2	0|0|0|0	1	1	295	0
NCK2-231	64783	RBM15	27|30	57	28.5	2	0|0|0|0	1	1	285	0
NCK2-231	5830	PEX5	23|30	53	26.5	2	0|0|0|0	1	1	265	0
NCK2-231	1796	DOK1	24|25	49	24.5	2	0|0|0|0	1	1	245	0
NCK2-231	4301	AFDN	20|28	48	24	2	0|0|0|0	1	1	240	0
NCK2-231	280717	ALB	16|27	43	21.5	2	0|0|0|2	1	1	43	0
NCK2-231	8936	WASF1	13|22	35	17.5	2	0|0|0|0	1	1	175	0
NCK2-231	50488	MINK1	10|21	31	15.5	2	0|0|0|0	1	1	155	0
NCK2-231	6146	RPL22	14|12	26	13	2	0|0|0|0	1	1	130	0
NCK2-231	23266	ADGRL2	9|14	23	11.5	2	0|0|0|0	1	1	115	0
NCK2-231	7916	PRRC2A	10|13	23	11.5	2	0|0|0|0	1	1	115	0
NCK2-231	4810	NHS	7|15	22	11	2	0|0|0|0	1	1	110	0
NCK2-231	8867	SYNJ1	11|11	22	11	2	0|0|0|0	1	1	110	0
NCK2-231	10458	BAIAP2	5|15	20	10	2	0|0|0|0	1	1	100	0
NCK2-231	80728	ARHGAP39	13|7	20	10	2	0|0|0|0	1	1	100	0
NCK2-231	6191	RPS4X	6|11	17	8.5	2	0|0|0|0	1	1	85	0
NCK2-231	7532	YWHAG	6|11	17	8.5	2	0|0|0|0	1	1	85	0
NCK2-231	10808	HSPH1	4|12	16	8	2	0|0|0|0	1	1	80	0
NCK2-231	26052	DNM3	8|8	16	8	2	0|0|0|0	1	1	80	0
NCK2-231	400	ARL1	7|6	13	6.5	2	0|0|0|0	1	1	65	0
NCK2-231	55898	UNC45A	10|3	13	6.5	2	0|0|0|0	1	1	65	0
NCK2-231	10971	YWHAQ	6|5	11	5.5	2	0|0|0|0	1	1	55	0
NCK2-231	196463	PLBD2	3|8	11	5.5	2	0|0|0|0	1	1	55	0
NCK2-312	147179	WIPF2	766|901	1667	833.5	2	0|0|0|0	1	1	8335	0
NCK2-312	7456	WIPF1	551|590	1141	570.5	2	0|0|0|0	1	1	5705	0
NCK2-312	10787	NCKAP1	302|402	704	352	2	0|0|2|0	1	1	704	0
NCK2-312	23191	CYFIP1	286|412	698	349	2	0|0|0|0	1	1	3490	0
NCK2-312	8976	WASL	312|354	666	333	2	0|0|0|0	1	1	3330	0
NCK2-312	28964	GIT1	185|297	482	241	2	0|0|0|0	1	1	2410	0
NCK2-312	8874	ARHGEF7	172|227	399	199.5	2	0|0|0|0	1	1	1995	0
NCK2-312	3309	HSPA5	204|194	398	199	2	66|63|78|63	1	1	2.95	0
NCK2-312	118788	PIK3AP1	159|215	374	187	2	0|0|0|0	1	1	1870	0
NCK2-312	116985	ARAP1	156|208	364	182	2	0|0|0|0	1	1	1820	0
NCK2-312	57556	SEMA6A	158|185	343	171.5	2	0|0|0|0	1	1	1715	0
NCK2-312	285590	SH3PXD2B	141|192	333	166.5	2	0|0|0|2	1	1	333	0
NCK2-312	5058	PAK1	143|190	333	166.5	2	0|0|0|0	1	1	1665	0
NCK2-312	26999	CYFIP2	137|189	326	163	2	0|0|0|0	1	1	1630	0
NCK2-312	57648	KIAA1522	126|196	322	161	2	0|0|0|0	1	1	1610	0
NCK2-312	9459	ARHGEF6	96|139	235	117.5	2	0|0|0|0	1	1	1175	0
NCK2-312	5062	PAK2	85|127	212	106	2	0|0|0|0	1	1	1060	0
NCK2-312	9815	GIT2	76|121	197	98.5	2	0|0|0|0	1	1	985	0
NCK2-312	4690	NCK1	79|115	194	97	2	0|0|0|0	1	1	970	0
NCK2-312	57224	NHSL1	58|109	167	83.5	2	0|0|0|0	1	1	835	0
NCK2-312	10006	ABI1	63|100	163	81.5	2	0|0|0|0	1	1	815	0
NCK2-312	867	CBL	77|86	163	81.5	2	0|0|0|0	1	1	815	0
NCK2-312	998	CDC42	56|92	148	74	2	0|0|0|0	1	1	740	0
NCK2-312	23331	TTC28	35|71	106	53	2	0|0|0|0	1	1	530	0
NCK2-312	23043	TNIK	39|64	103	51.5	2	0|0|0|0	1	1	515	0
NCK2-312	10188	TNK2	42|55	97	48.5	2	0|0|0|0	1	1	485	0
NCK2-312	10163	WASF2	30|44	74	37	2	0|0|0|0	1	1	370	0
NCK2-312	10178	TENM1	36|36	72	36	2	0|0|0|0	1	1	360	0
NCK2-312	6152	RPL24	28|24	52	26	2	0|0|0|0	1	1	260	0
NCK2-312	286077	FAM83H	19|30	49	24.5	2	0|0|0|0	1	1	245	0
NCK2-312	55845	BRK1	18|26	44	22	2	0|0|0|0	1	1	220	0
NCK2-312	1796	DOK1	16|25	41	20.5	2	0|0|0|0	1	1	205	0
NCK2-312	5830	PEX5	9|24	33	16.5	2	0|0|0|0	1	1	165	0
NCK2-312	280717	ALB	18|11	29	14.5	2	0|0|0|2	1	1	29	0
NCK2-312	644150	WIPF3	9|16	25	12.5	2	0|0|0|0	1	1	125	0
NCK2-312	10808	HSPH1	9|14	23	11.5	2	0|0|0|0	1	1	115	0
NCK2-312	868	CBLB	7|15	22	11	2	0|0|0|0	1	1	110	0
NCK2-312	6146	RPL22	10|8	18	9	2	0|0|0|0	1	1	90	0
NCK2-312	80728	ARHGAP39	3|14	17	8.5	2	0|0|0|0	1	1	85	0
NCK2-312	65059	RAPH1	4|10	14	7	2	0|0|0|0	1	1	70	0
NCK2-312	7532	YWHAG	9|4	13	6.5	2	0|0|0|0	1	1	65	0
NCK2-312	400	ARL1	3|9	12	6	2	0|0|0|0	1	1	60	0
NCK2-312	4301	AFDN	7|5	12	6	2	0|0|0|0	1	1	60	0
NCK2-312	6654	SOS1	4|8	12	6	2	0|0|0|0	1	1	60	0
NCK2-321	147179	WIPF2	880|875	1755	877.5	2	0|0|0|0	1	1	8775	0
NCK2-321	7456	WIPF1	582|521	1103	551.5	2	0|0|0|0	1	1	5515	0
NCK2-321	23191	CYFIP1	466|486	952	476	2	0|0|0|0	1	1	4760	0
NCK2-321	10787	NCKAP1	412|463	875	437.5	2	0|0|2|0	1	1	875	0
NCK2-321	8976	WASL	393|427	820	410	2	0|0|0|0	1	1	4100	0
NCK2-321	28964	GIT1	322|460	782	391	2	0|0|0|0	1	1	3910	0
NCK2-321	8874	ARHGEF7	311|367	678	339	2	0|0|0|0	1	1	3390	0
NCK2-321	116985	ARAP1	325|309	634	317	2	0|0|0|0	1	1	3170	0
NCK2-321	5058	PAK1	303|327	630	315	2	0|0|0|0	1	1	3150	0
NCK2-321	5062	PAK2	286|303	589	294.5	2	0|0|0|0	1	1	2945	0
NCK2-321	118788	PIK3AP1	269|310	579	289.5	2	0|0|0|0	1	1	2895	0
NCK2-321	57648	KIAA1522	292|274	566	283	2	0|0|0|0	1	1	2830	0
NCK2-321	3309	HSPA5	274|224	498	249	2	66|63|78|63	1	1	3.69	0
NCK2-321	285590	SH3PXD2B	240|240	480	240	2	0|0|0|2	1	1	480	0
NCK2-321	26999	CYFIP2	217|213	430	215	2	0|0|0|0	1	1	2150	0
NCK2-321	23043	TNIK	197|213	410	205	2	0|0|0|0	1	1	2050	0
NCK2-321	57556	SEMA6A	209|198	407	203.5	2	0|0|0|0	1	1	2035	0
NCK2-321	9459	ARHGEF6	182|184	366	183	2	0|0|0|0	1	1	1830	0
NCK2-321	9815	GIT2	154|185	339	169.5	2	0|0|0|0	1	1	1695	0
NCK2-321	57224	NHSL1	123|162	285	142.5	2	0|0|0|0	1	1	1425	0
NCK2-321	23331	TTC28	112|124	236	118	2	0|0|0|0	1	1	1180	0
NCK2-321	10006	ABI1	100|121	221	110.5	2	0|0|0|0	1	1	1105	0
NCK2-321	286077	FAM83H	119|102	221	110.5	2	0|0|0|0	1	1	1105	0
NCK2-321	4690	NCK1	107|105	212	106	2	0|0|0|0	1	1	1060	0
NCK2-321	867	CBL	100|104	204	102	2	0|0|0|0	1	1	1020	0
NCK2-321	708	C1QBP	104|71	175	87.5	2	14|18|16|13	1	1	5.74	0
NCK2-321	998	CDC42	85|89	174	87	2	0|0|0|0	1	1	870	0
NCK2-321	10188	TNK2	64|72	136	68	2	0|0|0|0	1	1	680	0
NCK2-321	644150	WIPF3	73|62	135	67.5	2	0|0|0|0	1	1	675	0
NCK2-321	6654	SOS1	68|42	110	55	2	0|0|0|0	1	1	550	0
NCK2-321	10163	WASF2	51|47	98	49	2	0|0|0|0	1	1	490	0
NCK2-321	1452	CSNK1A1	42|56	98	49	2	0|0|0|0	1	1	490	0
NCK2-321	5093	PCBP1	34|56	90	45	2	13|14|15|0	0.67	1	4.29	0
NCK2-321	65059	RAPH1	39|47	86	43	2	0|0|0|0	1	1	430	0
NCK2-321	5830	PEX5	41|44	85	42.5	2	0|0|0|0	1	1	425	0
NCK2-321	7531	YWHAE	24|42	66	33	2	6|10|8|4	1	1	4.71	0
NCK2-321	55845	BRK1	39|26	65	32.5	2	0|0|0|0	1	1	325	0
NCK2-321	1796	DOK1	32|29	61	30.5	2	0|0|0|0	1	1	305	0
NCK2-321	868	CBLB	32|28	60	30	2	0|0|0|0	1	1	300	0
NCK2-321	23266	ADGRL2	28|28	56	28	2	0|0|0|0	1	1	280	0
NCK2-321	64783	RBM15	33|23	56	28	2	0|0|0|0	1	1	280	0
NCK2-321	50488	MINK1	27|27	54	27	2	0|0|0|0	1	1	270	0
NCK2-321	8853	ASAP2	28|25	53	26.5	2	0|0|0|0	1	1	265	0
NCK2-321	5063	PAK3	23|25	48	24	2	0|0|0|0	1	1	240	0
NCK2-321	4301	AFDN	26|21	47	23.5	2	0|0|0|0	1	1	235	0
NCK2-321	6152	RPL24	25|21	46	23	2	0|0|0|0	1	1	230	0
NCK2-321	10178	TENM1	35|6	41	20.5	2	0|0|0|0	1	1	205	0
NCK2-321	7529	YWHAB	15|18	33	16.5	2	7|0|0|8	0.82	0.88	4.4	0
NCK2-321	10458	BAIAP2	17|13	30	15	2	0|0|0|0	1	1	150	0
NCK2-321	8936	WASF1	10|15	25	12.5	2	0|0|0|0	1	1	125	0
NCK2-321	10808	HSPH1	15|9	24	12	2	0|0|0|0	1	1	120	0
NCK2-321	7532	YWHAG	11|13	24	12	2	0|0|0|0	1	1	120	0
NCK2-321	7916	PRRC2A	15|9	24	12	2	0|0|0|0	1	1	120	0
NCK2-321	6191	RPS4X	11|11	22	11	2	0|0|0|0	1	1	110	0
NCK2-321	4810	NHS	8|11	19	9.5	2	0|0|0|0	1	1	95	0
NCK2-321	10971	YWHAQ	7|8	15	7.5	2	0|0|0|0	1	1	75	0
NCK2-321	55898	UNC45A	6|3	9	4.5	2	0|0|0|0	1	1	45	0
NCK2-WT	147179	WIPF2	1043|1006	2049	1024.5	2	0|0|0|0	1	1	10245	0
NCK2-WT	7456	WIPF1	691|689	1380	690	2	0|0|0|0	1	1	6900	0
NCK2-WT	23191	CYFIP1	428|477	905	452.5	2	0|0|0|0	1	1	4525	0
NCK2-WT	10787	NCKAP1	447|457	904	452	2	0|0|2|0	1	1	904	0
NCK2-WT	8976	WASL	440|436	876	438	2	0|0|0|0	1	1	4380	0
NCK2-WT	28964	GIT1	415|415	830	415	2	0|0|0|0	1	1	4150	0
NCK2-WT	8874	ARHGEF7	367|357	724	362	2	0|0|0|0	1	1	3620	0
NCK2-WT	5058	PAK1	295|330	625	312.5	2	0|0|0|0	1	1	3125	0
NCK2-WT	118788	PIK3AP1	295|329	624	312	2	0|0|0|0	1	1	3120	0
NCK2-WT	285590	SH3PXD2B	333|285	618	309	2	0|0|0|2	1	1	618	0
NCK2-WT	116985	ARAP1	279|278	557	278.5	2	0|0|0|0	1	1	2785	0
NCK2-WT	57648	KIAA1522	267|286	553	276.5	2	0|0|0|0	1	1	2765	0
NCK2-WT	5062	PAK2	246|244	490	245	2	0|0|0|0	1	1	2450	0
NCK2-WT	57556	SEMA6A	196|255	451	225.5	2	0|0|0|0	1	1	2255	0
NCK2-WT	23043	TNIK	222|211	433	216.5	2	0|0|0|0	1	1	2165	0
NCK2-WT	26999	CYFIP2	194|232	426	213	2	0|0|0|0	1	1	2130	0
NCK2-WT	6654	SOS1	203|218	421	210.5	2	0|0|0|0	1	1	2105	0
NCK2-WT	9459	ARHGEF6	195|175	370	185	2	0|0|0|0	1	1	1850	0
NCK2-WT	9815	GIT2	186|174	360	180	2	0|0|0|0	1	1	1800	0
NCK2-WT	57224	NHSL1	158|180	338	169	2	0|0|0|0	1	1	1690	0
NCK2-WT	23331	TTC28	149|164	313	156.5	2	0|0|0|0	1	1	1565	0
NCK2-WT	286077	FAM83H	133|143	276	138	2	0|0|0|0	1	1	1380	0
NCK2-WT	644150	WIPF3	133|139	272	136	2	0|0|0|0	1	1	1360	0
NCK2-WT	867	CBL	139|108	247	123.5	2	0|0|0|0	1	1	1235	0
NCK2-WT	4690	NCK1	118|99	217	108.5	2	0|0|0|0	1	1	1085	0
NCK2-WT	10006	ABI1	106|108	214	107	2	0|0|0|0	1	1	1070	0
NCK2-WT	998	CDC42	102|103	205	102.5	2	0|0|0|0	1	1	1025	0
NCK2-WT	8853	ASAP2	77|81	158	79	2	0|0|0|0	1	1	790	0
NCK2-WT	1452	CSNK1A1	65|69	134	67	2	0|0|0|0	1	1	670	0
NCK2-WT	10188	TNK2	67|56	123	61.5	2	0|0|0|0	1	1	615	0
NCK2-WT	5093	PCBP1	53|59	112	56	2	13|14|15|0	1	1	5.33	0
NCK2-WT	868	CBLB	56|44	100	50	2	0|0|0|0	1	1	500	0
NCK2-WT	10163	WASF2	44|48	92	46	2	0|0|0|0	1	1	460	0
NCK2-WT	5830	PEX5	45|46	91	45.5	2	0|0|0|0	1	1	455	0
NCK2-WT	1793	DOCK1	44|44	88	44	2	0|0|0|0	1	1	440	0
NCK2-WT	7531	YWHAE	30|40	70	35	2	6|10|8|4	1	1	5	0
NCK2-WT	65059	RAPH1	38|30	68	34	2	0|0|0|0	1	1	340	0
NCK2-WT	55845	BRK1	26|31	57	28.5	2	0|0|0|0	1	1	285	0
NCK2-WT	23266	ADGRL2	25|29	54	27	2	0|0|0|0	1	1	270	0
NCK2-WT	1796	DOK1	24|28	52	26	2	0|0|0|0	1	1	260	0
NCK2-WT	50488	MINK1	28|24	52	26	2	0|0|0|0	1	1	260	0
NCK2-WT	8867	SYNJ1	19|32	51	25.5	2	0|0|0|0	1	1	255	0
NCK2-WT	6152	RPL24	24|23	47	23.5	2	0|0|0|0	1	1	235	0
NCK2-WT	7916	PRRC2A	22|14	36	18	2	0|0|0|0	1	1	180	0
NCK2-WT	10458	BAIAP2	16|17	33	16.5	2	0|0|0|0	1	1	165	0
NCK2-WT	4810	NHS	12|18	30	15	2	0|0|0|0	1	1	150	0
NCK2-WT	10178	TENM1	16|13	29	14.5	2	0|0|0|0	1	1	145	0
NCK2-WT	64783	RBM15	21|8	29	14.5	2	0|0|0|0	1	1	145	0
NCK2-WT	8936	WASF1	14|13	27	13.5	2	0|0|0|0	1	1	135	0
NCK2-WT	340527	NHSL2	8|11	19	9.5	2	0|0|0|0	1	1	95	0
NCK2-WT	7532	YWHAG	9|9	18	9	2	0|0|0|0	1	1	90	0
NCK2-WT	55898	UNC45A	4|11	15	7.5	2	0|0|0|0	1	1	75	0
NCK2-WT	10971	YWHAQ	7|7	14	7	2	0|0|0|0	1	1	70	0
NCK2-WT	7454	WAS	5|9	14	7	2	0|0|0|0	1	1	70	0
NCK2-WT	4301	AFDN	5|3	8	4	2	0|0|0|0	1	1	40	0
NCK2-WT	9644	SH3PXD2A	4|4	8	4	2	0|0|0|0	1	1	40	0
NCK2-213	84284	NTPCR	21|28	49	24.5	2	11|5|8|11	0.53	1	2.8	0.01
NCK2-213	8813	DPM1	14|11	25	12.5	2	3|3|6|6	0.52	0.89	2.78	0.01
NCK2-213	10856	RUVBL2	3|6	9	4.5	2	0|0|0|4	0.63	0.8	4.5	0.01
NCK2-231	9349	RPL23	42|57	99	49.5	2	18|16|16|25	0.5	1	2.64	0.01
NCK2-231	7531	YWHAE	14|41	55	27.5	2	6|10|8|4	0.5	1	3.93	0.01
NCK2-312	7531	YWHAE	12|31	43	21.5	2	6|10|8|4	0.5	1	3.07	0.01
NCK2-312	7529	YWHAB	11|16	27	13.5	2	7|0|0|8	0.56	0.82	3.6	0.01
NCK2-312	4176	MCM7	4|4	8	4	2	0|0|4|0	0.63	0.63	4	0.01
NCK2-213	10382	TUBB4A	0|180	180	90	2	0|0|0|0	0.5	1	900	0.02
NCK2-213	84617	TUBB6	0|67	67	33.5	2	0|0|0|0	0.5	1	335	0.02
NCK2-213	5063	PAK3	0|32	32	16	2	0|0|0|0	0.5	1	160	0.02
NCK2-231	281099	CSN2	446|0	446	223	2	2|0|0|0	0.5	1	446	0.02
NCK2-231	281728	CSN3	64|0	64	32	2	0|0|0|0	0.5	1	320	0.02
NCK2-312	281099	CSN2	109|0	109	54.5	2	2|0|0|0	0.5	1	109	0.02
NCK2-312	281728	CSN3	35|0	35	17.5	2	0|0|0|0	0.5	1	175	0.02
NCK2-321	281099	CSN2	417|0	417	208.5	2	2|0|0|0	0.5	1	417	0.02
NCK2-321	281728	CSN3	65|0	65	32.5	2	0|0|0|0	0.5	1	325	0.02
NCK2-321	281894	LALBA	39|0	39	19.5	2	0|0|0|0	0.5	1	195	0.02
NCK2-132	51060	TXNDC12	18|0	18	9	2	0|0|0|0	0.5	1	90	0.03
NCK2-213	6134	RPL10	19|0	19	9.5	2	0|0|0|0	0.5	1	95	0.03
NCK2-231	5063	PAK3	0|17	17	8.5	2	0|0|0|0	0.5	1	85	0.03
NCK2-312	1452	CSNK1A1	0|22	22	11	2	0|0|0|0	0.5	1	110	0.03
NCK2-WT	26052	DNM3	21|0	21	10.5	2	0|0|0|0	0.5	1	105	0.03
NCK2-WT	5063	PAK3	0|19	19	9.5	2	0|0|0|0	0.5	1	95	0.03
NCK2-3WK	3313	HSPA9	226|267	493	246.5	2	102|97|105|89	0.5	1	2.51	0.04
NCK2-3WK	23191	CYFIP1	11|0	11	5.5	2	0|0|0|0	0.5	1	55	0.04
NCK2-213	7431	VIM	14|0	14	7	2	0|0|0|0	0.5	1	70	0.04
NCK2-213	6191	RPS4X	11|0	11	5.5	2	0|0|0|0	0.5	1	55	0.04
NCK2-231	3308	HSPA4	0|11	11	5.5	2	0|0|0|0	0.5	1	55	0.04
NCK2-312	10458	BAIAP2	0|13	13	6.5	2	0|0|0|0	0.5	1	65	0.04
NCK2-312	3308	HSPA4	0|12	12	6	2	0|0|0|0	0.5	1	60	0.04
NCK2-321	280717	ALB	32|0	32	16	2	0|0|0|2	0.5	1	32	0.04
NCK2-321	51060	TXNDC12	12|0	12	6	2	0|0|0|0	0.5	1	60	0.04
NCK2-321	6146	RPL22	11|0	11	5.5	2	0|0|0|0	0.5	1	55	0.04
NCK2-321	7533	YWHAH	11|0	11	5.5	2	0|0|0|0	0.5	1	55	0.04
NCK2-3WK	6191	RPS4X	9|0	9	4.5	2	0|0|0|0	0.5	1	45	0.05
NCK2-213	6655	SOS2	0|9	9	4.5	2	0|0|0|0	0.5	1	45	0.05
NCK2-231	340527	NHSL2	0|10	10	5	2	0|0|0|0	0.5	1	50	0.05
NCK2-312	6421	SFPQ	0|9	9	4.5	2	0|0|0|0	0.5	1	45	0.05
NCK2-321	3308	HSPA4	9|0	9	4.5	2	0|0|0|0	0.5	1	45	0.05
NCK2-3WK	3308	HSPA4	0|8	8	4	2	0|0|0|0	0.5	1	40	0.06
NCK2-3WK	3852	KRT5	0|8	8	4	2	0|0|0|0	0.5	1	40	0.06
NCK2-132	7533	YWHAH	8|0	8	4	2	0|0|0|0	0.5	1	40	0.06
NCK2-213	7533	YWHAH	7|0	7	3.5	2	0|0|0|0	0.5	1	35	0.06
NCK2-213	7454	WAS	0|7	7	3.5	2	0|0|0|0	0.5	1	35	0.06
NCK2-231	7533	YWHAH	8|0	8	4	2	0|0|0|0	0.5	1	40	0.06
NCK2-231	280636	SELENOH	0|8	8	4	2	0|0|0|0	0.5	1	40	0.06
NCK2-312	10971	YWHAQ	0|8	8	4	2	0|0|0|0	0.5	1	40	0.06
NCK2-312	7454	WAS	0|8	8	4	2	0|0|0|0	0.5	1	40	0.06
NCK2-312	7533	YWHAH	0|8	8	4	2	0|0|0|0	0.5	1	40	0.06
NCK2-312	3852	KRT5	0|7	7	3.5	2	0|0|0|0	0.5	1	35	0.06
NCK2-321	1793	DOCK1	7|0	7	3.5	2	0|0|0|0	0.5	1	35	0.06
NCK2-3WK	3848	KRT1	38|121	159	79.5	2	17|7|13|32	0.5	1	4.61	0.07
NCK2-132	80031	SEMA6D	6|0	6	3	2	0|0|0|0	0.5	1	30	0.07
NCK2-132	5692	PSMB4	0|6	6	3	2	0|0|0|0	0.5	1	30	0.07
NCK2-213	196463	PLBD2	6|0	6	3	2	0|0|0|0	0.5	1	30	0.07
NCK2-231	7454	WAS	0|6	6	3	2	0|0|0|0	0.5	1	30	0.07
NCK2-312	64783	RBM15	0|6	6	3	2	0|0|0|0	0.5	1	30	0.07
NCK2-321	400	ARL1	6|0	6	3	2	0|0|0|0	0.5	1	30	0.07
NCK2-321	80728	ARHGAP39	6|0	6	3	2	0|0|0|0	0.5	1	30	0.07
NCK2-WT	7533	YWHAH	6|0	6	3	2	0|0|0|0	0.5	1	30	0.07
NCK2-3WK	281099	CSN2	14|0	14	7	2	2|0|0|0	0.5	1	14	0.08
NCK2-132	23266	ADGRL2	5|0	5	2.5	2	0|0|0|0	0.5	1	25	0.08
NCK2-213	63929	XPNPEP3	0|5	5	2.5	2	0|0|0|0	0.5	1	25	0.08
NCK2-213	80728	ARHGAP39	0|5	5	2.5	2	0|0|0|0	0.5	1	25	0.08
NCK2-231	3301	DNAJA1	5|0	5	2.5	2	0|0|0|0	0.5	1	25	0.08
NCK2-231	7431	VIM	0|5	5	2.5	2	0|0|0|0	0.5	1	25	0.08
NCK2-312	6191	RPS4X	5|0	5	2.5	2	0|0|0|0	0.5	1	25	0.08
NCK2-312	8936	WASF1	5|0	5	2.5	2	0|0|0|0	0.5	1	25	0.08
NCK2-312	4673	NAP1L1	0|5	5	2.5	2	0|0|0|0	0.5	1	25	0.08
NCK2-321	3301	DNAJA1	5|0	5	2.5	2	0|0|0|0	0.5	1	25	0.08
NCK2-WT	7431	VIM	0|5	5	2.5	2	0|0|0|0	0.5	1	25	0.08
NCK2-3WK	281728	CSN3	4|0	4	2	2	0|0|0|0	0.5	1	20	0.09
NCK2-231	51060	TXNDC12	4|0	4	2	2	0|0|0|0	0.5	1	20	0.09
NCK2-231	5692	PSMB4	0|4	4	2	2	0|0|0|0	0.5	1	20	0.09
NCK2-231	9644	SH3PXD2A	0|4	4	2	2	0|0|0|0	0.5	1	20	0.09
NCK2-312	3301	DNAJA1	4|0	4	2	2	0|0|0|0	0.5	1	20	0.09
NCK2-312	6160	RPL31	4|0	4	2	2	0|0|0|0	0.5	1	20	0.09
NCK2-312	7431	VIM	0|4	4	2	2	0|0|0|0	0.5	1	20	0.09
NCK2-321	5693	PSMB5	4|0	4	2	2	0|0|0|0	0.5	1	20	0.09
NCK2-321	80031	SEMA6D	4|0	4	2	2	0|0|0|0	0.5	1	20	0.09
NCK2-WT	10808	HSPH1	0|4	4	2	2	0|0|0|0	0.5	1	20	0.09
NCK2-WT	80031	SEMA6D	0|4	4	2	2	0|0|0|0	0.5	1	20	0.09
NCK2-3WK	5693	PSMB5	3|0	3	1.5	2	0|0|0|0	0.5	0.99	15	0.1
NCK2-132	10262	SF3B4	3|0	3	1.5	2	0|0|0|0	0.5	0.99	15	0.1
NCK2-132	4301	AFDN	3|0	3	1.5	2	0|0|0|0	0.5	0.99	15	0.1
NCK2-132	5693	PSMB5	3|0	3	1.5	2	0|0|0|0	0.5	0.99	15	0.1
NCK2-213	10262	SF3B4	3|0	3	1.5	2	0|0|0|0	0.5	0.99	15	0.1
NCK2-213	3301	DNAJA1	3|0	3	1.5	2	0|0|0|0	0.5	0.99	15	0.1
NCK2-213	5693	PSMB5	3|0	3	1.5	2	0|0|0|0	0.5	0.99	15	0.1
NCK2-231	10262	SF3B4	0|3	3	1.5	2	0|0|0|0	0.5	0.99	15	0.1
NCK2-231	5693	PSMB5	0|3	3	1.5	2	0|0|0|0	0.5	0.99	15	0.1
NCK2-312	3849	KRT2	0|92	92	46	2	22|0|4|0	0.5	1	7.08	0.1
NCK2-312	3848	KRT1	5|78	83	41.5	2	17|7|13|32	0.5	0.99	2.41	0.1
NCK2-312	1793	DOCK1	3|0	3	1.5	2	0|0|0|0	0.5	0.99	15	0.1
NCK2-312	51060	TXNDC12	3|0	3	1.5	2	0|0|0|0	0.5	0.99	15	0.1
NCK2-312	4810	NHS	0|3	3	1.5	2	0|0|0|0	0.5	0.99	15	0.1
NCK2-312	80031	SEMA6D	0|3	3	1.5	2	0|0|0|0	0.5	0.99	15	0.1
NCK2-312	9644	SH3PXD2A	0|3	3	1.5	2	0|0|0|0	0.5	0.99	15	0.1
NCK2-321	7431	VIM	3|0	3	1.5	2	0|0|0|0	0.5	0.99	15	0.1
NCK2-WT	3329	HSPD1	3|0	3	1.5	2	0|0|0|0	0.5	0.99	15	0.1
NCK2-3WK	280717	ALB	6|0	6	3	2	0|0|0|2	0.48	0.96	6	0.12
NCK2-3WK	10188	TNK2	0|2	2	1	2	0|0|0|0	0.47	0.95	10	0.12
NCK2-132	4176	MCM7	7|0	7	3.5	2	0|0|4|0	0.43	0.85	3.5	0.12
NCK2-132	196463	PLBD2	2|0	2	1	2	0|0|0|0	0.47	0.95	10	0.12
NCK2-213	51060	TXNDC12	2|0	2	1	2	0|0|0|0	0.47	0.95	10	0.12
NCK2-213	5683	PSMA2	2|0	2	1	2	0|0|0|0	0.47	0.95	10	0.12
NCK2-213	80031	SEMA6D	0|2	2	1	2	0|0|0|0	0.47	0.95	10	0.12
NCK2-231	80031	SEMA6D	2|0	2	1	2	0|0|0|0	0.47	0.95	10	0.12
NCK2-312	5093	PCBP1	23|45	68	34	2	13|14|15|0	0.49	0.97	3.24	0.12
NCK2-312	3858	KRT10	0|66	66	33	2	24|2|7|13	0.5	0.99	2.87	0.12
NCK2-312	3857	KRT9	0|24	24	12	2	0|0|0|18	0.44	0.89	2.67	0.12
NCK2-312	6500	SKP1	2|0	2	1	2	0|0|0|0	0.47	0.95	10	0.12
NCK2-3WK	51194	IPO11	0|3	3	1.5	2	2|0|0|0	0.36	0.71	3	0.13
NCK2-132	7531	YWHAE	9|20	29	14.5	2	6|10|8|4	0.42	0.84	2.07	0.13
NCK2-132	10213	PSMD14	0|3	3	1.5	2	2|0|0|0	0.36	0.71	3	0.13
NCK2-213	8604	SLC25A12	22|24	46	23	2	11|8|10|7	0.33	0.57	2.56	0.13
NCK2-213	1854	DUT	14|9	23	11.5	2	4|0|9|3	0.35	0.64	2.88	0.13
NCK2-213	7514	XPO1	4|5	9	4.5	2	3|3|0|0	0.4	0.51	3	0.13
NCK2-213	51194	IPO11	3|0	3	1.5	2	2|0|0|0	0.36	0.71	3	0.13
NCK2-312	2597	GAPDH	0|12	12	6	2	0|0|8|5	0.33	0.66	1.85	0.13
NCK2-WT	3309	HSPA5	168|173	341	170.5	2	66|63|78|63	0.32	0.64	2.53	0.13
NCK2-3WK	2597	GAPDH	0|11	11	5.5	2	0|0|8|5	0.27	0.55	1.69	0.14
NCK2-132	7529	YWHAB	11|11	22	11	2	7|0|0|8	0.31	0.31	2.93	0.14
NCK2-132	118460	EXOSC6	12|8	20	10	2	4|3|4|6	0.3	0.6	2.35	0.14
NCK2-132	2597	GAPDH	0|11	11	5.5	2	0|0|8|5	0.27	0.55	1.69	0.14
NCK2-213	3313	HSPA9	223|251	474	237	2	102|97|105|89	0.29	0.58	2.41	0.14
NCK2-213	79568	MAIP1	0|7	7	3.5	2	2|3|4|0	0.3	0.6	1.56	0.14
NCK2-312	10856	RUVBL2	0|4	4	2	2	0|0|0|4	0.31	0.63	2	0.14
NCK2-321	118460	EXOSC6	12|9	21	10.5	2	4|3|4|6	0.31	0.6	2.47	0.14
NCK2-3WK	25804	LSM4	0|3	3	1.5	2	0|0|4|0	0.23	0.46	1.5	0.15
NCK2-3WK	3735	KARS1	2|0	2	1	2	0|0|0|2	0.25	0.5	2	0.15
NCK2-213	9584	RBM39	0|3	3	1.5	2	4|0|0|0	0.23	0.46	1.5	0.15
NCK2-231	7295	TXN	0|13	13	6.5	2	4|7|4|4	0.26	0.51	1.37	0.15
NCK2-231	83443	SF3B5	0|3	3	1.5	2	0|4|0|0	0.23	0.46	1.5	0.15
NCK2-231	10213	PSMD14	0|2	2	1	2	2|0|0|0	0.25	0.5	2	0.15
NCK2-312	83443	SF3B5	0|3	3	1.5	2	0|4|0|0	0.23	0.46	1.5	0.15
NCK2-312	51194	IPO11	0|2	2	1	2	2|0|0|0	0.25	0.5	2	0.15
NCK2-WT	7529	YWHAB	8|12	20	10	2	7|0|0|8	0.25	0.45	2.67	0.15
NCK2-213	51639	SF3B6	30|34	64	32	2	13|13|17|0	0.12	0.22	2.98	0.16
NCK2-213	5825	ABCD3	6|8	14	7	2	4|4|4|0	0.18	0.32	2.33	0.16
NCK2-213	220988	HNRNPA3	7|0	7	3.5	2	6|4|0|0	0.16	0.31	1.4	0.16
NCK2-231	7529	YWHAB	11|9	20	10	2	7|0|0|8	0.2	0.31	2.67	0.16
NCK2-312	708	C1QBP	39|29	68	34	2	14|18|16|13	0.15	0.3	2.23	0.16
NCK2-312	3251	HPRT1	17|30	47	23.5	2	12|9|12|13	0.23	0.46	2.04	0.16
NCK2-312	6209	RPS15	0|5	5	2.5	2	4|0|3|0	0.18	0.36	1.43	0.16
NCK2-3WK	5901	RAN	0|14	14	7	2	0|5|10|5	0.1	0.19	1.4	0.17
NCK2-132	5717	PSMD11	5|6	11	5.5	2	0|0|5|5	0.12	0.16	2.2	0.17
NCK2-213	6576	SLC25A1	23|24	47	23.5	2	13|6|10|10	0.07	0.11	2.41	0.17
NCK2-312	1854	DUT	0|11	11	5.5	2	4|0|9|3	0.1	0.21	1.38	0.17
NCK2-312	5717	PSMD11	0|6	6	3	2	0|0|5|5	0.08	0.16	1.2	0.17
NCK2-312	506	ATP5F1B	0|5	5	2.5	2	3|5|0|0	0.12	0.23	1.25	0.17
NCK2-WT	5717	PSMD11	0|6	6	3	2	0|0|5|5	0.08	0.16	1.2	0.17
NCK2-3WK	5686	PSMA5	0|6	6	3	2	4|0|4|3	0.04	0.08	1.09	0.18
NCK2-3WK	7514	XPO1	0|3	3	1.5	2	3|3|0|0	0.06	0.12	1	0.18
NCK2-213	51441	YTHDF2	6|5	11	5.5	2	0|5|4|2	0.05	0.08	2	0.18
NCK2-213	3857	KRT9	0|11	11	5.5	2	0|0|0|18	0.05	0.11	1.22	0.18
NCK2-231	3251	HPRT1	13|28	41	20.5	2	12|9|12|13	0.03	0.06	1.78	0.18
NCK2-231	509	ATP5F1C	11|19	30	15	2	9|13|0|5	0.06	0.12	2.22	0.18
NCK2-231	118460	EXOSC6	9|9	18	9	2	4|3|4|6	0.03	0.03	2.12	0.18
NCK2-3WK	53615	MBD3	0|4	4	2	2	0|6|0|3	0.03	0.05	0.89	0.19
NCK2-3WK	79568	MAIP1	0|4	4	2	2	2|3|4|0	0.02	0.03	0.89	0.19
NCK2-213	5686	PSMA5	5|5	10	5	2	4|0|4|3	0.02	0.02	1.82	0.19
NCK2-231	3857	KRT9	6|10	16	8	2	0|0|0|18	0.03	0.05	1.78	0.19
NCK2-231	1854	DUT	0|9	9	4.5	2	4|0|9|3	0.02	0.05	1.12	0.19
NCK2-312	5901	RAN	8|12	20	10	2	0|5|10|5	0.02	0.05	2	0.19
NCK2-3WK	509	ATP5F1C	0|17	17	8.5	2	9|13|0|5	0.02	0.03	1.26	0.2
NCK2-132	506	ATP5F1B	0|3	3	1.5	2	3|5|0|0	0.02	0.03	0.75	0.2
NCK2-213	2597	GAPDH	6|0	6	3	2	0|0|8|5	0.01	0.03	0.92	0.2
NCK2-213	29957	SLC25A24	3|0	3	1.5	2	4|0|0|4	0.01	0.03	0.75	0.2
NCK2-231	25873	RPL36	16|26	42	21	2	13|10|15|0	0.02	0.03	2.21	0.2
NCK2-312	118460	EXOSC6	4|9	13	6.5	2	4|3|4|6	0.02	0.03	1.53	0.2
NCK2-WT	5901	RAN	10|11	21	10.5	2	0|5|10|5	0.01	0.02	2.1	0.2
NCK2-132	25873	RPL36	22|25	47	23.5	2	13|10|15|0	0.01	0.02	2.47	0.21
NCK2-132	1854	DUT	0|8	8	4	2	4|0|9|3	0.01	0.02	1	0.21
NCK2-213	509	ATP5F1C	16|15	31	15.5	2	9|13|0|5	0.01	0.01	2.3	0.21
NCK2-312	7295	TXN	0|10	10	5	2	4|7|4|4	0.01	0.02	1.05	0.21
NCK2-321	1854	DUT	0|8	8	4	2	4|0|9|3	0.01	0.02	1	0.21
NCK2-WT	5686	PSMA5	0|5	5	2.5	2	4|0|4|3	0.01	0.02	0.91	0.21
NCK2-3WK	5690	PSMB2	0|15	15	7.5	2	0|8|9|9	0.01	0.01	1.15	0.22
NCK2-3WK	5825	ABCD3	3|5	8	4	2	4|4|4|0	0.01	0.01	1.33	0.22
NCK2-132	5901	RAN	10|9	19	9.5	2	0|5|10|5	0.01	0.01	1.9	0.22
NCK2-132	53615	MBD3	3|2	5	2.5	2	0|6|0|3	0.01	0.01	1.11	0.22
NCK2-312	53615	MBD3	2|3	5	2.5	2	0|6|0|3	0.01	0.01	1.11	0.22
NCK2-321	5825	ABCD3	5|0	5	2.5	2	4|4|4|0	0.01	0.01	0.83	0.22
NCK2-WT	53615	MBD3	0|3	3	1.5	2	0|6|0|3	0.01	0.01	0.67	0.22
NCK2-3WK	3858	KRT10	0|31	31	15.5	2	24|2|7|13	0	0.01	1.35	0.23
NCK2-132	7295	TXN	7|9	16	8	2	4|7|4|4	0	0.01	1.68	0.23
NCK2-132	5686	PSMA5	4|0	4	2	2	4|0|4|3	0	0.01	0.73	0.23
NCK2-312	7001	PRDX2	12|20	32	16	2	9|10|14|0	0	0.01	1.94	0.23
NCK2-312	5686	PSMA5	0|4	4	2	2	4|0|4|3	0	0.01	0.73	0.23
NCK2-321	3313	HSPA9	247|229	476	238	2	102|97|105|89	0	0.01	2.42	0.23
NCK2-321	5901	RAN	6|10	16	8	2	0|5|10|5	0	0.01	1.6	0.23
NCK2-3WK	6143	RPL19	11|7	18	9	2	0|6|8|8	0	0	1.64	0.24
NCK2-3WK	7295	TXN	0|9	9	4.5	2	4|7|4|4	0	0.01	0.95	0.24
NCK2-132	3251	HPRT1	17|26	43	21.5	2	12|9|12|13	0	0.01	1.87	0.24
NCK2-132	6143	RPL19	11|6	17	8.5	2	0|6|8|8	0	0	1.55	0.24
NCK2-213	8402	SLC25A11	56|59	115	57.5	2	26|22|24|26	0	0.01	2.35	0.24
NCK2-213	5690	PSMB2	12|14	26	13	2	0|8|9|9	0	0.01	2	0.24
NCK2-231	8813	DPM1	7|8	15	7.5	2	3|3|6|6	0	0	1.67	0.24
NCK2-WT	118460	EXOSC6	7|7	14	7	2	4|3|4|6	0	0	1.65	0.24
NCK2-3WK	8813	DPM1	5|8	13	6.5	2	3|3|6|6	0	0	1.44	0.25
NCK2-132	5825	ABCD3	4|0	4	2	2	4|4|4|0	0	0	0.67	0.25
NCK2-213	7295	TXN	8|8	16	8	2	4|7|4|4	0	0	1.68	0.25
NCK2-231	5901	RAN	9|6	15	7.5	2	0|5|10|5	0	0	1.5	0.25
NCK2-231	5825	ABCD3	0|4	4	2	2	4|4|4|0	0	0	0.67	0.25
NCK2-312	25873	RPL36	13|23	36	18	2	13|10|15|0	0	0	1.89	0.25
NCK2-312	8813	DPM1	0|8	8	4	2	3|3|6|6	0	0	0.89	0.25
NCK2-WT	3857	KRT9	0|7	7	3.5	2	0|0|0|18	0	0	0.78	0.25
NCK2-3WK	7001	PRDX2	16|18	34	17	2	9|10|14|0	0	0	2.06	0.26
NCK2-3WK	3849	KRT2	0|12	12	6	2	22|0|4|0	0	0	0.92	0.26
NCK2-132	5690	PSMB2	12|12	24	12	2	0|8|9|9	0	0	1.85	0.26
NCK2-213	51637	RTRAF	10|8	18	9	2	7|2|7|6	0	0	1.64	0.26
NCK2-231	11171	STRAP	0|5	5	2.5	2	3|4|3|4	0	0	0.71	0.26
NCK2-231	51441	YTHDF2	3|0	3	1.5	2	0|5|4|2	0	0	0.55	0.26
NCK2-321	7295	TXN	0|8	8	4	2	4|7|4|4	0	0	0.84	0.26
NCK2-213	378	ARF4	33|41	74	37	2	17|17|19|19	0	0	2.06	0.27
NCK2-213	118460	EXOSC6	0|6	6	3	2	4|3|4|6	0	0	0.71	0.27
NCK2-213	11171	STRAP	0|4	4	2	2	3|4|3|4	0	0	0.57	0.27
NCK2-231	6627	SNRPA1	7|14	21	10.5	2	0|7|9|12	0	0	1.5	0.27
NCK2-312	9349	RPL23	31|43	74	37	2	18|16|16|25	0	0	1.97	0.27
NCK2-312	51637	RTRAF	4|9	13	6.5	2	7|2|7|6	0	0	1.18	0.27
NCK2-312	134147	CMBL	0|5	5	2.5	2	6|4|0|6	0	0	0.62	0.27
NCK2-312	11171	STRAP	0|4	4	2	2	3|4|3|4	0	0	0.57	0.27
NCK2-WT	134147	CMBL	5|0	5	2.5	2	6|4|0|6	0	0	0.62	0.27
NCK2-132	9349	RPL23	42|36	78	39	2	18|16|16|25	0	0	2.08	0.28
NCK2-213	6210	RPS15A	46|54	100	50	2	24|24|28|14	0	0	2.22	0.28
NCK2-213	25873	RPL36	17|19	36	18	2	13|10|15|0	0	0	1.89	0.28
NCK2-213	6207	RPS13	0|17	17	8.5	2	6|6|13|11	0	0	0.94	0.28
NCK2-231	51639	SF3B6	18|23	41	20.5	2	13|13|17|0	0	0	1.91	0.28
NCK2-231	5690	PSMB2	8|11	19	9.5	2	0|8|9|9	0	0	1.46	0.28
NCK2-321	7001	PRDX2	14|16	30	15	2	9|10|14|0	0	0	1.82	0.28
NCK2-132	6122	RPL3	5|8	13	6.5	2	7|0|7|9	0	0	1.13	0.29
NCK2-213	9349	RPL23	41|32	73	36.5	2	18|16|16|25	0	0	1.95	0.29
NCK2-213	6627	SNRPA1	11|10	21	10.5	2	0|7|9|12	0	0	1.5	0.29
NCK2-213	6637	SNRPG	14|0	14	7	2	9|0|12|11	0	0	0.88	0.29
NCK2-231	51637	RTRAF	3|8	11	5.5	2	7|2|7|6	0	0	1	0.29
NCK2-312	5690	PSMB2	0|10	10	5	2	0|8|9|9	0	0	0.77	0.29
NCK2-321	509	ATP5F1C	0|11	11	5.5	2	9|13|0|5	0	0	0.81	0.29
NCK2-WT	7295	TXN	6|5	11	5.5	2	4|7|4|4	0	0	1.16	0.29
NCK2-3WK	25873	RPL36	18|0	18	9	2	13|10|15|0	0	0	0.95	0.3
NCK2-3WK	51637	RTRAF	0|7	7	3.5	2	7|2|7|6	0	0	0.64	0.3
NCK2-132	7001	PRDX2	14|13	27	13.5	2	9|10|14|0	0	0	1.64	0.3
NCK2-132	51637	RTRAF	5|7	12	6	2	7|2|7|6	0	0	1.09	0.3
NCK2-132	509	ATP5F1C	0|10	10	5	2	9|13|0|5	0	0	0.74	0.3
NCK2-231	7001	PRDX2	0|14	14	7	2	9|10|14|0	0	0	0.85	0.3
NCK2-312	509	ATP5F1C	4|10	14	7	2	9|13|0|5	0	0	1.04	0.3
NCK2-321	51637	RTRAF	4|7	11	5.5	2	7|2|7|6	0	0	1	0.3
NCK2-3WK	84284	NTPCR	0|14	14	7	2	11|5|8|11	0	0	0.8	0.31
NCK2-213	5094	PCBP2	25|23	48	24	2	12|11|12|17	0	0	1.85	0.31
NCK2-213	1468	SLC25A10	12|12	24	12	2	11|8|6|7	0	0	1.5	0.31
NCK2-213	6143	RPL19	6|6	12	6	2	0|6|8|8	0	0	1.09	0.31
NCK2-231	8604	SLC25A12	8|15	23	11.5	2	11|8|10|7	0	0	1.28	0.31
NCK2-312	6637	SNRPG	7|13	20	10	2	9|0|12|11	0	0	1.25	0.31
NCK2-312	6122	RPL3	0|7	7	3.5	2	7|0|7|9	0	0	0.61	0.31
NCK2-WT	5690	PSMB2	8|7	15	7.5	2	0|8|9|9	0	0	1.15	0.31
NCK2-WT	6143	RPL19	0|6	6	3	2	0|6|8|8	0	0	0.55	0.31
NCK2-3WK	6210	RPS15A	23|49	72	36	2	24|24|28|14	0	0	1.6	0.32
NCK2-3WK	6207	RPS13	14|11	25	12.5	2	6|6|13|11	0	0	1.39	0.32
NCK2-3WK	6122	RPL3	0|6	6	3	2	7|0|7|9	0	0	0.52	0.32
NCK2-132	6627	SNRPA1	6|9	15	7.5	2	0|7|9|12	0	0	1.07	0.32
NCK2-213	5955	RCN2	11|16	27	13.5	2	9|7|12|11	0	0	1.38	0.32
NCK2-213	6122	RPL3	6|0	6	3	2	7|0|7|9	0	0	0.52	0.32
NCK2-231	6232	RPS27	14|0	14	7	2	0|17|0|20	0	0	0.76	0.32
NCK2-321	9349	RPL23	38|23	61	30.5	2	18|16|16|25	0	0	1.63	0.32
NCK2-321	25873	RPL36	15|0	15	7.5	2	13|10|15|0	0	0	0.79	0.32
NCK2-3WK	8402	SLC25A11	30|52	82	41	2	26|22|24|26	0	0	1.67	0.33
NCK2-132	8667	EIF3H	9|7	16	8	2	7|8|8|7	0	0	1.07	0.33
NCK2-213	8667	EIF3H	6|9	15	7.5	2	7|8|8|7	0	0	1	0.33
NCK2-231	4670	HNRNPM	11|18	29	14.5	2	13|10|11|10	0	0	1.32	0.33
NCK2-231	5955	RCN2	6|15	21	10.5	2	9|7|12|11	0	0	1.08	0.33
NCK2-231	6576	SLC25A1	6|15	21	10.5	2	13|6|10|10	0	0	1.08	0.33
NCK2-231	8667	EIF3H	4|9	13	6.5	2	7|8|8|7	0	0	0.87	0.33
NCK2-312	8604	SLC25A12	8|13	21	10.5	2	11|8|10|7	0	0	1.17	0.33
NCK2-312	6627	SNRPA1	3|8	11	5.5	2	0|7|9|12	0	0	0.79	0.33
NCK2-312	8667	EIF3H	0|9	9	4.5	2	7|8|8|7	0	0	0.6	0.33
NCK2-WT	4670	HNRNPM	9|18	27	13.5	2	13|10|11|10	0	0	1.23	0.33
NCK2-WT	6207	RPS13	13|0	13	6.5	2	6|6|13|11	0	0	0.72	0.33
NCK2-3WK	378	ARF4	21|35	56	28	2	17|17|19|19	0	0	1.56	0.34
NCK2-3WK	6147	RPL23A	18|35	53	26.5	2	18|17|19|18	0	0	1.47	0.34
NCK2-132	51639	SF3B6	17|14	31	15.5	2	13|13|17|0	0	0	1.44	0.34
NCK2-132	6207	RPS13	12|0	12	6	2	6|6|13|11	0	0	0.67	0.34
NCK2-231	6210	RPS15A	26|48	74	37	2	24|24|28|14	0	0	1.64	0.34
NCK2-231	4942	OAT	0|7	7	3.5	2	9|7|6|5	0	0	0.52	0.34
NCK2-312	6228	RPS23	15|25	40	20	2	7|12|10|26	0	0	1.45	0.34
NCK2-3WK	9349	RPL23	36|28	64	32	2	18|16|16|25	0	0	1.71	0.35
NCK2-3WK	6741	SSB	9|13	22	11	2	7|8|14|9	0	0	1.16	0.35
NCK2-3WK	8667	EIF3H	0|8	8	4	2	7|8|8|7	0	0	0.53	0.35
NCK2-132	8604	SLC25A12	0|12	12	6	2	11|8|10|7	0	0	0.67	0.35
NCK2-132	6637	SNRPG	9|0	9	4.5	2	9|0|12|11	0	0	0.56	0.35
NCK2-132	5719	PSMD13	8|0	8	4	2	6|11|7|6	0	0	0.53	0.35
NCK2-231	6207	RPS13	11|11	22	11	2	6|6|13|11	0	0	1.22	0.35
NCK2-231	84284	NTPCR	11|10	21	10.5	2	11|5|8|11	0	0	1.2	0.35
NCK2-312	84284	NTPCR	3|11	14	7	2	11|5|8|11	0	0	0.8	0.35
NCK2-WT	8667	EIF3H	8|5	13	6.5	2	7|8|8|7	0	0	0.87	0.35
NCK2-3WK	6576	SLC25A1	9|13	22	11	2	13|6|10|10	0	0	1.13	0.36
NCK2-3WK	1468	SLC25A10	4|9	13	6.5	2	11|8|6|7	0	0	0.81	0.36
NCK2-132	10549	PRDX4	10|5	15	7.5	2	8|7|9|10	0	0	0.88	0.36
NCK2-213	6147	RPL23A	34|11	45	22.5	2	18|17|19|18	0	0	1.25	0.36
NCK2-213	6228	RPS23	23|22	45	22.5	2	7|12|10|26	0	0	1.64	0.36
NCK2-213	6201	RPS7	20|19	39	19.5	2	10|13|16|12	0	0	1.53	0.36
NCK2-213	3609	ILF3	10|0	10	5	2	10|8|11|6	0	0	0.57	0.36
NCK2-231	1468	SLC25A10	8|9	17	8.5	2	11|8|6|7	0	0	1.06	0.36
NCK2-312	2950	GSTP1	20|35	55	27.5	2	18|21|22|14	0	0	1.47	0.36
NCK2-312	51639	SF3B6	11|15	26	13	2	13|13|17|0	0	0	1.21	0.36
NCK2-3WK	6228	RPS23	12|21	33	16.5	2	7|12|10|26	0	0	1.2	0.37
NCK2-3WK	3609	ILF3	9|8	17	8.5	2	10|8|11|6	0	0	0.97	0.37
NCK2-132	6136	RPL12	57|67	124	62	2	28|27|36|37	0	0	1.94	0.37
NCK2-132	1933	EEF1B2	18|21	39	19.5	2	9|10|16|20	0	0	1.42	0.37
NCK2-132	84284	NTPCR	0|9	9	4.5	2	11|5|8|11	0	0	0.51	0.37
NCK2-213	3251	HPRT1	15|16	31	15.5	2	12|9|12|13	0	0	1.35	0.37
NCK2-231	790	CAD	35|40	75	37.5	2	25|19|20|21	0	0	1.76	0.37
NCK2-231	6228	RPS23	17|21	38	19	2	7|12|10|26	0	0	1.38	0.37
NCK2-312	6147	RPL23A	11|32	43	21.5	2	18|17|19|18	0	0	1.19	0.37
NCK2-312	4670	HNRNPM	4|15	19	9.5	2	13|10|11|10	0	0	0.86	0.37
NCK2-312	5955	RCN2	6|12	18	9	2	9|7|12|11	0	0	0.92	0.37
NCK2-3WK	5094	PCBP2	19|12	31	15.5	2	12|11|12|17	0	0	1.19	0.38
NCK2-3WK	6132	RPL8	12|17	29	14.5	2	12|16|14|8	0	0	1.16	0.38
NCK2-132	6576	SLC25A1	8|10	18	9	2	13|6|10|10	0	0	0.92	0.38
NCK2-231	8402	SLC25A11	25|47	72	36	2	26|22|24|26	0	0	1.47	0.38
NCK2-231	378	ARF4	31|30	61	30.5	2	17|17|19|19	0	0	1.69	0.38
NCK2-312	1933	EEF1B2	17|20	37	18.5	2	9|10|16|20	0	0	1.35	0.38
NCK2-312	8666	EIF3G	2|10	12	6	2	8|12|10|9	0	0	0.62	0.38
NCK2-312	6576	SLC25A1	0|10	10	5	2	13|6|10|10	0	0	0.51	0.38
NCK2-321	6147	RPL23A	26|31	57	28.5	2	18|17|19|18	0	0	1.58	0.38
NCK2-321	7534	YWHAZ	20|15	35	17.5	2	14|12|13|16	0	0	1.27	0.38
NCK2-3WK	2950	GSTP1	13|32	45	22.5	2	18|21|22|14	0	0	1.2	0.39
NCK2-3WK	5250	SLC25A3	16|21	37	18.5	2	15|16|14|13	0	0	1.28	0.39
NCK2-3WK	3251	HPRT1	9|14	23	11.5	2	12|9|12|13	0	0	1	0.39
NCK2-132	6147	RPL23A	15|30	45	22.5	2	18|17|19|18	0	0	1.25	0.39
NCK2-132	708	C1QBP	23|21	44	22	2	14|18|16|13	0	0	1.44	0.39
NCK2-132	6228	RPS23	13|19	32	16	2	7|12|10|26	0	0	1.16	0.39
NCK2-213	7534	YWHAZ	19|19	38	19	2	14|12|13|16	0	0	1.38	0.39
NCK2-213	6132	RPL8	16|15	31	15.5	2	12|16|14|8	0	0	1.24	0.39
NCK2-231	25797	QPCT	26|35	61	30.5	2	23|15|28|12	0	0	1.56	0.39
NCK2-312	6201	RPS7	9|17	26	13	2	10|13|16|12	0	0	1.02	0.39
NCK2-321	6132	RPL8	7|16	23	11.5	2	12|16|14|8	0	0	0.92	0.39
NCK2-WT	6132	RPL8	14|16	30	15	2	12|16|14|8	0	0	1.2	0.39
NCK2-3WK	6201	RPS7	10|15	25	12.5	2	10|13|16|12	0	0	0.98	0.4
NCK2-132	4670	HNRNPM	2|12	14	7	2	13|10|11|10	0	0	0.64	0.4
NCK2-213	3608	ILF2	27|14	41	20.5	2	16|16|20|16	0	0	1.21	0.4
NCK2-213	5250	SLC25A3	20|20	40	20	2	15|16|14|13	0	0	1.38	0.4
NCK2-213	1933	EEF1B2	16|17	33	16.5	2	9|10|16|20	0	0	1.2	0.4
NCK2-231	1933	EEF1B2	15|19	34	17	2	9|10|16|20	0	0	1.24	0.4
NCK2-231	6133	RPL9	16|18	34	17	2	14|13|14|14	0	0	1.24	0.4
NCK2-231	6201	RPS7	16|14	30	15	2	10|13|16|12	0	0	1.18	0.4
NCK2-321	3251	HPRT1	12|10	22	11	2	12|9|12|13	0	0	0.96	0.4
NCK2-WT	7534	YWHAZ	18|16	34	17	2	14|12|13|16	0	0	1.24	0.4
NCK2-WT	5094	PCBP2	8|17	25	12.5	2	12|11|12|17	0	0	0.96	0.4
NCK2-132	5094	PCBP2	12|15	27	13.5	2	12|11|12|17	0	0	1.04	0.41
NCK2-132	6201	RPS7	12|14	26	13	2	10|13|16|12	0	0	1.02	0.41
NCK2-213	10165	SLC25A13	54|57	111	55.5	2	34|31|30|24	0	0	1.87	0.41
NCK2-213	9131	AIFM1	13|23	36	18	2	18|15|18|14	0	0	1.11	0.41
NCK2-231	6147	RPL23A	20|27	47	23.5	2	18|17|19|18	0	0	1.31	0.41
NCK2-231	7534	YWHAZ	17|0	17	8.5	2	14|12|13|16	0	0	0.62	0.41
NCK2-231	6432	SRSF7	0|13	13	6.5	2	9|11|13|16	0	0	0.53	0.41
NCK2-321	6210	RPS15A	39|38	77	38.5	2	24|24|28|14	0	0	1.71	0.41
NCK2-321	378	ARF4	27|27	54	27	2	17|17|19|19	0	0	1.5	0.41
NCK2-321	6228	RPS23	16|10	26	13	2	7|12|10|26	0	0	0.95	0.41
NCK2-WT	6147	RPL23A	23|27	50	25	2	18|17|19|18	0	0	1.39	0.41
NCK2-WT	6175	RPLP0	16|8	24	12	2	15|12|13|13	0	0	0.91	0.41
NCK2-132	25797	QPCT	31|27	58	29	2	23|15|28|12	0	0	1.49	0.42
NCK2-132	2950	GSTP1	21|28	49	24.5	2	18|21|22|14	0	0	1.31	0.42
NCK2-132	6133	RPL9	16|14	30	15	2	14|13|14|14	0	0	1.09	0.42
NCK2-132	6132	RPL8	10|13	23	11.5	2	12|16|14|8	0	0	0.92	0.42
NCK2-213	2950	GSTP1	27|28	55	27.5	2	18|21|22|14	0	0	1.47	0.42
NCK2-213	6156	RPL30	14|16	30	15	2	16|12|15|13	0	0	1.07	0.42
NCK2-231	5094	PCBP2	0|14	14	7	2	12|11|12|17	0	0	0.54	0.42
NCK2-312	6133	RPL9	12|16	28	14	2	14|13|14|14	0	0	1.02	0.42
NCK2-312	4869	NPM1	8|18	26	13	2	11|13|19|16	0	0	0.88	0.42
NCK2-312	6132	RPL8	8|13	21	10.5	2	12|16|14|8	0	0	0.84	0.42
NCK2-321	2950	GSTP1	19|28	47	23.5	2	18|21|22|14	0	0	1.25	0.42
NCK2-321	6201	RPS7	13|12	25	12.5	2	10|13|16|12	0	0	0.98	0.42
NCK2-WT	6201	RPS7	13|13	26	13	2	10|13|16|12	0	0	1.02	0.42
NCK2-132	6210	RPS15A	30|37	67	33.5	2	24|24|28|14	0	0	1.49	0.43
NCK2-132	4869	NPM1	10|17	27	13.5	2	11|13|19|16	0	0	0.92	0.43
NCK2-213	25797	QPCT	25|28	53	26.5	2	23|15|28|12	0	0	1.36	0.43
NCK2-213	4869	NPM1	17|17	34	17	2	11|13|19|16	0	0	1.15	0.43
NCK2-231	9532	BAG2	0|15	15	7.5	2	16|13|13|14	0	0	0.54	0.43
NCK2-312	6210	RPS15A	22|36	58	29	2	24|24|28|14	0	0	1.29	0.43
NCK2-312	378	ARF4	24|22	46	23	2	17|17|19|19	0	0	1.28	0.43
NCK2-312	7534	YWHAZ	9|15	24	12	2	14|12|13|16	0	0	0.87	0.43
NCK2-312	9532	BAG2	0|15	15	7.5	2	16|13|13|14	0	0	0.54	0.43
NCK2-321	25797	QPCT	30|24	54	27	2	23|15|28|12	0	0	1.38	0.43
NCK2-WT	2950	GSTP1	25|27	52	26	2	18|21|22|14	0	0	1.39	0.43
NCK2-WT	6228	RPS23	9|14	23	11.5	2	7|12|10|26	0	0	0.84	0.43
NCK2-3WK	6136	RPL12	50|58	108	54	2	28|27|36|37	0	0	1.69	0.44
NCK2-3WK	6234	RPS28	21|25	46	23	2	18|18|18|22	0	0	1.21	0.44
NCK2-3WK	4869	NPM1	11|16	27	13.5	2	11|13|19|16	0	0	0.92	0.44
NCK2-132	6234	RPS28	14|26	40	20	2	18|18|18|22	0	0	1.05	0.44
NCK2-132	3608	ILF2	13|21	34	17	2	16|16|20|16	0	0	1	0.44
NCK2-213	6742	SSBP1	31|28	59	29.5	2	21|20|21|23	0	0	1.39	0.44
NCK2-213	3848	KRT1	12|21	33	16.5	2	17|7|13|32	0	0	0.96	0.44
NCK2-231	3848	KRT1	12|21	33	16.5	2	17|7|13|32	0	0	0.96	0.44
NCK2-231	5250	SLC25A3	15|14	29	14.5	2	15|16|14|13	0	0	1	0.44
NCK2-231	4869	NPM1	13|15	28	14	2	11|13|19|16	0	0	0.95	0.44
NCK2-231	6428	SRSF3	8|18	26	13	2	13|13|19|18	0	0	0.83	0.44
NCK2-231	8971	H1-10	9|16	25	12.5	2	16|15|18|10	0	0	0.85	0.44
NCK2-321	6230	RPS25	22|17	39	19.5	2	17|19|16|19	0	0	1.1	0.44
NCK2-WT	4869	NPM1	12|15	27	13.5	2	11|13|19|16	0	0	0.92	0.44
NCK2-132	6155	RPL27	28|41	69	34.5	2	25|26|27|25	0	0	1.34	0.45
NCK2-132	378	ARF4	22|22	44	22	2	17|17|19|19	0	0	1.22	0.45
NCK2-213	6234	RPS28	25|20	45	22.5	2	18|18|18|22	0	0	1.18	0.45
NCK2-213	6230	RPS25	20|21	41	20.5	2	17|19|16|19	0	0	1.15	0.45
NCK2-213	3178	HNRNPA1	36|0	36	18	2	20|19|26|31	0	0	0.75	0.45
NCK2-231	10165	SLC25A13	27|51	78	39	2	34|31|30|24	0	0	1.31	0.45
NCK2-231	2950	GSTP1	22|24	46	23	2	18|21|22|14	0	0	1.23	0.45
NCK2-231	6230	RPS25	21|20	41	20.5	2	17|19|16|19	0	0	1.15	0.45
NCK2-231	6635	SNRPE	14|18	32	16	2	12|16|18|20	0	0	0.97	0.45
NCK2-312	790	CAD	10|29	39	19.5	2	25|19|20|21	0	0	0.92	0.45
NCK2-321	6155	RPL27	28|40	68	34	2	25|26|27|25	0	0	1.32	0.45
NCK2-WT	6155	RPL27	40|40	80	40	2	25|26|27|25	0	0	1.55	0.45
NCK2-WT	25797	QPCT	22|26	48	24	2	23|15|28|12	0	0	1.23	0.45
NCK2-3WK	6144	RPL21	22|24	46	23	2	15|19|25|21	0	0	1.15	0.46
NCK2-3WK	25797	QPCT	19|22	41	20.5	2	23|15|28|12	0	0	1.05	0.46
NCK2-132	6742	SSBP1	27|26	53	26.5	2	21|20|21|23	0	0	1.25	0.46
NCK2-132	6230	RPS25	17|19	36	18	2	17|19|16|19	0	0	1.01	0.46
NCK2-132	6135	RPL11	21|0	21	10.5	2	13|20|23|21	0	0	0.55	0.46
NCK2-213	6155	RPL27	37|35	72	36	2	25|26|27|25	0	0	1.4	0.46
NCK2-213	6229	RPS24	32|35	67	33.5	2	24|27|26|23	0	0	1.34	0.46
NCK2-213	6169	RPL38	31|23	54	27	2	19|25|28|17	0	0	1.21	0.46
NCK2-312	6234	RPS28	21|22	43	21.5	2	18|18|18|22	0	0	1.13	0.46
NCK2-312	25797	QPCT	20|21	41	20.5	2	23|15|28|12	0	0	1.05	0.46
NCK2-312	6742	SSBP1	15|26	41	20.5	2	21|20|21|23	0	0	0.96	0.46
NCK2-312	6230	RPS25	0|18	18	9	2	17|19|16|19	0	0	0.51	0.46
NCK2-WT	6136	RPL12	41|53	94	47	2	28|27|36|37	0	0	1.47	0.46
NCK2-WT	6210	RPS15A	29|26	55	27.5	2	24|24|28|14	0	0	1.22	0.46
NCK2-WT	6234	RPS28	21|23	44	22	2	18|18|18|22	0	0	1.16	0.46
NCK2-3WK	6155	RPL27	29|36	65	32.5	2	25|26|27|25	0	0	1.26	0.47
NCK2-132	790	CAD	24|19	43	21.5	2	25|19|20|21	0	0	1.01	0.47
NCK2-132	6144	RPL21	20|21	41	20.5	2	15|19|25|21	0	0	1.02	0.47
NCK2-132	8662	EIF3B	18|21	39	19.5	2	18|18|22|23	0	0	0.96	0.47
NCK2-213	6144	RPL21	21|20	41	20.5	2	15|19|25|21	0	0	1.02	0.47
NCK2-231	6155	RPL27	34|32	66	33	2	25|26|27|25	0	0	1.28	0.47
NCK2-231	6144	RPL21	14|21	35	17.5	2	15|19|25|21	0	0	0.88	0.47
NCK2-231	8662	EIF3B	11|23	34	17	2	18|18|22|23	0	0	0.84	0.47
NCK2-312	8402	SLC25A11	12|32	44	22	2	26|22|24|26	0	0	0.9	0.47
NCK2-312	6157	RPL27A	21|18	39	19.5	2	20|18|18|25	0	0	0.96	0.47
NCK2-312	8662	EIF3B	7|22	29	14.5	2	18|18|22|23	0	0	0.72	0.47
NCK2-321	6742	SSBP1	24|22	46	23	2	21|20|21|23	0	0	1.08	0.47
NCK2-321	8402	SLC25A11	10|32	42	21	2	26|22|24|26	0	0	0.86	0.47
NCK2-WT	5646	PRSS3	35|30	65	32.5	2	22|33|19|28	0	0	1.27	0.47
NCK2-WT	9349	RPL23	12|19	31	15.5	2	18|16|16|25	0	0	0.83	0.47
NCK2-3WK	10165	SLC25A13	38|43	81	40.5	2	34|31|30|24	0	0	1.36	0.48
NCK2-3WK	6229	RPS24	22|30	52	26	2	24|27|26|23	0	0	1.04	0.48
NCK2-132	6222	RPS18	42|47	89	44.5	2	34|31|37|31	0	0	1.34	0.48
NCK2-132	6229	RPS24	28|29	57	28.5	2	24|27|26|23	0	0	1.14	0.48
NCK2-132	8402	SLC25A11	27|26	53	26.5	2	26|22|24|26	0	0	1.08	0.48
NCK2-213	8471	IRS4	48|46	94	47	2	35|36|32|29	0	0	1.42	0.48
NCK2-213	6224	RPS20	43|39	82	41	2	28|33|32|32	0	0	1.31	0.48
NCK2-213	5646	PRSS3	16|29	45	22.5	2	22|33|19|28	0	0	0.88	0.48
NCK2-231	6136	RPL12	47|49	96	48	2	28|27|36|37	0	0	1.5	0.48
NCK2-231	6229	RPS24	23|26	49	24.5	2	24|27|26|23	0	0	0.98	0.48
NCK2-231	6742	SSBP1	18|22	40	20	2	21|20|21|23	0	0	0.94	0.48
NCK2-312	6155	RPL27	22|33	55	27.5	2	25|26|27|25	0	0	1.07	0.48
NCK2-312	6229	RPS24	15|26	41	20.5	2	24|27|26|23	0	0	0.82	0.48
NCK2-312	54994	GID8	10|24	34	17	2	24|16|27|22	0	0	0.76	0.48
NCK2-321	5646	PRSS3	20|28	48	24	2	22|33|19|28	0	0	0.94	0.48
NCK2-WT	6229	RPS24	27|27	54	27	2	24|27|26|23	0	0	1.08	0.48
NCK2-3WK	6222	RPS18	39|46	85	42.5	2	34|31|37|31	0	0	1.28	0.49
NCK2-3WK	5646	PRSS3	19|27	46	23	2	22|33|19|28	0	0	0.9	0.49
NCK2-213	292	SLC25A5	109|99	208	104	2	58|55|56|66	0	0	1.77	0.49
NCK2-213	6205	RPS11	47|39	86	43	2	35|41|35|30	0	0	1.22	0.49
NCK2-213	6222	RPS18	33|40	73	36.5	2	34|31|37|31	0	0	1.1	0.49
NCK2-213	6136	RPL12	23|39	62	31	2	28|27|36|37	0	0	0.97	0.49
NCK2-231	292	SLC25A5	70|99	169	84.5	2	58|55|56|66	0	0	1.44	0.49
NCK2-231	8471	IRS4	33|36	69	34.5	2	35|36|32|29	0	0	1.05	0.49
NCK2-231	6222	RPS18	30|37	67	33.5	2	34|31|37|31	0	0	1.01	0.49
NCK2-312	3313	HSPA9	136|206	342	171	2	102|97|105|89	0	0	1.74	0.49
NCK2-312	6136	RPL12	22|37	59	29.5	2	28|27|36|37	0	0	0.92	0.49
NCK2-312	6222	RPS18	17|41	58	29	2	34|31|37|31	0	0	0.87	0.49
NCK2-312	5646	PRSS3	26|18	44	22	2	22|33|19|28	0	0	0.86	0.49
NCK2-321	6136	RPL12	33|43	76	38	2	28|27|36|37	0	0	1.19	0.49
NCK2-WT	3313	HSPA9	202|192	394	197	2	102|97|105|89	0	0	2.01	0.49
NCK2-3WK	292	SLC25A5	75|66	141	70.5	2	58|55|56|66	0	0	1.2	0.5
NCK2-3WK	6188	RPS3	67|68	135	67.5	2	70|71|61|64	0	0	1.02	0.5
NCK2-132	3313	HSPA9	147|178	325	162.5	2	102|97|105|89	0	0	1.65	0.5
NCK2-132	292	SLC25A5	65|79	144	72	2	58|55|56|66	0	0	1.23	0.5
NCK2-132	6188	RPS3	61|68	129	64.5	2	70|71|61|64	0	0	0.97	0.5
NCK2-132	30968	STOML2	43|54	97	48.5	2	52|58|49|53	0	0	0.92	0.5
NCK2-213	6188	RPS3	89|76	165	82.5	2	70|71|61|64	0	0	1.24	0.5
NCK2-213	26227	PHGDH	57|53	110	55	2	60|60|45|43	0	0	1.06	0.5
NCK2-213	6194	RPS6	30|36	66	33	2	32|39|36|35	0	0	0.93	0.5
NCK2-231	3313	HSPA9	175|147	322	161	2	102|97|105|89	0	0	1.64	0.5
NCK2-231	6188	RPS3	79|81	160	80	2	70|71|61|64	0	0	1.2	0.5
NCK2-231	4904	YBX1	27|37	64	32	2	36|33|38|31	0	0	0.93	0.5
NCK2-231	6208	RPS14	24|40	64	32	2	40|38|40|38	0	0	0.82	0.5
NCK2-312	292	SLC25A5	51|76	127	63.5	2	58|55|56|66	0	0	1.08	0.5
NCK2-312	6188	RPS3	53|70	123	61.5	2	70|71|61|64	0	0	0.92	0.5
NCK2-321	292	SLC25A5	50|60	110	55	2	58|55|56|66	0	0	0.94	0.5
NCK2-WT	6222	RPS18	35|33	68	34	2	34|31|37|31	0	0	1.02	0.5
NCK2-3WK	3312	HSPA8	367|401	768	384	2	199|220|207|215	0	0	1.83	0.51
NCK2-3WK	11331	PHB2	71|81	152	76	2	78|75|77|74	0	0	1	0.51
NCK2-132	213	ALB	376|352	728	364	2	353|347|334|303	0	0	1.09	0.51
NCK2-132	3312	HSPA8	323|308	631	315.5	2	199|220|207|215	0	0	1.5	0.51
NCK2-132	11331	PHB2	77|76	153	76.5	2	78|75|77|74	0	0	1.01	0.51
NCK2-213	213	ALB	367|453	820	410	2	353|347|334|303	0	0	1.23	0.51
NCK2-213	3312	HSPA8	403|395	798	399	2	199|220|207|215	0	0	1.9	0.51
NCK2-213	203068	TUBB	366|350	716	358	2	316|306|348|333	0	0	1.1	0.51
NCK2-213	11331	PHB2	78|78	156	78	2	78|75|77|74	0	0	1.03	0.51
NCK2-231	3312	HSPA8	361|328	689	344.5	2	199|220|207|215	0	0	1.64	0.51
NCK2-231	11331	PHB2	58|86	144	72	2	78|75|77|74	0	0	0.95	0.51
NCK2-312	3312	HSPA8	267|330	597	298.5	2	199|220|207|215	0	0	1.42	0.51
NCK2-312	6737	TRIM21	89|132	221	110.5	2	118|123|129|127	0	0	0.89	0.51
NCK2-312	11331	PHB2	70|81	151	75.5	2	78|75|77|74	0	0	0.99	0.51
NCK2-321	213	ALB	391|365	756	378	2	353|347|334|303	0	0	1.13	0.51
NCK2-321	3312	HSPA8	386|366	752	376	2	199|220|207|215	0	0	1.79	0.51
NCK2-WT	3312	HSPA8	331|319	650	325	2	199|220|207|215	0	0	1.55	0.51
NCK2-3WK	10419	PRMT5	544|604	1148	574	2	1308|1266|1133|1190	0	0	0.47	0.52
NCK2-3WK	213	ALB	352|368	720	360	2	353|347|334|303	0	0	1.08	0.52
NCK2-3WK	8241	RBM10	302|329	631	315.5	2	615|623|629|618	0	0	0.51	0.52
NCK2-3WK	203068	TUBB	257|301	558	279	2	316|306|348|333	0	0	0.86	0.52
NCK2-3WK	79084	WDR77	218|254	472	236	2	365|353|355|390	0	0	0.65	0.52
NCK2-3WK	11329	STK38	216|241	457	228.5	2	370|365|380|403	0	0	0.6	0.52
NCK2-3WK	1207	CLNS1A	214|229	443	221.5	2	301|275|289|304	0	0	0.76	0.52
NCK2-3WK	5495	PPM1B	169|163	332	166	2	236|260|230|256	0	0	0.68	0.52
NCK2-3WK	6737	TRIM21	111|112	223	111.5	2	118|123|129|127	0	0	0.9	0.52
NCK2-3WK	83732	RIOK1	100|123	223	111.5	2	272|255|230|265	0	0	0.44	0.52
NCK2-3WK	4691	NCL	91|104	195	97.5	2	124|124|127|144	0	0	0.75	0.52
NCK2-3WK	9967	THRAP3	89|98	187	93.5	2	298|327|300|256	0	0	0.32	0.52
NCK2-3WK	10526	IPO8	104|74	178	89	2	225|210|203|203	0	0	0.42	0.52
NCK2-3WK	3190	HNRNPK	86|83	169	84.5	2	199|187|195|197	0	0	0.43	0.52
NCK2-3WK	983	CDK1	77|90	167	83.5	2	119|112|110|99	0	0	0.76	0.52
NCK2-3WK	10927	SPIN1	76|84	160	80	2	144|141|146|145	0	0	0.56	0.52
NCK2-3WK	6633	SNRPD2	70|78	148	74	2	130|129|132|118	0	0	0.58	0.52
NCK2-3WK	1975	EIF4B	68|77	145	72.5	2	373|387|365|375	0	0	0.19	0.52
NCK2-3WK	54814	QPCTL	64|78	142	71	2	106|98|118|108	0	0	0.66	0.52
NCK2-3WK	26121	PRPF31	60|68	128	64	2	185|179|200|187	0	0	0.34	0.52
NCK2-3WK	1915	EEF1A1	47|77	124	62	2	90|90|86|86	0	0	0.7	0.52
NCK2-3WK	6634	SNRPD3	48|70	118	59	2	70|75|78|78	0	0	0.78	0.52
NCK2-3WK	9732	DOCK4	57|56	113	56.5	2	366|353|329|333	0	0	0.16	0.52
NCK2-3WK	23012	STK38L	49|62	111	55.5	2	138|135|132|121	0	0	0.42	0.52
NCK2-3WK	23155	CLCC1	54|50	104	52	2	169|162|155|162	0	0	0.32	0.52
NCK2-3WK	30968	STOML2	51|52	103	51.5	2	52|58|49|53	0	0	0.97	0.52
NCK2-3WK	6632	SNRPD1	44|49	93	46.5	2	108|100|100|97	0	0	0.46	0.52
NCK2-3WK	6125	RPL5	39|45	84	42	2	72|72|66|71	0	0	0.6	0.52
NCK2-3WK	9774	BCLAF1	29|45	74	37	2	210|204|202|186	0	0	0.18	0.52
NCK2-3WK	26292	MYCBP	35|35	70	35	2	44|45|43|53	0	0	0.76	0.52
NCK2-3WK	81532	MOB2	33|37	70	35	2	82|80|84|63	0	0	0.45	0.52
NCK2-3WK	3276	PRMT1	33|36	69	34.5	2	82|82|97|99	0	0	0.38	0.52
NCK2-3WK	6187	RPS2	26|42	68	34	2	48|51|57|48	0	0	0.67	0.52
NCK2-3WK	63916	ELMO2	39|28	67	33.5	2	206|201|194|189	0	0	0.17	0.52
NCK2-3WK	10642	IGF2BP1	34|31	65	32.5	2	114|113|97|95	0	0	0.31	0.52
NCK2-3WK	26227	PHGDH	25|40	65	32.5	2	60|60|45|43	0	0	0.62	0.52
NCK2-3WK	5245	PHB	18|46	64	32	2	61|57|60|61	0	0	0.54	0.52
NCK2-3WK	1937	EEF1G	24|36	60	30	2	44|42|48|47	0	0	0.66	0.52
NCK2-3WK	6774	STAT3	27|33	60	30	2	106|101|99|83	0	0	0.31	0.52
NCK2-3WK	4637	MYL6	30|29	59	29.5	2	58|58|56|63	0	0	0.5	0.52
NCK2-3WK	6202	RPS8	24|33	57	28.5	2	50|48|59|48	0	0	0.56	0.52
NCK2-3WK	10694	CCT8	30|26	56	28	2	61|60|69|69	0	0	0.43	0.52
NCK2-3WK	6205	RPS11	22|34	56	28	2	35|41|35|30	0	0	0.79	0.52
NCK2-3WK	6194	RPS6	24|30	54	27	2	32|39|36|35	0	0	0.76	0.52
NCK2-3WK	6223	RPS19	27|26	53	26.5	2	30|26|39|30	0	0	0.85	0.52
NCK2-3WK	4904	YBX1	24|28	52	26	2	36|33|38|31	0	0	0.75	0.52
NCK2-3WK	6208	RPS14	24|27	51	25.5	2	40|38|40|38	0	0	0.65	0.52
NCK2-3WK	1936	EEF1D	16|32	48	24	2	41|38|53|47	0	0	0.54	0.52
NCK2-3WK	5052	PRDX1	19|29	48	24	2	33|34|36|38	0	0	0.68	0.52
NCK2-3WK	5685	PSMA4	23|25	48	24	2	32|29|39|42	0	0	0.68	0.52
NCK2-3WK	5162	PDHB	11|36	47	23.5	2	64|57|57|58	0	0	0.4	0.52
NCK2-3WK	6885	MAP3K7	18|29	47	23.5	2	56|58|56|60	0	0	0.41	0.52
NCK2-3WK	6224	RPS20	16|27	43	21.5	2	28|33|32|32	0	0	0.69	0.52
NCK2-3WK	3181	HNRNPA2B1	21|21	42	21	2	43|56|53|51	0	0	0.41	0.52
NCK2-3WK	6137	RPL13	18|24	42	21	2	50|45|52|62	0	0	0.4	0.52
NCK2-3WK	3191	HNRNPL	20|21	41	20.5	2	95|101|97|111	0	0	0.2	0.52
NCK2-3WK	5805	PTS	14|27	41	20.5	2	54|55|46|56	0	0	0.39	0.52
NCK2-3WK	6130	RPL7A	16|25	41	20.5	2	43|41|43|36	0	0	0.5	0.52
NCK2-3WK	6189	RPS3A	15|26	41	20.5	2	29|30|25|26	0	0	0.75	0.52
NCK2-3WK	10625	IVNS1ABP	16|22	38	19	2	78|82|79|74	0	0	0.24	0.52
NCK2-3WK	6742	SSBP1	18|20	38	19	2	21|20|21|23	0	0	0.89	0.52
NCK2-3WK	10575	CCT4	15|22	37	18.5	2	34|30|42|33	0	0	0.53	0.52
NCK2-3WK	3187	HNRNPH1	15|22	37	18.5	2	74|66|76|93	0	0	0.24	0.52
NCK2-3WK	829	CAPZA1	16|21	37	18.5	2	56|50|45|46	0	0	0.38	0.52
NCK2-3WK	54726	OTUD4	21|15	36	18	2	66|65|67|72	0	0	0.27	0.52
NCK2-3WK	3182	HNRNPAB	16|19	35	17.5	2	30|25|32|33	0	0	0.58	0.52
NCK2-3WK	7203	CCT3	16|19	35	17.5	2	34|34|37|39	0	0	0.49	0.52
NCK2-3WK	6157	RPL27A	16|18	34	17	2	20|18|18|25	0	0	0.84	0.52
NCK2-3WK	6158	RPL28	17|17	34	17	2	19|20|17|21	0	0	0.88	0.52
NCK2-3WK	8471	IRS4	17|17	34	17	2	35|36|32|29	0	0	0.52	0.52
NCK2-3WK	3192	HNRNPU	14|19	33	16.5	2	36|32|39|39	0	0	0.45	0.52
NCK2-3WK	79596	OBI1	14|18	32	16	2	119|120|112|108	0	0	0.14	0.52
NCK2-3WK	9588	PRDX6	11|21	32	16	2	24|24|25|20	0	0	0.69	0.52
NCK2-3WK	4736	RPL10A	13|18	31	15.5	2	34|33|32|41	0	0	0.44	0.52
NCK2-3WK	6203	RPS9	14|17	31	15.5	2	21|21|25|27	0	0	0.66	0.52
NCK2-3WK	908	CCT6A	11|18	29	14.5	2	20|16|13|25	0	0	0.78	0.52
NCK2-3WK	6230	RPS25	15|13	28	14	2	17|19|16|19	0	0	0.79	0.52
NCK2-3WK	8662	EIF3B	8|20	28	14	2	18|18|22|23	0	0	0.69	0.52
NCK2-3WK	2079	ERH	12|15	27	13.5	2	24|27|28|27	0	0	0.51	0.52
NCK2-3WK	11160	ERLIN2	10|16	26	13	2	23|26|20|24	0	0	0.56	0.52
NCK2-3WK	2316	FLNA	9|17	26	13	2	127|121|126|119	0	0	0.11	0.52
NCK2-3WK	6135	RPL11	13|13	26	13	2	13|20|23|21	0	0	0.68	0.52
NCK2-3WK	22948	CCT5	11|14	25	12.5	2	26|18|24|22	0	0	0.56	0.52
NCK2-3WK	6156	RPL30	14|11	25	12.5	2	16|12|15|13	0	0	0.89	0.52
NCK2-3WK	7534	YWHAZ	12|13	25	12.5	2	14|12|13|16	0	0	0.91	0.52
NCK2-3WK	144097	SPINDOC	14|10	24	12	2	94|86|84|83	0	0	0.14	0.52
NCK2-3WK	282991	BLOC1S2	7|16	23	11.5	2	39|42|63|70	0	0	0.21	0.52
NCK2-3WK	5689	PSMB1	6|17	23	11.5	2	21|19|20|21	0	0	0.57	0.52
NCK2-3WK	6161	RPL32	7|16	23	11.5	2	16|18|15|16	0	0	0.71	0.52
NCK2-3WK	3608	ILF2	10|12	22	11	2	16|16|20|16	0	0	0.65	0.52
NCK2-3WK	5702	PSMC3	6|16	22	11	2	28|22|33|30	0	0	0.39	0.52
NCK2-3WK	6217	RPS16	8|14	22	11	2	34|34|34|34	0	0	0.32	0.52
NCK2-3WK	3188	HNRNPH2	10|11	21	10.5	2	25|23|30|25	0	0	0.41	0.52
NCK2-3WK	5709	PSMD3	11|10	21	10.5	2	17|23|20|16	0	0	0.55	0.52
NCK2-3WK	6169	RPL38	7|13	20	10	2	19|25|28|17	0	0	0.45	0.52
NCK2-3WK	6709	SPTAN1	8|12	20	10	2	122|96|85|82	0	0	0.1	0.52
NCK2-3WK	8971	H1-10	7|13	20	10	2	16|15|18|10	0	0	0.68	0.52
NCK2-3WK	7453	WARS1	10|9	19	9.5	2	26|21|22|21	0	0	0.42	0.52
NCK2-3WK	3838	KPNA2	8|10	18	9	2	17|19|33|18	0	0	0.41	0.52
NCK2-3WK	4627	MYH9	9|8	17	8.5	2	112|123|84|89	0	0	0.08	0.52
NCK2-3WK	5705	PSMC5	8|9	17	8.5	2	25|30|27|23	0	0	0.32	0.52
NCK2-3WK	3716	JAK1	9|7	16	8	2	27|24|25|24	0	0	0.32	0.52
NCK2-3WK	3837	KPNB1	5|11	16	8	2	27|25|20|20	0	0	0.35	0.52
NCK2-3WK	57662	CAMSAP3	7|9	16	8	2	92|90|89|79	0	0	0.09	0.52
NCK2-3WK	192111	PGAM5	6|9	15	7.5	2	21|22|21|14	0	0	0.38	0.52
NCK2-3WK	5955	RCN2	6|9	15	7.5	2	9|7|12|11	0	0	0.77	0.52
NCK2-3WK	6428	SRSF3	6|9	15	7.5	2	13|13|19|18	0	0	0.48	0.52
NCK2-3WK	4131	MAP1B	3|11	14	7	2	204|213|185|187	0	0	0.04	0.52
NCK2-3WK	10189	ALYREF	5|7	12	6	2	21|18|20|22	0	0	0.3	0.52
NCK2-3WK	10236	HNRNPR	6|6	12	6	2	32|29|29|27	0	0	0.21	0.52
NCK2-3WK	10576	CCT2	7|5	12	6	2	23|18|20|17	0	0	0.31	0.52
NCK2-3WK	11104	KATNA1	3|9	12	6	2	29|25|31|30	0	0	0.21	0.52
NCK2-3WK	11224	RPL35	12|0	12	6	2	12|13|15|10	0	0	0.48	0.52
NCK2-3WK	4628	MYH10	5|7	12	6	2	83|84|67|57	0	0	0.08	0.52
NCK2-3WK	5591	PRKDC	7|5	12	6	2	37|40|26|23	0	0	0.19	0.52
NCK2-3WK	5706	PSMC6	5|7	12	6	2	10|13|15|18	0	0	0.43	0.52
NCK2-3WK	5708	PSMD2	7|5	12	6	2	19|19|21|12	0	0	0.34	0.52
NCK2-3WK	8604	SLC25A12	4|8	12	6	2	11|8|10|7	0	0	0.67	0.52
NCK2-3WK	3320	HSP90AA1	5|6	11	5.5	2	13|16|29|28	0	0	0.26	0.52
NCK2-3WK	5257	PHKB	6|5	11	5.5	2	15|12|17|20	0	0	0.34	0.52
NCK2-3WK	10454	TAB1	8|2	10	5	2	48|55|52|54	0	0	0.1	0.52
NCK2-3WK	54994	GID8	2|8	10	5	2	24|16|27|22	0	0	0.22	0.52
NCK2-3WK	9958	USP15	4|6	10	5	2	29|24|31|34	0	0	0.17	0.52
NCK2-3WK	1933	EEF1B2	0|10	10	5	2	9|10|16|20	0	0	0.36	0.52
NCK2-3WK	4670	HNRNPM	0|10	10	5	2	13|10|11|10	0	0	0.45	0.52
NCK2-3WK	9532	BAG2	0|10	10	5	2	16|13|13|14	0	0	0.36	0.52
NCK2-3WK	10992	SF3B2	3|6	9	4.5	2	26|26|28|25	0	0	0.17	0.52
NCK2-3WK	6181	RPLP2	9|0	9	4.5	2	22|21|25|26	0	0	0.19	0.52
NCK2-3WK	6232	RPS27	9|0	9	4.5	2	0|17|0|20	0	0	0.49	0.52
NCK2-3WK	6635	SNRPE	9|0	9	4.5	2	12|16|18|20	0	0	0.27	0.52
NCK2-3WK	1153	CIRBP	0|9	9	4.5	2	28|28|32|37	0	0	0.14	0.52
NCK2-3WK	10549	PRDX4	4|4	8	4	2	8|7|9|10	0	0	0.47	0.52
NCK2-3WK	23122	CLASP2	0|8	8	4	2	78|73|64|68	0	0	0.06	0.52
NCK2-3WK	5256	PHKA2	0|8	8	4	2	19|13|11|13	0	0	0.29	0.52
NCK2-3WK	5718	PSMD12	0|8	8	4	2	4|7|11|20	0	0	0.38	0.52
NCK2-3WK	8666	EIF3G	0|8	8	4	2	8|12|10|9	0	0	0.41	0.52
NCK2-3WK	8668	EIF3I	0|8	8	4	2	13|12|17|17	0	0	0.27	0.52
NCK2-3WK	3326	HSP90AB1	6|0	6	3	2	39|27|37|35	0	0	0.09	0.52
NCK2-3WK	29766	TMOD3	0|6	6	3	2	42|39|29|35	0	0	0.08	0.52
NCK2-3WK	51479	ANKFY1	0|6	6	3	2	59|58|70|52	0	0	0.05	0.52
NCK2-3WK	7415	VCP	0|6	6	3	2	23|24|34|32	0	0	0.11	0.52
NCK2-3WK	3281	HSBP1	5|0	5	2.5	2	9|11|10|10	0	0	0.25	0.52
NCK2-3WK	790	CAD	5|0	5	2.5	2	25|19|20|21	0	0	0.12	0.52
NCK2-3WK	80232	WDR26	0|5	5	2.5	2	10|14|14|18	0	0	0.18	0.52
NCK2-3WK	832	CAPZB	0|5	5	2.5	2	31|32|27|33	0	0	0.08	0.52
NCK2-3WK	9131	AIFM1	0|5	5	2.5	2	18|15|18|14	0	0	0.15	0.52
NCK2-3WK	1654	DDX3X	4|0	4	2	2	19|14|13|12	0	0	0.14	0.52
NCK2-3WK	5701	PSMC2	4|0	4	2	2	7|14|11|16	0	0	0.17	0.52
NCK2-3WK	178	AGL	0|4	4	2	2	6|7|10|4	0	0	0.3	0.52
NCK2-3WK	23450	SF3B3	0|4	4	2	2	43|50|49|35	0	0	0.05	0.52
NCK2-3WK	498	ATP5F1A	0|4	4	2	2	18|20|6|4	0	0	0.17	0.52
NCK2-3WK	5160	PDHA1	0|4	4	2	2	14|15|17|15	0	0	0.13	0.52
NCK2-3WK	1213	CLTC	3|0	3	1.5	2	15|12|13|12	0	0	0.12	0.52
NCK2-3WK	6711	SPTBN1	3|0	3	1.5	2	81|84|61|74	0	0	0.02	0.52
NCK2-3WK	10540	DCTN2	0|3	3	1.5	2	25|23|27|26	0	0	0.06	0.52
NCK2-3WK	4942	OAT	0|3	3	1.5	2	9|7|6|5	0	0	0.22	0.52
NCK2-3WK	6950	TCP1	0|3	3	1.5	2	0|3|9|6	0	0	0.33	0.52
NCK2-3WK	1854	DUT	2|0	2	1	2	4|0|9|3	0	0	0.25	0.52
NCK2-3WK	3184	HNRNPD	0|2	2	1	2	25|20|25|25	0	0	0.04	0.52
NCK2-132	10419	PRMT5	586|703	1289	644.5	2	1308|1266|1133|1190	0	0	0.53	0.52
NCK2-132	8241	RBM10	315|365	680	340	2	615|623|629|618	0	0	0.55	0.52
NCK2-132	79084	WDR77	270|262	532	266	2	365|353|355|390	0	0	0.73	0.52
NCK2-132	203068	TUBB	285|246	531	265.5	2	316|306|348|333	0	0	0.82	0.52
NCK2-132	11329	STK38	226|259	485	242.5	2	370|365|380|403	0	0	0.64	0.52
NCK2-132	1207	CLNS1A	222|233	455	227.5	2	301|275|289|304	0	0	0.78	0.52
NCK2-132	5495	PPM1B	190|179	369	184.5	2	236|260|230|256	0	0	0.75	0.52
NCK2-132	83732	RIOK1	107|131	238	119	2	272|255|230|265	0	0	0.47	0.52
NCK2-132	1975	EIF4B	106|130	236	118	2	373|387|365|375	0	0	0.31	0.52
NCK2-132	3190	HNRNPK	115|121	236	118	2	199|187|195|197	0	0	0.61	0.52
NCK2-132	6737	TRIM21	110|120	230	115	2	118|123|129|127	0	0	0.93	0.52
NCK2-132	6633	SNRPD2	112|113	225	112.5	2	130|129|132|118	0	0	0.88	0.52
NCK2-132	9967	THRAP3	97|106	203	101.5	2	298|327|300|256	0	0	0.34	0.52
NCK2-132	10526	IPO8	111|90	201	100.5	2	225|210|203|203	0	0	0.48	0.52
NCK2-132	10927	SPIN1	88|95	183	91.5	2	144|141|146|145	0	0	0.64	0.52
NCK2-132	983	CDK1	95|87	182	91	2	119|112|110|99	0	0	0.83	0.52
NCK2-132	26121	PRPF31	88|89	177	88.5	2	185|179|200|187	0	0	0.47	0.52
NCK2-132	4691	NCL	86|80	166	83	2	124|124|127|144	0	0	0.64	0.52
NCK2-132	63916	ELMO2	87|74	161	80.5	2	206|201|194|189	0	0	0.41	0.52
NCK2-132	54814	QPCTL	72|80	152	76	2	106|98|118|108	0	0	0.71	0.52
NCK2-132	23012	STK38L	64|68	132	66	2	138|135|132|121	0	0	0.5	0.52
NCK2-132	81532	MOB2	57|69	126	63	2	82|80|84|63	0	0	0.82	0.52
NCK2-132	6634	SNRPD3	52|66	118	59	2	70|75|78|78	0	0	0.78	0.52
NCK2-132	9732	DOCK4	53|62	115	57.5	2	366|353|329|333	0	0	0.17	0.52
NCK2-132	23155	CLCC1	53|51	104	52	2	169|162|155|162	0	0	0.32	0.52
NCK2-132	5245	PHB	48|51	99	49.5	2	61|57|60|61	0	0	0.83	0.52
NCK2-132	9774	BCLAF1	41|57	98	49	2	210|204|202|186	0	0	0.24	0.52
NCK2-132	6632	SNRPD1	44|43	87	43.5	2	108|100|100|97	0	0	0.43	0.52
NCK2-132	1915	EEF1A1	44|41	85	42.5	2	90|90|86|86	0	0	0.48	0.52
NCK2-132	3276	PRMT1	36|42	78	39	2	82|82|97|99	0	0	0.43	0.52
NCK2-132	6202	RPS8	36|39	75	37.5	2	50|48|59|48	0	0	0.73	0.52
NCK2-132	6774	STAT3	35|38	73	36.5	2	106|101|99|83	0	0	0.38	0.52
NCK2-132	10625	IVNS1ABP	26|42	68	34	2	78|82|79|74	0	0	0.43	0.52
NCK2-132	1937	EEF1G	35|31	66	33	2	44|42|48|47	0	0	0.73	0.52
NCK2-132	26292	MYCBP	30|36	66	33	2	44|45|43|53	0	0	0.71	0.52
NCK2-132	5162	PDHB	21|44	65	32.5	2	64|57|57|58	0	0	0.55	0.52
NCK2-132	6205	RPS11	32|33	65	32.5	2	35|41|35|30	0	0	0.92	0.52
NCK2-132	10694	CCT8	32|32	64	32	2	61|60|69|69	0	0	0.49	0.52
NCK2-132	4904	YBX1	28|34	62	31	2	36|33|38|31	0	0	0.9	0.52
NCK2-132	3191	HNRNPL	31|30	61	30.5	2	95|101|97|111	0	0	0.3	0.52
NCK2-132	26227	PHGDH	28|31	59	29.5	2	60|60|45|43	0	0	0.57	0.52
NCK2-132	3187	HNRNPH1	29|30	59	29.5	2	74|66|76|93	0	0	0.38	0.52
NCK2-132	4637	MYL6	28|31	59	29.5	2	58|58|56|63	0	0	0.5	0.52
NCK2-132	6125	RPL5	28|31	59	29.5	2	72|72|66|71	0	0	0.42	0.52
NCK2-132	5805	PTS	21|35	56	28	2	54|55|46|56	0	0	0.53	0.52
NCK2-132	8471	IRS4	30|26	56	28	2	35|36|32|29	0	0	0.85	0.52
NCK2-132	10575	CCT4	26|29	55	27.5	2	34|30|42|33	0	0	0.79	0.52
NCK2-132	829	CAPZA1	27|28	55	27.5	2	56|50|45|46	0	0	0.56	0.52
NCK2-132	1936	EEF1D	22|32	54	27	2	41|38|53|47	0	0	0.6	0.52
NCK2-132	79596	OBI1	22|32	54	27	2	119|120|112|108	0	0	0.24	0.52
NCK2-132	10642	IGF2BP1	24|27	51	25.5	2	114|113|97|95	0	0	0.24	0.52
NCK2-132	6194	RPS6	20|31	51	25.5	2	32|39|36|35	0	0	0.72	0.52
NCK2-132	6208	RPS14	25|26	51	25.5	2	40|38|40|38	0	0	0.65	0.52
NCK2-132	5685	PSMA4	28|22	50	25	2	32|29|39|42	0	0	0.7	0.52
NCK2-132	144097	SPINDOC	23|25	48	24	2	94|86|84|83	0	0	0.28	0.52
NCK2-132	6217	RPS16	23|25	48	24	2	34|34|34|34	0	0	0.71	0.52
NCK2-132	6223	RPS19	27|21	48	24	2	30|26|39|30	0	0	0.77	0.52
NCK2-132	1737	DLAT	22|25	47	23.5	2	54|45|42|44	0	0	0.51	0.52
NCK2-132	10165	SLC25A13	23|23	46	23	2	34|31|30|24	0	0	0.77	0.52
NCK2-132	4131	MAP1B	15|31	46	23	2	204|213|185|187	0	0	0.12	0.52
NCK2-132	6187	RPS2	21|25	46	23	2	48|51|57|48	0	0	0.45	0.52
NCK2-132	3182	HNRNPAB	21|24	45	22.5	2	30|25|32|33	0	0	0.75	0.52
NCK2-132	5052	PRDX1	19|25	44	22	2	33|34|36|38	0	0	0.62	0.52
NCK2-132	6224	RPS20	18|26	44	22	2	28|33|32|32	0	0	0.7	0.52
NCK2-132	3192	HNRNPU	21|22	43	21.5	2	36|32|39|39	0	0	0.59	0.52
NCK2-132	10454	TAB1	20|21	41	20.5	2	48|55|52|54	0	0	0.39	0.52
NCK2-132	6885	MAP3K7	15|26	41	20.5	2	56|58|56|60	0	0	0.36	0.52
NCK2-132	7203	CCT3	17|24	41	20.5	2	34|34|37|39	0	0	0.57	0.52
NCK2-132	2316	FLNA	14|26	40	20	2	127|121|126|119	0	0	0.16	0.52
NCK2-132	5646	PRSS3	23|17	40	20	2	22|33|19|28	0	0	0.78	0.52
NCK2-132	6189	RPS3A	19|21	40	20	2	29|30|25|26	0	0	0.73	0.52
NCK2-132	54994	GID8	19|20	39	19.5	2	24|16|27|22	0	0	0.88	0.52
NCK2-132	6137	RPL13	18|21	39	19.5	2	50|45|52|62	0	0	0.37	0.52
NCK2-132	6181	RPLP2	21|18	39	19.5	2	22|21|25|26	0	0	0.83	0.52
NCK2-132	6203	RPS9	16|19	35	17.5	2	21|21|25|27	0	0	0.74	0.52
NCK2-132	6709	SPTAN1	20|15	35	17.5	2	122|96|85|82	0	0	0.18	0.52
NCK2-132	5702	PSMC3	14|20	34	17	2	28|22|33|30	0	0	0.6	0.52
NCK2-132	6130	RPL7A	17|17	34	17	2	43|41|43|36	0	0	0.42	0.52
NCK2-132	282991	BLOC1S2	15|18	33	16.5	2	39|42|63|70	0	0	0.31	0.52
NCK2-132	9588	PRDX6	11|20	31	15.5	2	24|24|25|20	0	0	0.67	0.52
NCK2-132	23450	SF3B3	16|14	30	15	2	43|50|49|35	0	0	0.34	0.52
NCK2-132	3181	HNRNPA2B1	14|16	30	15	2	43|56|53|51	0	0	0.3	0.52
NCK2-132	2079	ERH	14|15	29	14.5	2	24|27|28|27	0	0	0.55	0.52
NCK2-132	6158	RPL28	14|15	29	14.5	2	19|20|17|21	0	0	0.75	0.52
NCK2-132	22948	CCT5	13|15	28	14	2	26|18|24|22	0	0	0.62	0.52
NCK2-132	57662	CAMSAP3	8|20	28	14	2	92|90|89|79	0	0	0.16	0.52
NCK2-132	54726	OTUD4	12|15	27	13.5	2	66|65|67|72	0	0	0.2	0.52
NCK2-132	4627	MYH9	11|15	26	13	2	112|123|84|89	0	0	0.13	0.52
NCK2-132	908	CCT6A	12|13	25	12.5	2	20|16|13|25	0	0	0.68	0.52
NCK2-132	3837	KPNB1	13|11	24	12	2	27|25|20|20	0	0	0.52	0.52
NCK2-132	3848	KRT1	13|11	24	12	2	17|7|13|32	0	0	0.7	0.52
NCK2-132	5705	PSMC5	14|10	24	12	2	25|30|27|23	0	0	0.46	0.52
NCK2-132	6169	RPL38	12|12	24	12	2	19|25|28|17	0	0	0.54	0.52
NCK2-132	6635	SNRPE	11|13	24	12	2	12|16|18|20	0	0	0.73	0.52
NCK2-132	8668	EIF3I	13|11	24	12	2	13|12|17|17	0	0	0.81	0.52
NCK2-132	3326	HSP90AB1	11|12	23	11.5	2	39|27|37|35	0	0	0.33	0.52
NCK2-132	9532	BAG2	10|13	23	11.5	2	16|13|13|14	0	0	0.82	0.52
NCK2-132	1153	CIRBP	9|12	21	10.5	2	28|28|32|37	0	0	0.34	0.52
NCK2-132	5709	PSMD3	9|12	21	10.5	2	17|23|20|16	0	0	0.55	0.52
NCK2-132	6157	RPL27A	10|11	21	10.5	2	20|18|18|25	0	0	0.52	0.52
NCK2-132	11104	KATNA1	8|12	20	10	2	29|25|31|30	0	0	0.35	0.52
NCK2-132	5250	SLC25A3	9|11	20	10	2	15|16|14|13	0	0	0.69	0.52
NCK2-132	8971	H1-10	8|12	20	10	2	16|15|18|10	0	0	0.68	0.52
NCK2-132	11160	ERLIN2	5|14	19	9.5	2	23|26|20|24	0	0	0.41	0.52
NCK2-132	3716	JAK1	11|8	19	9.5	2	27|24|25|24	0	0	0.38	0.52
NCK2-132	6175	RPLP0	9|10	19	9.5	2	15|12|13|13	0	0	0.72	0.52
NCK2-132	10657	KHDRBS1	8|10	18	9	2	33|31|34|31	0	0	0.28	0.52
NCK2-132	10992	SF3B2	8|10	18	9	2	26|26|28|25	0	0	0.34	0.52
NCK2-132	3838	KPNA2	12|6	18	9	2	17|19|33|18	0	0	0.41	0.52
NCK2-132	6156	RPL30	6|12	18	9	2	16|12|15|13	0	0	0.64	0.52
NCK2-132	10189	ALYREF	10|7	17	8.5	2	21|18|20|22	0	0	0.42	0.52
NCK2-132	10236	HNRNPR	8|9	17	8.5	2	32|29|29|27	0	0	0.29	0.52
NCK2-132	9958	USP15	5|12	17	8.5	2	29|24|31|34	0	0	0.29	0.52
NCK2-132	8661	EIF3A	9|7	16	8	2	15|13|27|15	0	0	0.46	0.52
NCK2-132	8666	EIF3G	9|7	16	8	2	8|12|10|9	0	0	0.82	0.52
NCK2-132	8761	PABPC4	0|15	15	7.5	2	18|17|18|14	0	0	0.45	0.52
NCK2-132	5706	PSMC6	6|8	14	7	2	10|13|15|18	0	0	0.5	0.52
NCK2-132	6428	SRSF3	4|10	14	7	2	13|13|19|18	0	0	0.44	0.52
NCK2-132	10576	CCT2	7|6	13	6.5	2	23|18|20|17	0	0	0.33	0.52
NCK2-132	1665	DHX15	6|7	13	6.5	2	10|13|12|10	0	0	0.58	0.52
NCK2-132	4736	RPL10A	7|6	13	6.5	2	34|33|32|41	0	0	0.19	0.52
NCK2-132	5701	PSMC2	6|7	13	6.5	2	7|14|11|16	0	0	0.54	0.52
NCK2-132	3609	ILF3	6|6	12	6	2	10|8|11|6	0	0	0.69	0.52
NCK2-132	5955	RCN2	6|6	12	6	2	9|7|12|11	0	0	0.62	0.52
NCK2-132	5257	PHKB	6|5	11	5.5	2	15|12|17|20	0	0	0.34	0.52
NCK2-132	5689	PSMB1	0|11	11	5.5	2	21|19|20|21	0	0	0.27	0.52
NCK2-132	1213	CLTC	10|0	10	5	2	15|12|13|12	0	0	0.38	0.52
NCK2-132	4628	MYH10	4|6	10	5	2	83|84|67|57	0	0	0.07	0.52
NCK2-132	5256	PHKA2	5|5	10	5	2	19|13|11|13	0	0	0.36	0.52
NCK2-132	6161	RPL32	0|10	10	5	2	16|18|15|16	0	0	0.31	0.52
NCK2-132	11224	RPL35	9|0	9	4.5	2	12|13|15|10	0	0	0.36	0.52
NCK2-132	29766	TMOD3	4|5	9	4.5	2	42|39|29|35	0	0	0.12	0.52
NCK2-132	3281	HSBP1	4|5	9	4.5	2	9|11|10|10	0	0	0.45	0.52
NCK2-132	4942	OAT	5|4	9	4.5	2	9|7|6|5	0	0	0.67	0.52
NCK2-132	5708	PSMD2	5|4	9	4.5	2	19|19|21|12	0	0	0.25	0.52
NCK2-132	5718	PSMD12	3|4	7	3.5	2	4|7|11|20	0	0	0.33	0.52
NCK2-132	1468	SLC25A10	2|4	6	3	2	11|8|6|7	0	0	0.38	0.52
NCK2-132	5591	PRKDC	2|4	6	3	2	37|40|26|23	0	0	0.1	0.52
NCK2-132	6711	SPTBN1	4|2	6	3	2	81|84|61|74	0	0	0.04	0.52
NCK2-132	8813	DPM1	3|3	6	3	2	3|3|6|6	0	0	0.67	0.52
NCK2-132	192111	PGAM5	0|6	6	3	2	21|22|21|14	0	0	0.15	0.52
NCK2-132	6741	SSB	0|6	6	3	2	7|8|14|9	0	0	0.32	0.52
NCK2-132	23122	CLASP2	0|5	5	2.5	2	78|73|64|68	0	0	0.04	0.52
NCK2-132	1654	DDX3X	4|0	4	2	2	19|14|13|12	0	0	0.14	0.52
NCK2-132	80232	WDR26	4|0	4	2	2	10|14|14|18	0	0	0.14	0.52
NCK2-132	9131	AIFM1	0|4	4	2	2	18|15|18|14	0	0	0.12	0.52
NCK2-132	144455	E2F7	2|0	2	1	2	27|26|27|22	0	0	0.04	0.52
NCK2-132	1639	DCTN1	2|0	2	1	2	11|12|8|11	0	0	0.1	0.52
NCK2-132	51479	ANKFY1	0|2	2	1	2	59|58|70|52	0	0	0.02	0.52
NCK2-213	10419	PRMT5	642|642	1284	642	2	1308|1266|1133|1190	0	0	0.52	0.52
NCK2-213	8241	RBM10	309|286	595	297.5	2	615|623|629|618	0	0	0.48	0.52
NCK2-213	79084	WDR77	276|294	570	285	2	365|353|355|390	0	0	0.78	0.52
NCK2-213	1207	CLNS1A	248|235	483	241.5	2	301|275|289|304	0	0	0.83	0.52
NCK2-213	11329	STK38	235|211	446	223	2	370|365|380|403	0	0	0.59	0.52
NCK2-213	3190	HNRNPK	165|180	345	172.5	2	199|187|195|197	0	0	0.89	0.52
NCK2-213	5495	PPM1B	152|176	328	164	2	236|260|230|256	0	0	0.67	0.52
NCK2-213	63916	ELMO2	127|123	250	125	2	206|201|194|189	0	0	0.63	0.52
NCK2-213	6633	SNRPD2	123|112	235	117.5	2	130|129|132|118	0	0	0.92	0.52
NCK2-213	1975	EIF4B	121|101	222	111	2	373|387|365|375	0	0	0.3	0.52
NCK2-213	83732	RIOK1	123|88	211	105.5	2	272|255|230|265	0	0	0.41	0.52
NCK2-213	6737	TRIM21	101|92	193	96.5	2	118|123|129|127	0	0	0.78	0.52
NCK2-213	9967	THRAP3	107|86	193	96.5	2	298|327|300|256	0	0	0.33	0.52
NCK2-213	10927	SPIN1	92|94	186	93	2	144|141|146|145	0	0	0.65	0.52
NCK2-213	10526	IPO8	96|88	184	92	2	225|210|203|203	0	0	0.44	0.52
NCK2-213	26121	PRPF31	89|80	169	84.5	2	185|179|200|187	0	0	0.45	0.52
NCK2-213	983	CDK1	93|72	165	82.5	2	119|112|110|99	0	0	0.75	0.52
NCK2-213	4691	NCL	85|72	157	78.5	2	124|124|127|144	0	0	0.61	0.52
NCK2-213	54814	QPCTL	67|76	143	71.5	2	106|98|118|108	0	0	0.67	0.52
NCK2-213	81532	MOB2	62|73	135	67.5	2	82|80|84|63	0	0	0.87	0.52
NCK2-213	1915	EEF1A1	54|72	126	63	2	90|90|86|86	0	0	0.72	0.52
NCK2-213	23155	CLCC1	68|58	126	63	2	169|162|155|162	0	0	0.39	0.52
NCK2-213	23012	STK38L	63|54	117	58.5	2	138|135|132|121	0	0	0.44	0.52
NCK2-213	9732	DOCK4	68|44	112	56	2	366|353|329|333	0	0	0.16	0.52
NCK2-213	6634	SNRPD3	51|55	106	53	2	70|75|78|78	0	0	0.7	0.52
NCK2-213	30968	STOML2	51|46	97	48.5	2	52|58|49|53	0	0	0.92	0.52
NCK2-213	6632	SNRPD1	48|49	97	48.5	2	108|100|100|97	0	0	0.48	0.52
NCK2-213	9774	BCLAF1	50|42	92	46	2	210|204|202|186	0	0	0.23	0.52
NCK2-213	3187	HNRNPH1	50|41	91	45.5	2	74|66|76|93	0	0	0.59	0.52
NCK2-213	10625	IVNS1ABP	45|44	89	44.5	2	78|82|79|74	0	0	0.57	0.52
NCK2-213	5245	PHB	42|40	82	41	2	61|57|60|61	0	0	0.69	0.52
NCK2-213	5162	PDHB	42|39	81	40.5	2	64|57|57|58	0	0	0.69	0.52
NCK2-213	6187	RPS2	34|41	75	37.5	2	48|51|57|48	0	0	0.74	0.52
NCK2-213	6208	RPS14	38|37	75	37.5	2	40|38|40|38	0	0	0.96	0.52
NCK2-213	1937	EEF1G	39|33	72	36	2	44|42|48|47	0	0	0.8	0.52
NCK2-213	6217	RPS16	30|34	64	32	2	34|34|34|34	0	0	0.94	0.52
NCK2-213	10694	CCT8	30|33	63	31.5	2	61|60|69|69	0	0	0.49	0.52
NCK2-213	3191	HNRNPL	39|24	63	31.5	2	95|101|97|111	0	0	0.31	0.52
NCK2-213	4637	MYL6	33|30	63	31.5	2	58|58|56|63	0	0	0.54	0.52
NCK2-213	79596	OBI1	34|28	62	31	2	119|120|112|108	0	0	0.27	0.52
NCK2-213	1737	DLAT	28|29	57	28.5	2	54|45|42|44	0	0	0.62	0.52
NCK2-213	26292	MYCBP	28|29	57	28.5	2	44|45|43|53	0	0	0.62	0.52
NCK2-213	282991	BLOC1S2	38|19	57	28.5	2	39|42|63|70	0	0	0.53	0.52
NCK2-213	4904	YBX1	32|25	57	28.5	2	36|33|38|31	0	0	0.83	0.52
NCK2-213	144097	SPINDOC	35|21	56	28	2	94|86|84|83	0	0	0.32	0.52
NCK2-213	5805	PTS	29|27	56	28	2	54|55|46|56	0	0	0.53	0.52
NCK2-213	1936	EEF1D	26|29	55	27.5	2	41|38|53|47	0	0	0.61	0.52
NCK2-213	3276	PRMT1	27|28	55	27.5	2	82|82|97|99	0	0	0.31	0.52
NCK2-213	6125	RPL5	28|27	55	27.5	2	72|72|66|71	0	0	0.39	0.52
NCK2-213	5591	PRKDC	27|27	54	27	2	37|40|26|23	0	0	0.86	0.52
NCK2-213	6774	STAT3	27|27	54	27	2	106|101|99|83	0	0	0.28	0.52
NCK2-213	23450	SF3B3	23|28	51	25.5	2	43|50|49|35	0	0	0.58	0.52
NCK2-213	829	CAPZA1	24|26	50	25	2	56|50|45|46	0	0	0.51	0.52
NCK2-213	3181	HNRNPA2B1	37|12	49	24.5	2	43|56|53|51	0	0	0.48	0.52
NCK2-213	10642	IGF2BP1	29|19	48	24	2	114|113|97|95	0	0	0.23	0.52
NCK2-213	5052	PRDX1	24|24	48	24	2	33|34|36|38	0	0	0.68	0.52
NCK2-213	10454	TAB1	28|19	47	23.5	2	48|55|52|54	0	0	0.45	0.52
NCK2-213	10575	CCT4	24|23	47	23.5	2	34|30|42|33	0	0	0.68	0.52
NCK2-213	6189	RPS3A	24|23	47	23.5	2	29|30|25|26	0	0	0.85	0.52
NCK2-213	6202	RPS8	24|23	47	23.5	2	50|48|59|48	0	0	0.46	0.52
NCK2-213	5685	PSMA4	19|27	46	23	2	32|29|39|42	0	0	0.65	0.52
NCK2-213	4131	MAP1B	28|16	44	22	2	204|213|185|187	0	0	0.11	0.52
NCK2-213	3192	HNRNPU	27|16	43	21.5	2	36|32|39|39	0	0	0.59	0.52
NCK2-213	6130	RPL7A	20|22	42	21	2	43|41|43|36	0	0	0.52	0.52
NCK2-213	6223	RPS19	24|18	42	21	2	30|26|39|30	0	0	0.67	0.52
NCK2-213	54994	GID8	22|18	40	20	2	24|16|27|22	0	0	0.9	0.52
NCK2-213	10657	KHDRBS1	20|19	39	19.5	2	33|31|34|31	0	0	0.6	0.52
NCK2-213	6203	RPS9	21|17	38	19	2	21|21|25|27	0	0	0.81	0.52
NCK2-213	7203	CCT3	23|15	38	19	2	34|34|37|39	0	0	0.53	0.52
NCK2-213	6137	RPL13	22|15	37	18.5	2	50|45|52|62	0	0	0.35	0.52
NCK2-213	3182	HNRNPAB	23|13	36	18	2	30|25|32|33	0	0	0.6	0.52
NCK2-213	6709	SPTAN1	17|18	35	17.5	2	122|96|85|82	0	0	0.18	0.52
NCK2-213	9588	PRDX6	17|18	35	17.5	2	24|24|25|20	0	0	0.75	0.52
NCK2-213	8662	EIF3B	18|16	34	17	2	18|18|22|23	0	0	0.84	0.52
NCK2-213	6885	MAP3K7	19|14	33	16.5	2	56|58|56|60	0	0	0.29	0.52
NCK2-213	5689	PSMB1	14|18	32	16	2	21|19|20|21	0	0	0.79	0.52
NCK2-213	10992	SF3B2	16|15	31	15.5	2	26|26|28|25	0	0	0.59	0.52
NCK2-213	6158	RPL28	16|15	31	15.5	2	19|20|17|21	0	0	0.81	0.52
NCK2-213	3837	KPNB1	12|18	30	15	2	27|25|20|20	0	0	0.65	0.52
NCK2-213	5702	PSMC3	17|13	30	15	2	28|22|33|30	0	0	0.53	0.52
NCK2-213	22948	CCT5	15|14	29	14.5	2	26|18|24|22	0	0	0.64	0.52
NCK2-213	2316	FLNA	17|11	28	14	2	127|121|126|119	0	0	0.11	0.52
NCK2-213	11160	ERLIN2	13|14	27	13.5	2	23|26|20|24	0	0	0.58	0.52
NCK2-213	908	CCT6A	15|12	27	13.5	2	20|16|13|25	0	0	0.73	0.52
NCK2-213	9532	BAG2	13|14	27	13.5	2	16|13|13|14	0	0	0.96	0.52
NCK2-213	1153	CIRBP	18|7	25	12.5	2	28|28|32|37	0	0	0.4	0.52
NCK2-213	6157	RPL27A	12|13	25	12.5	2	20|18|18|25	0	0	0.62	0.52
NCK2-213	7453	WARS1	12|13	25	12.5	2	26|21|22|21	0	0	0.56	0.52
NCK2-213	2079	ERH	12|12	24	12	2	24|27|28|27	0	0	0.45	0.52
NCK2-213	4627	MYH9	19|5	24	12	2	112|123|84|89	0	0	0.12	0.52
NCK2-213	5709	PSMD3	13|11	24	12	2	17|23|20|16	0	0	0.63	0.52
NCK2-213	3326	HSP90AB1	13|9	22	11	2	39|27|37|35	0	0	0.32	0.52
NCK2-213	3646	EIF3E	10|12	22	11	2	16|16|18|20	0	0	0.63	0.52
NCK2-213	57662	CAMSAP3	12|10	22	11	2	92|90|89|79	0	0	0.13	0.52
NCK2-213	6135	RPL11	10|12	22	11	2	13|20|23|21	0	0	0.57	0.52
NCK2-213	5705	PSMC5	11|10	21	10.5	2	25|30|27|23	0	0	0.4	0.52
NCK2-213	3838	KPNA2	11|9	20	10	2	17|19|33|18	0	0	0.46	0.52
NCK2-213	4736	RPL10A	12|8	20	10	2	34|33|32|41	0	0	0.29	0.52
NCK2-213	192111	PGAM5	10|8	18	9	2	21|22|21|14	0	0	0.46	0.52
NCK2-213	54726	OTUD4	8|10	18	9	2	66|65|67|72	0	0	0.13	0.52
NCK2-213	8668	EIF3I	11|7	18	9	2	13|12|17|17	0	0	0.61	0.52
NCK2-213	8971	H1-10	8|10	18	9	2	16|15|18|10	0	0	0.61	0.52
NCK2-213	4670	HNRNPM	9|8	17	8.5	2	13|10|11|10	0	0	0.77	0.52
NCK2-213	55352	COPRS	11|6	17	8.5	2	17|14|22|23	0	0	0.45	0.52
NCK2-213	5706	PSMC6	9|8	17	8.5	2	10|13|15|18	0	0	0.61	0.52
NCK2-213	6181	RPLP2	0|17	17	8.5	2	22|21|25|26	0	0	0.36	0.52
NCK2-213	6133	RPL9	7|9	16	8	2	14|13|14|14	0	0	0.58	0.52
NCK2-213	6232	RPS27	9|7	16	8	2	0|17|0|20	0	0	0.86	0.52
NCK2-213	8761	PABPC4	0|15	15	7.5	2	18|17|18|14	0	0	0.45	0.52
NCK2-213	11104	KATNA1	9|5	14	7	2	29|25|31|30	0	0	0.24	0.52
NCK2-213	29766	TMOD3	9|5	14	7	2	42|39|29|35	0	0	0.19	0.52
NCK2-213	10576	CCT2	6|7	13	6.5	2	23|18|20|17	0	0	0.33	0.52
NCK2-213	3716	JAK1	5|8	13	6.5	2	27|24|25|24	0	0	0.26	0.52
NCK2-213	5708	PSMD2	7|6	13	6.5	2	19|19|21|12	0	0	0.37	0.52
NCK2-213	6175	RPLP0	13|0	13	6.5	2	15|12|13|13	0	0	0.49	0.52
NCK2-213	10189	ALYREF	11|0	11	5.5	2	21|18|20|22	0	0	0.27	0.52
NCK2-213	1213	CLTC	4|7	11	5.5	2	15|12|13|12	0	0	0.42	0.52
NCK2-213	23451	SF3B1	4|7	11	5.5	2	5|10|13|9	0	0	0.59	0.52
NCK2-213	498	ATP5F1A	8|3	11	5.5	2	18|20|6|4	0	0	0.46	0.52
NCK2-213	6635	SNRPE	10|0	10	5	2	12|16|18|20	0	0	0.3	0.52
NCK2-213	10236	HNRNPR	9|0	9	4.5	2	32|29|29|27	0	0	0.15	0.52
NCK2-213	23122	CLASP2	5|3	8	4	2	78|73|64|68	0	0	0.06	0.52
NCK2-213	1665	DHX15	4|3	7	3.5	2	10|13|12|10	0	0	0.31	0.52
NCK2-213	6711	SPTBN1	5|2	7	3.5	2	81|84|61|74	0	0	0.05	0.52
NCK2-213	1654	DDX3X	3|3	6	3	2	19|14|13|12	0	0	0.21	0.52
NCK2-213	6741	SSB	6|0	6	3	2	7|8|14|9	0	0	0.32	0.52
NCK2-213	5700	PSMC1	5|0	5	2.5	2	5|0|9|9	0	0	0.43	0.52
NCK2-213	6128	RPL6	5|0	5	2.5	2	14|20|11|13	0	0	0.17	0.52
NCK2-213	8661	EIF3A	2|3	5	2.5	2	15|13|27|15	0	0	0.14	0.52
NCK2-213	9958	USP15	3|2	5	2.5	2	29|24|31|34	0	0	0.08	0.52
NCK2-213	3858	KRT10	0|5	5	2.5	2	24|2|7|13	0	0	0.22	0.52
NCK2-213	5718	PSMD12	0|5	5	2.5	2	4|7|11|20	0	0	0.24	0.52
NCK2-213	3281	HSBP1	4|0	4	2	2	9|11|10|10	0	0	0.2	0.52
NCK2-213	4942	OAT	2|2	4	2	2	9|7|6|5	0	0	0.3	0.52
NCK2-213	8666	EIF3G	4|0	4	2	2	8|12|10|9	0	0	0.21	0.52
NCK2-213	10574	CCT7	3|0	3	1.5	2	5|4|5|5	0	0	0.32	0.52
NCK2-213	5034	P4HB	3|0	3	1.5	2	9|7|4|9	0	0	0.21	0.52
NCK2-213	5257	PHKB	3|0	3	1.5	2	15|12|17|20	0	0	0.09	0.52
NCK2-213	57610	RANBP10	3|0	3	1.5	2	7|6|7|5	0	0	0.24	0.52
NCK2-213	8607	RUVBL1	3|0	3	1.5	2	5|3|5|4	0	0	0.35	0.52
NCK2-213	3184	HNRNPD	0|3	3	1.5	2	25|20|25|25	0	0	0.06	0.52
NCK2-213	5701	PSMC2	0|3	3	1.5	2	7|14|11|16	0	0	0.12	0.52
NCK2-213	6950	TCP1	0|3	3	1.5	2	0|3|9|6	0	0	0.33	0.52
NCK2-213	8665	EIF3F	0|3	3	1.5	2	5|9|5|4	0	0	0.26	0.52
NCK2-213	23195	MDN1	2|0	2	1	2	8|11|9|6	0	0	0.12	0.52
NCK2-213	51479	ANKFY1	2|0	2	1	2	59|58|70|52	0	0	0.02	0.52
NCK2-213	832	CAPZB	0|2	2	1	2	31|32|27|33	0	0	0.03	0.52
NCK2-231	10419	PRMT5	420|560	980	490	2	1308|1266|1133|1190	0	0	0.4	0.52
NCK2-231	213	ALB	352|375	727	363.5	2	353|347|334|303	0	0	1.09	0.52
NCK2-231	8241	RBM10	236|295	531	265.5	2	615|623|629|618	0	0	0.43	0.52
NCK2-231	203068	TUBB	242|282	524	262	2	316|306|348|333	0	0	0.8	0.52
NCK2-231	79084	WDR77	231|253	484	242	2	365|353|355|390	0	0	0.66	0.52
NCK2-231	1207	CLNS1A	222|247	469	234.5	2	301|275|289|304	0	0	0.8	0.52
NCK2-231	11329	STK38	197|223	420	210	2	370|365|380|403	0	0	0.55	0.52
NCK2-231	3190	HNRNPK	157|168	325	162.5	2	199|187|195|197	0	0	0.84	0.52
NCK2-231	5495	PPM1B	166|131	297	148.5	2	236|260|230|256	0	0	0.6	0.52
NCK2-231	6633	SNRPD2	102|113	215	107.5	2	130|129|132|118	0	0	0.84	0.52
NCK2-231	6737	TRIM21	99|102	201	100.5	2	118|123|129|127	0	0	0.81	0.52
NCK2-231	83732	RIOK1	68|104	172	86	2	272|255|230|265	0	0	0.34	0.52
NCK2-231	54814	QPCTL	78|87	165	82.5	2	106|98|118|108	0	0	0.77	0.52
NCK2-231	9967	THRAP3	63|101	164	82	2	298|327|300|256	0	0	0.28	0.52
NCK2-231	983	CDK1	80|80	160	80	2	119|112|110|99	0	0	0.73	0.52
NCK2-231	1975	EIF4B	68|90	158	79	2	373|387|365|375	0	0	0.21	0.52
NCK2-231	10927	SPIN1	63|93	156	78	2	144|141|146|145	0	0	0.54	0.52
NCK2-231	10526	IPO8	74|81	155	77.5	2	225|210|203|203	0	0	0.37	0.52
NCK2-231	4691	NCL	62|92	154	77	2	124|124|127|144	0	0	0.59	0.52
NCK2-231	63916	ELMO2	63|82	145	72.5	2	206|201|194|189	0	0	0.37	0.52
NCK2-231	26121	PRPF31	46|81	127	63.5	2	185|179|200|187	0	0	0.34	0.52
NCK2-231	6634	SNRPD3	48|64	112	56	2	70|75|78|78	0	0	0.74	0.52
NCK2-231	5245	PHB	49|57	106	53	2	61|57|60|61	0	0	0.89	0.52
NCK2-231	30968	STOML2	45|50	95	47.5	2	52|58|49|53	0	0	0.9	0.52
NCK2-231	23012	STK38L	44|48	92	46	2	138|135|132|121	0	0	0.35	0.52
NCK2-231	81532	MOB2	36|48	84	42	2	82|80|84|63	0	0	0.54	0.52
NCK2-231	6632	SNRPD1	38|42	80	40	2	108|100|100|97	0	0	0.4	0.52
NCK2-231	26227	PHGDH	37|41	78	39	2	60|60|45|43	0	0	0.75	0.52
NCK2-231	1937	EEF1G	32|39	71	35.5	2	44|42|48|47	0	0	0.78	0.52
NCK2-231	9774	BCLAF1	16|53	69	34.5	2	210|204|202|186	0	0	0.17	0.52
NCK2-231	6202	RPS8	29|37	66	33	2	50|48|59|48	0	0	0.64	0.52
NCK2-231	3187	HNRNPH1	26|39	65	32.5	2	74|66|76|93	0	0	0.42	0.52
NCK2-231	3276	PRMT1	27|38	65	32.5	2	82|82|97|99	0	0	0.36	0.52
NCK2-231	4637	MYL6	28|34	62	31	2	58|58|56|63	0	0	0.53	0.52
NCK2-231	6187	RPS2	32|30	62	31	2	48|51|57|48	0	0	0.61	0.52
NCK2-231	26292	MYCBP	30|30	60	30	2	44|45|43|53	0	0	0.65	0.52
NCK2-231	23155	CLCC1	28|31	59	29.5	2	169|162|155|162	0	0	0.18	0.52
NCK2-231	6217	RPS16	28|30	58	29	2	34|34|34|34	0	0	0.85	0.52
NCK2-231	5162	PDHB	15|42	57	28.5	2	64|57|57|58	0	0	0.48	0.52
NCK2-231	10625	IVNS1ABP	7|47	54	27	2	78|82|79|74	0	0	0.35	0.52
NCK2-231	9732	DOCK4	17|35	52	26	2	366|353|329|333	0	0	0.08	0.52
NCK2-231	3181	HNRNPA2B1	22|28	50	25	2	43|56|53|51	0	0	0.49	0.52
NCK2-231	6224	RPS20	19|30	49	24.5	2	28|33|32|32	0	0	0.78	0.52
NCK2-231	829	CAPZA1	22|26	48	24	2	56|50|45|46	0	0	0.49	0.52
NCK2-231	5685	PSMA4	20|27	47	23.5	2	32|29|39|42	0	0	0.66	0.52
NCK2-231	5805	PTS	12|34	46	23	2	54|55|46|56	0	0	0.44	0.52
NCK2-231	5052	PRDX1	19|26	45	22.5	2	33|34|36|38	0	0	0.64	0.52
NCK2-231	6205	RPS11	22|22	44	22	2	35|41|35|30	0	0	0.62	0.52
NCK2-231	3191	HNRNPL	18|25	43	21.5	2	95|101|97|111	0	0	0.21	0.52
NCK2-231	6137	RPL13	18|25	43	21.5	2	50|45|52|62	0	0	0.41	0.52
NCK2-231	3182	HNRNPAB	18|24	42	21	2	30|25|32|33	0	0	0.7	0.52
NCK2-231	5646	PRSS3	19|22	41	20.5	2	22|33|19|28	0	0	0.8	0.52
NCK2-231	6203	RPS9	21|20	41	20.5	2	21|21|25|27	0	0	0.87	0.52
NCK2-231	1936	EEF1D	15|25	40	20	2	41|38|53|47	0	0	0.45	0.52
NCK2-231	10657	KHDRBS1	17|22	39	19.5	2	33|31|34|31	0	0	0.6	0.52
NCK2-231	1737	DLAT	14|25	39	19.5	2	54|45|42|44	0	0	0.42	0.52
NCK2-231	3326	HSP90AB1	15|23	38	19	2	39|27|37|35	0	0	0.55	0.52
NCK2-231	282991	BLOC1S2	7|30	37	18.5	2	39|42|63|70	0	0	0.35	0.52
NCK2-231	6181	RPLP2	17|20	37	18.5	2	22|21|25|26	0	0	0.79	0.52
NCK2-231	6774	STAT3	16|21	37	18.5	2	106|101|99|83	0	0	0.19	0.52
NCK2-231	10642	IGF2BP1	13|23	36	18	2	114|113|97|95	0	0	0.17	0.52
NCK2-231	6223	RPS19	12|24	36	18	2	30|26|39|30	0	0	0.58	0.52
NCK2-231	6135	RPL11	17|18	35	17.5	2	13|20|23|21	0	0	0.91	0.52
NCK2-231	144097	SPINDOC	6|27	33	16.5	2	94|86|84|83	0	0	0.19	0.52
NCK2-231	6885	MAP3K7	10|23	33	16.5	2	56|58|56|60	0	0	0.29	0.52
NCK2-231	10454	TAB1	13|19	32	16	2	48|55|52|54	0	0	0.31	0.52
NCK2-231	10575	CCT4	16|16	32	16	2	34|30|42|33	0	0	0.46	0.52
NCK2-231	10694	CCT8	14|18	32	16	2	61|60|69|69	0	0	0.25	0.52
NCK2-231	3192	HNRNPU	10|22	32	16	2	36|32|39|39	0	0	0.44	0.52
NCK2-231	6189	RPS3A	11|21	32	16	2	29|30|25|26	0	0	0.58	0.52
NCK2-231	6158	RPL28	12|19	31	15.5	2	19|20|17|21	0	0	0.81	0.52
NCK2-231	7203	CCT3	12|19	31	15.5	2	34|34|37|39	0	0	0.43	0.52
NCK2-231	9588	PRDX6	11|20	31	15.5	2	24|24|25|20	0	0	0.67	0.52
NCK2-231	1915	EEF1A1	0|31	31	15.5	2	90|90|86|86	0	0	0.18	0.52
NCK2-231	6125	RPL5	9|21	30	15	2	72|72|66|71	0	0	0.21	0.52
NCK2-231	79596	OBI1	8|22	30	15	2	119|120|112|108	0	0	0.13	0.52
NCK2-231	6169	RPL38	14|15	29	14.5	2	19|25|28|17	0	0	0.65	0.52
NCK2-231	2079	ERH	12|16	28	14	2	24|27|28|27	0	0	0.53	0.52
NCK2-231	3838	KPNA2	16|12	28	14	2	17|19|33|18	0	0	0.64	0.52
NCK2-231	192111	PGAM5	15|12	27	13.5	2	21|22|21|14	0	0	0.69	0.52
NCK2-231	54994	GID8	9|18	27	13.5	2	24|16|27|22	0	0	0.61	0.52
NCK2-231	23450	SF3B3	9|17	26	13	2	43|50|49|35	0	0	0.29	0.52
NCK2-231	3608	ILF2	12|14	26	13	2	16|16|20|16	0	0	0.76	0.52
NCK2-231	9131	AIFM1	12|14	26	13	2	18|15|18|14	0	0	0.8	0.52
NCK2-231	10992	SF3B2	8|15	23	11.5	2	26|26|28|25	0	0	0.44	0.52
NCK2-231	22948	CCT5	12|11	23	11.5	2	26|18|24|22	0	0	0.51	0.52
NCK2-231	2316	FLNA	8|15	23	11.5	2	127|121|126|119	0	0	0.09	0.52
NCK2-231	3837	KPNB1	11|12	23	11.5	2	27|25|20|20	0	0	0.5	0.52
NCK2-231	6130	RPL7A	8|15	23	11.5	2	43|41|43|36	0	0	0.28	0.52
NCK2-231	5705	PSMC5	9|13	22	11	2	25|30|27|23	0	0	0.42	0.52
NCK2-231	11160	ERLIN2	9|12	21	10.5	2	23|26|20|24	0	0	0.45	0.52
NCK2-231	3178	HNRNPA1	12|7	19	9.5	2	20|19|26|31	0	0	0.4	0.52
NCK2-231	6156	RPL30	5|13	18	9	2	16|12|15|13	0	0	0.64	0.52
NCK2-231	5689	PSMB1	5|12	17	8.5	2	21|19|20|21	0	0	0.42	0.52
NCK2-231	5709	PSMD3	4|13	17	8.5	2	17|23|20|16	0	0	0.45	0.52
NCK2-231	908	CCT6A	5|12	17	8.5	2	20|16|13|25	0	0	0.46	0.52
NCK2-231	1153	CIRBP	0|17	17	8.5	2	28|28|32|37	0	0	0.27	0.52
NCK2-231	4131	MAP1B	3|13	16	8	2	204|213|185|187	0	0	0.04	0.52
NCK2-231	10189	ALYREF	5|10	15	7.5	2	21|18|20|22	0	0	0.37	0.52
NCK2-231	4627	MYH9	0|14	14	7	2	112|123|84|89	0	0	0.07	0.52
NCK2-231	3609	ILF3	5|8	13	6.5	2	10|8|11|6	0	0	0.74	0.52
NCK2-231	6132	RPL8	4|9	13	6.5	2	12|16|14|8	0	0	0.52	0.52
NCK2-231	6709	SPTAN1	3|10	13	6.5	2	122|96|85|82	0	0	0.07	0.52
NCK2-231	8666	EIF3G	4|9	13	6.5	2	8|12|10|9	0	0	0.67	0.52
NCK2-231	5702	PSMC3	5|7	12	6	2	28|22|33|30	0	0	0.21	0.52
NCK2-231	6234	RPS28	12|0	12	6	2	18|18|18|22	0	0	0.32	0.52
NCK2-231	54726	OTUD4	0|12	12	6	2	66|65|67|72	0	0	0.09	0.52
NCK2-231	3716	JAK1	6|5	11	5.5	2	27|24|25|24	0	0	0.22	0.52
NCK2-231	4736	RPL10A	7|4	11	5.5	2	34|33|32|41	0	0	0.16	0.52
NCK2-231	10576	CCT2	3|7	10	5	2	23|18|20|17	0	0	0.26	0.52
NCK2-231	5257	PHKB	5|5	10	5	2	15|12|17|20	0	0	0.31	0.52
NCK2-231	5706	PSMC6	4|6	10	5	2	10|13|15|18	0	0	0.36	0.52
NCK2-231	7415	VCP	5|5	10	5	2	23|24|34|32	0	0	0.18	0.52
NCK2-231	8668	EIF3I	0|10	10	5	2	13|12|17|17	0	0	0.34	0.52
NCK2-231	10549	PRDX4	6|3	9	4.5	2	8|7|9|10	0	0	0.53	0.52
NCK2-231	11104	KATNA1	0|9	9	4.5	2	29|25|31|30	0	0	0.16	0.52
NCK2-231	57662	CAMSAP3	0|9	9	4.5	2	92|90|89|79	0	0	0.05	0.52
NCK2-231	1654	DDX3X	4|4	8	4	2	19|14|13|12	0	0	0.28	0.52
NCK2-231	10236	HNRNPR	0|8	8	4	2	32|29|29|27	0	0	0.14	0.52
NCK2-231	6161	RPL32	3|4	7	3.5	2	16|18|15|16	0	0	0.22	0.52
NCK2-231	6175	RPLP0	0|7	7	3.5	2	15|12|13|13	0	0	0.26	0.52
NCK2-231	26135	SERBP1	0|6	6	3	2	9|8|10|0	0	0	0.44	0.52
NCK2-231	5256	PHKA2	0|6	6	3	2	19|13|11|13	0	0	0.21	0.52
NCK2-231	1213	CLTC	5|0	5	2.5	2	15|12|13|12	0	0	0.19	0.52
NCK2-231	5708	PSMD2	5|0	5	2.5	2	19|19|21|12	0	0	0.14	0.52
NCK2-231	8661	EIF3A	2|3	5	2.5	2	15|13|27|15	0	0	0.14	0.52
NCK2-231	144455	E2F7	0|5	5	2.5	2	27|26|27|22	0	0	0.1	0.52
NCK2-231	29766	TMOD3	0|5	5	2.5	2	42|39|29|35	0	0	0.07	0.52
NCK2-231	498	ATP5F1A	0|5	5	2.5	2	18|20|6|4	0	0	0.21	0.52
NCK2-231	5591	PRKDC	0|5	5	2.5	2	37|40|26|23	0	0	0.08	0.52
NCK2-231	5701	PSMC2	0|5	5	2.5	2	7|14|11|16	0	0	0.21	0.52
NCK2-231	6122	RPL3	0|5	5	2.5	2	7|0|7|9	0	0	0.43	0.52
NCK2-231	4628	MYH10	4|0	4	2	2	83|84|67|57	0	0	0.03	0.52
NCK2-231	6143	RPL19	4|0	4	2	2	0|6|8|8	0	0	0.36	0.52
NCK2-231	23451	SF3B1	0|4	4	2	2	5|10|13|9	0	0	0.22	0.52
NCK2-231	5718	PSMD12	0|4	4	2	2	4|7|11|20	0	0	0.19	0.52
NCK2-231	3646	EIF3E	3|0	3	1.5	2	16|16|18|20	0	0	0.09	0.52
NCK2-231	3184	HNRNPD	0|3	3	1.5	2	25|20|25|25	0	0	0.06	0.52
NCK2-231	3281	HSBP1	0|3	3	1.5	2	9|11|10|10	0	0	0.15	0.52
NCK2-231	9451	EIF2AK3	0|3	3	1.5	2	7|0|7|5	0	0	0.32	0.52
NCK2-231	2597	GAPDH	0|2	2	1	2	0|0|8|5	0	0	0.31	0.52
NCK2-231	80232	WDR26	0|2	2	1	2	10|14|14|18	0	0	0.07	0.52
NCK2-312	10419	PRMT5	440|655	1095	547.5	2	1308|1266|1133|1190	0	0	0.45	0.52
NCK2-312	8241	RBM10	261|364	625	312.5	2	615|623|629|618	0	0	0.5	0.52
NCK2-312	213	ALB	260|361	621	310.5	2	353|347|334|303	0	0	0.93	0.52
NCK2-312	203068	TUBB	213|325	538	269	2	316|306|348|333	0	0	0.83	0.52
NCK2-312	79084	WDR77	226|255	481	240.5	2	365|353|355|390	0	0	0.66	0.52
NCK2-312	11329	STK38	261|219	480	240	2	370|365|380|403	0	0	0.63	0.52
NCK2-312	1207	CLNS1A	239|225	464	232	2	301|275|289|304	0	0	0.79	0.52
NCK2-312	5495	PPM1B	165|162	327	163.5	2	236|260|230|256	0	0	0.67	0.52
NCK2-312	3190	HNRNPK	116|134	250	125	2	199|187|195|197	0	0	0.64	0.52
NCK2-312	6633	SNRPD2	92|123	215	107.5	2	130|129|132|118	0	0	0.84	0.52
NCK2-312	1975	EIF4B	73|136	209	104.5	2	373|387|365|375	0	0	0.28	0.52
NCK2-312	10526	IPO8	92|82	174	87	2	225|210|203|203	0	0	0.41	0.52
NCK2-312	26121	PRPF31	74|100	174	87	2	185|179|200|187	0	0	0.46	0.52
NCK2-312	83732	RIOK1	80|94	174	87	2	272|255|230|265	0	0	0.34	0.52
NCK2-312	9967	THRAP3	74|98	172	86	2	298|327|300|256	0	0	0.29	0.52
NCK2-312	4691	NCL	81|88	169	84.5	2	124|124|127|144	0	0	0.65	0.52
NCK2-312	983	CDK1	77|79	156	78	2	119|112|110|99	0	0	0.71	0.52
NCK2-312	10927	SPIN1	56|94	150	75	2	144|141|146|145	0	0	0.52	0.52
NCK2-312	23012	STK38L	77|61	138	69	2	138|135|132|121	0	0	0.52	0.52
NCK2-312	63916	ELMO2	61|60	121	60.5	2	206|201|194|189	0	0	0.31	0.52
NCK2-312	54814	QPCTL	43|72	115	57.5	2	106|98|118|108	0	0	0.53	0.52
NCK2-312	81532	MOB2	46|66	112	56	2	82|80|84|63	0	0	0.72	0.52
NCK2-312	6632	SNRPD1	54|55	109	54.5	2	108|100|100|97	0	0	0.54	0.52
NCK2-312	9732	DOCK4	34|54	88	44	2	366|353|329|333	0	0	0.13	0.52
NCK2-312	6634	SNRPD3	38|46	84	42	2	70|75|78|78	0	0	0.56	0.52
NCK2-312	1937	EEF1G	42|40	82	41	2	44|42|48|47	0	0	0.91	0.52
NCK2-312	9774	BCLAF1	27|52	79	39.5	2	210|204|202|186	0	0	0.2	0.52
NCK2-312	30968	STOML2	29|48	77	38.5	2	52|58|49|53	0	0	0.73	0.52
NCK2-312	5245	PHB	27|48	75	37.5	2	61|57|60|61	0	0	0.63	0.52
NCK2-312	10642	IGF2BP1	28|33	61	30.5	2	114|113|97|95	0	0	0.29	0.52
NCK2-312	6202	RPS8	27|31	58	29	2	50|48|59|48	0	0	0.57	0.52
NCK2-312	23155	CLCC1	20|37	57	28.5	2	169|162|155|162	0	0	0.18	0.52
NCK2-312	10694	CCT8	25|31	56	28	2	61|60|69|69	0	0	0.43	0.52
NCK2-312	6137	RPL13	29|26	55	27.5	2	50|45|52|62	0	0	0.53	0.52
NCK2-312	144097	SPINDOC	27|27	54	27	2	94|86|84|83	0	0	0.31	0.52
NCK2-312	26227	PHGDH	21|33	54	27	2	60|60|45|43	0	0	0.52	0.52
NCK2-312	6774	STAT3	21|33	54	27	2	106|101|99|83	0	0	0.28	0.52
NCK2-312	10625	IVNS1ABP	23|30	53	26.5	2	78|82|79|74	0	0	0.34	0.52
NCK2-312	26292	MYCBP	26|27	53	26.5	2	44|45|43|53	0	0	0.57	0.52
NCK2-312	3181	HNRNPA2B1	20|33	53	26.5	2	43|56|53|51	0	0	0.52	0.52
NCK2-312	5052	PRDX1	26|27	53	26.5	2	33|34|36|38	0	0	0.75	0.52
NCK2-312	3276	PRMT1	20|32	52	26	2	82|82|97|99	0	0	0.29	0.52
NCK2-312	4637	MYL6	22|30	52	26	2	58|58|56|63	0	0	0.44	0.52
NCK2-312	3191	HNRNPL	16|35	51	25.5	2	95|101|97|111	0	0	0.25	0.52
NCK2-312	5162	PDHB	9|42	51	25.5	2	64|57|57|58	0	0	0.43	0.52
NCK2-312	6205	RPS11	18|33	51	25.5	2	35|41|35|30	0	0	0.72	0.52
NCK2-312	1915	EEF1A1	50|0	50	25	2	90|90|86|86	0	0	0.28	0.52
NCK2-312	6208	RPS14	19|31	50	25	2	40|38|40|38	0	0	0.64	0.52
NCK2-312	8471	IRS4	19|31	50	25	2	35|36|32|29	0	0	0.76	0.52
NCK2-312	1737	DLAT	20|29	49	24.5	2	54|45|42|44	0	0	0.53	0.52
NCK2-312	5685	PSMA4	27|22	49	24.5	2	32|29|39|42	0	0	0.69	0.52
NCK2-312	6187	RPS2	20|27	47	23.5	2	48|51|57|48	0	0	0.46	0.52
NCK2-312	3187	HNRNPH1	16|30	46	23	2	74|66|76|93	0	0	0.3	0.52
NCK2-312	6125	RPL5	8|38	46	23	2	72|72|66|71	0	0	0.33	0.52
NCK2-312	5805	PTS	21|23	44	22	2	54|55|46|56	0	0	0.42	0.52
NCK2-312	829	CAPZA1	18|26	44	22	2	56|50|45|46	0	0	0.45	0.52
NCK2-312	4904	YBX1	10|33	43	21.5	2	36|33|38|31	0	0	0.62	0.52
NCK2-312	6885	MAP3K7	12|31	43	21.5	2	56|58|56|60	0	0	0.37	0.52
NCK2-312	282991	BLOC1S2	22|20	42	21	2	39|42|63|70	0	0	0.39	0.52
NCK2-312	6181	RPLP2	22|20	42	21	2	22|21|25|26	0	0	0.89	0.52
NCK2-312	1936	EEF1D	10|31	41	20.5	2	41|38|53|47	0	0	0.46	0.52
NCK2-312	6217	RPS16	18|23	41	20.5	2	34|34|34|34	0	0	0.6	0.52
NCK2-312	79596	OBI1	16|24	40	20	2	119|120|112|108	0	0	0.17	0.52
NCK2-312	6224	RPS20	16|22	38	19	2	28|33|32|32	0	0	0.61	0.52
NCK2-312	10165	SLC25A13	16|21	37	18.5	2	34|31|30|24	0	0	0.62	0.52
NCK2-312	10454	TAB1	18|19	37	18.5	2	48|55|52|54	0	0	0.35	0.52
NCK2-312	10575	CCT4	18|19	37	18.5	2	34|30|42|33	0	0	0.53	0.52
NCK2-312	4736	RPL10A	23|14	37	18.5	2	34|33|32|41	0	0	0.53	0.52
NCK2-312	6203	RPS9	18|19	37	18.5	2	21|21|25|27	0	0	0.79	0.52
NCK2-312	2316	FLNA	13|22	35	17.5	2	127|121|126|119	0	0	0.14	0.52
NCK2-312	3182	HNRNPAB	10|25	35	17.5	2	30|25|32|33	0	0	0.58	0.52
NCK2-312	3192	HNRNPU	14|20	34	17	2	36|32|39|39	0	0	0.47	0.52
NCK2-312	7203	CCT3	10|20	30	15	2	34|34|37|39	0	0	0.42	0.52
NCK2-312	9588	PRDX6	11|19	30	15	2	24|24|25|20	0	0	0.65	0.52
NCK2-312	23450	SF3B3	10|19	29	14.5	2	43|50|49|35	0	0	0.33	0.52
NCK2-312	6223	RPS19	10|19	29	14.5	2	30|26|39|30	0	0	0.46	0.52
NCK2-312	3326	HSP90AB1	9|19	28	14	2	39|27|37|35	0	0	0.41	0.52
NCK2-312	3608	ILF2	11|16	27	13.5	2	16|16|20|16	0	0	0.79	0.52
NCK2-312	6144	RPL21	10|16	26	13	2	15|19|25|21	0	0	0.65	0.52
NCK2-312	6709	SPTAN1	10|16	26	13	2	122|96|85|82	0	0	0.14	0.52
NCK2-312	2079	ERH	11|14	25	12.5	2	24|27|28|27	0	0	0.47	0.52
NCK2-312	5094	PCBP2	11|13	24	12	2	12|11|12|17	0	0	0.92	0.52
NCK2-312	22948	CCT5	8|15	23	11.5	2	26|18|24|22	0	0	0.51	0.52
NCK2-312	10236	HNRNPR	7|14	21	10.5	2	32|29|29|27	0	0	0.36	0.52
NCK2-312	11104	KATNA1	6|15	21	10.5	2	29|25|31|30	0	0	0.37	0.52
NCK2-312	5250	SLC25A3	10|11	21	10.5	2	15|16|14|13	0	0	0.72	0.52
NCK2-312	57662	CAMSAP3	6|15	21	10.5	2	92|90|89|79	0	0	0.12	0.52
NCK2-312	6169	RPL38	8|13	21	10.5	2	19|25|28|17	0	0	0.47	0.52
NCK2-312	10657	KHDRBS1	10|10	20	10	2	33|31|34|31	0	0	0.31	0.52
NCK2-312	4131	MAP1B	2|18	20	10	2	204|213|185|187	0	0	0.05	0.52
NCK2-312	4627	MYH9	3|17	20	10	2	112|123|84|89	0	0	0.1	0.52
NCK2-312	54726	OTUD4	6|14	20	10	2	66|65|67|72	0	0	0.15	0.52
NCK2-312	5689	PSMB1	4|16	20	10	2	21|19|20|21	0	0	0.49	0.52
NCK2-312	5705	PSMC5	8|12	20	10	2	25|30|27|23	0	0	0.38	0.52
NCK2-312	29766	TMOD3	9|10	19	9.5	2	42|39|29|35	0	0	0.26	0.52
NCK2-312	3838	KPNA2	13|6	19	9.5	2	17|19|33|18	0	0	0.44	0.52
NCK2-312	908	CCT6A	3|16	19	9.5	2	20|16|13|25	0	0	0.51	0.52
NCK2-312	6158	RPL28	0|19	19	9.5	2	19|20|17|21	0	0	0.49	0.52
NCK2-312	6130	RPL7A	6|11	17	8.5	2	43|41|43|36	0	0	0.21	0.52
NCK2-312	6135	RPL11	10|7	17	8.5	2	13|20|23|21	0	0	0.44	0.52
NCK2-312	11160	ERLIN2	5|11	16	8	2	23|26|20|24	0	0	0.34	0.52
NCK2-312	1153	CIRBP	3|13	16	8	2	28|28|32|37	0	0	0.26	0.52
NCK2-312	3837	KPNB1	8|8	16	8	2	27|25|20|20	0	0	0.35	0.52
NCK2-312	5709	PSMD3	4|12	16	8	2	17|23|20|16	0	0	0.42	0.52
NCK2-312	8661	EIF3A	7|9	16	8	2	15|13|27|15	0	0	0.46	0.52
NCK2-312	26986	PABPC1	0|16	16	8	2	49|50|50|48	0	0	0.16	0.52
NCK2-312	5702	PSMC3	0|16	16	8	2	28|22|33|30	0	0	0.28	0.52
NCK2-312	3716	JAK1	8|7	15	7.5	2	27|24|25|24	0	0	0.3	0.52
NCK2-312	6207	RPS13	8|7	15	7.5	2	6|6|13|11	0	0	0.83	0.52
NCK2-312	6432	SRSF7	6|9	15	7.5	2	9|11|13|16	0	0	0.61	0.52
NCK2-312	10992	SF3B2	0|15	15	7.5	2	26|26|28|25	0	0	0.29	0.52
NCK2-312	6635	SNRPE	0|15	15	7.5	2	12|16|18|20	0	0	0.45	0.52
NCK2-312	1654	DDX3X	9|5	14	7	2	19|14|13|12	0	0	0.48	0.52
NCK2-312	8971	H1-10	2|12	14	7	2	16|15|18|10	0	0	0.47	0.52
NCK2-312	6156	RPL30	0|14	14	7	2	16|12|15|13	0	0	0.5	0.52
NCK2-312	192111	PGAM5	7|6	13	6.5	2	21|22|21|14	0	0	0.33	0.52
NCK2-312	7415	VCP	5|8	13	6.5	2	23|24|34|32	0	0	0.23	0.52
NCK2-312	3178	HNRNPA1	0|13	13	6.5	2	20|19|26|31	0	0	0.27	0.52
NCK2-312	10576	CCT2	5|7	12	6	2	23|18|20|17	0	0	0.31	0.52
NCK2-312	3646	EIF3E	5|7	12	6	2	16|16|18|20	0	0	0.34	0.52
NCK2-312	6194	RPS6	12|0	12	6	2	32|39|36|35	0	0	0.17	0.52
NCK2-312	8668	EIF3I	5|7	12	6	2	13|12|17|17	0	0	0.41	0.52
NCK2-312	9958	USP15	4|8	12	6	2	29|24|31|34	0	0	0.2	0.52
NCK2-312	10492	SYNCRIP	7|4	11	5.5	2	14|13|13|13	0	0	0.42	0.52
NCK2-312	11224	RPL35	10|0	10	5	2	12|13|15|10	0	0	0.4	0.52
NCK2-312	3188	HNRNPH2	10|0	10	5	2	25|23|30|25	0	0	0.19	0.52
NCK2-312	1468	SLC25A10	4|5	9	4.5	2	11|8|6|7	0	0	0.56	0.52
NCK2-312	5257	PHKB	2|7	9	4.5	2	15|12|17|20	0	0	0.28	0.52
NCK2-312	5706	PSMC6	0|9	9	4.5	2	10|13|15|18	0	0	0.32	0.52
NCK2-312	6428	SRSF3	0|9	9	4.5	2	13|13|19|18	0	0	0.29	0.52
NCK2-312	4942	OAT	4|4	8	4	2	9|7|6|5	0	0	0.59	0.52
NCK2-312	5708	PSMD2	2|6	8	4	2	19|19|21|12	0	0	0.23	0.52
NCK2-312	1213	CLTC	0|8	8	4	2	15|12|13|12	0	0	0.31	0.52
NCK2-312	6741	SSB	0|8	8	4	2	7|8|14|9	0	0	0.42	0.52
NCK2-312	9131	AIFM1	2|5	7	3.5	2	18|15|18|14	0	0	0.22	0.52
NCK2-312	10189	ALYREF	0|7	7	3.5	2	21|18|20|22	0	0	0.17	0.52
NCK2-312	1665	DHX15	0|7	7	3.5	2	10|13|12|10	0	0	0.31	0.52
NCK2-312	23122	CLASP2	0|7	7	3.5	2	78|73|64|68	0	0	0.05	0.52
NCK2-312	3609	ILF3	0|7	7	3.5	2	10|8|11|6	0	0	0.4	0.52
NCK2-312	4628	MYH10	0|7	7	3.5	2	83|84|67|57	0	0	0.05	0.52
NCK2-312	5718	PSMD12	0|7	7	3.5	2	4|7|11|20	0	0	0.33	0.52
NCK2-312	6189	RPS3A	0|7	7	3.5	2	29|30|25|26	0	0	0.13	0.52
NCK2-312	10549	PRDX4	3|3	6	3	2	8|7|9|10	0	0	0.35	0.52
NCK2-312	3320	HSP90AA1	6|0	6	3	2	13|16|29|28	0	0	0.14	0.52
NCK2-312	5591	PRKDC	0|6	6	3	2	37|40|26|23	0	0	0.1	0.52
NCK2-312	6128	RPL6	0|6	6	3	2	14|20|11|13	0	0	0.21	0.52
NCK2-312	8761	PABPC4	5|0	5	2.5	2	18|17|18|14	0	0	0.15	0.52
NCK2-312	5256	PHKA2	0|5	5	2.5	2	19|13|11|13	0	0	0.18	0.52
NCK2-312	2091	FBL	4|0	4	2	2	13|10|10|14	0	0	0.17	0.52
NCK2-312	498	ATP5F1A	2|2	4	2	2	18|20|6|4	0	0	0.17	0.52
NCK2-312	5710	PSMD4	4|0	4	2	2	10|11|0|8	0	0	0.28	0.52
NCK2-312	5719	PSMD13	4|0	4	2	2	6|11|7|6	0	0	0.27	0.52
NCK2-312	51479	ANKFY1	0|4	4	2	2	59|58|70|52	0	0	0.03	0.52
NCK2-312	5701	PSMC2	0|4	4	2	2	7|14|11|16	0	0	0.17	0.52
NCK2-312	57610	RANBP10	0|4	4	2	2	7|6|7|5	0	0	0.32	0.52
NCK2-312	6711	SPTBN1	0|4	4	2	2	81|84|61|74	0	0	0.03	0.52
NCK2-312	5825	ABCD3	3|0	3	1.5	2	4|4|4|0	0	0	0.5	0.52
NCK2-312	178	AGL	0|3	3	1.5	2	6|7|10|4	0	0	0.22	0.52
NCK2-312	144455	E2F7	2|0	2	1	2	27|26|27|22	0	0	0.04	0.52
NCK2-312	51441	YTHDF2	0|2	2	1	2	0|5|4|2	0	0	0.36	0.52
NCK2-312	832	CAPZB	0|2	2	1	2	31|32|27|33	0	0	0.03	0.52
NCK2-312	8607	RUVBL1	0|2	2	1	2	5|3|5|4	0	0	0.24	0.52
NCK2-321	10419	PRMT5	442|512	954	477	2	1308|1266|1133|1190	0	0	0.39	0.52
NCK2-321	203068	TUBB	284|337	621	310.5	2	316|306|348|333	0	0	0.95	0.52
NCK2-321	8241	RBM10	247|279	526	263	2	615|623|629|618	0	0	0.42	0.52
NCK2-321	79084	WDR77	209|237	446	223	2	365|353|355|390	0	0	0.61	0.52
NCK2-321	1207	CLNS1A	201|213	414	207	2	301|275|289|304	0	0	0.71	0.52
NCK2-321	11329	STK38	151|181	332	166	2	370|365|380|403	0	0	0.44	0.52
NCK2-321	5495	PPM1B	145|137	282	141	2	236|260|230|256	0	0	0.57	0.52
NCK2-321	3190	HNRNPK	135|127	262	131	2	199|187|195|197	0	0	0.67	0.52
NCK2-321	6633	SNRPD2	111|99	210	105	2	130|129|132|118	0	0	0.83	0.52
NCK2-321	6737	TRIM21	97|91	188	94	2	118|123|129|127	0	0	0.76	0.52
NCK2-321	10526	IPO8	75|74	149	74.5	2	225|210|203|203	0	0	0.35	0.52
NCK2-321	10927	SPIN1	73|72	145	72.5	2	144|141|146|145	0	0	0.5	0.52
NCK2-321	983	CDK1	83|62	145	72.5	2	119|112|110|99	0	0	0.66	0.52
NCK2-321	1975	EIF4B	63|75	138	69	2	373|387|365|375	0	0	0.18	0.52
NCK2-321	9967	THRAP3	59|74	133	66.5	2	298|327|300|256	0	0	0.23	0.52
NCK2-321	4691	NCL	62|65	127	63.5	2	124|124|127|144	0	0	0.49	0.52
NCK2-321	83732	RIOK1	53|73	126	63	2	272|255|230|265	0	0	0.25	0.52
NCK2-321	6188	RPS3	62|56	118	59	2	70|71|61|64	0	0	0.89	0.52
NCK2-321	54814	QPCTL	54|59	113	56.5	2	106|98|118|108	0	0	0.53	0.52
NCK2-321	26121	PRPF31	45|64	109	54.5	2	185|179|200|187	0	0	0.29	0.52
NCK2-321	11331	PHB2	52|56	108	54	2	78|75|77|74	0	0	0.71	0.52
NCK2-321	6632	SNRPD1	53|47	100	50	2	108|100|100|97	0	0	0.49	0.52
NCK2-321	23012	STK38L	44|55	99	49.5	2	138|135|132|121	0	0	0.38	0.52
NCK2-321	81532	MOB2	39|54	93	46.5	2	82|80|84|63	0	0	0.6	0.52
NCK2-321	6634	SNRPD3	33|56	89	44.5	2	70|75|78|78	0	0	0.59	0.52
NCK2-321	63916	ELMO2	43|34	77	38.5	2	206|201|194|189	0	0	0.19	0.52
NCK2-321	5245	PHB	33|43	76	38	2	61|57|60|61	0	0	0.64	0.52
NCK2-321	1915	EEF1A1	30|44	74	37	2	90|90|86|86	0	0	0.42	0.52
NCK2-321	30968	STOML2	41|32	73	36.5	2	52|58|49|53	0	0	0.69	0.52
NCK2-321	1937	EEF1G	35|35	70	35	2	44|42|48|47	0	0	0.77	0.52
NCK2-321	3276	PRMT1	22|43	65	32.5	2	82|82|97|99	0	0	0.36	0.52
NCK2-321	6208	RPS14	24|38	62	31	2	40|38|40|38	0	0	0.79	0.52
NCK2-321	26227	PHGDH	34|23	57	28.5	2	60|60|45|43	0	0	0.55	0.52
NCK2-321	4904	YBX1	30|25	55	27.5	2	36|33|38|31	0	0	0.8	0.52
NCK2-321	6202	RPS8	23|29	52	26	2	50|48|59|48	0	0	0.51	0.52
NCK2-321	9732	DOCK4	24|28	52	26	2	366|353|329|333	0	0	0.08	0.52
NCK2-321	5805	PTS	18|33	51	25.5	2	54|55|46|56	0	0	0.48	0.52
NCK2-321	5162	PDHB	11|39	50	25	2	64|57|57|58	0	0	0.42	0.52
NCK2-321	6187	RPS2	28|22	50	25	2	48|51|57|48	0	0	0.49	0.52
NCK2-321	26292	MYCBP	21|27	48	24	2	44|45|43|53	0	0	0.52	0.52
NCK2-321	6205	RPS11	21|27	48	24	2	35|41|35|30	0	0	0.68	0.52
NCK2-321	9774	BCLAF1	21|27	48	24	2	210|204|202|186	0	0	0.12	0.52
NCK2-321	6222	RPS18	24|23	47	23.5	2	34|31|37|31	0	0	0.71	0.52
NCK2-321	23155	CLCC1	9|37	46	23	2	169|162|155|162	0	0	0.14	0.52
NCK2-321	10165	SLC25A13	16|29	45	22.5	2	34|31|30|24	0	0	0.76	0.52
NCK2-321	8471	IRS4	16|28	44	22	2	35|36|32|29	0	0	0.67	0.52
NCK2-321	5052	PRDX1	22|21	43	21.5	2	33|34|36|38	0	0	0.61	0.52
NCK2-321	6229	RPS24	19|23	42	21	2	24|27|26|23	0	0	0.84	0.52
NCK2-321	1936	EEF1D	12|28	40	20	2	41|38|53|47	0	0	0.45	0.52
NCK2-321	4637	MYL6	19|20	39	19.5	2	58|58|56|63	0	0	0.33	0.52
NCK2-321	6125	RPL5	10|28	38	19	2	72|72|66|71	0	0	0.27	0.52
NCK2-321	3187	HNRNPH1	17|20	37	18.5	2	74|66|76|93	0	0	0.24	0.52
NCK2-321	829	CAPZA1	18|19	37	18.5	2	56|50|45|46	0	0	0.38	0.52
NCK2-321	1737	DLAT	14|22	36	18	2	54|45|42|44	0	0	0.39	0.52
NCK2-321	3191	HNRNPL	13|23	36	18	2	95|101|97|111	0	0	0.18	0.52
NCK2-321	790	CAD	15|21	36	18	2	25|19|20|21	0	0	0.85	0.52
NCK2-321	6137	RPL13	15|19	34	17	2	50|45|52|62	0	0	0.33	0.52
NCK2-321	10657	KHDRBS1	14|19	33	16.5	2	33|31|34|31	0	0	0.51	0.52
NCK2-321	5685	PSMA4	21|12	33	16.5	2	32|29|39|42	0	0	0.46	0.52
NCK2-321	6144	RPL21	17|16	33	16.5	2	15|19|25|21	0	0	0.82	0.52
NCK2-321	6774	STAT3	15|18	33	16.5	2	106|101|99|83	0	0	0.17	0.52
NCK2-321	6158	RPL28	15|15	30	15	2	19|20|17|21	0	0	0.78	0.52
NCK2-321	6203	RPS9	14|16	30	15	2	21|21|25|27	0	0	0.64	0.52
NCK2-321	8662	EIF3B	15|15	30	15	2	18|18|22|23	0	0	0.74	0.52
NCK2-321	3182	HNRNPAB	11|18	29	14.5	2	30|25|32|33	0	0	0.48	0.52
NCK2-321	6194	RPS6	0|29	29	14.5	2	32|39|36|35	0	0	0.41	0.52
NCK2-321	22948	CCT5	14|14	28	14	2	26|18|24|22	0	0	0.62	0.52
NCK2-321	9588	PRDX6	13|15	28	14	2	24|24|25|20	0	0	0.6	0.52
NCK2-321	10625	IVNS1ABP	7|20	27	13.5	2	78|82|79|74	0	0	0.17	0.52
NCK2-321	3192	HNRNPU	8|19	27	13.5	2	36|32|39|39	0	0	0.37	0.52
NCK2-321	6169	RPL38	13|14	27	13.5	2	19|25|28|17	0	0	0.61	0.52
NCK2-321	6885	MAP3K7	11|16	27	13.5	2	56|58|56|60	0	0	0.23	0.52
NCK2-321	10694	CCT8	17|9	26	13	2	61|60|69|69	0	0	0.2	0.52
NCK2-321	6130	RPL7A	8|18	26	13	2	43|41|43|36	0	0	0.32	0.52
NCK2-321	2079	ERH	14|11	25	12.5	2	24|27|28|27	0	0	0.47	0.52
NCK2-321	282991	BLOC1S2	7|18	25	12.5	2	39|42|63|70	0	0	0.23	0.52
NCK2-321	10642	IGF2BP1	17|7	24	12	2	114|113|97|95	0	0	0.11	0.52
NCK2-321	3181	HNRNPA2B1	11|13	24	12	2	43|56|53|51	0	0	0.24	0.52
NCK2-321	5250	SLC25A3	12|12	24	12	2	15|16|14|13	0	0	0.83	0.52
NCK2-321	9131	AIFM1	9|15	24	12	2	18|15|18|14	0	0	0.74	0.52
NCK2-321	6181	RPLP2	23|0	23	11.5	2	22|21|25|26	0	0	0.49	0.52
NCK2-321	6223	RPS19	12|11	23	11.5	2	30|26|39|30	0	0	0.37	0.52
NCK2-321	10575	CCT4	12|10	22	11	2	34|30|42|33	0	0	0.32	0.52
NCK2-321	4736	RPL10A	9|13	22	11	2	34|33|32|41	0	0	0.31	0.52
NCK2-321	4869	NPM1	10|12	22	11	2	11|13|19|16	0	0	0.75	0.52
NCK2-321	5094	PCBP2	13|9	22	11	2	12|11|12|17	0	0	0.85	0.52
NCK2-321	7203	CCT3	8|14	22	11	2	34|34|37|39	0	0	0.31	0.52
NCK2-321	9532	BAG2	9|13	22	11	2	16|13|13|14	0	0	0.79	0.52
NCK2-321	54726	OTUD4	6|15	21	10.5	2	66|65|67|72	0	0	0.16	0.52
NCK2-321	5705	PSMC5	11|10	21	10.5	2	25|30|27|23	0	0	0.4	0.52
NCK2-321	6217	RPS16	14|7	21	10.5	2	34|34|34|34	0	0	0.31	0.52
NCK2-321	6224	RPS20	11|10	21	10.5	2	28|33|32|32	0	0	0.34	0.52
NCK2-321	10454	TAB1	11|8	19	9.5	2	48|55|52|54	0	0	0.18	0.52
NCK2-321	144097	SPINDOC	6|12	18	9	2	94|86|84|83	0	0	0.1	0.52
NCK2-321	5689	PSMB1	4|14	18	9	2	21|19|20|21	0	0	0.44	0.52
NCK2-321	6234	RPS28	0|18	18	9	2	18|18|18|22	0	0	0.47	0.52
NCK2-321	3848	KRT1	5|12	17	8.5	2	17|7|13|32	0	0	0.49	0.52
NCK2-321	11160	ERLIN2	6|10	16	8	2	23|26|20|24	0	0	0.34	0.52
NCK2-321	3837	KPNB1	8|8	16	8	2	27|25|20|20	0	0	0.35	0.52
NCK2-321	908	CCT6A	11|5	16	8	2	20|16|13|25	0	0	0.43	0.52
NCK2-321	3838	KPNA2	10|5	15	7.5	2	17|19|33|18	0	0	0.34	0.52
NCK2-321	3608	ILF2	5|9	14	7	2	16|16|20|16	0	0	0.41	0.52
NCK2-321	6135	RPL11	10|4	14	7	2	13|20|23|21	0	0	0.36	0.52
NCK2-321	6709	SPTAN1	11|3	14	7	2	122|96|85|82	0	0	0.07	0.52
NCK2-321	79596	OBI1	0|14	14	7	2	119|120|112|108	0	0	0.06	0.52
NCK2-321	8667	EIF3H	6|7	13	6.5	2	7|8|8|7	0	0	0.87	0.52
NCK2-321	8971	H1-10	5|8	13	6.5	2	16|15|18|10	0	0	0.44	0.52
NCK2-321	6428	SRSF3	0|13	13	6.5	2	13|13|19|18	0	0	0.41	0.52
NCK2-321	11104	KATNA1	5|7	12	6	2	29|25|31|30	0	0	0.21	0.52
NCK2-321	2316	FLNA	3|9	12	6	2	127|121|126|119	0	0	0.05	0.52
NCK2-321	23450	SF3B3	5|7	12	6	2	43|50|49|35	0	0	0.14	0.52
NCK2-321	3716	JAK1	5|7	12	6	2	27|24|25|24	0	0	0.24	0.52
NCK2-321	6635	SNRPE	12|0	12	6	2	12|16|18|20	0	0	0.36	0.52
NCK2-321	10992	SF3B2	4|7	11	5.5	2	26|26|28|25	0	0	0.21	0.52
NCK2-321	6133	RPL9	11|0	11	5.5	2	14|13|14|14	0	0	0.4	0.52
NCK2-321	10576	CCT2	6|4	10	5	2	23|18|20|17	0	0	0.26	0.52
NCK2-321	6156	RPL30	0|10	10	5	2	16|12|15|13	0	0	0.36	0.52
NCK2-321	3326	HSP90AB1	9|0	9	4.5	2	39|27|37|35	0	0	0.13	0.52
NCK2-321	4670	HNRNPM	0|9	9	4.5	2	13|10|11|10	0	0	0.41	0.52
NCK2-321	3188	HNRNPH2	0|8	8	4	2	25|23|30|25	0	0	0.16	0.52
NCK2-321	4627	MYH9	0|8	8	4	2	112|123|84|89	0	0	0.04	0.52
NCK2-321	5709	PSMD3	0|8	8	4	2	17|23|20|16	0	0	0.21	0.52
NCK2-321	10549	PRDX4	7|0	7	3.5	2	8|7|9|10	0	0	0.41	0.52
NCK2-321	5702	PSMC3	3|4	7	3.5	2	28|22|33|30	0	0	0.12	0.52
NCK2-321	7453	WARS1	7|0	7	3.5	2	26|21|22|21	0	0	0.16	0.52
NCK2-321	1213	CLTC	3|3	6	3	2	15|12|13|12	0	0	0.23	0.52
NCK2-321	1654	DDX3X	4|2	6	3	2	19|14|13|12	0	0	0.21	0.52
NCK2-321	6207	RPS13	6|0	6	3	2	6|6|13|11	0	0	0.33	0.52
NCK2-321	192111	PGAM5	0|6	6	3	2	21|22|21|14	0	0	0.15	0.52
NCK2-321	6161	RPL32	0|6	6	3	2	16|18|15|16	0	0	0.18	0.52
NCK2-321	6189	RPS3A	0|6	6	3	2	29|30|25|26	0	0	0.11	0.52
NCK2-321	7415	VCP	2|3	5	2.5	2	23|24|34|32	0	0	0.09	0.52
NCK2-321	1153	CIRBP	0|5	5	2.5	2	28|28|32|37	0	0	0.08	0.52
NCK2-321	1468	SLC25A10	0|5	5	2.5	2	11|8|6|7	0	0	0.31	0.52
NCK2-321	1665	DHX15	0|5	5	2.5	2	10|13|12|10	0	0	0.22	0.52
NCK2-321	23122	CLASP2	0|5	5	2.5	2	78|73|64|68	0	0	0.04	0.52
NCK2-321	3178	HNRNPA1	0|5	5	2.5	2	20|19|26|31	0	0	0.1	0.52
NCK2-321	3858	KRT10	0|5	5	2.5	2	24|2|7|13	0	0	0.22	0.52
NCK2-321	6576	SLC25A1	0|5	5	2.5	2	13|6|10|10	0	0	0.26	0.52
NCK2-321	3281	HSBP1	4|0	4	2	2	9|11|10|10	0	0	0.2	0.52
NCK2-321	3646	EIF3E	4|0	4	2	2	16|16|18|20	0	0	0.11	0.52
NCK2-321	57662	CAMSAP3	4|0	4	2	2	92|90|89|79	0	0	0.02	0.52
NCK2-321	5955	RCN2	0|4	4	2	2	9|7|12|11	0	0	0.21	0.52
NCK2-321	84284	NTPCR	0|4	4	2	2	11|5|8|11	0	0	0.23	0.52
NCK2-321	8664	EIF3D	0|4	4	2	2	12|10|12|11	0	0	0.18	0.52
NCK2-321	4942	OAT	3|0	3	1.5	2	9|7|6|5	0	0	0.22	0.52
NCK2-321	5708	PSMD2	3|0	3	1.5	2	19|19|21|12	0	0	0.08	0.52
NCK2-321	8604	SLC25A12	3|0	3	1.5	2	11|8|10|7	0	0	0.17	0.52
NCK2-321	23451	SF3B1	0|3	3	1.5	2	5|10|13|9	0	0	0.16	0.52
NCK2-321	8661	EIF3A	0|3	3	1.5	2	15|13|27|15	0	0	0.09	0.52
NCK2-321	8813	DPM1	0|3	3	1.5	2	3|3|6|6	0	0	0.33	0.52
NCK2-321	5719	PSMD13	2|0	2	1	2	6|11|7|6	0	0	0.13	0.52
NCK2-321	8607	RUVBL1	2|0	2	1	2	5|3|5|4	0	0	0.24	0.52
NCK2-321	10189	ALYREF	0|2	2	1	2	21|18|20|22	0	0	0.05	0.52
NCK2-321	10236	HNRNPR	0|2	2	1	2	32|29|29|27	0	0	0.03	0.52
NCK2-WT	10419	PRMT5	619|688	1307	653.5	2	1308|1266|1133|1190	0	0	0.53	0.52
NCK2-WT	213	ALB	366|363	729	364.5	2	353|347|334|303	0	0	1.09	0.52
NCK2-WT	8241	RBM10	271|363	634	317	2	615|623|629|618	0	0	0.51	0.52
NCK2-WT	203068	TUBB	260|288	548	274	2	316|306|348|333	0	0	0.84	0.52
NCK2-WT	79084	WDR77	228|261	489	244.5	2	365|353|355|390	0	0	0.67	0.52
NCK2-WT	1207	CLNS1A	232|242	474	237	2	301|275|289|304	0	0	0.81	0.52
NCK2-WT	11329	STK38	221|241	462	231	2	370|365|380|403	0	0	0.61	0.52
NCK2-WT	5495	PPM1B	136|160	296	148	2	236|260|230|256	0	0	0.6	0.52
NCK2-WT	83732	RIOK1	120|134	254	127	2	272|255|230|265	0	0	0.5	0.52
NCK2-WT	9967	THRAP3	115|138	253	126.5	2	298|327|300|256	0	0	0.43	0.52
NCK2-WT	3190	HNRNPK	123|128	251	125.5	2	199|187|195|197	0	0	0.65	0.52
NCK2-WT	1975	EIF4B	91|139	230	115	2	373|387|365|375	0	0	0.31	0.52
NCK2-WT	6737	TRIM21	94|105	199	99.5	2	118|123|129|127	0	0	0.8	0.52
NCK2-WT	6633	SNRPD2	85|102	187	93.5	2	130|129|132|118	0	0	0.73	0.52
NCK2-WT	10526	IPO8	71|112	183	91.5	2	225|210|203|203	0	0	0.44	0.52
NCK2-WT	4691	NCL	75|89	164	82	2	124|124|127|144	0	0	0.63	0.52
NCK2-WT	10927	SPIN1	77|85	162	81	2	144|141|146|145	0	0	0.56	0.52
NCK2-WT	9732	DOCK4	40|102	142	71	2	366|353|329|333	0	0	0.21	0.52
NCK2-WT	11331	PHB2	72|69	141	70.5	2	78|75|77|74	0	0	0.93	0.52
NCK2-WT	26121	PRPF31	58|83	141	70.5	2	185|179|200|187	0	0	0.38	0.52
NCK2-WT	983	CDK1	67|74	141	70.5	2	119|112|110|99	0	0	0.64	0.52
NCK2-WT	63916	ELMO2	53|75	128	64	2	206|201|194|189	0	0	0.32	0.52
NCK2-WT	6634	SNRPD3	57|70	127	63.5	2	70|75|78|78	0	0	0.84	0.52
NCK2-WT	54814	QPCTL	58|68	126	63	2	106|98|118|108	0	0	0.59	0.52
NCK2-WT	23012	STK38L	53|61	114	57	2	138|135|132|121	0	0	0.43	0.52
NCK2-WT	23155	CLCC1	42|71	113	56.5	2	169|162|155|162	0	0	0.35	0.52
NCK2-WT	81532	MOB2	51|62	113	56.5	2	82|80|84|63	0	0	0.73	0.52
NCK2-WT	6188	RPS3	51|54	105	52.5	2	70|71|61|64	0	0	0.79	0.52
NCK2-WT	6632	SNRPD1	50|47	97	48.5	2	108|100|100|97	0	0	0.48	0.52
NCK2-WT	9774	BCLAF1	40|53	93	46.5	2	210|204|202|186	0	0	0.23	0.52
NCK2-WT	292	SLC25A5	48|41	89	44.5	2	58|55|56|66	0	0	0.76	0.52
NCK2-WT	30968	STOML2	42|47	89	44.5	2	52|58|49|53	0	0	0.84	0.52
NCK2-WT	1915	EEF1A1	41|47	88	44	2	90|90|86|86	0	0	0.5	0.52
NCK2-WT	5245	PHB	40|40	80	40	2	61|57|60|61	0	0	0.67	0.52
NCK2-WT	5805	PTS	40|40	80	40	2	54|55|46|56	0	0	0.76	0.52
NCK2-WT	10625	IVNS1ABP	32|46	78	39	2	78|82|79|74	0	0	0.5	0.52
NCK2-WT	26292	MYCBP	35|43	78	39	2	44|45|43|53	0	0	0.84	0.52
NCK2-WT	3276	PRMT1	32|44	76	38	2	82|82|97|99	0	0	0.42	0.52
NCK2-WT	3187	HNRNPH1	30|41	71	35.5	2	74|66|76|93	0	0	0.46	0.52
NCK2-WT	5162	PDHB	33|38	71	35.5	2	64|57|57|58	0	0	0.6	0.52
NCK2-WT	6125	RPL5	33|36	69	34.5	2	72|72|66|71	0	0	0.49	0.52
NCK2-WT	3191	HNRNPL	30|38	68	34	2	95|101|97|111	0	0	0.34	0.52
NCK2-WT	26227	PHGDH	29|38	67	33.5	2	60|60|45|43	0	0	0.64	0.52
NCK2-WT	6208	RPS14	30|34	64	32	2	40|38|40|38	0	0	0.82	0.52
NCK2-WT	10642	IGF2BP1	23|38	61	30.5	2	114|113|97|95	0	0	0.29	0.52
NCK2-WT	6774	STAT3	23|37	60	30	2	106|101|99|83	0	0	0.31	0.52
NCK2-WT	1937	EEF1G	27|32	59	29.5	2	44|42|48|47	0	0	0.65	0.52
NCK2-WT	4637	MYL6	28|30	58	29	2	58|58|56|63	0	0	0.49	0.52
NCK2-WT	6194	RPS6	28|29	57	28.5	2	32|39|36|35	0	0	0.8	0.52
NCK2-WT	4904	YBX1	26|29	55	27.5	2	36|33|38|31	0	0	0.8	0.52
NCK2-WT	6130	RPL7A	22|31	53	26.5	2	43|41|43|36	0	0	0.65	0.52
NCK2-WT	1936	EEF1D	21|30	51	25.5	2	41|38|53|47	0	0	0.57	0.52
NCK2-WT	282991	BLOC1S2	26|25	51	25.5	2	39|42|63|70	0	0	0.48	0.52
NCK2-WT	6202	RPS8	20|31	51	25.5	2	50|48|59|48	0	0	0.5	0.52
NCK2-WT	79596	OBI1	21|28	49	24.5	2	119|120|112|108	0	0	0.21	0.52
NCK2-WT	144097	SPINDOC	21|26	47	23.5	2	94|86|84|83	0	0	0.27	0.52
NCK2-WT	6205	RPS11	20|27	47	23.5	2	35|41|35|30	0	0	0.67	0.52
NCK2-WT	3182	HNRNPAB	20|26	46	23	2	30|25|32|33	0	0	0.77	0.52
NCK2-WT	5052	PRDX1	21|25	46	23	2	33|34|36|38	0	0	0.65	0.52
NCK2-WT	54726	OTUD4	17|29	46	23	2	66|65|67|72	0	0	0.34	0.52
NCK2-WT	4131	MAP1B	12|33	45	22.5	2	204|213|185|187	0	0	0.11	0.52
NCK2-WT	5685	PSMA4	29|15	44	22	2	32|29|39|42	0	0	0.62	0.52
NCK2-WT	6137	RPL13	19|24	43	21.5	2	50|45|52|62	0	0	0.41	0.52
NCK2-WT	8471	IRS4	21|22	43	21.5	2	35|36|32|29	0	0	0.65	0.52
NCK2-WT	1737	DLAT	19|23	42	21	2	54|45|42|44	0	0	0.45	0.52
NCK2-WT	6885	MAP3K7	15|27	42	21	2	56|58|56|60	0	0	0.37	0.52
NCK2-WT	829	CAPZA1	17|25	42	21	2	56|50|45|46	0	0	0.43	0.52
NCK2-WT	3192	HNRNPU	18|23	41	20.5	2	36|32|39|39	0	0	0.56	0.52
NCK2-WT	4627	MYH9	17|24	41	20.5	2	112|123|84|89	0	0	0.2	0.52
NCK2-WT	10165	SLC25A13	21|18	39	19.5	2	34|31|30|24	0	0	0.66	0.52
NCK2-WT	3181	HNRNPA2B1	15|24	39	19.5	2	43|56|53|51	0	0	0.38	0.52
NCK2-WT	9588	PRDX6	20|19	39	19.5	2	24|24|25|20	0	0	0.84	0.52
NCK2-WT	10657	KHDRBS1	19|19	38	19	2	33|31|34|31	0	0	0.59	0.52
NCK2-WT	6742	SSBP1	20|17	37	18.5	2	21|20|21|23	0	0	0.87	0.52
NCK2-WT	8402	SLC25A11	24|13	37	18.5	2	26|22|24|26	0	0	0.76	0.52
NCK2-WT	6709	SPTAN1	14|22	36	18	2	122|96|85|82	0	0	0.19	0.52
NCK2-WT	6144	RPL21	16|19	35	17.5	2	15|19|25|21	0	0	0.88	0.52
NCK2-WT	6223	RPS19	14|20	34	17	2	30|26|39|30	0	0	0.54	0.52
NCK2-WT	378	ARF4	16|17	33	16.5	2	17|17|19|19	0	0	0.92	0.52
NCK2-WT	10454	TAB1	12|20	32	16	2	48|55|52|54	0	0	0.31	0.52
NCK2-WT	2316	FLNA	9|21	30	15	2	127|121|126|119	0	0	0.12	0.52
NCK2-WT	6189	RPS3A	17|13	30	15	2	29|30|25|26	0	0	0.55	0.52
NCK2-WT	6203	RPS9	14|16	30	15	2	21|21|25|27	0	0	0.64	0.52
NCK2-WT	708	C1QBP	15|15	30	15	2	14|18|16|13	0	0	0.98	0.52
NCK2-WT	2079	ERH	14|15	29	14.5	2	24|27|28|27	0	0	0.55	0.52
NCK2-WT	5689	PSMB1	12|17	29	14.5	2	21|19|20|21	0	0	0.72	0.52
NCK2-WT	6187	RPS2	14|15	29	14.5	2	48|51|57|48	0	0	0.28	0.52
NCK2-WT	10694	CCT8	2|25	27	13.5	2	61|60|69|69	0	0	0.21	0.52
NCK2-WT	7453	WARS1	12|15	27	13.5	2	26|21|22|21	0	0	0.6	0.52
NCK2-WT	6158	RPL28	12|14	26	13	2	19|20|17|21	0	0	0.68	0.52
NCK2-WT	6169	RPL38	17|9	26	13	2	19|25|28|17	0	0	0.58	0.52
NCK2-WT	3608	ILF2	12|13	25	12.5	2	16|16|20|16	0	0	0.74	0.52
NCK2-WT	6224	RPS20	9|16	25	12.5	2	28|33|32|32	0	0	0.4	0.52
NCK2-WT	7203	CCT3	10|15	25	12.5	2	34|34|37|39	0	0	0.35	0.52
NCK2-WT	8662	EIF3B	9|16	25	12.5	2	18|18|22|23	0	0	0.62	0.52
NCK2-WT	57662	CAMSAP3	9|15	24	12	2	92|90|89|79	0	0	0.14	0.52
NCK2-WT	22948	CCT5	12|11	23	11.5	2	26|18|24|22	0	0	0.51	0.52
NCK2-WT	3848	KRT1	7|16	23	11.5	2	17|7|13|32	0	0	0.67	0.52
NCK2-WT	10575	CCT4	4|18	22	11	2	34|30|42|33	0	0	0.32	0.52
NCK2-WT	1153	CIRBP	9|13	22	11	2	28|28|32|37	0	0	0.35	0.52
NCK2-WT	3326	HSP90AB1	9|13	22	11	2	39|27|37|35	0	0	0.32	0.52
NCK2-WT	5250	SLC25A3	11|10	21	10.5	2	15|16|14|13	0	0	0.72	0.52
NCK2-WT	6157	RPL27A	9|12	21	10.5	2	20|18|18|25	0	0	0.52	0.52
NCK2-WT	6217	RPS16	9|12	21	10.5	2	34|34|34|34	0	0	0.31	0.52
NCK2-WT	3188	HNRNPH2	9|11	20	10	2	25|23|30|25	0	0	0.39	0.52
NCK2-WT	3251	HPRT1	9|11	20	10	2	12|9|12|13	0	0	0.87	0.52
NCK2-WT	6156	RPL30	8|12	20	10	2	16|12|15|13	0	0	0.71	0.52
NCK2-WT	29766	TMOD3	8|11	19	9.5	2	42|39|29|35	0	0	0.26	0.52
NCK2-WT	3837	KPNB1	7|11	18	9	2	27|25|20|20	0	0	0.39	0.52
NCK2-WT	9532	BAG2	9|9	18	9	2	16|13|13|14	0	0	0.64	0.52
NCK2-WT	10189	ALYREF	5|12	17	8.5	2	21|18|20|22	0	0	0.42	0.52
NCK2-WT	5705	PSMC5	8|9	17	8.5	2	25|30|27|23	0	0	0.32	0.52
NCK2-WT	6161	RPL32	6|11	17	8.5	2	16|18|15|16	0	0	0.52	0.52
NCK2-WT	6230	RPS25	9|8	17	8.5	2	17|19|16|19	0	0	0.48	0.52
NCK2-WT	6428	SRSF3	7|10	17	8.5	2	13|13|19|18	0	0	0.54	0.52
NCK2-WT	790	CAD	8|9	17	8.5	2	25|19|20|21	0	0	0.4	0.52
NCK2-WT	1468	SLC25A10	8|8	16	8	2	11|8|6|7	0	0	1	0.52
NCK2-WT	3716	JAK1	6|10	16	8	2	27|24|25|24	0	0	0.32	0.52
NCK2-WT	5709	PSMD3	7|9	16	8	2	17|23|20|16	0	0	0.42	0.52
NCK2-WT	8971	H1-10	6|10	16	8	2	16|15|18|10	0	0	0.54	0.52
NCK2-WT	908	CCT6A	5|11	16	8	2	20|16|13|25	0	0	0.43	0.52
NCK2-WT	10992	SF3B2	6|8	14	7	2	26|26|28|25	0	0	0.27	0.52
NCK2-WT	11104	KATNA1	5|9	14	7	2	29|25|31|30	0	0	0.24	0.52
NCK2-WT	1933	EEF1B2	5|9	14	7	2	9|10|16|20	0	0	0.51	0.52
NCK2-WT	8668	EIF3I	8|6	14	7	2	13|12|17|17	0	0	0.47	0.52
NCK2-WT	3178	HNRNPA1	0|14	14	7	2	20|19|26|31	0	0	0.29	0.52
NCK2-WT	23122	CLASP2	2|11	13	6.5	2	78|73|64|68	0	0	0.09	0.52
NCK2-WT	4736	RPL10A	7|6	13	6.5	2	34|33|32|41	0	0	0.19	0.52
NCK2-WT	54994	GID8	4|9	13	6.5	2	24|16|27|22	0	0	0.29	0.52
NCK2-WT	5702	PSMC3	5|8	13	6.5	2	28|22|33|30	0	0	0.23	0.52
NCK2-WT	509	ATP5F1C	6|6	12	6	2	9|13|0|5	0	0	0.89	0.52
NCK2-WT	9958	USP15	4|8	12	6	2	29|24|31|34	0	0	0.2	0.52
NCK2-WT	6635	SNRPE	0|12	12	6	2	12|16|18|20	0	0	0.36	0.52
NCK2-WT	10549	PRDX4	5|6	11	5.5	2	8|7|9|10	0	0	0.65	0.52
NCK2-WT	11160	ERLIN2	3|8	11	5.5	2	23|26|20|24	0	0	0.24	0.52
NCK2-WT	23450	SF3B3	5|6	11	5.5	2	43|50|49|35	0	0	0.12	0.52
NCK2-WT	4628	MYH10	4|7	11	5.5	2	83|84|67|57	0	0	0.08	0.52
NCK2-WT	6576	SLC25A1	5|5	10	5	2	13|6|10|10	0	0	0.51	0.52
NCK2-WT	51637	RTRAF	4|5	9	4.5	2	7|2|7|6	0	0	0.82	0.52
NCK2-WT	5718	PSMD12	5|4	9	4.5	2	4|7|11|20	0	0	0.43	0.52
NCK2-WT	8666	EIF3G	3|6	9	4.5	2	8|12|10|9	0	0	0.46	0.52
NCK2-WT	8761	PABPC4	9|0	9	4.5	2	18|17|18|14	0	0	0.27	0.52
NCK2-WT	5256	PHKA2	0|8	8	4	2	19|13|11|13	0	0	0.29	0.52
NCK2-WT	6135	RPL11	0|8	8	4	2	13|20|23|21	0	0	0.21	0.52
NCK2-WT	1854	DUT	4|3	7	3.5	2	4|0|9|3	0	0	0.88	0.52
NCK2-WT	5160	PDHA1	7|0	7	3.5	2	14|15|17|15	0	0	0.23	0.52
NCK2-WT	1213	CLTC	0|7	7	3.5	2	15|12|13|12	0	0	0.27	0.52
NCK2-WT	3609	ILF3	0|7	7	3.5	2	10|8|11|6	0	0	0.4	0.52
NCK2-WT	3646	EIF3E	0|7	7	3.5	2	16|16|18|20	0	0	0.2	0.52
NCK2-WT	178	AGL	3|3	6	3	2	6|7|10|4	0	0	0.44	0.52
NCK2-WT	3858	KRT10	6|0	6	3	2	24|2|7|13	0	0	0.26	0.52
NCK2-WT	5701	PSMC2	3|3	6	3	2	7|14|11|16	0	0	0.25	0.52
NCK2-WT	3838	KPNA2	0|6	6	3	2	17|19|33|18	0	0	0.14	0.52
NCK2-WT	55178	MRM3	0|6	6	3	2	45|41|33|31	0	0	0.08	0.52
NCK2-WT	832	CAPZB	0|6	6	3	2	31|32|27|33	0	0	0.1	0.52
NCK2-WT	5257	PHKB	0|5	5	2.5	2	15|12|17|20	0	0	0.16	0.52
NCK2-WT	5708	PSMD2	0|5	5	2.5	2	19|19|21|12	0	0	0.14	0.52
NCK2-WT	5955	RCN2	0|5	5	2.5	2	9|7|12|11	0	0	0.26	0.52
NCK2-WT	6711	SPTBN1	0|5	5	2.5	2	81|84|61|74	0	0	0.03	0.52
NCK2-WT	8604	SLC25A12	0|5	5	2.5	2	11|8|10|7	0	0	0.28	0.52
NCK2-WT	10236	HNRNPR	4|0	4	2	2	32|29|29|27	0	0	0.07	0.52
NCK2-WT	1665	DHX15	0|4	4	2	2	10|13|12|10	0	0	0.18	0.52
NCK2-WT	3184	HNRNPD	0|3	3	1.5	2	25|20|25|25	0	0	0.06	0.52
NCK2-WT	3281	HSBP1	0|3	3	1.5	2	9|11|10|10	0	0	0.15	0.52
NCK2-WT	7415	VCP	0|3	3	1.5	2	23|24|34|32	0	0	0.05	0.52
NCK2-WT	5706	PSMC6	0|2	2	1	2	10|13|15|18	0	0	0.07	0.52
NCK2-WT	84284	NTPCR	0|2	2	1	2	11|5|8|11	0	0	0.11	0.52
NCK2-WT	8661	EIF3A	0|2	2	1	2	15|13|27|15	0	0	0.06	0.52

## Sheet: MSDATADDA_Fig5A-C
Bait	Prey	PreyGene	Spec	SpecSum	AvgSpec	NumReplicates	ctrlCounts	AvgP	MaxP	FoldChange	BFDR		Legend:
NCK2_3WK	NP_054749.2	GIT1	8|5	13	6.5	2	0|0|0|0	1	1	65	0		Preys with BFDR ≤ 1% are considered high-confidence and shown in green
NCK2_3WK	NP_001106983.1	ARHGEF7	8|3	11	5.5	2	0|0|0|0	1	1	55	0		Prey is the Gene Accession in NCBI Entrez Gene and Prey Gene is the Official Gene Symbol (also from NCBI). Spectral counts for the prey (column D, separated by "I" delimiter; column E, summed, column F, averaged), number of replicates performed (column G), spectral counts for the prey across all negative controls (column H), Averaged probability across replicates (column I), maximal probability (…
NCK2_3WK	NP_004831.1	ARHGEF6	6|2	8	4	2	0|0|0|0	0.98	1	40	0
NCK2_3WK	NP_689633.1	CARNMT1	3|2	5	2.5	2	0|0|0|0	0.97	0.99	25	0
NCK2-132	NP_006144.1	NCK1	116|117	233	116.5	2	0|0|0|0	1	1	1165	0
NCK2-132	NP_573571.1	WIPF2	82|132	214	107	2	0|0|0|0	1	1	1070	0
NCK2-132	NP_003932.3	WASL	57|71	128	64	2	0|0|0|0	1	1	640	0
NCK2-132	NP_995314.1	NCKAP1	41|53	94	47	2	0|0|0|0	1	1	470	0
NCK2-132	NP_001070737.1	WIPF1	34|57	91	45.5	2	0|0|0|0	1	1	455	0
NCK2-132	NP_055423.1	CYFIP1	33|39	72	36	2	0|0|0|0	1	1	360	0
NCK2-132	NP_001032409.2	CYFIP2	28|29	57	28.5	2	0|0|0|0	1	1	285	0
NCK2-132	NP_054749.2	GIT1	18|30	48	24	2	0|0|0|0	1	1	240	0
NCK2-132	NP_689522.2	PIK3AP1	15|29	44	22	2	0|0|0|0	1	1	220	0
NCK2-132	NP_065939.2	KIAA1522	16|25	41	20.5	2	0|0|0|0	1	1	205	0
NCK2-132	NP_001106983.1	ARHGEF7	11|27	38	19	2	0|0|0|0	1	1	190	0
NCK2-132	NP_004831.1	ARHGEF6	9|28	37	18.5	2	0|0|0|0	1	1	185	0
NCK2-132	NP_065847.1	SEMA6A	15|21	36	18	2	0|0|0|0	1	1	180	0
NCK2-132	NP_001035207.1	ARAP1	11|24	35	17.5	2	0|0|0|0	1	1	175	0
NCK2-132	NP_001017995.1	SH3PXD2B	10|23	33	16.5	2	0|0|0|0	1	1	165	0
NCK2-132	NP_476510.1	GIT2	7|21	28	14	2	0|0|0|0	1	1	140	0
NCK2-132	NP_002567.3	PAK1	10|15	25	12.5	2	0|0|0|0	1	1	125	0
NCK2-132	NP_001137532.1	NHSL1	9|8	17	8.5	2	0|0|0|0	1	1	85	0
NCK2-132	NP_001138890.1	TTC28	8|9	17	8.5	2	0|0|0|0	1	1	85	0
NCK2-132	NP_001121638.1	PAK3	6|9	15	7.5	2	0|0|0|0	1	1	75	0
NCK2-132	NP_005772.3	TNK2	5|10	15	7.5	2	0|0|0|0	1	1	75	0
NCK2-132	NP_055068.2	TENM1	6|7	13	6.5	2	0|0|0|0	1	1	65	0
NCK2-132	NP_002568.2	PAK2	3|9	12	6	2	0|0|0|0	1	1	60	0
NCK2-132	NP_008921.1	WASF2	6|6	12	6	2	0|0|0|0	1	1	60	0
NCK2-132	NP_001155033.1	TNIK	5|6	11	5.5	2	0|0|0|0	1	1	55	0
NCK2-132	NP_005624.2	SOS1	4|6	10	5	2	0|0|0|0	1	1	50	0
NCK2-132	NP_001782.1	CDC42	4|4	8	4	2	0|0|0|0	1	1	40	0
NCK2-132	NP_001073998.2	WIPF3	3|2	5	2.5	2	0|0|0|0	0.97	0.99	25	0
NCK2-132	NP_006294.2	AIMP2	2|2	4	2	2	0|0|0|0	0.95	0.95	20	0
NCK2-213	NP_573571.1	WIPF2	160|120	280	140	2	0|0|0|0	1	1	1400	0
NCK2-213	NP_055423.1	CYFIP1	81|72	153	76.5	2	0|0|0|0	1	1	765	0
NCK2-213	NP_003932.3	WASL	69|78	147	73.5	2	0|0|0|0	1	1	735	0
NCK2-213	NP_995314.1	NCKAP1	78|65	143	71.5	2	0|0|0|0	1	1	715	0
NCK2-213	NP_001070737.1	WIPF1	71|59	130	65	2	0|0|0|0	1	1	650	0
NCK2-213	NP_001032409.2	CYFIP2	63|60	123	61.5	2	0|0|0|0	1	1	615	0
NCK2-213	NP_001017995.1	SH3PXD2B	52|52	104	52	2	0|0|0|0	1	1	520	0
NCK2-213	NP_054749.2	GIT1	52|47	99	49.5	2	0|0|0|0	1	1	495	0
NCK2-213	NP_001106983.1	ARHGEF7	54|43	97	48.5	2	0|0|0|0	1	1	485	0
NCK2-213	NP_005179.2	CBL	42|40	82	41	2	0|0|0|0	1	1	410	0
NCK2-213	NP_065939.2	KIAA1522	43|36	79	39.5	2	0|0|0|0	1	1	395	0
NCK2-213	NP_005624.2	SOS1	32|44	76	38	2	0|0|0|0	1	1	380	0
NCK2-213	NP_002568.2	PAK2	35|40	75	37.5	2	0|0|0|0	1	1	375	0
NCK2-213	NP_002567.3	PAK1	34|36	70	35	2	0|0|0|0	1	1	350	0
NCK2-213	NP_004831.1	ARHGEF6	35|31	66	33	2	0|0|0|0	1	1	330	0
NCK2-213	NP_001138890.1	TTC28	32|30	62	31	2	0|0|0|0	1	1	310	0
NCK2-213	NP_001035207.1	ARAP1	32|29	61	30.5	2	0|0|0|0	1	1	305	0
NCK2-213	NP_001155033.1	TNIK	24|31	55	27.5	2	0|0|0|0	1	1	275	0
NCK2-213	NP_689522.2	PIK3AP1	32|23	55	27.5	2	0|0|0|0	1	1	275	0
NCK2-213	NP_476510.1	GIT2	25|29	54	27	2	0|0|0|0	1	1	270	0
NCK2-213	NP_065847.1	SEMA6A	27|26	53	26.5	2	0|0|0|0	1	1	265	0
NCK2-213	NP_001142.2	SLC25A4	22|22	44	22	2	0|0|0|0	1	1	220	0
NCK2-213	NP_001371.1	DOCK1	15|28	43	21.5	2	0|0|0|0	1	1	215	0
NCK2-213	NP_001193937.1	AFDN	21|20	41	20.5	2	0|0|0|0	1	1	205	0
NCK2-213	NP_001137532.1	NHSL1	18|20	38	19	2	0|0|0|0	1	1	190	0
NCK2-213	NP_001073998.2	WIPF3	14|19	33	16.5	2	0|0|0|0	1	1	165	0
NCK2-213	NP_001171587.1	ABI1	21|9	30	15	2	0|0|0|0	1	1	150	0
NCK2-213	NP_982271.2	SYNJ1	13|14	27	13.5	2	0|0|0|0	1	1	135	0
NCK2-213	NP_001129599.1	DNM3	12|14	26	13	2	0|0|0|0	1	1	130	0
NCK2-213	NP_008870.2	SOS2	13|13	26	13	2	0|0|0|0	1	1	130	0
NCK2-213	NP_733762.2	CBLB	14|9	23	11.5	2	0|0|0|0	1	1	115	0
NCK2-213	NP_001177645.1	DNM2	9|13	22	11	2	0|0|0|0	1	1	110	0
NCK2-213	NP_008921.1	WASF2	10|10	20	10	2	0|0|0|0	1	1	100	0
NCK2-213	NP_940890.3	FAM83H	7|13	20	10	2	0|0|0|0	1	1	100	0
NCK2-213	NP_001782.1	CDC42	8|9	17	8.5	2	0|0|0|0	1	1	85	0
NCK2-213	NP_542417.2	PRRC2A	4|13	17	8.5	2	0|0|0|0	1	1	85	0
NCK2-213	NP_998754.1	RAPH1	10|7	17	8.5	2	0|0|0|0	1	1	85	0
NCK2-213	NP_001883.4	CSNK1A1	6|8	14	7	2	0|0|0|0	1	1	70	0
NCK2-213	NP_055615.8	ELMO1	6|8	14	7	2	0|0|0|0	1	1	70	0
NCK2-213	NP_060932.2	BRK1	8|6	14	7	2	0|0|0|0	1	1	70	0
NCK2-213	NP_003878.1	ASAP2	8|5	13	6.5	2	0|0|0|0	1	1	65	0
NCK2-213	NP_005772.3	TNK2	8|5	13	6.5	2	0|0|0|0	1	1	65	0
NCK2-213	NP_001188474.1	RBM15	6|5	11	5.5	2	0|0|0|0	1	1	55	0
NCK2-213	NP_005975.1	SLC25A1	3|5	8	4	2	0|0|0|0	1	1	40	0
NCK2-213	NP_055068.2	TENM1	3|5	8	4	2	0|0|0|0	1	1	40	0
NCK2-213	NP_001124495.1	PEX5	3|3	6	3	2	0|0|0|0	0.99	0.99	30	0
NCK2-213	NP_000368.1	WAS	2|3	5	2.5	2	0|0|0|0	0.97	0.99	25	0
NCK2-213	NP_001138360.1	BAIAP2	3|2	5	2.5	2	0|0|0|0	0.97	0.99	25	0
NCK2-213	NP_001372.1	DOK1	3|2	5	2.5	2	0|0|0|0	0.97	0.99	25	0
NCK2-213	NP_036434.1	ADGRL2	2|3	5	2.5	2	0|0|0|0	0.97	0.99	25	0
NCK2-213	NP_734467.1	SELENOH	2|3	5	2.5	2	0|0|0|0	0.97	0.99	25	0
NCK2-213	NP_005605.1	RHEB	2|2	4	2	2	0|0|0|0	0.95	0.95	20	0
NCK2-213	NP_065804.2	CASKIN2	2|2	4	2	2	0|0|0|0	0.95	0.95	20	0
NCK2-213	NP_071381.1	XPNPEP3	2|2	4	2	2	0|0|0|0	0.95	0.95	20	0
NCK2-213	NP_078796.2	MAIP1	2|2	4	2	2	0|0|0|0	0.95	0.95	20	0
NCK2-213	NP_937818.1	NME1	2|2	4	2	2	0|0|0|0	0.95	0.95	20	0
NCK2-231	NP_573571.1	WIPF2	156|93	249	124.5	2	0|0|0|0	1	1	1245	0
NCK2-231	NP_006144.1	NCK1	102|114	216	108	2	0|0|0|0	1	1	1080	0
NCK2-231	NP_055423.1	CYFIP1	125|63	188	94	2	0|0|0|0	1	1	940	0
NCK2-231	NP_003932.3	WASL	114|58	172	86	2	0|0|0|0	1	1	860	0
NCK2-231	NP_995314.1	NCKAP1	91|67	158	79	2	0|0|0|0	1	1	790	0
NCK2-231	NP_001032409.2	CYFIP2	87|43	130	65	2	0|0|0|0	1	1	650	0
NCK2-231	NP_001070737.1	WIPF1	71|45	116	58	2	0|0|0|0	1	1	580	0
NCK2-231	NP_054749.2	GIT1	62|38	100	50	2	0|0|0|0	1	1	500	0
NCK2-231	NP_001017995.1	SH3PXD2B	51|41	92	46	2	0|0|0|0	1	1	460	0
NCK2-231	NP_001035207.1	ARAP1	60|30	90	45	2	0|0|0|0	1	1	450	0
NCK2-231	NP_001106983.1	ARHGEF7	56|31	87	43.5	2	0|0|0|0	1	1	435	0
NCK2-231	NP_005179.2	CBL	53|31	84	42	2	0|0|0|0	1	1	420	0
NCK2-231	NP_002568.2	PAK2	54|28	82	41	2	0|0|0|0	1	1	410	0
NCK2-231	NP_065939.2	KIAA1522	45|35	80	40	2	0|0|0|0	1	1	400	0
NCK2-231	NP_002567.3	PAK1	53|25	78	39	2	0|0|0|0	1	1	390	0
NCK2-231	NP_065847.1	SEMA6A	46|19	65	32.5	2	0|0|0|0	1	1	325	0
NCK2-231	NP_001155033.1	TNIK	37|26	63	31.5	2	0|0|0|0	1	1	315	0
NCK2-231	NP_004831.1	ARHGEF6	30|31	61	30.5	2	0|0|0|0	1	1	305	0
NCK2-231	NP_689522.2	PIK3AP1	40|18	58	29	2	0|0|0|0	1	1	290	0
NCK2-231	NP_001138890.1	TTC28	25|23	48	24	2	0|0|0|0	1	1	240	0
NCK2-231	NP_476510.1	GIT2	32|16	48	24	2	0|0|0|0	1	1	240	0
NCK2-231	NP_001142.2	SLC25A4	24|18	42	21	2	0|0|0|0	1	1	210	0
NCK2-231	NP_005624.2	SOS1	25|16	41	20.5	2	0|0|0|0	1	1	205	0
NCK2-231	NP_001121638.1	PAK3	25|14	39	19.5	2	0|0|0|0	1	1	195	0
NCK2-231	NP_001137532.1	NHSL1	20|17	37	18.5	2	0|0|0|0	1	1	185	0
NCK2-231	NP_001073998.2	WIPF3	21|15	36	18	2	0|0|0|0	1	1	180	0
NCK2-231	NP_940890.3	FAM83H	24|11	35	17.5	2	0|0|0|0	1	1	175	0
NCK2-231	NP_001193937.1	AFDN	22|12	34	17	2	0|0|0|0	1	1	170	0
NCK2-231	NP_001171587.1	ABI1	21|10	31	15.5	2	0|0|0|0	1	1	155	0
NCK2-231	NP_619541.1	H2AZ2	14|11	25	12.5	2	0|0|0|0	1	1	125	0
NCK2-231	NP_733762.2	CBLB	16|7	23	11.5	2	0|0|0|0	1	1	115	0
NCK2-231	NP_055068.2	TENM1	15|5	20	10	2	0|0|0|0	1	1	100	0
NCK2-231	NP_001883.4	CSNK1A1	13|6	19	9.5	2	0|0|0|0	1	1	95	0
NCK2-231	NP_008921.1	WASF2	12|6	18	9	2	0|0|0|0	1	1	90	0
NCK2-231	NP_060932.2	BRK1	7|11	18	9	2	0|0|0|0	1	1	90	0
NCK2-231	NP_001782.1	CDC42	10|6	16	8	2	0|0|0|0	1	1	80	0
NCK2-231	NP_001124495.1	PEX5	13|2	15	7.5	2	0|0|0|0	0.98	1	75	0
NCK2-231	NP_001129599.1	DNM3	5|10	15	7.5	2	0|0|0|0	1	1	75	0
NCK2-231	NP_001177645.1	DNM2	3|11	14	7	2	0|0|0|0	1	1	70	0
NCK2-231	NP_001188474.1	RBM15	6|8	14	7	2	0|0|0|0	1	1	70	0
NCK2-231	NP_005772.3	TNK2	7|5	12	6	2	0|0|0|0	1	1	60	0
NCK2-231	NP_982271.2	SYNJ1	8|4	12	6	2	0|0|0|0	1	1	60	0
NCK2-231	NP_001371.1	DOCK1	5|6	11	5.5	2	0|0|0|0	1	1	55	0
NCK2-231	NP_998754.1	RAPH1	6|5	11	5.5	2	0|0|0|0	1	1	55	0
NCK2-231	NP_003878.1	ASAP2	5|4	9	4.5	2	0|0|0|0	1	1	45	0
NCK2-231	NP_001372.1	DOK1	4|3	7	3.5	2	0|0|0|0	1	1	35	0
NCK2-231	NP_542417.2	PRRC2A	5|2	7	3.5	2	0|0|0|0	0.98	1	35	0
NCK2-231	NP_003922.1	WASF1	3|3	6	3	2	0|0|0|0	0.99	0.99	30	0
NCK2-231	NP_036434.1	ADGRL2	3|3	6	3	2	0|0|0|0	0.99	0.99	30	0
NCK2-231	NP_001182375.1	SRSF7	2|3	5	2.5	2	0|0|0|0	0.97	0.99	25	0
NCK2-231	NP_079527.1	ARHGAP39	3|2	5	2.5	2	0|0|0|0	0.97	0.99	25	0
NCK2-231	NP_001939.1	DUT	2|2	4	2	2	0|0|0|0	0.95	0.95	20	0
NCK2-312	NP_573571.1	WIPF2	164|144	308	154	2	0|0|0|0	1	1	1540	0
NCK2-312	NP_006144.1	NCK1	113|112	225	112.5	2	0|0|0|0	1	1	1125	0
NCK2-312	NP_003932.3	WASL	112|87	199	99.5	2	0|0|0|0	1	1	995	0
NCK2-312	NP_995314.1	NCKAP1	99|76	175	87.5	2	0|0|0|0	1	1	875	0
NCK2-312	NP_055423.1	CYFIP1	96|76	172	86	2	0|0|0|0	1	1	860	0
NCK2-312	NP_001070737.1	WIPF1	90|77	167	83.5	2	0|0|0|0	1	1	835	0
NCK2-312	NP_054749.2	GIT1	64|62	126	63	2	0|0|0|0	1	1	630	0
NCK2-312	NP_001032409.2	CYFIP2	64|59	123	61.5	2	0|0|0|0	1	1	615	0
NCK2-312	NP_001106983.1	ARHGEF7	50|40	90	45	2	0|0|0|0	1	1	450	0
NCK2-312	NP_689522.2	PIK3AP1	40|39	79	39.5	2	0|0|0|0	1	1	395	0
NCK2-312	NP_002567.3	PAK1	42|30	72	36	2	0|0|0|0	1	1	360	0
NCK2-312	NP_476510.1	GIT2	38|27	65	32.5	2	0|0|0|0	1	1	325	0
NCK2-312	NP_001017995.1	SH3PXD2B	33|30	63	31.5	2	0|0|0|0	1	1	315	0
NCK2-312	NP_065847.1	SEMA6A	36|24	60	30	2	0|0|0|0	1	1	300	0
NCK2-312	NP_004831.1	ARHGEF6	28|31	59	29.5	2	0|0|0|0	1	1	295	0
NCK2-312	NP_065939.2	KIAA1522	29|27	56	28	2	0|0|0|0	1	1	280	0
NCK2-312	NP_001035207.1	ARAP1	30|24	54	27	2	0|0|0|0	1	1	270	0
NCK2-312	NP_002568.2	PAK2	26|21	47	23.5	2	0|0|0|0	1	1	235	0
NCK2-312	NP_001137532.1	NHSL1	17|24	41	20.5	2	0|0|0|0	1	1	205	0
NCK2-312	NP_005179.2	CBL	18|16	34	17	2	0|0|0|0	1	1	170	0
NCK2-312	NP_001171587.1	ABI1	16|15	31	15.5	2	0|0|0|0	1	1	155	0
NCK2-312	NP_001138890.1	TTC28	16|13	29	14.5	2	0|0|0|0	1	1	145	0
NCK2-312	NP_055068.2	TENM1	18|10	28	14	2	0|0|0|0	1	1	140	0
NCK2-312	NP_001782.1	CDC42	12|11	23	11.5	2	0|0|0|0	1	1	115	0
NCK2-312	NP_005772.3	TNK2	8|12	20	10	2	0|0|0|0	1	1	100	0
NCK2-312	NP_001155033.1	TNIK	9|10	19	9.5	2	0|0|0|0	1	1	95	0
NCK2-312	NP_006187.2	PCBP1	8|11	19	9.5	2	2|0|3|3	0.96	1	4.75	0
NCK2-312	NP_008921.1	WASF2	9|6	15	7.5	2	0|0|0|0	1	1	75	0
NCK2-312	NP_060932.2	BRK1	7|4	11	5.5	2	0|0|0|0	1	1	55	0
NCK2-312	NP_001193937.1	AFDN	7|3	10	5	2	0|0|0|0	1	1	50	0
NCK2-312	NP_002145.3	HSPA4	5|4	9	4.5	2	0|0|0|0	1	1	45	0
NCK2-312	NP_079527.1	ARHGAP39	4|5	9	4.5	2	0|0|0|0	1	1	45	0
NCK2-312	NP_006635.2	HSPH1	4|4	8	4	2	0|0|0|0	1	1	40	0
NCK2-312	NP_001124495.1	PEX5	4|3	7	3.5	2	0|0|0|0	1	1	35	0
NCK2-312	NP_001372.1	DOK1	5|2	7	3.5	2	0|0|0|0	0.98	1	35	0
NCK2-312	NP_002699.1	PPP1CA	4|3	7	3.5	2	0|0|0|0	1	1	35	0
NCK2-312	NP_003081.2	SNRPA1	3|3	6	3	2	0|0|0|0	0.99	0.99	30	0
NCK2-312	NP_001138360.1	BAIAP2	2|3	5	2.5	2	0|0|0|0	0.97	0.99	25	0
NCK2-312	NP_002147.2	HSPD1	2|3	5	2.5	2	0|0|0|0	0.97	0.99	25	0
NCK2-312	NP_001129122.1	EEF1E1	2|2	4	2	2	0|0|0|0	0.95	0.95	20	0
NCK2-312	NP_006294.2	AIMP2	2|2	4	2	2	0|0|0|0	0.95	0.95	20	0
NCK2-321	NP_573571.1	WIPF2	148|89	237	118.5	2	0|0|0|0	1	1	1185	0
NCK2-321	NP_006144.1	NCK1	111|90	201	100.5	2	0|0|0|0	1	1	1005	0
NCK2-321	NP_055423.1	CYFIP1	116|52	168	84	2	0|0|0|0	1	1	840	0
NCK2-321	NP_003932.3	WASL	106|60	166	83	2	0|0|0|0	1	1	830	0
NCK2-321	NP_995314.1	NCKAP1	105|54	159	79.5	2	0|0|0|0	1	1	795	0
NCK2-321	NP_001032409.2	CYFIP2	94|50	144	72	2	0|0|0|0	1	1	720	0
NCK2-321	NP_054749.2	GIT1	86|42	128	64	2	0|0|0|0	1	1	640	0
NCK2-321	NP_001070737.1	WIPF1	73|42	115	57.5	2	0|0|0|0	1	1	575	0
NCK2-321	NP_001106983.1	ARHGEF7	74|38	112	56	2	0|0|0|0	1	1	560	0
NCK2-321	NP_002567.3	PAK1	72|35	107	53.5	2	0|0|0|0	1	1	535	0
NCK2-321	NP_001155033.1	TNIK	67|25	92	46	2	0|0|0|0	1	1	460	0
NCK2-321	NP_002568.2	PAK2	64|26	90	45	2	0|0|0|0	1	1	450	0
NCK2-321	NP_476510.1	GIT2	48|32	80	40	2	0|0|0|0	1	1	400	0
NCK2-321	NP_065939.2	KIAA1522	49|28	77	38.5	2	0|0|0|0	1	1	385	0
NCK2-321	NP_689522.2	PIK3AP1	60|17	77	38.5	2	0|0|0|0	1	1	385	0
NCK2-321	NP_001017995.1	SH3PXD2B	49|25	74	37	2	0|0|0|0	1	1	370	0
NCK2-321	NP_001035207.1	ARAP1	44|22	66	33	2	0|0|0|0	1	1	330	0
NCK2-321	NP_004831.1	ARHGEF6	42|22	64	32	2	0|0|0|0	1	1	320	0
NCK2-321	NP_001121638.1	PAK3	33|19	52	26	2	0|0|0|0	1	1	260	0
NCK2-321	NP_065847.1	SEMA6A	37|12	49	24.5	2	0|0|0|0	1	1	245	0
NCK2-321	NP_001137532.1	NHSL1	29|18	47	23.5	2	0|0|0|0	1	1	235	0
NCK2-321	NP_001138890.1	TTC28	33|9	42	21	2	0|0|0|0	1	1	210	0
NCK2-321	NP_005179.2	CBL	28|8	36	18	2	0|0|0|0	1	1	180	0
NCK2-321	NP_940890.3	FAM83H	23|8	31	15.5	2	0|0|0|0	1	1	155	0
NCK2-321	NP_001171587.1	ABI1	19|8	27	13.5	2	0|0|0|0	1	1	135	0
NCK2-321	NP_005624.2	SOS1	19|6	25	12.5	2	0|0|0|0	1	1	125	0
NCK2-321	NP_619541.1	H2AZ2	9|13	22	11	2	0|0|0|0	1	1	110	0
NCK2-321	NP_001193937.1	AFDN	13|7	20	10	2	0|0|0|0	1	1	100	0
NCK2-321	NP_008921.1	WASF2	12|7	19	9.5	2	0|0|0|0	1	1	95	0
NCK2-321	NP_036434.1	ADGRL2	13|6	19	9.5	2	0|0|0|0	1	1	95	0
NCK2-321	NP_001782.1	CDC42	12|6	18	9	2	0|0|0|0	1	1	90	0
NCK2-321	NP_003396.1	YWHAH	10|5	15	7.5	2	0|0|0|0	1	1	75	0
NCK2-321	NP_001188474.1	RBM15	8|4	12	6	2	0|0|0|0	1	1	60	0
NCK2-321	NP_001073998.2	WIPF3	8|3	11	5.5	2	0|0|0|0	1	1	55	0
NCK2-321	NP_005772.3	TNK2	9|2	11	5.5	2	0|0|0|0	0.98	1	55	0
NCK2-321	NP_542417.2	PRRC2A	8|3	11	5.5	2	0|0|0|0	1	1	55	0
NCK2-321	NP_001372.1	DOK1	7|3	10	5	2	0|0|0|0	1	1	50	0
NCK2-321	NP_060932.2	BRK1	8|2	10	5	2	0|0|0|0	0.98	1	50	0
NCK2-321	NP_001138360.1	BAIAP2	6|3	9	4.5	2	0|0|0|0	1	1	45	0
NCK2-321	NP_733762.2	CBLB	7|2	9	4.5	2	0|0|0|0	0.98	1	45	0
NCK2-321	NP_998754.1	RAPH1	5|3	8	4	2	0|0|0|0	1	1	40	0
NCK2-321	NP_000368.1	WAS	5|2	7	3.5	2	0|0|0|0	0.98	1	35	0
NCK2-321	NP_002145.3	HSPA4	3|3	6	3	2	0|0|0|0	0.99	0.99	30	0
NCK2-321	NP_065804.2	CASKIN2	2|2	4	2	2	0|0|0|0	0.95	0.95	20	0
NCK2-321	NP_065909.1	SEMA6D	2|2	4	2	2	0|0|0|0	0.95	0.95	20	0
NCK2-321	NP_938405.1	G3BP1	2|2	4	2	2	0|0|0|0	0.95	0.95	20	0
NCK2_WT	NP_573571.1	WIPF2	170|164	334	167	2	0|0|0|0	1	1	1670	0
NCK2_WT	NP_003932.3	WASL	93|93	186	93	2	0|0|0|0	1	1	930	0
NCK2_WT	NP_001070737.1	WIPF1	91|74	165	82.5	2	0|0|0|0	1	1	825	0
NCK2_WT	NP_055423.1	CYFIP1	74|78	152	76	2	0|0|0|0	1	1	760	0
NCK2_WT	NP_995314.1	NCKAP1	73|67	140	70	2	0|0|0|0	1	1	700	0
NCK2_WT	NP_001032409.2	CYFIP2	57|68	125	62.5	2	0|0|0|0	1	1	625	0
NCK2_WT	NP_001106983.1	ARHGEF7	64|50	114	57	2	0|0|0|0	1	1	570	0
NCK2_WT	NP_054749.2	GIT1	60|40	100	50	2	0|0|0|0	1	1	500	0
NCK2_WT	NP_002567.3	PAK1	44|45	89	44.5	2	0|0|0|0	1	1	445	0
NCK2_WT	NP_001017995.1	SH3PXD2B	46|40	86	43	2	0|0|0|0	1	1	430	0
NCK2_WT	NP_065939.2	KIAA1522	41|45	86	43	2	0|0|0|0	1	1	430	0
NCK2_WT	NP_001155033.1	TNIK	48|37	85	42.5	2	0|0|0|0	1	1	425	0
NCK2_WT	NP_476510.1	GIT2	45|33	78	39	2	0|0|0|0	1	1	390	0
NCK2_WT	NP_001035207.1	ARAP1	38|33	71	35.5	2	0|0|0|0	1	1	355	0
NCK2_WT	NP_005624.2	SOS1	33|38	71	35.5	2	0|0|0|0	1	1	355	0
NCK2_WT	NP_004831.1	ARHGEF6	34|34	68	34	2	0|0|0|0	1	1	340	0
NCK2_WT	NP_002568.2	PAK2	39|27	66	33	2	0|0|0|0	1	1	330	0
NCK2_WT	NP_689522.2	PIK3AP1	31|29	60	30	2	0|0|0|0	1	1	300	0
NCK2_WT	NP_001138890.1	TTC28	27|29	56	28	2	0|0|0|0	1	1	280	0
NCK2_WT	NP_065847.1	SEMA6A	21|26	47	23.5	2	0|0|0|0	1	1	235	0
NCK2_WT	NP_001137532.1	NHSL1	18|28	46	23	2	0|0|0|0	1	1	230	0
NCK2_WT	NP_001121638.1	PAK3	22|20	42	21	2	0|0|0|0	1	1	210	0
NCK2_WT	NP_001073998.2	WIPF3	17|21	38	19	2	0|0|0|0	1	1	190	0
NCK2_WT	NP_940890.3	FAM83H	21|17	38	19	2	0|0|0|0	1	1	190	0
NCK2_WT	NP_005179.2	CBL	23|9	32	16	2	0|0|0|0	1	1	160	0
NCK2_WT	NP_733763.1	MINK1	14|17	31	15.5	2	0|0|0|0	1	1	155	0
NCK2_WT	NP_001171587.1	ABI1	17|11	28	14	2	0|0|0|0	1	1	140	0
NCK2_WT	NP_001883.4	CSNK1A1	14|13	27	13.5	2	0|0|0|0	1	1	135	0
NCK2_WT	NP_008870.2	SOS2	8|16	24	12	2	0|0|0|0	1	1	120	0
NCK2_WT	NP_619541.1	H2AZ2	10|14	24	12	2	0|0|0|0	1	1	120	0
NCK2_WT	NP_003878.1	ASAP2	14|9	23	11.5	2	0|0|0|0	1	1	115	0
NCK2_WT	NP_008921.1	WASF2	10|10	20	10	2	0|0|0|0	1	1	100	0
NCK2_WT	NP_733762.2	CBLB	11|9	20	10	2	0|0|0|0	1	1	100	0
NCK2_WT	NP_001782.1	CDC42	10|9	19	9.5	2	0|0|0|0	1	1	95	0
NCK2_WT	NP_001371.1	DOCK1	9|9	18	9	2	0|0|0|0	1	1	90	0
NCK2_WT	NP_005772.3	TNK2	8|7	15	7.5	2	0|0|0|0	1	1	75	0
NCK2_WT	NP_036434.1	ADGRL2	6|7	13	6.5	2	0|0|0|0	1	1	65	0
NCK2_WT	NP_001124495.1	PEX5	9|3	12	6	2	0|0|0|0	1	1	60	0
NCK2_WT	NP_060932.2	BRK1	7|4	11	5.5	2	0|0|0|0	1	1	55	0
NCK2_WT	NP_001177645.1	DNM2	6|4	10	5	2	0|0|0|0	1	1	50	0
NCK2_WT	NP_001129496.1	NHS	3|6	9	4.5	2	0|0|0|0	1	1	45	0
NCK2_WT	NP_982271.2	SYNJ1	3|6	9	4.5	2	0|0|0|0	1	1	45	0
NCK2_WT	NP_000368.1	WAS	3|4	7	3.5	2	0|0|0|0	1	1	35	0
NCK2_WT	NP_542417.2	PRRC2A	5|2	7	3.5	2	0|0|0|0	0.98	1	35	0
NCK2_WT	NP_001193937.1	AFDN	4|2	6	3	2	0|0|0|0	0.98	1	30	0
NCK2_WT	NP_055068.2	TENM1	4|2	6	3	2	0|0|0|0	0.98	1	30	0
NCK2_WT	NP_001013649.2	NHSL2	2|3	5	2.5	2	0|0|0|0	0.97	0.99	25	0
NCK2_WT	NP_001372.1	DOK1	2|2	4	2	2	0|0|0|0	0.95	0.95	20	0
NCK2_WT	NP_003922.1	WASF1	2|2	4	2	2	0|0|0|0	0.95	0.95	20	0
NCK2_WT	NP_998754.1	RAPH1	2|2	4	2	2	0|0|0|0	0.95	0.95	20	0
NCK2-213	NP_004332.2	CAD	15|13	28	14	2	0|5|7|0	0.86	0.89	4.67	0.01
NCK2-213	NP_003553.2	SLC25A11	4|7	11	5.5	2	2|0|2|0	0.83	0.98	5.5	0.01
NCK2-213	NP_001164014.1	PGAM5	4|5	9	4.5	2	2|0|0|0	0.9	0.93	9	0.01
NCK2-213	NP_006316.1	RAN	4|5	9	4.5	2	0|0|2|2	0.76	0.85	4.5	0.01
NCK2-213	NP_003850.1	DPM1	4|3	7	3.5	2	0|0|3|0	0.67	0.74	4.67	0.01
NCK2-231	NP_066407.1	H2BC5	22|11	33	16.5	2	0|6|0|6	0.83	0.98	5.5	0.01
NCK2-231	NP_006752.1	YWHAE	17|13	30	15	2	5|2|6|5	0.86	1	3.33	0.01
NCK2-231	NP_068803.1	H4C11	11|7	18	9	2	0|2|4|0	0.88	0.97	6	0.01
NCK2-231	NP_036611.2	YWHAG	8|6	14	7	2	5|2|0|0	0.68	0.79	4	0.01
NCK2-231	NP_003553.2	SLC25A11	4|5	9	4.5	2	2|0|2|0	0.76	0.85	4.5	0.01
NCK2-231	NP_001164014.1	PGAM5	4|2	6	3	2	2|0|0|0	0.7	0.86	6	0.01
NCK2-312	NP_066407.1	H2BC5	11|13	24	12	2	0|6|0|6	0.76	0.83	4	0.01
NCK2-312	NP_734466.1	H2AC1	5|13	18	9	2	0|0|4|0	0.86	0.98	9	0.01
NCK2-321	NP_066407.1	H2BC5	16|9	25	12.5	2	0|6|0|6	0.66	0.92	4.17	0.01
NCK2-321	NP_036611.2	YWHAG	10|7	17	8.5	2	5|2|0|0	0.8	0.89	4.86	0.01
NCK2-213	NP_006752.1	YWHAE	11|16	27	13.5	2	5|2|6|5	0.58	0.99	3	0.02
NCK2-213	NP_003595.1	IRS4	10|10	20	10	2	0|4|5|4	0.64	0.64	3.08	0.02
NCK2-213	NP_647539.1	YWHAB	8|10	18	9	2	5|2|4|0	0.62	0.81	3.27	0.02
NCK2-213	NP_005057.1	SFPQ	2|4	6	3	2	3|0|0|0	0.57	0.74	4	0.02
NCK2-312	NP_001007.2	RPS12	3|3	6	3	2	0|0|3|0	0.61	0.61	4	0.02
NCK2-312	NP_001189399.1	RPS10-NUDT3	4|2	6	3	2	0|0|3|0	0.57	0.74	4	0.02
NCK2-321	NP_068803.1	H4C11	8|4	12	6	2	0|2|4|0	0.6	0.87	4	0.02
NCK2_WT	NP_000973.2	RPL21	2|3	5	2.5	2	2|0|0|0	0.63	0.73	5	0.02
NCK2-213	NP_006187.2	PCBP1	6|6	12	6	2	2|0|3|3	0.54	0.54	3	0.03
NCK2-213	NP_036272.2	SLC25A10	4|3	7	3.5	2	2|0|0|2	0.53	0.67	3.5	0.03
NCK2-231	NP_001123561.1	KARS1	2|2	4	2	2	2|0|0|0	0.53	0.53	4	0.03
NCK2-312	NP_003553.2	SLC25A11	3|4	7	3.5	2	2|0|2|0	0.53	0.67	3.5	0.03
NCK2-321	NP_006752.1	YWHAE	17|10	27	13.5	2	5|2|6|5	0.53	1	3	0.03
NCK2_WT	NP_066407.1	H2BC5	7|22	29	14.5	2	0|6|0|6	0.55	0.98	4.83	0.03
NCK2-213	NP_001189399.1	RPS10-NUDT3	3|2	5	2.5	2	0|0|3|0	0.5	0.61	3.33	0.04
NCK2-213	NP_115700.1	NTPCR	3|2	5	2.5	2	0|0|3|0	0.5	0.61	3.33	0.04
NCK2-231	NP_001203.1	C1QBP	33|3	36	18	2	0|2|3|3	0.51	1	9	0.04
NCK2-231	NP_001007.2	RPS12	3|2	5	2.5	2	0|0|3|0	0.5	0.61	3.33	0.04
NCK2-231	NP_001189399.1	RPS10-NUDT3	2|3	5	2.5	2	0|0|3|0	0.5	0.61	3.33	0.04
NCK2-312	NP_003850.1	DPM1	2|3	5	2.5	2	0|0|3|0	0.5	0.61	3.33	0.04
NCK2_WT	NP_068803.1	H4C11	4|6	10	5	2	0|2|4|0	0.51	0.69	3.33	0.04
NCK2_3WK	NP_006144.1	NCK1	96|0	96	48	2	0|0|0|0	0.5	1	480	0.05
NCK2-213	NP_006144.1	NCK1	92|0	92	46	2	0|0|0|0	0.5	1	460	0.05
NCK2-312	NP_005338.1	HSPA5	54|42	96	48	2	17|16|24|16	0.5	1	2.63	0.05
NCK2_WT	NP_006144.1	NCK1	0|92	92	46	2	0|0|0|0	0.5	1	460	0.05
NCK2-213	NP_001035807.1	H2AC19	20|0	20	10	2	0|0|0|0	0.5	1	100	0.06
NCK2-321	NP_733763.1	MINK1	20|0	20	10	2	0|0|0|0	0.5	1	100	0.06
NCK2_3WK	NP_001035807.1	H2AC19	15|0	15	7.5	2	0|0|0|0	0.5	1	75	0.07
NCK2-213	NP_002097.1	H2AZ1	18|0	18	9	2	0|0|0|0	0.5	1	90	0.07
NCK2-213	NP_001121638.1	PAK3	15|0	15	7.5	2	0|0|0|0	0.5	1	75	0.07
NCK2-231	NP_001035807.1	H2AC19	17|0	17	8.5	2	0|0|0|0	0.5	1	85	0.07
NCK2-321	NP_001124495.1	PEX5	13|0	13	6.5	2	0|0|0|0	0.5	1	65	0.07
NCK2-321	NP_055068.2	TENM1	13|0	13	6.5	2	0|0|0|0	0.5	1	65	0.07
NCK2_WT	NP_001035807.1	H2AC19	0|18	18	9	2	0|0|0|0	0.5	1	90	0.07
NCK2_3WK	NP_619541.1	H2AZ2	12|0	12	6	2	0|0|0|0	0.5	1	60	0.08
NCK2-132	NP_619541.1	H2AZ2	0|11	11	5.5	2	0|0|0|0	0.5	1	55	0.08
NCK2-213	NP_733763.1	MINK1	0|11	11	5.5	2	0|0|0|0	0.5	1	55	0.08
NCK2-312	NP_001121638.1	PAK3	0|12	12	6	2	0|0|0|0	0.5	1	60	0.08
NCK2_3WK	NP_055196.2	MLH3	0|9	9	4.5	2	0|0|0|0	0.5	1	45	0.09
NCK2-213	NP_006817.1	YWHAQ	0|9	9	4.5	2	0|0|0|0	0.5	1	45	0.09
NCK2-231	NP_079079.1	TUBAL3	10|0	10	5	2	0|0|0|0	0.5	1	50	0.09
NCK2-231	NP_778235.1	H2AC21	10|0	10	5	2	0|0|0|0	0.5	1	50	0.09
NCK2-321	NP_001203.1	C1QBP	20|2	22	11	2	0|2|3|3	0.5	1	5.5	0.09
NCK2-321	NP_001883.4	CSNK1A1	10|0	10	5	2	0|0|0|0	0.5	1	50	0.09
NCK2-321	NP_006817.1	YWHAQ	10|0	10	5	2	0|0|0|0	0.5	1	50	0.09
NCK2-321	NP_055446.2	SH3PXD2A	10|0	10	5	2	0|0|0|0	0.5	1	50	0.09
NCK2-132	NP_001171587.1	ABI1	0|8	8	4	2	0|0|0|0	0.5	1	40	0.1
NCK2-132	NP_005179.2	CBL	0|8	8	4	2	0|0|0|0	0.5	1	40	0.1
NCK2-213	NP_003396.1	YWHAH	8|0	8	4	2	0|0|0|0	0.5	1	40	0.1
NCK2-231	NP_733763.1	MINK1	0|8	8	4	2	0|0|0|0	0.5	1	40	0.1
NCK2-321	NP_004125.3	HSPA9	48|12	60	30	2	15|10|18|13	0.5	1	2.14	0.1
NCK2-321	NP_079079.1	TUBAL3	8|0	8	4	2	0|0|0|0	0.5	1	40	0.1
NCK2-321	NP_003878.1	ASAP2	7|0	7	3.5	2	0|0|0|0	0.5	1	35	0.1
NCK2_WT	NP_003396.1	YWHAH	0|8	8	4	2	0|0|0|0	0.5	1	40	0.1
NCK2_WT	NP_055446.2	SH3PXD2A	7|0	7	3.5	2	0|0|0|0	0.5	1	35	0.1
NCK2_3WK	NP_476510.1	GIT2	0|5	5	2.5	2	0|0|0|0	0.5	1	25	0.11
NCK2-132	NP_060932.2	BRK1	0|6	6	3	2	0|0|0|0	0.5	1	30	0.11
NCK2-213	NP_066406.1	H2BC3	23|0	23	11.5	2	5|6|6|6	0.5	1	2	0.11
NCK2-213	NP_003696.2	SLC25A12	0|6	6	3	2	0|0|0|0	0.5	1	30	0.11
NCK2-213	NP_003081.2	SNRPA1	5|0	5	2.5	2	0|0|0|0	0.5	1	25	0.11
NCK2-231	NP_003396.1	YWHAH	0|6	6	3	2	0|0|0|0	0.5	1	30	0.11
NCK2-312	NP_003396.1	YWHAH	0|5	5	2.5	2	0|0|0|0	0.5	1	25	0.11
NCK2-321	NP_006635.2	HSPH1	6|0	6	3	2	0|0|0|0	0.5	1	30	0.11
NCK2_WT	NP_001129599.1	DNM3	5|0	5	2.5	2	0|0|0|0	0.5	1	25	0.11
NCK2-132	NP_002503.1	NME2	0|4	4	2	2	0|0|0|0	0.5	1	20	0.12
NCK2-213	NP_005795.2	DDX39A	0|4	4	2	2	0|0|0|0	0.5	1	20	0.12
NCK2-213	NP_009166.2	XPOT	4|0	4	2	2	0|0|0|0	0.5	1	20	0.12
NCK2-231	NP_005338.1	HSPA5	53|26	79	39.5	2	17|16|24|16	0.5	1	2.16	0.12
NCK2-231	NP_066406.1	H2BC3	21|10	31	15.5	2	5|6|6|6	0.5	1	2.7	0.12
NCK2-231	NP_001677.2	ATP5F1B	4|0	4	2	2	0|0|0|0	0.5	1	20	0.12
NCK2-231	NP_008870.2	SOS2	0|4	4	2	2	0|0|0|0	0.5	1	20	0.12
NCK2-231	NP_057123.1	RTRAF	0|4	4	2	2	0|0|0|0	0.5	1	20	0.12
NCK2-231	NP_734467.1	SELENOH	0|4	4	2	2	0|0|0|0	0.5	1	20	0.12
NCK2-312	NP_055446.2	SH3PXD2A	4|0	4	2	2	0|0|0|0	0.5	1	20	0.12
NCK2-321	NP_005338.1	HSPA5	53|19	72	36	2	17|16|24|16	0.5	1	1.97	0.12
NCK2-321	NP_001129496.1	NHS	4|0	4	2	2	0|0|0|0	0.5	1	20	0.12
NCK2_WT	NP_001188474.1	RBM15	4|0	4	2	2	0|0|0|0	0.5	1	20	0.12
NCK2_3WK	NP_001229528.1	RBM39	0|3	3	1.5	2	0|0|0|0	0.5	0.99	15	0.14
NCK2_3WK	NP_056019.1	THSD7A	3|0	3	1.5	2	0|0|0|0	0.5	0.99	15	0.14
NCK2-132	NP_001091678.1	HNRNPF	0|3	3	1.5	2	0|0|0|0	0.5	0.99	15	0.14
NCK2-132	NP_001135840.1	GSTM2	0|3	3	1.5	2	0|0|0|0	0.5	0.99	15	0.14
NCK2-132	NP_001243465.1	PRMT8	3|0	3	1.5	2	0|0|0|0	0.5	0.99	15	0.14
NCK2-132	NP_006635.2	HSPH1	0|3	3	1.5	2	0|0|0|0	0.5	0.99	15	0.14
NCK2-132	NP_055446.2	SH3PXD2A	0|3	3	1.5	2	0|0|0|0	0.5	0.99	15	0.14
NCK2-132	NP_079527.1	ARHGAP39	3|0	3	1.5	2	0|0|0|0	0.5	0.99	15	0.14
NCK2-213	NP_002145.3	HSPA4	0|3	3	1.5	2	0|0|0|0	0.5	0.99	15	0.14
NCK2-213	NP_003922.1	WASF1	0|3	3	1.5	2	0|0|0|0	0.5	0.99	15	0.14
NCK2-231	NP_001129496.1	NHS	3|0	3	1.5	2	0|0|0|0	0.5	0.99	15	0.14
NCK2-231	NP_001884.2	CSNK1D	3|0	3	1.5	2	0|0|0|0	0.5	0.99	15	0.14
NCK2-231	NP_003081.2	SNRPA1	3|0	3	1.5	2	0|0|0|0	0.5	0.99	15	0.14
NCK2-231	NP_005975.1	SLC25A1	0|3	3	1.5	2	0|0|0|0	0.5	0.99	15	0.14
NCK2-231	NP_006175.2	NUCB1	0|3	3	1.5	2	0|0|0|0	0.5	0.99	15	0.14
NCK2-231	NP_055093.2	HSPA4L	3|0	3	1.5	2	0|0|0|0	0.5	0.99	15	0.14
NCK2-231	NP_056997.1	TXNDC12	3|0	3	1.5	2	0|0|0|0	0.5	0.99	15	0.14
NCK2-231	NP_065909.1	SEMA6D	3|0	3	1.5	2	0|0|0|0	0.5	0.99	15	0.14
NCK2-312	NP_000368.1	WAS	0|3	3	1.5	2	0|0|0|0	0.5	0.99	15	0.14
NCK2-312	NP_001135840.1	GSTM2	0|3	3	1.5	2	0|0|0|0	0.5	0.99	15	0.14
NCK2-312	NP_002473.2	NASP	0|3	3	1.5	2	0|0|0|0	0.5	0.99	15	0.14
NCK2-312	NP_055040.2	PPP2R1A	3|0	3	1.5	2	0|0|0|0	0.5	0.99	15	0.14
NCK2-312	NP_733763.1	MINK1	0|3	3	1.5	2	0|0|0|0	0.5	0.99	15	0.14
NCK2-321	NP_001257420.1	RPL13A	3|0	3	1.5	2	0|0|0|0	0.5	0.99	15	0.14
NCK2-321	NP_002699.1	PPP1CA	3|0	3	1.5	2	0|0|0|0	0.5	0.99	15	0.14
NCK2-321	NP_055093.2	HSPA4L	3|0	3	1.5	2	0|0|0|0	0.5	0.99	15	0.14
NCK2-321	NP_056997.1	TXNDC12	3|0	3	1.5	2	0|0|0|0	0.5	0.99	15	0.14
NCK2-321	NP_079527.1	ARHGAP39	3|0	3	1.5	2	0|0|0|0	0.5	0.99	15	0.14
NCK2-321	NP_689407.1	CSNK1E	3|0	3	1.5	2	0|0|0|0	0.5	0.99	15	0.14
NCK2_WT	NP_001138360.1	BAIAP2	3|0	3	1.5	2	0|0|0|0	0.5	0.99	15	0.14
NCK2_WT	NP_689407.1	CSNK1E	3|0	3	1.5	2	0|0|0|0	0.5	0.99	15	0.14
NCK2_WT	NP_066406.1	H2BC3	8|19	27	13.5	2	5|6|6|6	0.49	0.99	2.35	0.16
NCK2_3WK	NP_002956.1	S100A9	2|0	2	1	2	0|0|0|0	0.48	0.95	10	0.17
NCK2_3WK	NP_005726.1	ACTR1B	0|2	2	1	2	0|0|0|0	0.48	0.95	10	0.17
NCK2_3WK	NP_006294.2	AIMP2	2|0	2	1	2	0|0|0|0	0.48	0.95	10	0.17
NCK2_3WK	NP_078796.2	MAIP1	0|2	2	1	2	0|0|0|0	0.48	0.95	10	0.17
NCK2-132	NP_000368.1	WAS	0|2	2	1	2	0|0|0|0	0.48	0.95	10	0.17
NCK2-132	NP_001124495.1	PEX5	0|2	2	1	2	0|0|0|0	0.48	0.95	10	0.17
NCK2-132	NP_001129122.1	EEF1E1	0|2	2	1	2	0|0|0|0	0.48	0.95	10	0.17
NCK2-132	NP_001257419.1	RPL18	0|2	2	1	2	0|0|0|0	0.48	0.95	10	0.17
NCK2-132	NP_001677.2	ATP5F1B	0|2	2	1	2	0|0|0|0	0.48	0.95	10	0.17
NCK2-132	NP_002145.3	HSPA4	0|2	2	1	2	0|0|0|0	0.48	0.95	10	0.17
NCK2-132	NP_002699.1	PPP1CA	2|0	2	1	2	0|0|0|0	0.48	0.95	10	0.17
NCK2-132	NP_002814.3	PTMA	0|2	2	1	2	0|0|0|0	0.48	0.95	10	0.17
NCK2-132	NP_054737.1	MRPS28	2|0	2	1	2	0|0|0|0	0.48	0.95	10	0.17
NCK2-132	NP_056997.1	TXNDC12	2|0	2	1	2	0|0|0|0	0.48	0.95	10	0.17
NCK2-132	NP_940890.3	FAM83H	2|0	2	1	2	0|0|0|0	0.48	0.95	10	0.17
NCK2-213	NP_066407.1	H2BC5	22|2	24	12	2	0|6|0|6	0.49	0.98	4	0.17
NCK2-213	NP_068803.1	H4C11	12|0	12	6	2	0|2|4|0	0.49	0.98	4	0.17
NCK2-213	NP_114366.1	PCBP2	4|4	8	4	2	0|3|0|2	0.48	0.48	3.2	0.17
NCK2-213	NP_001939.1	DUT	2|0	2	1	2	0|0|0|0	0.48	0.95	10	0.17
NCK2-213	NP_002503.1	NME2	2|0	2	1	2	0|0|0|0	0.48	0.95	10	0.17
NCK2-213	NP_002699.1	PPP1CA	2|0	2	1	2	0|0|0|0	0.48	0.95	10	0.17
NCK2-213	NP_005018.1	PIK3R2	2|0	2	1	2	0|0|0|0	0.48	0.95	10	0.17
NCK2-213	NP_006319.1	RBM14	0|2	2	1	2	0|0|0|0	0.48	0.95	10	0.17
NCK2-213	NP_006635.2	HSPH1	2|0	2	1	2	0|0|0|0	0.48	0.95	10	0.17
NCK2-213	NP_006700.3	EHMT2	0|2	2	1	2	0|0|0|0	0.48	0.95	10	0.17
NCK2-213	NP_006786.2	EHD1	0|2	2	1	2	0|0|0|0	0.48	0.95	10	0.17
NCK2-213	NP_055681.1	SEC16A	0|2	2	1	2	0|0|0|0	0.48	0.95	10	0.17
NCK2-213	NP_687033.1	PSMA3	0|2	2	1	2	0|0|0|0	0.48	0.95	10	0.17
NCK2-213	NP_919223.1	HNRNPA3	2|0	2	1	2	0|0|0|0	0.48	0.95	10	0.17
NCK2-231	NP_000962.2	RPL7	2|0	2	1	2	0|0|0|0	0.48	0.95	10	0.17
NCK2-231	NP_001013649.2	NHSL2	2|0	2	1	2	0|0|0|0	0.48	0.95	10	0.17
NCK2-231	NP_001129122.1	EEF1E1	2|0	2	1	2	0|0|0|0	0.48	0.95	10	0.17
NCK2-231	NP_001135840.1	GSTM2	0|2	2	1	2	0|0|0|0	0.48	0.95	10	0.17
NCK2-231	NP_001138360.1	BAIAP2	2|0	2	1	2	0|0|0|0	0.48	0.95	10	0.17
NCK2-231	NP_001258708.1	PSMD6	0|2	2	1	2	0|0|0|0	0.48	0.95	10	0.17
NCK2-231	NP_001351.2	DHCR7	2|0	2	1	2	0|0|0|0	0.48	0.95	10	0.17
NCK2-231	NP_001650.1	ARF3	0|2	2	1	2	0|0|0|0	0.48	0.95	10	0.17
NCK2-231	NP_002705.2	PPP1R10	2|0	2	1	2	0|0|0|0	0.48	0.95	10	0.17
NCK2-231	NP_002814.3	PTMA	0|2	2	1	2	0|0|0|0	0.48	0.95	10	0.17
NCK2-231	NP_004161.4	SLC1A1	2|0	2	1	2	0|0|0|0	0.48	0.95	10	0.17
NCK2-231	NP_005726.1	ACTR1B	2|0	2	1	2	0|0|0|0	0.48	0.95	10	0.17
NCK2-231	NP_006635.2	HSPH1	0|2	2	1	2	0|0|0|0	0.48	0.95	10	0.17
NCK2-231	NP_061828.1	UBB	2|0	2	1	2	0|0|0|0	0.48	0.95	10	0.17
NCK2-231	NP_066977.1	PSAT1	0|2	2	1	2	0|0|0|0	0.48	0.95	10	0.17
NCK2-231	NP_071381.1	XPNPEP3	2|0	2	1	2	0|0|0|0	0.48	0.95	10	0.17
NCK2-231	NP_078796.2	MAIP1	0|2	2	1	2	0|0|0|0	0.48	0.95	10	0.17
NCK2-231	NP_115495.3	ADGRV1	0|2	2	1	2	0|0|0|0	0.48	0.95	10	0.17
NCK2-231	NP_116147.1	PHF5A	0|2	2	1	2	0|0|0|0	0.48	0.95	10	0.17
NCK2-231	NP_687033.1	PSMA3	0|2	2	1	2	0|0|0|0	0.48	0.95	10	0.17
NCK2-231	NP_853556.2	RFC5	0|2	2	1	2	0|0|0|0	0.48	0.95	10	0.17
NCK2-312	NP_001017992.1	ACTBL2	19|0	19	9.5	2	0|8|0|0	0.48	0.96	4.75	0.17
NCK2-312	NP_001123527.1	EEF1D	5|9	14	7	2	0|2|5|2	0.48	0.84	3.11	0.17
NCK2-312	NP_000962.2	RPL7	2|0	2	1	2	0|0|0|0	0.48	0.95	10	0.17
NCK2-312	NP_001073998.2	WIPF3	0|2	2	1	2	0|0|0|0	0.48	0.95	10	0.17
NCK2-312	NP_001092047.1	RPL31	2|0	2	1	2	0|0|0|0	0.48	0.95	10	0.17
NCK2-312	NP_001131026.1	MCTS1	2|0	2	1	2	0|0|0|0	0.48	0.95	10	0.17
NCK2-312	NP_001153199.1	PLBD2	2|0	2	1	2	0|0|0|0	0.48	0.95	10	0.17
NCK2-312	NP_001167568.1	LDHB	2|0	2	1	2	0|0|0|0	0.48	0.95	10	0.17
NCK2-312	NP_001883.4	CSNK1A1	2|0	2	1	2	0|0|0|0	0.48	0.95	10	0.17
NCK2-312	NP_002814.3	PTMA	0|2	2	1	2	0|0|0|0	0.48	0.95	10	0.17
NCK2-312	NP_004311.1	ATP2A1	0|2	2	1	2	0|0|0|0	0.48	0.95	10	0.17
NCK2-312	NP_005624.2	SOS1	0|2	2	1	2	0|0|0|0	0.48	0.95	10	0.17
NCK2-312	NP_005861.2	SAP18	0|2	2	1	2	0|0|0|0	0.48	0.95	10	0.17
NCK2-312	NP_036601.2	PRPF6	2|0	2	1	2	0|0|0|0	0.48	0.95	10	0.17
NCK2-312	NP_054817.2	PRDX3	0|2	2	1	2	0|0|0|0	0.48	0.95	10	0.17
NCK2-312	NP_057123.1	RTRAF	2|0	2	1	2	0|0|0|0	0.48	0.95	10	0.17
NCK2-312	NP_065909.1	SEMA6D	2|0	2	1	2	0|0|0|0	0.48	0.95	10	0.17
NCK2-312	NP_937818.1	NME1	0|2	2	1	2	0|0|0|0	0.48	0.95	10	0.17
NCK2-312	NP_938405.1	G3BP1	0|2	2	1	2	0|0|0|0	0.48	0.95	10	0.17
NCK2-321	NP_647539.1	YWHAB	12|5	17	8.5	2	5|2|4|0	0.49	0.95	3.09	0.17
NCK2-321	NP_734466.1	H2AC1	12|0	12	6	2	0|0|4|0	0.49	0.97	6	0.17
NCK2-321	NP_001013649.2	NHSL2	0|2	2	1	2	0|0|0|0	0.48	0.95	10	0.17
NCK2-321	NP_001014443.1	USP21	2|0	2	1	2	0|0|0|0	0.48	0.95	10	0.17
NCK2-321	NP_001129599.1	DNM3	2|0	2	1	2	0|0|0|0	0.48	0.95	10	0.17
NCK2-321	NP_001182375.1	SRSF7	2|0	2	1	2	0|0|0|0	0.48	0.95	10	0.17
NCK2-321	NP_003922.1	WASF1	0|2	2	1	2	0|0|0|0	0.48	0.95	10	0.17
NCK2-321	NP_005795.2	DDX39A	2|0	2	1	2	0|0|0|0	0.48	0.95	10	0.17
NCK2-321	NP_057123.1	RTRAF	2|0	2	1	2	0|0|0|0	0.48	0.95	10	0.17
NCK2-321	NP_061828.1	UBB	2|0	2	1	2	0|0|0|0	0.48	0.95	10	0.17
NCK2-321	NP_982271.2	SYNJ1	2|0	2	1	2	0|0|0|0	0.48	0.95	10	0.17
NCK2_WT	NP_066390.1	H2AC8	15|0	15	7.5	2	3|4|6|4	0.49	0.98	1.76	0.17
NCK2_WT	NP_000433.4	PECAM1	0|2	2	1	2	0|0|0|0	0.48	0.95	10	0.17
NCK2_WT	NP_001010862.2	SPIN3	2|0	2	1	2	0|0|0|0	0.48	0.95	10	0.17
NCK2_WT	NP_001257420.1	RPL13A	0|2	2	1	2	0|0|0|0	0.48	0.95	10	0.17
NCK2_WT	NP_001258708.1	PSMD6	0|2	2	1	2	0|0|0|0	0.48	0.95	10	0.17
NCK2_WT	NP_002503.1	NME2	0|2	2	1	2	0|0|0|0	0.48	0.95	10	0.17
NCK2_WT	NP_065804.2	CASKIN2	0|2	2	1	2	0|0|0|0	0.48	0.95	10	0.17
NCK2_WT	NP_065909.1	SEMA6D	2|0	2	1	2	0|0|0|0	0.48	0.95	10	0.17
NCK2_WT	NP_071381.1	XPNPEP3	0|2	2	1	2	0|0|0|0	0.48	0.95	10	0.17
NCK2_3WK	NP_066407.1	H2BC5	14|6	20	10	2	0|6|0|6	0.46	0.87	3.33	0.23
NCK2_3WK	NP_068803.1	H4C11	8|2	10	5	2	0|2|4|0	0.45	0.87	3.33	0.23
NCK2_3WK	NP_003371.2	VIM	4|0	4	2	2	0|0|0|2	0.43	0.86	4	0.23
NCK2-213	NP_001017992.1	ACTBL2	0|18	18	9	2	0|8|0|0	0.48	0.95	4.5	0.23
NCK2-312	NP_001128727.1	RBBP4	4|5	9	4.5	2	0|3|3|0	0.43	0.54	3	0.23
NCK2-312	NP_000973.2	RPL21	4|0	4	2	2	2|0|0|0	0.43	0.86	4	0.23
NCK2-321	NP_000973.2	RPL21	4|0	4	2	2	2|0|0|0	0.43	0.86	4	0.23
NCK2_WT	NP_734466.1	H2AC1	9|0	9	4.5	2	0|0|4|0	0.46	0.93	4.5	0.23
NCK2_3WK	NP_001231867.1	TXN	4|2	6	3	2	0|2|0|2	0.41	0.67	3	0.24
NCK2_3WK	NP_000973.2	RPL21	3|0	3	1.5	2	2|0|0|0	0.37	0.73	3	0.24
NCK2_3WK	NP_001164014.1	PGAM5	0|3	3	1.5	2	2|0|0|0	0.37	0.73	3	0.24
NCK2-132	NP_000652.2	RPL9	0|3	3	1.5	2	0|0|0|2	0.37	0.73	3	0.24
NCK2-213	NP_036611.2	YWHAG	0|8	8	4	2	5|2|0|0	0.39	0.79	2.29	0.24
NCK2-213	NP_001649.1	ARF1	0|3	3	1.5	2	0|0|2|0	0.37	0.73	3	0.24
NCK2-213	NP_002781.2	PSMA5	0|3	3	1.5	2	0|0|2|0	0.37	0.73	3	0.24
NCK2-213	NP_003371.2	VIM	3|0	3	1.5	2	0|0|0|2	0.37	0.73	3	0.24
NCK2-213	NP_057342.2	YTHDF2	0|3	3	1.5	2	2|0|0|0	0.37	0.73	3	0.24
NCK2-231	NP_006316.1	RAN	4|2	6	3	2	0|0|2|2	0.41	0.67	3	0.24
NCK2-231	NP_001231903.1	PPP1CC	3|0	3	1.5	2	0|0|2|0	0.37	0.73	3	0.24
NCK2-231	NP_003371.2	VIM	3|0	3	1.5	2	0|0|0|2	0.37	0.73	3	0.24
NCK2-312	NP_066390.1	H2AC8	7|13	20	10	2	3|4|6|4	0.42	0.85	2.35	0.24
NCK2-312	NP_002511.1	NPM1	6|4	10	5	2	2|0|5|0	0.39	0.57	2.86	0.24
NCK2-312	NP_005800.3	PRDX2	6|4	10	5	2	4|0|3|0	0.38	0.58	2.86	0.24
NCK2-312	NP_006316.1	RAN	2|4	6	3	2	0|0|2|2	0.41	0.67	3	0.24
NCK2-312	NP_036272.2	SLC25A10	0|5	5	2.5	2	2|0|0|2	0.42	0.85	2.5	0.24
NCK2-321	NP_006073.2	TUBA1B	51|0	51	25.5	2	0|0|50|0	0.4	0.8	2.04	0.24
NCK2-321	NP_006316.1	RAN	5|0	5	2.5	2	0|0|2|2	0.42	0.85	2.5	0.24
NCK2-321	NP_001231903.1	PPP1CC	3|0	3	1.5	2	0|0|2|0	0.37	0.73	3	0.24
NCK2_WT	NP_001017992.1	ACTBL2	9|0	9	4.5	2	0|8|0|0	0.39	0.79	2.25	0.24
NCK2-132	NP_005800.3	PRDX2	0|7	7	3.5	2	4|0|3|0	0.36	0.72	2	0.25
NCK2-231	NP_036272.2	SLC25A10	4|0	4	2	2	2|0|0|2	0.34	0.67	2	0.25
NCK2-312	NP_068803.1	H4C11	3|5	8	4	2	0|2|4|0	0.34	0.53	2.67	0.25
NCK2-312	NP_000185.1	HPRT1	0|4	4	2	2	0|0|4|0	0.33	0.65	2	0.25
NCK2-312	NP_002778.1	PSMA2	0|4	4	2	2	2|0|0|2	0.34	0.67	2	0.25
NCK2-321	NP_001129171.1	YWHAZ	13|5	18	9	2	4|3|4|7	0.36	0.72	2	0.25
NCK2-132	NP_001007.2	RPS12	0|3	3	1.5	2	0|0|3|0	0.3	0.61	2	0.26
NCK2-132	NP_001189399.1	RPS10-NUDT3	0|3	3	1.5	2	0|0|3|0	0.3	0.61	2	0.26
NCK2-132	NP_005165.1	ATP5F1C	0|3	3	1.5	2	3|0|0|0	0.3	0.61	2	0.26
NCK2-132	NP_872578.1	MRPS9	0|3	3	1.5	2	0|0|3|0	0.3	0.61	2	0.26
NCK2-231	NP_066390.1	H2AC8	0|12	12	6	2	3|4|6|4	0.31	0.62	1.41	0.26
NCK2-312	NP_001243728.1	GAPDH	0|3	3	1.5	2	0|0|3|0	0.3	0.61	2	0.26
NCK2-312	NP_001460.1	XRCC6	0|3	3	1.5	2	0|0|0|3	0.3	0.61	2	0.26
NCK2-312	NP_003080.2	SNRNP70	3|0	3	1.5	2	0|0|3|0	0.3	0.61	2	0.26
NCK2-312	NP_005057.1	SFPQ	0|3	3	1.5	2	3|0|0|0	0.3	0.61	2	0.26
NCK2-321	NP_006187.2	PCBP1	6|4	10	5	2	2|0|3|3	0.31	0.54	2.5	0.26
NCK2-321	NP_001007.2	RPS12	3|0	3	1.5	2	0|0|3|0	0.3	0.61	2	0.26
NCK2-321	NP_001189399.1	RPS10-NUDT3	3|0	3	1.5	2	0|0|3|0	0.3	0.61	2	0.26
NCK2_WT	NP_006187.2	PCBP1	4|6	10	5	2	2|0|3|3	0.31	0.54	2.5	0.26
NCK2_WT	NP_001007.2	RPS12	0|3	3	1.5	2	0|0|3|0	0.3	0.61	2	0.26
NCK2_3WK	NP_003553.2	SLC25A11	2|3	5	2.5	2	2|0|2|0	0.28	0.4	2.5	0.27
NCK2_3WK	NP_000652.2	RPL9	0|2	2	1	2	0|0|0|2	0.26	0.53	2	0.27
NCK2_3WK	NP_001124197.1	PSMB5	0|2	2	1	2	0|0|0|2	0.26	0.53	2	0.27
NCK2_3WK	NP_001649.1	ARF1	0|2	2	1	2	0|0|2|0	0.26	0.53	2	0.27
NCK2_3WK	NP_057342.2	YTHDF2	2|0	2	1	2	2|0|0|0	0.26	0.53	2	0.27
NCK2-132	NP_001231867.1	TXN	2|3	5	2.5	2	0|2|0|2	0.28	0.4	2.5	0.27
NCK2-132	NP_068803.1	H4C11	0|5	5	2.5	2	0|2|4|0	0.27	0.53	1.67	0.27
NCK2-132	NP_000973.2	RPL21	0|2	2	1	2	2|0|0|0	0.26	0.53	2	0.27
NCK2-132	NP_001164014.1	PGAM5	0|2	2	1	2	2|0|0|0	0.26	0.53	2	0.27
NCK2-132	NP_055315.2	HTATSF1	2|0	2	1	2	0|0|2|0	0.26	0.53	2	0.27
NCK2-213	NP_003745.1	EIF3F	2|0	2	1	2	0|0|2|0	0.26	0.53	2	0.27
NCK2-231	NP_006187.2	PCBP1	6|3	9	4.5	2	2|0|3|3	0.28	0.54	2.25	0.27
NCK2-231	NP_000652.2	RPL9	2|0	2	1	2	0|0|0|2	0.26	0.53	2	0.27
NCK2-231	NP_055899.2	MRPS27	2|0	2	1	2	0|0|0|2	0.26	0.53	2	0.27
NCK2-312	NP_000966.2	RPL11	8|3	11	5.5	2	4|0|4|3	0.27	0.54	2	0.27
NCK2-312	NP_000265.1	OAT	6|0	6	3	2	3|0|3|2	0.27	0.54	1.5	0.27
NCK2-312	NP_001231867.1	TXN	2|3	5	2.5	2	0|2|0|2	0.28	0.4	2.5	0.27
NCK2-312	NP_000652.2	RPL9	0|2	2	1	2	0|0|0|2	0.26	0.53	2	0.27
NCK2-312	NP_001124197.1	PSMB5	0|2	2	1	2	0|0|0|2	0.26	0.53	2	0.27
NCK2-312	NP_001164014.1	PGAM5	2|0	2	1	2	2|0|0|0	0.26	0.53	2	0.27
NCK2-321	NP_114366.1	PCBP2	2|4	6	3	2	0|3|0|2	0.28	0.48	2.4	0.27
NCK2-321	NP_000652.2	RPL9	0|2	2	1	2	0|0|0|2	0.26	0.53	2	0.27
NCK2_WT	NP_001124197.1	PSMB5	0|2	2	1	2	0|0|0|2	0.26	0.53	2	0.27
NCK2_3WK	NP_001189399.1	RPS10-NUDT3	0|2	2	1	2	0|0|3|0	0.2	0.4	1.33	0.29
NCK2_3WK	NP_694546.1	PSMC4	2|0	2	1	2	0|0|3|0	0.2	0.4	1.33	0.29
NCK2-132	NP_001000.2	RPS5	2|0	2	1	2	3|0|0|0	0.2	0.4	1.33	0.29
NCK2-132	NP_003850.1	DPM1	0|2	2	1	2	0|0|3|0	0.2	0.4	1.33	0.29
NCK2-213	NP_001123527.1	EEF1D	6|5	11	5.5	2	0|2|5|2	0.21	0.29	2.44	0.29
NCK2-213	NP_001000.2	RPS5	2|0	2	1	2	3|0|0|0	0.2	0.4	1.33	0.29
NCK2-213	NP_001460.1	XRCC6	2|0	2	1	2	0|0|0|3	0.2	0.4	1.33	0.29
NCK2-213	NP_005165.1	ATP5F1C	0|2	2	1	2	3|0|0|0	0.2	0.4	1.33	0.29
NCK2-213	NP_057212.1	COPG1	0|2	2	1	2	3|0|0|0	0.2	0.4	1.33	0.29
NCK2-213	NP_694546.1	PSMC4	0|2	2	1	2	0|0|3|0	0.2	0.4	1.33	0.29
NCK2-231	NP_003850.1	DPM1	0|2	2	1	2	0|0|3|0	0.2	0.4	1.33	0.29
NCK2-231	NP_005165.1	ATP5F1C	2|0	2	1	2	3|0|0|0	0.2	0.4	1.33	0.29
NCK2-231	NP_115700.1	NTPCR	2|0	2	1	2	0|0|3|0	0.2	0.4	1.33	0.29
NCK2-231	NP_694546.1	PSMC4	2|0	2	1	2	0|0|3|0	0.2	0.4	1.33	0.29
NCK2-231	NP_872578.1	MRPS9	0|2	2	1	2	0|0|3|0	0.2	0.4	1.33	0.29
NCK2-312	NP_006073.2	TUBA1B	43|40	83	41.5	2	0|0|50|0	0.22	0.31	3.32	0.29
NCK2-312	NP_001203.1	C1QBP	5|5	10	5	2	0|2|3|3	0.25	0.25	2.5	0.29
NCK2-312	NP_002784.1	PSMB1	2|4	6	3	2	0|0|6|0	0.24	0.42	2	0.29
NCK2-312	NP_114366.1	PCBP2	0|4	4	2	2	0|3|0|2	0.24	0.48	1.6	0.29
NCK2-312	NP_001000.2	RPS5	0|2	2	1	2	3|0|0|0	0.2	0.4	1.33	0.29
NCK2_WT	NP_005800.3	PRDX2	3|5	8	4	2	4|0|3|0	0.23	0.38	2.29	0.29
NCK2_WT	NP_005057.1	SFPQ	2|0	2	1	2	3|0|0|0	0.2	0.4	1.33	0.29
NCK2_3WK	NP_006187.2	PCBP1	5|4	9	4.5	2	2|0|3|3	0.16	0.25	2.25	0.31
NCK2_3WK	NP_006316.1	RAN	0|3	3	1.5	2	0|0|2|2	0.2	0.4	1.5	0.31
NCK2-132	NP_006316.1	RAN	0|3	3	1.5	2	0|0|2|2	0.2	0.4	1.5	0.31
NCK2-213	NP_006077.2	TUBB3	0|36	36	18	2	0|0|0|42	0.19	0.39	1.71	0.31
NCK2-231	NP_009140.1	RPL35	3|2	5	2.5	2	3|0|2|0	0.17	0.25	2	0.31
NCK2-231	NP_001231867.1	TXN	3|0	3	1.5	2	0|2|0|2	0.2	0.4	1.5	0.31
NCK2-312	NP_001243439.1	SSBP1	4|6	10	5	2	3|3|0|3	0.19	0.34	2.22	0.31
NCK2-312	NP_036611.2	YWHAG	5|0	5	2.5	2	5|2|0|0	0.2	0.39	1.43	0.31
NCK2-312	NP_002787.2	PSMB4	0|3	3	1.5	2	0|0|2|2	0.2	0.4	1.5	0.31
NCK2-321	NP_001243439.1	SSBP1	6|2	8	4	2	3|3|0|3	0.17	0.34	1.78	0.31
NCK2-321	NP_003087.1	SNRPG	6|0	6	3	2	2|2|2|3	0.17	0.34	1.33	0.31
NCK2-321	NP_003553.2	SLC25A11	3|0	3	1.5	2	2|0|2|0	0.2	0.4	1.5	0.31
NCK2_WT	NP_036611.2	YWHAG	5|0	5	2.5	2	5|2|0|0	0.2	0.39	1.43	0.31
NCK2_3WK	NP_005800.3	PRDX2	4|3	7	3.5	2	4|0|3|0	0.13	0.19	2	0.32
NCK2-132	NP_066390.1	H2AC8	5|11	16	8	2	3|4|6|4	0.16	0.32	1.88	0.32
NCK2-132	NP_006187.2	PCBP1	3|5	8	4	2	2|0|3|3	0.13	0.25	2	0.32
NCK2-132	NP_001128727.1	RBBP4	3|3	6	3	2	0|3|3|0	0.13	0.13	2	0.32
NCK2-132	NP_002787.2	PSMB4	2|2	4	2	2	0|0|2|2	0.16	0.16	2	0.32
NCK2-213	NP_937863.1	SNRPB2	2|2	4	2	2	2|0|2|0	0.16	0.16	2	0.32
NCK2-213	NP_000019.2	AGL	2|0	2	1	2	4|0|0|0	0.13	0.26	1	0.32
NCK2-231	NP_004332.2	CAD	8|5	13	6.5	2	0|5|7|0	0.13	0.25	2.17	0.32
NCK2-312	NP_036545.1	QPCT	5|3	8	4	2	4|0|4|0	0.14	0.24	2	0.32
NCK2-312	NP_000019.2	AGL	0|2	2	1	2	4|0|0|0	0.13	0.26	1	0.32
NCK2-321	NP_001231867.1	TXN	2|2	4	2	2	0|2|0|2	0.16	0.16	2	0.32
NCK2_WT	NP_001231867.1	TXN	2|2	4	2	2	0|2|0|2	0.16	0.16	2	0.32
NCK2_WT	NP_000185.1	HPRT1	0|2	2	1	2	0|0|4|0	0.13	0.26	1	0.32
NCK2-213	NP_056229.2	RPL36	5|5	10	5	2	2|2|2|3	0.13	0.13	2.22	0.33
NCK2-213	NP_005959.2	HNRNPM	0|5	5	2.5	2	0|3|3|2	0.12	0.25	1.25	0.33
NCK2-213	NP_001020.2	RPS26	3|0	3	1.5	2	0|0|3|2	0.12	0.25	1.2	0.33
NCK2-213	NP_003042.3	SLC16A1	3|0	3	1.5	2	2|0|0|3	0.12	0.25	1.2	0.33
NCK2-231	NP_647539.1	YWHAB	7|5	12	6	2	5|2|4|0	0.12	0.22	2.18	0.33
NCK2-231	NP_056229.2	RPL36	5|5	10	5	2	2|2|2|3	0.13	0.13	2.22	0.33
NCK2-231	NP_114366.1	PCBP2	3|0	3	1.5	2	0|3|0|2	0.12	0.25	1.2	0.33
NCK2-312	NP_006752.1	YWHAE	10|11	21	10.5	2	5|2|6|5	0.11	0.17	2.33	0.33
NCK2-312	NP_005727.1	ACTR1A	3|0	3	1.5	2	0|0|3|2	0.12	0.25	1.2	0.33
NCK2_WT	NP_006752.1	YWHAE	10|11	21	10.5	2	5|2|6|5	0.11	0.17	2.33	0.33
NCK2_3WK	NP_000986.2	RPL34	4|6	10	5	2	4|0|3|3	0.1	0.19	2	0.34
NCK2_3WK	NP_002778.1	PSMA2	0|2	2	1	2	2|0|0|2	0.08	0.16	1	0.34
NCK2-132	NP_001123527.1	EEF1D	4|5	9	4.5	2	0|2|5|2	0.08	0.13	2	0.34
NCK2-132	NP_114366.1	PCBP2	2|2	4	2	2	0|3|0|2	0.08	0.08	1.6	0.34
NCK2-132	NP_003553.2	SLC25A11	0|2	2	1	2	2|0|2|0	0.08	0.16	1	0.34
NCK2-213	NP_005800.3	PRDX2	0|4	4	2	2	4|0|3|0	0.1	0.19	1.14	0.34
NCK2-213	NP_001231867.1	TXN	0|2	2	1	2	0|2|0|2	0.08	0.16	1	0.34
NCK2-213	NP_002778.1	PSMA2	0|2	2	1	2	2|0|0|2	0.08	0.16	1	0.34
NCK2-213	NP_003746.2	EIF3G	2|0	2	1	2	0|0|2|2	0.08	0.16	1	0.34
NCK2-231	NP_001128727.1	RBBP4	3|2	5	2.5	2	0|3|3|0	0.09	0.13	1.67	0.34
NCK2-231	NP_002778.1	PSMA2	2|0	2	1	2	2|0|0|2	0.08	0.16	1	0.34
NCK2-231	NP_002787.2	PSMB4	2|0	2	1	2	0|0|2|2	0.08	0.16	1	0.34
NCK2-231	NP_003391.1	XPO1	2|0	2	1	2	2|0|2|0	0.08	0.16	1	0.34
NCK2-312	NP_647539.1	YWHAB	6|6	12	6	2	5|2|4|0	0.09	0.09	2.18	0.34
NCK2-312	NP_004981.2	MARS1	2|0	2	1	2	0|2|2|0	0.08	0.16	1	0.34
NCK2-321	NP_005800.3	PRDX2	4|0	4	2	2	4|0|3|0	0.1	0.19	1.14	0.34
NCK2-321	NP_002787.2	PSMB4	2|0	2	1	2	0|0|2|2	0.08	0.16	1	0.34
NCK2_WT	NP_002784.1	PSMB1	0|3	3	1.5	2	0|0|6|0	0.11	0.22	1	0.34
NCK2_WT	NP_002778.1	PSMA2	2|0	2	1	2	2|0|0|2	0.08	0.16	1	0.34
NCK2_WT	NP_002787.2	PSMB4	2|0	2	1	2	0|0|2|2	0.08	0.16	1	0.34
NCK2-231	NP_000972.1	RPL19	3|0	3	1.5	2	0|2|4|0	0.07	0.15	1	0.35
NCK2-312	NP_004125.3	HSPA9	35|31	66	33	2	15|10|18|13	0.07	0.15	2.36	0.35
NCK2-321	NP_066406.1	H2BC3	14|9	23	11.5	2	5|6|6|6	0.07	0.14	2	0.35
NCK2_3WK	NP_066406.1	H2BC3	14|7	21	10.5	2	5|6|6|6	0.07	0.14	1.83	0.36
NCK2_3WK	NP_036545.1	QPCT	4|0	4	2	2	4|0|4|0	0.05	0.1	1	0.36
NCK2-132	NP_056229.2	RPL36	0|5	5	2.5	2	2|2|2|3	0.06	0.13	1.11	0.36
NCK2-213	NP_001243439.1	SSBP1	5|3	8	4	2	3|3|0|3	0.07	0.13	1.78	0.36
NCK2-213	NP_001016.1	RPS23	0|5	5	2.5	2	4|3|0|2	0.06	0.13	1.11	0.36
NCK2-213	NP_001128727.1	RBBP4	3|0	3	1.5	2	0|3|3|0	0.07	0.13	1	0.36
NCK2-213	NP_001252.1	CDK9	3|0	3	1.5	2	0|0|3|3	0.07	0.13	1	0.36
NCK2-231	NP_001243439.1	SSBP1	3|5	8	4	2	3|3|0|3	0.07	0.13	1.78	0.36
NCK2-231	NP_036545.1	QPCT	4|2	6	3	2	4|0|4|0	0.05	0.1	1.5	0.36
NCK2-312	NP_006078.2	TUBB4A	0|50	50	25	2	0|0|60|0	0.07	0.14	1.67	0.36
NCK2-312	NP_056229.2	RPL36	2|5	7	3.5	2	2|2|2|3	0.06	0.13	1.56	0.36
NCK2-321	NP_066390.1	H2AC8	10|0	10	5	2	3|4|6|4	0.06	0.12	1.18	0.36
NCK2-321	NP_001021.1	RPS27	7|0	7	3.5	2	0|3|5|4	0.06	0.12	1.17	0.36
NCK2-321	NP_036545.1	QPCT	4|0	4	2	2	4|0|4|0	0.05	0.1	1	0.36
NCK2_3WK	NP_009140.1	RPL35	2|0	2	1	2	3|0|2|0	0.04	0.08	0.8	0.37
NCK2-132	NP_066357.2	RPL36A	3|3	6	3	2	2|3|2|0	0.05	0.05	1.71	0.37
NCK2-132	NP_009140.1	RPL35	2|0	2	1	2	3|0|2|0	0.04	0.08	0.8	0.37
NCK2-213	NP_001168.1	ARL1	2|3	5	2.5	2	3|0|0|4	0.04	0.07	1.43	0.37
NCK2-213	NP_009140.1	RPL35	0|2	2	1	2	3|0|2|0	0.04	0.08	0.8	0.37
NCK2-312	NP_060875.2	COPRS	4|3	7	3.5	2	2|0|3|3	0.05	0.08	1.75	0.37
NCK2-312	NP_001093131.1	EIF3CL	0|2	2	1	2	2|0|3|0	0.04	0.08	0.8	0.37
NCK2-312	NP_009140.1	RPL35	2|0	2	1	2	3|0|2|0	0.04	0.08	0.8	0.37
NCK2-312	NP_077324.1	DCTN3	2|0	2	1	2	0|2|0|3	0.04	0.08	0.8	0.37
NCK2-321	NP_005907.3	MCM7	2|0	2	1	2	2|0|3|0	0.04	0.08	0.8	0.37
NCK2-321	NP_009140.1	RPL35	2|0	2	1	2	3|0|2|0	0.04	0.08	0.8	0.37
NCK2_3WK	NP_001203.1	C1QBP	4|0	4	2	2	0|2|3|3	0.04	0.08	1	0.38
NCK2-213	NP_001139699.1	RPS20	4|5	9	4.5	2	3|3|0|4	0.04	0.06	1.8	0.38
NCK2-213	NP_001203.1	C1QBP	4|0	4	2	2	0|2|3|3	0.04	0.08	1	0.38
NCK2-231	NP_000986.2	RPL34	4|5	9	4.5	2	4|0|3|3	0.04	0.06	1.8	0.38
NCK2-231	NP_001139699.1	RPS20	5|4	9	4.5	2	3|3|0|4	0.04	0.06	1.8	0.38
NCK2-231	NP_005959.2	HNRNPM	4|2	6	3	2	0|3|3|2	0.04	0.08	1.5	0.38
NCK2-312	NP_002785.1	PSMB2	2|4	6	3	2	0|4|2|2	0.04	0.08	1.5	0.38
NCK2-312	NP_002803.2	PSMD8	2|2	4	2	2	0|3|3|0	0.04	0.04	1.33	0.38
NCK2-321	NP_000265.1	OAT	4|0	4	2	2	3|0|3|2	0.04	0.08	1	0.38
NCK2_WT	NP_000986.2	RPL34	4|5	9	4.5	2	4|0|3|3	0.04	0.06	1.8	0.38
NCK2_3WK	NP_066357.2	RPL36A	3|2	5	2.5	2	2|3|2|0	0.03	0.05	1.43	0.39
NCK2-132	NP_066407.1	H2BC5	4|6	10	5	2	0|6|0|6	0.03	0.05	1.67	0.39
NCK2-213	NP_006078.2	TUBB4A	48|0	48	24	2	0|0|60|0	0.04	0.07	1.6	0.39
NCK2-213	NP_001129171.1	YWHAZ	6|10	16	8	2	4|3|4|7	0.03	0.05	1.78	0.39
NCK2-213	NP_002626.1	SLC25A3	7|7	14	7	2	2|3|2|7	0.03	0.03	2	0.39
NCK2-213	NP_066357.2	RPL36A	3|2	5	2.5	2	2|3|2|0	0.03	0.05	1.43	0.39
NCK2-231	NP_003595.1	IRS4	7|3	10	5	2	0|4|5|4	0.03	0.06	1.54	0.39
NCK2-312	NP_066406.1	H2BC3	11|13	24	12	2	5|6|6|6	0.02	0.04	2.09	0.39
NCK2-312	NP_057131.1	SF3B6	5|2	7	3.5	2	4|0|3|3	0.03	0.06	1.4	0.39
NCK2-312	NP_112604.2	HNRNPC	2|5	7	3.5	2	2|2|4|2	0.03	0.06	1.4	0.39
NCK2-321	NP_004332.2	CAD	6|0	6	3	2	0|5|7|0	0.03	0.05	1	0.39
NCK2_3WK	NP_001123527.1	EEF1D	0|4	4	2	2	0|2|5|2	0.02	0.04	0.89	0.4
NCK2_3WK	NP_000972.1	RPL19	0|2	2	1	2	0|2|4|0	0.02	0.04	0.67	0.4
NCK2_3WK	NP_001128727.1	RBBP4	0|2	2	1	2	0|3|3|0	0.02	0.04	0.67	0.4
NCK2-132	NP_000972.1	RPL19	0|2	2	1	2	0|2|4|0	0.02	0.04	0.67	0.4
NCK2-213	NP_002803.2	PSMD8	0|2	2	1	2	0|3|3|0	0.02	0.04	0.67	0.4
NCK2-231	NP_001021.1	RPS27	6|2	8	4	2	0|3|5|4	0.02	0.04	1.33	0.4
NCK2-231	NP_001016.1	RPS23	3|4	7	3.5	2	4|3|0|2	0.02	0.04	1.56	0.4
NCK2-231	NP_002785.1	PSMB2	3|3	6	3	2	0|4|2|2	0.02	0.02	1.5	0.4
NCK2-312	NP_001016.1	RPS23	3|4	7	3.5	2	4|3|0|2	0.02	0.04	1.56	0.4
NCK2-312	NP_001022.1	RPS28	4|3	7	3.5	2	3|3|0|3	0.02	0.04	1.56	0.4
NCK2-312	NP_000972.1	RPL19	2|0	2	1	2	0|2|4|0	0.02	0.04	0.67	0.4
NCK2_WT	NP_001022.1	RPS28	3|4	7	3.5	2	3|3|0|3	0.02	0.04	1.56	0.4
NCK2_WT	NP_056229.2	RPL36	3|4	7	3.5	2	2|2|2|3	0.02	0.04	1.56	0.4
NCK2_3WK	NP_056229.2	RPL36	4|0	4	2	2	2|2|2|3	0.02	0.04	0.89	0.41
NCK2_3WK	NP_000980.1	RPL30	3|0	3	1.5	2	0|5|3|0	0.02	0.03	0.75	0.41
NCK2-132	NP_000980.1	RPL30	2|3	5	2.5	2	0|5|3|0	0.02	0.03	1.25	0.41
NCK2-132	NP_000971.1	RPL18A	0|4	4	2	2	0|3|2|4	0.02	0.04	0.89	0.41
NCK2-213	NP_000980.1	RPL30	3|0	3	1.5	2	0|5|3|0	0.02	0.03	0.75	0.41
NCK2-231	NP_003087.1	SNRPG	4|0	4	2	2	2|2|2|3	0.02	0.04	0.89	0.41
NCK2-312	NP_003087.1	SNRPG	2|4	6	3	2	2|2|2|3	0.02	0.04	1.33	0.41
NCK2-312	NP_000980.1	RPL30	0|3	3	1.5	2	0|5|3|0	0.02	0.03	0.75	0.41
NCK2-321	NP_001022.1	RPS28	4|0	4	2	2	3|3|0|3	0.02	0.04	0.89	0.41
NCK2-321	NP_056229.2	RPL36	4|0	4	2	2	2|2|2|3	0.02	0.04	0.89	0.41
NCK2_WT	NP_003087.1	SNRPG	0|4	4	2	2	2|2|2|3	0.02	0.04	0.89	0.41
NCK2_WT	NP_000980.1	RPL30	0|3	3	1.5	2	0|5|3|0	0.02	0.03	0.75	0.41
NCK2_3WK	NP_066390.1	H2AC8	0|9	9	4.5	2	3|4|6|4	0.02	0.03	1.06	0.42
NCK2-132	NP_000986.2	RPL34	4|4	8	4	2	4|0|3|3	0.02	0.02	1.6	0.42
NCK2-213	NP_036545.1	QPCT	3|0	3	1.5	2	4|0|4|0	0.02	0.03	0.75	0.42
NCK2-213	NP_001018077.1	SERBP1	0|2	2	1	2	2|2|2|0	0.01	0.03	0.67	0.42
NCK2-231	NP_000969.1	RPL23	12|6	18	9	2	5|0|10|6	0.01	0.03	1.71	0.42
NCK2-231	NP_000966.2	RPL11	5|0	5	2.5	2	4|0|4|3	0.01	0.03	0.91	0.42
NCK2-231	NP_002257.1	KPNA2	3|0	3	1.5	2	0|2|3|3	0.01	0.02	0.75	0.42
NCK2-312	NP_004332.2	CAD	4|5	9	4.5	2	0|5|7|0	0.01	0.02	1.5	0.42
NCK2-312	NP_002257.1	KPNA2	3|2	5	2.5	2	0|2|3|3	0.01	0.02	1.25	0.42
NCK2-312	NP_003085.1	SNRPE	5|0	5	2.5	2	2|4|5|0	0.01	0.03	0.91	0.42
NCK2-312	NP_001349.2	DHX15	0|2	2	1	2	0|2|2|2	0.01	0.03	0.67	0.42
NCK2_WT	NP_036545.1	QPCT	2|3	5	2.5	2	4|0|4|0	0.02	0.03	1.25	0.42
NCK2_WT	NP_001349.2	DHX15	0|2	2	1	2	0|2|2|2	0.01	0.03	0.67	0.42
NCK2_3WK	NP_001139699.1	RPS20	0|4	4	2	2	3|3|0|4	0.01	0.02	0.8	0.43
NCK2-132	NP_112604.2	HNRNPC	0|4	4	2	2	2|2|4|2	0.01	0.02	0.8	0.43
NCK2-213	NP_000986.2	RPL34	4|3	7	3.5	2	4|0|3|3	0.01	0.02	1.4	0.43
NCK2-213	NP_057131.1	SF3B6	4|3	7	3.5	2	4|0|3|3	0.01	0.02	1.4	0.43
NCK2-213	NP_003747.1	EIF3H	0|2	2	1	2	0|0|5|2	0.01	0.02	0.57	0.43
NCK2-231	NP_001129171.1	YWHAZ	9|6	15	7.5	2	4|3|4|7	0.01	0.02	1.67	0.43
NCK2-231	NP_001168.1	ARL1	2|0	2	1	2	3|0|0|4	0.01	0.02	0.57	0.43
NCK2-231	NP_002511.1	NPM1	2|0	2	1	2	2|0|5|0	0.01	0.02	0.57	0.43
NCK2-231	NP_060658.3	ATAD3A	2|0	2	1	2	3|4|0|0	0.01	0.02	0.57	0.43
NCK2-312	NP_001129171.1	YWHAZ	9|7	16	8	2	4|3|4|7	0.01	0.02	1.78	0.43
NCK2-312	NP_003747.1	EIF3H	0|2	2	1	2	0|0|5|2	0.01	0.02	0.57	0.43
NCK2-321	NP_000986.2	RPL34	3|4	7	3.5	2	4|0|3|3	0.01	0.02	1.4	0.43
NCK2-321	NP_001168.1	ARL1	2|0	2	1	2	3|0|0|4	0.01	0.02	0.57	0.43
NCK2-132	NP_001243439.1	SSBP1	0|3	3	1.5	2	3|3|0|3	0	0.01	0.67	0.44
NCK2-213	NP_112420.1	HNRNPA1	7|0	7	3.5	2	4|0|4|7	0.01	0.01	0.93	0.44
NCK2-231	NP_004125.3	HSPA9	33|11	44	22	2	15|10|18|13	0.01	0.01	1.57	0.44
NCK2-312	NP_001258766.1	RCN2	7|4	11	5.5	2	4|0|7|4	0.01	0.01	1.47	0.44
NCK2-312	NP_004273.1	BAG2	5|6	11	5.5	2	4|0|6|4	0.01	0.01	1.57	0.44
NCK2-312	NP_001159756.1	CCT7	2|0	2	1	2	0|2|2|3	0.01	0.01	0.57	0.44
NCK2-312	NP_066357.2	RPL36A	0|2	2	1	2	2|3|2|0	0.01	0.01	0.57	0.44
NCK2-321	NP_002626.1	SLC25A3	6|4	10	5	2	2|3|2|7	0	0.01	1.43	0.44
NCK2-321	NP_001123527.1	EEF1D	3|2	5	2.5	2	0|2|5|2	0.01	0.01	1.11	0.44
NCK2-321	NP_001159756.1	CCT7	2|0	2	1	2	0|2|2|3	0.01	0.01	0.57	0.44
NCK2-321	NP_066357.2	RPL36A	0|2	2	1	2	2|3|2|0	0.01	0.01	0.57	0.44
NCK2_WT	NP_001123527.1	EEF1D	2|3	5	2.5	2	0|2|5|2	0.01	0.01	1.11	0.44
NCK2_WT	NP_066357.2	RPL36A	2|0	2	1	2	2|3|2|0	0.01	0.01	0.57	0.44
NCK2-132	NP_006752.1	YWHAE	6|8	14	7	2	5|2|6|5	0	0	1.56	0.45
NCK2-132	NP_002626.1	SLC25A3	3|6	9	4.5	2	2|3|2|7	0	0.01	1.29	0.45
NCK2-132	NP_004332.2	CAD	0|4	4	2	2	0|5|7|0	0	0.01	0.67	0.45
NCK2-132	NP_001139699.1	RPS20	0|3	3	1.5	2	3|3|0|4	0	0	0.6	0.45
NCK2-132	NP_057131.1	SF3B6	0|3	3	1.5	2	4|0|3|3	0	0	0.6	0.45
NCK2-213	NP_000969.1	RPL23	10|9	19	9.5	2	5|0|10|6	0	0	1.81	0.45
NCK2-213	NP_001010.2	RPS15A	7|11	18	9	2	4|4|9|6	0	0	1.57	0.45
NCK2-231	NP_002626.1	SLC25A3	6|3	9	4.5	2	2|3|2|7	0	0.01	1.29	0.45
NCK2-312	NP_000969.1	RPL23	10|6	16	8	2	5|0|10|6	0	0	1.52	0.45
NCK2-312	NP_000986.2	RPL34	3|3	6	3	2	4|0|3|3	0	0	1.2	0.45
NCK2-321	NP_001139699.1	RPS20	2|3	5	2.5	2	3|3|0|4	0	0	1	0.45
NCK2_WT	NP_003742.2	EIF3B	0|5	5	2.5	2	4|2|2|5	0	0	0.77	0.45
NCK2_WT	NP_112604.2	HNRNPC	3|2	5	2.5	2	2|2|4|2	0	0	1	0.45
NCK2_WT	NP_647539.1	YWHAB	4|0	4	2	2	5|2|4|0	0	0.01	0.73	0.45
NCK2_WT	NP_001139699.1	RPS20	0|3	3	1.5	2	3|3|0|4	0	0	0.6	0.45
NCK2_3WK	NP_000990.1	RPL38	2|9	11	5.5	2	5|4|6|6	0	0	1.05	0.46
NCK2_3WK	NP_002626.1	SLC25A3	0|5	5	2.5	2	2|3|2|7	0	0	0.71	0.46
NCK2-132	NP_003085.1	SNRPE	0|3	3	1.5	2	2|4|5|0	0	0	0.55	0.46
NCK2-213	NP_000990.1	RPL38	7|9	16	8	2	5|4|6|6	0	0	1.52	0.46
NCK2-213	NP_001651.1	ARF4	6|5	11	5.5	2	2|4|4|6	0	0	1.38	0.46
NCK2-231	NP_000990.1	RPL38	9|7	16	8	2	5|4|6|6	0	0	1.52	0.46
NCK2-231	NP_004273.1	BAG2	4|5	9	4.5	2	4|0|6|4	0	0	1.29	0.46
NCK2-312	NP_066944.1	EEF1B2	5|5	10	5	2	4|2|6|3	0	0	1.33	0.46
NCK2-312	NP_060366.1	GID8	4|5	9	4.5	2	5|0|3|6	0	0	1.29	0.46
NCK2-312	NP_003742.2	EIF3B	4|4	8	4	2	4|2|2|5	0	0	1.23	0.46
NCK2-312	NP_002626.1	SLC25A3	2|5	7	3.5	2	2|3|2|7	0	0	1	0.46
NCK2-312	NP_003595.1	IRS4	3|4	7	3.5	2	0|4|5|4	0	0	1.08	0.46
NCK2-312	NP_000961.2	RPL6	2|4	6	3	2	2|3|4|4	0	0	0.92	0.46
NCK2-321	NP_000983.1	RPL29	4|2	6	3	2	3|3|3|4	0	0	0.92	0.46
NCK2_WT	NP_002626.1	SLC25A3	3|5	8	4	2	2|3|2|7	0	0	1.14	0.46
NCK2_WT	NP_000983.1	RPL29	3|4	7	3.5	2	3|3|3|4	0	0	1.08	0.46
NCK2_WT	NP_003085.1	SNRPE	0|3	3	1.5	2	2|4|5|0	0	0	0.55	0.46
NCK2_3WK	NP_001010.2	RPS15A	4|10	14	7	2	4|4|9|6	0	0	1.22	0.47
NCK2_3WK	NP_004273.1	BAG2	3|4	7	3.5	2	4|0|6|4	0	0	1	0.47
NCK2-132	NP_620164.1	CMBL	6|7	13	6.5	2	4|4|6|5	0	0	1.37	0.47
NCK2-132	NP_004896.1	PRDX6	3|6	9	4.5	2	4|3|6|4	0	0	1.06	0.47
NCK2-132	NP_001651.1	ARF4	5|3	8	4	2	2|4|4|6	0	0	1	0.47
NCK2-132	NP_004273.1	BAG2	2|4	6	3	2	4|0|6|4	0	0	0.86	0.47
NCK2-231	NP_001651.1	ARF4	5|5	10	5	2	2|4|4|6	0	0	1.25	0.47
NCK2-231	NP_001559.1	EIF3E	5|0	5	2.5	2	3|4|5|4	0	0	0.62	0.47
NCK2-312	NP_005608.1	RPS14	6|8	14	7	2	5|6|6|4	0	0	1.33	0.47
NCK2-312	NP_004896.1	PRDX6	3|6	9	4.5	2	4|3|6|4	0	0	1.06	0.47
NCK2-312	NP_000843.1	GSTP1	2|5	7	3.5	2	5|2|5|3	0	0	0.93	0.47
NCK2-321	NP_000969.1	RPL23	8|5	13	6.5	2	5|0|10|6	0	0	1.24	0.47
NCK2-321	NP_000967.1	RPL12	6|0	6	3	2	6|0|4|8	0	0	0.67	0.47
NCK2-321	NP_004273.1	BAG2	4|0	4	2	2	4|0|6|4	0	0	0.57	0.47
NCK2-132	NP_150644.1	RPL8	5|3	8	4	2	3|5|7|2	0	0	0.94	0.48
NCK2-213	NP_000977.1	RPL24	9|8	17	8.5	2	6|5|6|7	0	0	1.42	0.48
NCK2-213	NP_005608.1	RPS14	8|4	12	6	2	5|6|6|4	0	0	1.14	0.48
NCK2-213	NP_150644.1	RPL8	3|5	8	4	2	3|5|7|2	0	0	0.94	0.48
NCK2-213	NP_066944.1	EEF1B2	4|2	6	3	2	4|2|6|3	0	0	0.8	0.48
NCK2-231	NP_000979.1	RPL27	6|4	10	5	2	3|5|6|5	0	0	1.05	0.48
NCK2-231	NP_066944.1	EEF1B2	4|2	6	3	2	4|2|6|3	0	0	0.8	0.48
NCK2-231	NP_000843.1	GSTP1	4|0	4	2	2	5|2|5|3	0	0	0.53	0.48
NCK2-231	NP_001258766.1	RCN2	4|0	4	2	2	4|0|7|4	0	0	0.53	0.48
NCK2-312	NP_000979.1	RPL27	6|3	9	4.5	2	3|5|6|5	0	0	0.95	0.48
NCK2-312	NP_148982.1	RPS24	6|3	9	4.5	2	4|3|8|3	0	0	1	0.48
NCK2-321	NP_620164.1	CMBL	6|4	10	5	2	4|4|6|5	0	0	1.05	0.48
NCK2-321	NP_002808.3	PSMD13	5|0	5	2.5	2	0|2|9|6	0	0	0.59	0.48
NCK2-321	NP_001258766.1	RCN2	4|0	4	2	2	4|0|7|4	0	0	0.53	0.48
NCK2-321	NP_002795.2	PSMC3	4|0	4	2	2	3|2|6|4	0	0	0.53	0.48
NCK2-321	NP_066944.1	EEF1B2	4|0	4	2	2	4|2|6|3	0	0	0.53	0.48
NCK2_WT	NP_000979.1	RPL27	3|6	9	4.5	2	3|5|6|5	0	0	0.95	0.48
NCK2_WT	NP_444505.1	RPLP0	4|0	4	2	2	5|2|2|6	0	0	0.53	0.48
NCK2_3WK	NP_000979.1	RPL27	5|5	10	5	2	3|5|6|5	0	0	1.05	0.49
NCK2_3WK	NP_620164.1	CMBL	5|4	9	4.5	2	4|4|6|5	0	0	0.95	0.49
NCK2_3WK	NP_006752.1	YWHAE	2|5	7	3.5	2	5|2|6|5	0	0	0.78	0.49
NCK2-132	NP_001019.1	RPS25	6|4	10	5	2	3|5|6|6	0	0	1	0.49
NCK2-132	NP_000979.1	RPL27	3|5	8	4	2	3|5|6|5	0	0	0.84	0.49
NCK2-231	NP_005608.1	RPS14	7|3	10	5	2	5|6|6|4	0	0	0.95	0.49
NCK2-231	NP_620164.1	CMBL	4|5	9	4.5	2	4|4|6|5	0	0	0.95	0.49
NCK2-231	NP_000995.1	RPLP2	5|3	8	4	2	6|3|5|4	0	0	0.89	0.49
NCK2-231	NP_148982.1	RPS24	5|2	7	3.5	2	4|3|8|3	0	0	0.78	0.49
NCK2-312	NP_002256.2	KPNB1	6|5	11	5.5	2	3|2|12|3	0	0	1.1	0.49
NCK2-312	NP_001271.1	CIRBP	5|5	10	5	2	7|3|5|4	0	0	1.05	0.49
NCK2-312	NP_001019.1	RPS25	6|3	9	4.5	2	3|5|6|6	0	0	0.9	0.49
NCK2-312	NP_620164.1	CMBL	4|5	9	4.5	2	4|4|6|5	0	0	0.95	0.49
NCK2-321	NP_001010.2	RPS15A	8|4	12	6	2	4|4|9|6	0	0	1.04	0.49
NCK2-321	NP_000979.1	RPL27	3|5	8	4	2	3|5|6|5	0	0	0.84	0.49
NCK2-321	NP_000995.1	RPLP2	5|0	5	2.5	2	6|3|5|4	0	0	0.56	0.49
NCK2_WT	NP_005608.1	RPS14	6|6	12	6	2	5|6|6|4	0	0	1.14	0.49
NCK2_WT	NP_000969.1	RPL23	5|6	11	5.5	2	5|0|10|6	0	0	1.05	0.49
NCK2_WT	NP_148982.1	RPS24	5|2	7	3.5	2	4|3|8|3	0	0	0.78	0.49
NCK2-132	NP_001010.2	RPS15A	6|6	12	6	2	4|4|9|6	0	0	1.04	0.5
NCK2-132	NP_066406.1	H2BC3	0|6	6	3	2	5|6|6|6	0	0	0.52	0.5
NCK2-213	NP_001153682.1	SLC25A13	7|10	17	8.5	2	8|8|8|5	0	0	1.17	0.5
NCK2-213	NP_060691.2	MOB1A	6|2	8	4	2	5|7|5|4	0	0	0.76	0.5
NCK2-231	NP_115914.1	TUBB6	36|0	36	18	2	0|27|38|0	0	0	1.11	0.5
NCK2-231	NP_000977.1	RPL24	6|7	13	6.5	2	6|5|6|7	0	0	1.08	0.5
NCK2-231	NP_001010.2	RPS15A	7|6	13	6.5	2	4|4|9|6	0	0	1.13	0.5
NCK2-312	NP_038470.1	STOML2	10|7	17	8.5	2	7|4|11|6	0	0	1.21	0.5
NCK2-312	NP_000977.1	RPL24	5|8	13	6.5	2	6|5|6|7	0	0	1.08	0.5
NCK2-312	NP_001010.2	RPS15A	7|6	13	6.5	2	4|4|9|6	0	0	1.13	0.5
NCK2-312	NP_001002.1	RPS7	6|5	11	5.5	2	7|4|8|3	0	0	1	0.5
NCK2-312	NP_000990.1	RPL38	0|6	6	3	2	5|4|6|6	0	0	0.57	0.5
NCK2-321	NP_001153682.1	SLC25A13	10|3	13	6.5	2	8|8|8|5	0	0	0.9	0.5
NCK2_WT	NP_060691.2	MOB1A	3|6	9	4.5	2	5|7|5|4	0	0	0.86	0.5
NCK2_3WK	NP_072045.1	RPS18	7|9	16	8	2	9|6|9|6	0	0	1.07	0.51
NCK2-132	NP_001006.1	RPS11	6|9	15	7.5	2	8|8|10|9	0	0	0.86	0.51
NCK2-213	NP_005338.1	HSPA5	30|24	54	27	2	17|16|24|16	0	0	1.48	0.51
NCK2-213	NP_112533.1	HNRNPA2B1	12|10	22	11	2	6|9|10|13	0	0	1.16	0.51
NCK2-213	NP_001189360.1	PRDX1	7|10	17	8.5	2	8|8|9|13	0	0	0.89	0.51
NCK2-231	NP_005337.2	HSPA1B	61|30	91	45.5	2	33|24|34|26	0	0	1.56	0.51
NCK2-231	NP_001060.1	TUBB2A	66|0	66	33	2	0|0|65|47	0	0	1.18	0.51
NCK2-231	NP_001006.1	RPS11	9|10	19	9.5	2	8|8|10|9	0	0	1.09	0.51
NCK2-231	NP_112533.1	HNRNPA2B1	10|4	14	7	2	6|9|10|13	0	0	0.74	0.51
NCK2-231	NP_038470.1	STOML2	9|3	12	6	2	7|4|11|6	0	0	0.86	0.51
NCK2-312	NP_005337.2	HSPA1B	58|50	108	54	2	33|24|34|26	0	0	1.85	0.51
NCK2-312	NP_115914.1	TUBB6	35|0	35	17.5	2	0|27|38|0	0	0	1.08	0.51
NCK2-312	NP_001393.1	EEF1A1	19|9	28	14	2	16|10|13|15	0	0	1.04	0.51
NCK2-312	NP_001006.1	RPS11	9|8	17	8.5	2	8|8|10|9	0	0	0.97	0.51
NCK2-321	NP_005337.2	HSPA1B	65|30	95	47.5	2	33|24|34|26	0	0	1.62	0.51
NCK2-321	NP_115914.1	TUBB6	30|0	30	15	2	0|27|38|0	0	0	0.92	0.51
NCK2-321	NP_001189360.1	PRDX1	10|7	17	8.5	2	8|8|9|13	0	0	0.89	0.51
NCK2-321	NP_038470.1	STOML2	8|3	11	5.5	2	7|4|11|6	0	0	0.79	0.51
NCK2_WT	NP_004125.3	HSPA9	23|19	42	21	2	15|10|18|13	0	0	1.5	0.51
NCK2_3WK	NP_005337.2	HSPA1B	47|27	74	37	2	33|24|34|26	0	0	1.26	0.52
NCK2_3WK	NP_005338.1	HSPA5	25|18	43	21.5	2	17|16|24|16	0	0	1.18	0.52
NCK2_3WK	NP_004125.3	HSPA9	17|14	31	15.5	2	15|10|18|13	0	0	1.11	0.52
NCK2-132	NP_005338.1	HSPA5	9|26	35	17.5	2	17|16|24|16	0	0	0.96	0.52
NCK2-132	NP_004166.1	SNRPD3	3|17	20	10	2	14|17|19|17	0	0	0.6	0.52
NCK2-213	NP_001060.1	TUBB2A	56|40	96	48	2	0|0|65|47	0	0	1.71	0.52
NCK2-213	NP_005337.2	HSPA1B	47|44	91	45.5	2	33|24|34|26	0	0	1.56	0.52
NCK2-213	NP_001627.2	SLC25A6	30|28	58	29	2	20|20|19|27	0	0	1.35	0.52
NCK2-213	NP_001143.2	SLC25A5	27|29	56	28	2	22|20|21|29	0	0	1.22	0.52
NCK2-213	NP_004125.3	HSPA9	15|16	31	15.5	2	15|10|18|13	0	0	1.11	0.52
NCK2-213	NP_001004.2	RPS9	12|14	26	13	2	10|15|13|14	0	0	1	0.52
NCK2-213	NP_006614.2	PHGDH	11|8	19	9.5	2	12|11|11|9	0	0	0.88	0.52
NCK2-231	NP_116093.1	TUBA1C	56|33	89	44.5	2	49|39|0|44	0	0	1.35	0.52
NCK2-231	NP_001143.2	SLC25A5	29|24	53	26.5	2	22|20|21|29	0	0	1.15	0.52
NCK2-231	NP_001627.2	SLC25A6	29|24	53	26.5	2	20|20|19|27	0	0	1.23	0.52
NCK2-231	NP_001011.1	RPS16	11|9	20	10	2	12|10|10|11	0	0	0.93	0.52
NCK2-312	NP_006588.1	HSPA8	75|66	141	70.5	2	35|36|48|40	0	0	1.77	0.52
NCK2-312	NP_001156849.1	QPCTL	19|15	34	17	2	17|17|23|17	0	0	0.92	0.52
NCK2_WT	NP_005338.1	HSPA5	27|28	55	27.5	2	17|16|24|16	0	0	1.51	0.52
NCK2_3WK	NP_116093.1	TUBA1C	34|18	52	26	2	49|39|0|44	0	0	0.79	0.53
NCK2-132	NP_005337.2	HSPA1B	24|34	58	29	2	33|24|34|26	0	0	0.99	0.53
NCK2-132	NP_001091.1	ACTA1	0|39	39	19.5	2	34|32|29|33	0	0	0.61	0.53
NCK2-132	NP_001060.1	TUBB2A	0|38	38	19	2	0|0|65|47	0	0	0.68	0.53
NCK2-213	NP_001091.1	ACTA1	38|44	82	41	2	34|32|29|33	0	0	1.28	0.53
NCK2-213	NP_116093.1	TUBA1C	32|36	68	34	2	49|39|0|44	0	0	1.03	0.53
NCK2-231	NP_006588.1	HSPA8	70|34	104	52	2	35|36|48|40	0	0	1.31	0.53
NCK2-231	NP_001091.1	ACTA1	39|35	74	37	2	34|32|29|33	0	0	1.16	0.53
NCK2-231	NP_006000.2	TUBA1A	56|0	56	28	2	49|0|50|44	0	0	0.78	0.53
NCK2-312	NP_001091.1	ACTA1	42|43	85	42.5	2	34|32|29|33	0	0	1.33	0.53
NCK2-312	NP_006000.2	TUBA1A	43|39	82	41	2	49|0|50|44	0	0	1.15	0.53
NCK2-312	NP_001143.2	SLC25A5	23|27	50	25	2	22|20|21|29	0	0	1.09	0.53
NCK2-312	NP_001627.2	SLC25A6	21|23	44	22	2	20|20|19|27	0	0	1.02	0.53
NCK2-321	NP_006588.1	HSPA8	62|33	95	47.5	2	35|36|48|40	0	0	1.19	0.53
NCK2-321	NP_006000.2	TUBA1A	50|0	50	25	2	49|0|50|44	0	0	0.7	0.53
NCK2-321	NP_001091.1	ACTA1	37|0	37	18.5	2	34|32|29|33	0	0	0.58	0.53
NCK2-321	NP_004588.1	SNRPD2	26|9	35	17.5	2	27|18|32|24	0	0	0.69	0.53
NCK2_WT	NP_006588.1	HSPA8	54|38	92	46	2	35|36|48|40	0	0	1.16	0.53
NCK2_WT	NP_001091.1	ACTA1	37|44	81	40.5	2	34|32|29|33	0	0	1.27	0.53
NCK2_WT	NP_005337.2	HSPA1B	39|37	76	38	2	33|24|34|26	0	0	1.3	0.53
NCK2_3WK	NP_006588.1	HSPA8	43|31	74	37	2	35|36|48|40	0	0	0.93	0.54
NCK2-213	NP_821080.1	TUBB2B	56|40	96	48	2	60|40|65|47	0	0	0.91	0.54
NCK2-213	NP_006588.1	HSPA8	48|46	94	47	2	35|36|48|40	0	0	1.18	0.54
NCK2-231	NP_821133.1	TUBB	75|41	116	58	2	75|53|82|65	0	0	0.84	0.54
NCK2-231	NP_821080.1	TUBB2B	66|35	101	50.5	2	60|40|65|47	0	0	0.95	0.54
NCK2-231	NP_006079.1	TUBB4B	73|0	73	36.5	2	63|46|73|59	0	0	0.61	0.54
NCK2-312	NP_821133.1	TUBB	84|61	145	72.5	2	75|53|82|65	0	0	1.05	0.54
NCK2-312	NP_006079.1	TUBB4B	77|57	134	67	2	63|46|73|59	0	0	1.11	0.54
NCK2-312	NP_821080.1	TUBB2B	71|47	118	59	2	60|40|65|47	0	0	1.11	0.54
NCK2-321	NP_821133.1	TUBB	71|33	104	52	2	75|53|82|65	0	0	0.76	0.54
NCK2-321	NP_006079.1	TUBB4B	64|30	94	47	2	63|46|73|59	0	0	0.78	0.54
NCK2-321	NP_821080.1	TUBB2B	56|30	86	43	2	60|40|65|47	0	0	0.81	0.54
NCK2_3WK	NP_006100.2	PRMT5	62|50	112	56	2	302|268|300|248	0	0	0.2	0.55
NCK2_3WK	NP_821133.1	TUBB	45|31	76	38	2	75|53|82|65	0	0	0.55	0.55
NCK2_3WK	NP_006079.1	TUBB4B	43|27	70	35	2	63|46|73|59	0	0	0.58	0.55
NCK2_3WK	NP_821080.1	TUBB2B	37|25	62	31	2	60|40|65|47	0	0	0.58	0.55
NCK2_3WK	NP_001191397.1	RBM10	36|24	60	30	2	119|92|133|115	0	0	0.26	0.55
NCK2_3WK	NP_009202.1	STK38	13|16	29	14.5	2	82|51|90|67	0	0	0.2	0.55
NCK2_3WK	NP_073716.1	SNRPN	13|13	26	13	2	40|28|41|38	0	0	0.35	0.55
NCK2_3WK	NP_113668.2	RIOK1	12|14	26	13	2	57|52|69|56	0	0	0.22	0.55
NCK2_3WK	NP_077007.1	WDR77	12|13	25	12.5	2	85|37|100|61	0	0	0.18	0.55
NCK2_3WK	NP_001143.2	SLC25A5	11|13	24	12	2	22|20|21|29	0	0	0.52	0.55
NCK2_3WK	NP_001156849.1	QPCTL	14|9	23	11.5	2	17|17|23|17	0	0	0.62	0.55
NCK2_3WK	NP_000996.2	RPS3	9|13	22	11	2	27|21|29|26	0	0	0.43	0.55
NCK2_3WK	NP_005110.2	THRAP3	9|13	22	11	2	53|61|62|54	0	0	0.19	0.55
NCK2_3WK	NP_002697.1	PPM1B	11|10	21	10.5	2	35|22|35|28	0	0	0.35	0.55
NCK2_3WK	NP_112552.1	HNRNPK	11|9	20	10	2	41|36|47|41	0	0	0.24	0.55
NCK2_3WK	NP_001408.2	EIF4B	8|11	19	9.5	2	60|50|72|60	0	0	0.16	0.55
NCK2_3WK	NP_055815.1	STK38L	13|6	19	9.5	2	47|32|50|43	0	0	0.22	0.55
NCK2_3WK	NP_003132.2	TRIM21	7|11	18	9	2	26|20|27|23	0	0	0.38	0.55
NCK2_3WK	NP_001004.2	RPS9	6|11	17	8.5	2	10|15|13|14	0	0	0.65	0.55
NCK2_3WK	NP_005372.2	NCL	9|8	17	8.5	2	27|17|23|25	0	0	0.37	0.55
NCK2_3WK	NP_001393.1	EEF1A1	7|9	16	8	2	16|10|13|15	0	0	0.59	0.55
NCK2_3WK	NP_001138303.1	PHB2	9|6	15	7.5	2	18|15|19|11	0	0	0.48	0.55
NCK2_3WK	NP_001777.1	CDK1	8|7	15	7.5	2	17|14|20|18	0	0	0.43	0.55
NCK2_3WK	NP_006708.2	SPIN1	8|7	15	7.5	2	22|15|24|21	0	0	0.37	0.55
NCK2_3WK	NP_004588.1	SNRPD2	9|5	14	7	2	27|18|32|24	0	0	0.28	0.55
NCK2_3WK	NP_150254.1	RPL13	8|6	14	7	2	16|16|17|15	0	0	0.44	0.55
NCK2_3WK	NP_001153682.1	SLC25A13	7|6	13	6.5	2	8|8|8|5	0	0	0.9	0.55
NCK2_3WK	NP_000997.1	RPS3A	5|7	12	6	2	7|9|11|14	0	0	0.59	0.55
NCK2_3WK	NP_001006.1	RPS11	7|5	12	6	2	8|8|10|9	0	0	0.69	0.55
NCK2_3WK	NP_001011.1	RPS16	5|7	12	6	2	12|10|10|11	0	0	0.56	0.55
NCK2_3WK	NP_001165694.1	MOB2	8|4	12	6	2	14|15|17|13	0	0	0.41	0.55
NCK2_3WK	NP_001189360.1	PRDX1	7|5	12	6	2	8|8|9|13	0	0	0.63	0.55
NCK2_3WK	NP_001395.1	EEF1G	7|5	12	6	2	14|14|13|15	0	0	0.43	0.55
NCK2_3WK	NP_004166.1	SNRPD3	12|0	12	6	2	14|17|19|17	0	0	0.36	0.55
NCK2_3WK	NP_001041675.1	CLCC1	6|5	11	5.5	2	36|29|33|35	0	0	0.17	0.55
NCK2_3WK	NP_001627.2	SLC25A6	11|0	11	5.5	2	20|20|19|27	0	0	0.26	0.55
NCK2_3WK	NP_055520.3	DOCK4	7|4	11	5.5	2	80|54|81|54	0	0	0.08	0.55
NCK2_3WK	NP_056444.3	PRPF31	7|4	11	5.5	2	38|22|42|26	0	0	0.17	0.55
NCK2_3WK	NP_000284.1	PHKB	6|4	10	5	2	4|9|14|9	0	0	0.56	0.55
NCK2_3WK	NP_001091.1	ACTA1	10|0	10	5	2	34|32|29|33	0	0	0.16	0.55
NCK2_3WK	NP_001284.1	CLNS1A	10|0	10	5	2	85|59|94|69	0	0	0.07	0.55
NCK2_3WK	NP_000960.2	RPL5	4|5	9	4.5	2	10|5|13|11	0	0	0.46	0.55
NCK2_3WK	NP_000969.1	RPL23	5|4	9	4.5	2	5|0|10|6	0	0	0.86	0.55
NCK2_3WK	NP_000978.1	RPL26	4|5	9	4.5	2	5|5|6|6	0	0	0.82	0.55
NCK2_3WK	NP_001013.1	RPS19	3|6	9	4.5	2	5|7|8|8	0	0	0.64	0.55
NCK2_3WK	NP_005310.1	H1-2	6|3	9	4.5	2	11|13|13|15	0	0	0.35	0.55
NCK2_3WK	NP_006614.2	PHGDH	2|7	9	4.5	2	12|11|11|9	0	0	0.42	0.55
NCK2_3WK	NP_006421.2	CCT4	6|2	8	4	2	8|3|9|5	0	0	0.64	0.55
NCK2_3WK	NP_009035.3	RPL10A	4|4	8	4	2	6|7|7|7	0	0	0.59	0.55
NCK2_3WK	NP_078822.3	OBI1	5|3	8	4	2	30|24|27|27	0	0	0.15	0.55
NCK2_3WK	NP_001019.1	RPS25	3|4	7	3.5	2	3|5|6|6	0	0	0.7	0.55
NCK2_3WK	NP_055554.1	BCLAF1	3|4	7	3.5	2	42|33|41|35	0	0	0.09	0.55
NCK2_3WK	NP_150644.1	RPL8	3|4	7	3.5	2	3|5|7|2	0	0	0.82	0.55
NCK2_3WK	NP_000975.2	RPL23A	3|3	6	3	2	8|6|8|7	0	0	0.41	0.55
NCK2_3WK	NP_000977.1	RPL24	6|0	6	3	2	6|5|6|7	0	0	0.5	0.55
NCK2_3WK	NP_001003.1	RPS8	4|2	6	3	2	14|8|12|10	0	0	0.27	0.55
NCK2_3WK	NP_001096137.1	PSMA4	2|4	6	3	2	8|5|9|7	0	0	0.41	0.55
NCK2_3WK	NP_002943.2	RPS2	3|3	6	3	2	13|8|16|11	0	0	0.25	0.55
NCK2_3WK	NP_003141.2	STAT3	4|2	6	3	2	16|15|20|21	0	0	0.17	0.55
NCK2_3WK	NP_005608.1	RPS14	3|3	6	3	2	5|6|6|4	0	0	0.57	0.55
NCK2_3WK	NP_005989.3	CCT3	4|2	6	3	2	8|3|9|7	0	0	0.44	0.55
NCK2_3WK	NP_006004.2	RPL10	3|3	6	3	2	6|6|11|6	0	0	0.41	0.55
NCK2_3WK	NP_006381.2	IPO8	6|0	6	3	2	38|25|41|33	0	0	0.09	0.55
NCK2_3WK	NP_006460.2	IVNS1ABP	3|3	6	3	2	24|13|22|13	0	0	0.17	0.55
NCK2_3WK	NP_008869.1	SNRPD1	3|3	6	3	2	14|13|15|12	0	0	0.22	0.55
NCK2_3WK	NP_031381.2	HSP90AB1	4|2	6	3	2	8|8|9|7	0	0	0.38	0.55
NCK2_3WK	NP_066299.2	MYL6	4|2	6	3	2	6|8|9|8	0	0	0.39	0.55
NCK2_3WK	NP_000982.2	RPL28	3|2	5	2.5	2	5|4|5|5	0	0	0.53	0.55
NCK2_3WK	NP_001524.2	HNRNPL	5|0	5	2.5	2	17|14|18|19	0	0	0.15	0.55
NCK2_3WK	NP_001651.1	ARF4	2|3	5	2.5	2	2|4|4|6	0	0	0.62	0.55
NCK2_3WK	NP_002130.2	RBMX	3|2	5	2.5	2	19|15|15|18	0	0	0.15	0.55
NCK2_3WK	NP_112533.1	HNRNPA2B1	3|2	5	2.5	2	6|9|10|13	0	0	0.26	0.55
NCK2_3WK	NP_000967.1	RPL12	4|0	4	2	2	6|0|4|8	0	0	0.44	0.55
NCK2_3WK	NP_001001.2	RPS6	2|2	4	2	2	4|2|5|3	0	0	0.57	0.55
NCK2_3WK	NP_001021.1	RPS27	2|2	4	2	2	0|3|5|4	0	0	0.67	0.55
NCK2_3WK	NP_002559.2	PABPC1	2|2	4	2	2	9|15|9|12	0	0	0.18	0.55
NCK2_3WK	NP_004896.1	PRDX6	2|2	4	2	2	4|3|6|4	0	0	0.47	0.55
NCK2_3WK	NP_006576.2	CCT8	4|0	4	2	2	12|16|20|12	0	0	0.13	0.55
NCK2_3WK	NP_036465.2	MYCBP	4|0	4	2	2	5|4|6|11	0	0	0.31	0.55
NCK2_3WK	NP_612480.1	SPINDOC	2|2	4	2	2	16|13|21|15	0	0	0.12	0.55
NCK2_3WK	NP_776170.2	BLOC1S2	0|4	4	2	2	11|5|14|9	0	0	0.21	0.55
NCK2_3WK	NP_938074.2	PRMT1	2|2	4	2	2	16|14|19|11	0	0	0.13	0.55
NCK2_3WK	NP_000283.1	PHKA2	0|3	3	1.5	2	5|6|5|7	0	0	0.26	0.55
NCK2_3WK	NP_000981.1	RPL27A	3|0	3	1.5	2	7|5|6|7	0	0	0.24	0.55
NCK2_3WK	NP_001166925.1	PDHA1	0|3	3	1.5	2	6|6|8|7	0	0	0.22	0.55
NCK2_3WK	NP_003698.1	RUVBL1	0|3	3	1.5	2	3|0|6|3	0	0	0.5	0.55
NCK2_3WK	NP_006537.3	IGF2BP1	0|3	3	1.5	2	22|11|19|16	0	0	0.09	0.55
NCK2_3WK	NP_291024.1	MYL12B	3|0	3	1.5	2	10|6|8|10	0	0	0.18	0.55
NCK2_3WK	NP_573403.1	ELMO2	0|3	3	1.5	2	37|24|39|31	0	0	0.05	0.55
NCK2_3WK	NP_000963.1	RPL7A	0|2	2	1	2	5|10|9|11	0	0	0.11	0.55
NCK2_3WK	NP_000971.1	RPL18A	0|2	2	1	2	0|3|2|4	0	0	0.44	0.55
NCK2_3WK	NP_000985.1	RPL32	0|2	2	1	2	3|2|5|2	0	0	0.33	0.55
NCK2_3WK	NP_000998.1	RPS4X	0|2	2	1	2	4|2|5|3	0	0	0.29	0.55
NCK2_3WK	NP_001002.1	RPS7	0|2	2	1	2	7|4|8|3	0	0	0.18	0.55
NCK2_3WK	NP_001016.1	RPS23	2|0	2	1	2	4|3|0|2	0	0	0.44	0.55
NCK2_3WK	NP_001138880.1	NONO	0|2	2	1	2	4|3|6|5	0	0	0.22	0.55
NCK2_3WK	NP_001180384.1	NSUN2	0|2	2	1	2	5|0|6|2	0	0	0.31	0.55
NCK2_3WK	NP_001186269.1	RPL17	2|0	2	1	2	10|5|8|7	0	0	0.13	0.55
NCK2_3WK	NP_001244222.1	HNRNPH1	0|2	2	1	2	12|8|15|14	0	0	0.08	0.55
NCK2_3WK	NP_001447.2	FLNA	0|2	2	1	2	24|21|27|27	0	0	0.04	0.55
NCK2_3WK	NP_001922.2	DLAT	2|0	2	1	2	7|4|11|14	0	0	0.11	0.55
NCK2_3WK	NP_002129.2	HNRNPD	0|2	2	1	2	5|6|5|8	0	0	0.17	0.55
NCK2_3WK	NP_002625.1	PHB	0|2	2	1	2	14|8|7|12	0	0	0.1	0.55
NCK2_3WK	NP_003118.2	SPTAN1	2|0	2	1	2	33|19|32|25	0	0	0.04	0.55
NCK2_3WK	NP_003119.2	SPTBN1	2|0	2	1	2	20|23|21|23	0	0	0.05	0.55
NCK2_3WK	NP_004441.1	ERH	2|0	2	1	2	5|3|6|6	0	0	0.2	0.55
NCK2_3WK	NP_004506.2	ILF2	2|0	2	1	2	5|5|5|5	0	0	0.2	0.55
NCK2_3WK	NP_006017.1	H1-10	0|2	2	1	2	4|3|5|3	0	0	0.27	0.55
NCK2_3WK	NP_008975.1	KATNA1	2|0	2	1	2	11|9|14|12	0	0	0.09	0.55
NCK2_3WK	NP_036205.1	CCT5	2|0	2	1	2	8|6|13|7	0	0	0.12	0.55
NCK2_3WK	NP_065953.1	CAMSAP3	0|2	2	1	2	13|9|14|10	0	0	0.09	0.55
NCK2_3WK	NP_066944.1	EEF1B2	0|2	2	1	2	4|2|6|3	0	0	0.27	0.55
NCK2_3WK	NP_665811.1	AIFM1	0|2	2	1	2	6|3|6|5	0	0	0.2	0.55
NCK2-132	NP_006100.2	PRMT5	62|111	173	86.5	2	302|268|300|248	0	0	0.31	0.55
NCK2-132	NP_001191397.1	RBM10	34|56	90	45	2	119|92|133|115	0	0	0.39	0.55
NCK2-132	NP_821133.1	TUBB	20|44	64	32	2	75|53|82|65	0	0	0.47	0.55
NCK2-132	NP_821080.1	TUBB2B	20|38	58	29	2	60|40|65|47	0	0	0.55	0.55
NCK2-132	NP_077007.1	WDR77	16|37	53	26.5	2	85|37|100|61	0	0	0.37	0.55
NCK2-132	NP_009202.1	STK38	18|33	51	25.5	2	82|51|90|67	0	0	0.35	0.55
NCK2-132	NP_006588.1	HSPA8	24|26	50	25	2	35|36|48|40	0	0	0.63	0.55
NCK2-132	NP_001284.1	CLNS1A	0|46	46	23	2	85|59|94|69	0	0	0.3	0.55
NCK2-132	NP_113668.2	RIOK1	14|24	38	19	2	57|52|69|56	0	0	0.32	0.55
NCK2-132	NP_006079.1	TUBB4B	0|37	37	18.5	2	63|46|73|59	0	0	0.31	0.55
NCK2-132	NP_112552.1	HNRNPK	11|25	36	18	2	41|36|47|41	0	0	0.44	0.55
NCK2-132	NP_001408.2	EIF4B	16|19	35	17.5	2	60|50|72|60	0	0	0.29	0.55
NCK2-132	NP_003132.2	TRIM21	12|19	31	15.5	2	26|20|27|23	0	0	0.65	0.55
NCK2-132	NP_006000.2	TUBA1A	0|29	29	14.5	2	49|0|50|44	0	0	0.41	0.55
NCK2-132	NP_005110.2	THRAP3	13|15	28	14	2	53|61|62|54	0	0	0.24	0.55
NCK2-132	NP_002697.1	PPM1B	10|17	27	13.5	2	35|22|35|28	0	0	0.45	0.55
NCK2-132	NP_073716.1	SNRPN	10|14	24	12	2	40|28|41|38	0	0	0.33	0.55
NCK2-132	NP_005372.2	NCL	11|12	23	11.5	2	27|17|23|25	0	0	0.5	0.55
NCK2-132	NP_055815.1	STK38L	8|15	23	11.5	2	47|32|50|43	0	0	0.27	0.55
NCK2-132	NP_001156849.1	QPCTL	9|13	22	11	2	17|17|23|17	0	0	0.59	0.55
NCK2-132	NP_001143.2	SLC25A5	5|16	21	10.5	2	22|20|21|29	0	0	0.46	0.55
NCK2-132	NP_055520.3	DOCK4	12|9	21	10.5	2	80|54|81|54	0	0	0.16	0.55
NCK2-132	NP_001004.2	RPS9	9|11	20	10	2	10|15|13|14	0	0	0.77	0.55
NCK2-132	NP_004125.3	HSPA9	8|12	20	10	2	15|10|18|13	0	0	0.71	0.55
NCK2-132	NP_001165694.1	MOB2	7|11	18	9	2	14|15|17|13	0	0	0.61	0.55
NCK2-132	NP_150254.1	RPL13	6|12	18	9	2	16|16|17|15	0	0	0.56	0.55
NCK2-132	NP_000996.2	RPS3	4|13	17	8.5	2	27|21|29|26	0	0	0.33	0.55
NCK2-132	NP_000997.1	RPS3A	7|10	17	8.5	2	7|9|11|14	0	0	0.83	0.55
NCK2-132	NP_573403.1	ELMO2	3|14	17	8.5	2	37|24|39|31	0	0	0.26	0.55
NCK2-132	NP_001138303.1	PHB2	9|7	16	8	2	18|15|19|11	0	0	0.51	0.55
NCK2-132	NP_056444.3	PRPF31	6|10	16	8	2	38|22|42|26	0	0	0.25	0.55
NCK2-132	NP_078822.3	OBI1	5|11	16	8	2	30|24|27|27	0	0	0.3	0.55
NCK2-132	NP_001395.1	EEF1G	7|8	15	7.5	2	14|14|13|15	0	0	0.54	0.55
NCK2-132	NP_001627.2	SLC25A6	0|15	15	7.5	2	20|20|19|27	0	0	0.35	0.55
NCK2-132	NP_004588.1	SNRPD2	6|9	15	7.5	2	27|18|32|24	0	0	0.3	0.55
NCK2-132	NP_001041675.1	CLCC1	4|10	14	7	2	36|29|33|35	0	0	0.21	0.55
NCK2-132	NP_006381.2	IPO8	3|11	14	7	2	38|25|41|33	0	0	0.2	0.55
NCK2-132	NP_072045.1	RPS18	7|7	14	7	2	9|6|9|6	0	0	0.93	0.55
NCK2-132	NP_001011.1	RPS16	6|7	13	6.5	2	12|10|10|11	0	0	0.6	0.55
NCK2-132	NP_001393.1	EEF1A1	5|8	13	6.5	2	16|10|13|15	0	0	0.48	0.55
NCK2-132	NP_001777.1	CDK1	3|10	13	6.5	2	17|14|20|18	0	0	0.38	0.55
NCK2-132	NP_006460.2	IVNS1ABP	6|7	13	6.5	2	24|13|22|13	0	0	0.36	0.55
NCK2-132	NP_006537.3	IGF2BP1	5|8	13	6.5	2	22|11|19|16	0	0	0.38	0.55
NCK2-132	NP_008869.1	SNRPD1	5|8	13	6.5	2	14|13|15|12	0	0	0.48	0.55
NCK2-132	NP_001189360.1	PRDX1	5|7	12	6	2	8|8|9|13	0	0	0.63	0.55
NCK2-132	NP_055554.1	BCLAF1	3|9	12	6	2	42|33|41|35	0	0	0.16	0.55
NCK2-132	NP_000963.1	RPL7A	4|7	11	5.5	2	5|10|9|11	0	0	0.63	0.55
NCK2-132	NP_001013.1	RPS19	5|6	11	5.5	2	5|7|8|8	0	0	0.79	0.55
NCK2-132	NP_005310.1	H1-2	4|7	11	5.5	2	11|13|13|15	0	0	0.42	0.55
NCK2-132	NP_112533.1	HNRNPA2B1	2|9	11	5.5	2	6|9|10|13	0	0	0.58	0.55
NCK2-132	NP_116093.1	TUBA1C	11|0	11	5.5	2	49|39|0|44	0	0	0.17	0.55
NCK2-132	NP_612480.1	SPINDOC	3|8	11	5.5	2	16|13|21|15	0	0	0.34	0.55
NCK2-132	NP_001524.2	HNRNPL	3|7	10	5	2	17|14|18|19	0	0	0.29	0.55
NCK2-132	NP_002625.1	PHB	3|7	10	5	2	14|8|7|12	0	0	0.49	0.55
NCK2-132	NP_003141.2	STAT3	6|4	10	5	2	16|15|20|21	0	0	0.28	0.55
NCK2-132	NP_938074.2	PRMT1	4|6	10	5	2	16|14|19|11	0	0	0.33	0.55
NCK2-132	NP_006421.2	CCT4	3|6	9	4.5	2	8|3|9|5	0	0	0.72	0.55
NCK2-132	NP_006576.2	CCT8	3|6	9	4.5	2	12|16|20|12	0	0	0.3	0.55
NCK2-132	NP_006708.2	SPIN1	4|5	9	4.5	2	22|15|24|21	0	0	0.22	0.55
NCK2-132	NP_009035.3	RPL10A	3|6	9	4.5	2	6|7|7|7	0	0	0.67	0.55
NCK2-132	NP_291024.1	MYL12B	2|7	9	4.5	2	10|6|8|10	0	0	0.53	0.55
NCK2-132	NP_000960.2	RPL5	2|6	8	4	2	10|5|13|11	0	0	0.41	0.55
NCK2-132	NP_000969.1	RPL23	3|5	8	4	2	5|0|10|6	0	0	0.76	0.55
NCK2-132	NP_001003.1	RPS8	3|5	8	4	2	14|8|12|10	0	0	0.36	0.55
NCK2-132	NP_002130.2	RBMX	4|4	8	4	2	19|15|15|18	0	0	0.24	0.55
NCK2-132	NP_005989.3	CCT3	2|6	8	4	2	8|3|9|7	0	0	0.59	0.55
NCK2-132	NP_006614.2	PHGDH	3|5	8	4	2	12|11|11|9	0	0	0.37	0.55
NCK2-132	NP_000308.1	PTS	2|5	7	3.5	2	8|9|13|6	0	0	0.39	0.55
NCK2-132	NP_000975.2	RPL23A	2|5	7	3.5	2	8|6|8|7	0	0	0.48	0.55
NCK2-132	NP_000990.1	RPL38	2|5	7	3.5	2	5|4|6|6	0	0	0.67	0.55
NCK2-132	NP_001096137.1	PSMA4	3|4	7	3.5	2	8|5|9|7	0	0	0.48	0.55
NCK2-132	NP_001244222.1	HNRNPH1	2|5	7	3.5	2	12|8|15|14	0	0	0.29	0.55
NCK2-132	NP_004441.1	ERH	3|4	7	3.5	2	5|3|6|6	0	0	0.7	0.55
NCK2-132	NP_036565.2	SF3B1	4|3	7	3.5	2	6|9|13|9	0	0	0.38	0.55
NCK2-132	NP_000977.1	RPL24	0|6	6	3	2	6|5|6|7	0	0	0.5	0.55
NCK2-132	NP_000981.1	RPL27A	0|6	6	3	2	7|5|6|7	0	0	0.48	0.55
NCK2-132	NP_001138880.1	NONO	2|4	6	3	2	4|3|6|5	0	0	0.67	0.55
NCK2-132	NP_002943.2	RPS2	0|6	6	3	2	13|8|16|11	0	0	0.25	0.55
NCK2-132	NP_005608.1	RPS14	2|4	6	3	2	5|6|6|4	0	0	0.57	0.55
NCK2-132	NP_006004.2	RPL10	3|3	6	3	2	6|6|11|6	0	0	0.41	0.55
NCK2-132	NP_036465.2	MYCBP	2|4	6	3	2	5|4|6|11	0	0	0.46	0.55
NCK2-132	NP_038470.1	STOML2	2|4	6	3	2	7|4|11|6	0	0	0.43	0.55
NCK2-132	NP_000978.1	RPL26	0|5	5	2.5	2	5|5|6|6	0	0	0.45	0.55
NCK2-132	NP_000982.2	RPL28	2|3	5	2.5	2	5|4|5|5	0	0	0.53	0.55
NCK2-132	NP_000998.1	RPS4X	2|3	5	2.5	2	4|2|5|3	0	0	0.71	0.55
NCK2-132	NP_001153682.1	SLC25A13	0|5	5	2.5	2	8|8|8|5	0	0	0.34	0.55
NCK2-132	NP_001180384.1	NSUN2	2|3	5	2.5	2	5|0|6|2	0	0	0.77	0.55
NCK2-132	NP_001922.2	DLAT	2|3	5	2.5	2	7|4|11|14	0	0	0.28	0.55
NCK2-132	NP_002129.2	HNRNPD	2|3	5	2.5	2	5|6|5|8	0	0	0.42	0.55
NCK2-132	NP_002806.2	PSMD11	2|3	5	2.5	2	3|2|7|7	0	0	0.53	0.55
NCK2-132	NP_006107.1	TAB1	2|3	5	2.5	2	12|7|15|16	0	0	0.2	0.55
NCK2-132	NP_065953.1	CAMSAP3	2|3	5	2.5	2	13|9|14|10	0	0	0.22	0.55
NCK2-132	NP_066299.2	MYL6	0|5	5	2.5	2	6|8|9|8	0	0	0.32	0.55
NCK2-132	NP_000916.2	PDHB	0|4	4	2	2	10|3|12|5	0	0	0.27	0.55
NCK2-132	NP_000995.1	RPLP2	0|4	4	2	2	6|3|5|4	0	0	0.44	0.55
NCK2-132	NP_001001.2	RPS6	2|2	4	2	2	4|2|5|3	0	0	0.57	0.55
NCK2-132	NP_001002.1	RPS7	0|4	4	2	2	7|4|8|3	0	0	0.36	0.55
NCK2-132	NP_002559.2	PABPC1	2|2	4	2	2	9|15|9|12	0	0	0.18	0.55
NCK2-132	NP_003119.2	SPTBN1	0|4	4	2	2	20|23|21|23	0	0	0.09	0.55
NCK2-132	NP_008975.1	KATNA1	0|4	4	2	2	11|9|14|12	0	0	0.17	0.55
NCK2-132	NP_000284.1	PHKB	0|3	3	1.5	2	4|9|14|9	0	0	0.17	0.55
NCK2-132	NP_000843.1	GSTP1	0|3	3	1.5	2	5|2|5|3	0	0	0.4	0.55
NCK2-132	NP_000985.1	RPL32	0|3	3	1.5	2	3|2|5|2	0	0	0.5	0.55
NCK2-132	NP_001186269.1	RPL17	0|3	3	1.5	2	10|5|8|7	0	0	0.2	0.55
NCK2-132	NP_001242941.1	MYH10	0|3	3	1.5	2	21|15|20|23	0	0	0.08	0.55
NCK2-132	NP_001248341.1	DCTN2	0|3	3	1.5	2	3|2|6|2	0	0	0.46	0.55
NCK2-132	NP_001447.2	FLNA	0|3	3	1.5	2	24|21|27|27	0	0	0.06	0.55
NCK2-132	NP_001528.1	HSBP1	0|3	3	1.5	2	5|0|5|6	0	0	0.38	0.55
NCK2-132	NP_002807.1	PSMD12	0|3	3	1.5	2	4|5|6|3	0	0	0.33	0.55
NCK2-132	NP_003742.2	EIF3B	0|3	3	1.5	2	4|2|2|5	0	0	0.46	0.55
NCK2-132	NP_004506.2	ILF2	0|3	3	1.5	2	5|5|5|5	0	0	0.3	0.55
NCK2-132	NP_006550.1	KHDRBS1	3|0	3	1.5	2	10|9|7|7	0	0	0.18	0.55
NCK2-132	NP_066944.1	EEF1B2	0|3	3	1.5	2	4|2|6|3	0	0	0.4	0.55
NCK2-132	NP_000961.2	RPL6	2|0	2	1	2	2|3|4|4	0	0	0.31	0.55
NCK2-132	NP_000983.1	RPL29	0|2	2	1	2	3|3|3|4	0	0	0.31	0.55
NCK2-132	NP_001022.1	RPS28	0|2	2	1	2	3|3|0|3	0	0	0.44	0.55
NCK2-132	NP_001075109.1	PRKDC	0|2	2	1	2	22|19|20|22	0	0	0.05	0.55
NCK2-132	NP_001166925.1	PDHA1	0|2	2	1	2	6|6|8|7	0	0	0.15	0.55
NCK2-132	NP_001203.1	C1QBP	0|2	2	1	2	0|2|3|3	0	0	0.5	0.55
NCK2-132	NP_001734.1	CALM2	2|0	2	1	2	2|0|4|2	0	0	0.5	0.55
NCK2-132	NP_001753.1	CCT6A	0|2	2	1	2	4|4|8|6	0	0	0.18	0.55
NCK2-132	NP_002218.2	JAK1	0|2	2	1	2	16|6|14|14	0	0	0.08	0.55
NCK2-132	NP_002793.2	PSMC1	0|2	2	1	2	6|2|11|5	0	0	0.17	0.55
NCK2-132	NP_002794.1	PSMC2	0|2	2	1	2	6|3|3|4	0	0	0.25	0.55
NCK2-132	NP_002799.3	PSMD2	2|0	2	1	2	4|0|7|5	0	0	0.25	0.55
NCK2-132	NP_002939.2	RPL15	0|2	2	1	2	2|2|5|3	0	0	0.33	0.55
NCK2-132	NP_003118.2	SPTAN1	2|0	2	1	2	33|19|32|25	0	0	0.04	0.55
NCK2-132	NP_003744.1	EIF3D	2|0	2	1	2	3|2|2|2	0	0	0.44	0.55
NCK2-132	NP_005900.2	MAP1B	0|2	2	1	2	36|29|40|28	0	0	0.03	0.55
NCK2-132	NP_005959.2	HNRNPM	0|2	2	1	2	0|3|3|2	0	0	0.5	0.55
NCK2-132	NP_006017.1	H1-10	0|2	2	1	2	4|3|5|3	0	0	0.27	0.55
NCK2-132	NP_006304.1	USP15	0|2	2	1	2	7|3|10|8	0	0	0.14	0.55
NCK2-132	NP_006538.2	IGF2BP3	0|2	2	1	2	9|3|5|8	0	0	0.16	0.55
NCK2-132	NP_036545.1	QPCT	2|0	2	1	2	4|0|4|0	0	0	0.5	0.55
NCK2-132	NP_036558.3	SF3B3	2|0	2	1	2	4|6|10|6	0	0	0.15	0.55
NCK2-132	NP_057175.1	EIF3L	2|0	2	1	2	2|4|8|4	0	0	0.22	0.55
NCK2-132	NP_060090.2	ILF3	0|2	2	1	2	2|0|4|2	0	0	0.5	0.55
NCK2-132	NP_060691.2	MOB1A	0|2	2	1	2	5|7|5|4	0	0	0.19	0.55
NCK2-132	NP_110379.2	TCP1	2|0	2	1	2	5|4|10|8	0	0	0.15	0.55
NCK2-132	NP_148982.1	RPS24	0|2	2	1	2	4|3|8|3	0	0	0.22	0.55
NCK2-132	NP_663306.1	MAP3K7	0|2	2	1	2	8|9|10|20	0	0	0.09	0.55
NCK2-132	NP_665811.1	AIFM1	0|2	2	1	2	6|3|6|5	0	0	0.2	0.55
NCK2-132	NP_776170.2	BLOC1S2	0|2	2	1	2	11|5|14|9	0	0	0.1	0.55
NCK2-213	NP_006100.2	PRMT5	98|78	176	88	2	302|268|300|248	0	0	0.31	0.55
NCK2-213	NP_821133.1	TUBB	66|52	118	59	2	75|53|82|65	0	0	0.86	0.55
NCK2-213	NP_006079.1	TUBB4B	60|45	105	52.5	2	63|46|73|59	0	0	0.87	0.55
NCK2-213	NP_001191397.1	RBM10	41|36	77	38.5	2	119|92|133|115	0	0	0.34	0.55
NCK2-213	NP_001284.1	CLNS1A	51|23	74	37	2	85|59|94|69	0	0	0.48	0.55
NCK2-213	NP_112552.1	HNRNPK	32|35	67	33.5	2	41|36|47|41	0	0	0.81	0.55
NCK2-213	NP_009202.1	STK38	32|24	56	28	2	82|51|90|67	0	0	0.39	0.55
NCK2-213	NP_077007.1	WDR77	27|19	46	23	2	85|37|100|61	0	0	0.33	0.55
NCK2-213	NP_003132.2	TRIM21	19|23	42	21	2	26|20|27|23	0	0	0.88	0.55
NCK2-213	NP_113668.2	RIOK1	22|18	40	20	2	57|52|69|56	0	0	0.34	0.55
NCK2-213	NP_573403.1	ELMO2	18|14	32	16	2	37|24|39|31	0	0	0.49	0.55
NCK2-213	NP_000996.2	RPS3	19|12	31	15.5	2	27|21|29|26	0	0	0.6	0.55
NCK2-213	NP_001408.2	EIF4B	20|11	31	15.5	2	60|50|72|60	0	0	0.26	0.55
NCK2-213	NP_002697.1	PPM1B	18|13	31	15.5	2	35|22|35|28	0	0	0.52	0.55
NCK2-213	NP_005110.2	THRAP3	16|14	30	15	2	53|61|62|54	0	0	0.26	0.55
NCK2-213	NP_005372.2	NCL	15|14	29	14.5	2	27|17|23|25	0	0	0.63	0.55
NCK2-213	NP_001156849.1	QPCTL	11|17	28	14	2	17|17|23|17	0	0	0.76	0.55
NCK2-213	NP_073716.1	SNRPN	17|11	28	14	2	40|28|41|38	0	0	0.38	0.55
NCK2-213	NP_055815.1	STK38L	14|12	26	13	2	47|32|50|43	0	0	0.3	0.55
NCK2-213	NP_001138303.1	PHB2	9|14	23	11.5	2	18|15|19|11	0	0	0.73	0.55
NCK2-213	NP_055520.3	DOCK4	16|7	23	11.5	2	80|54|81|54	0	0	0.17	0.55
NCK2-213	NP_001777.1	CDK1	12|10	22	11	2	17|14|20|18	0	0	0.64	0.55
NCK2-213	NP_001393.1	EEF1A1	11|10	21	10.5	2	16|10|13|15	0	0	0.78	0.55
NCK2-213	NP_004588.1	SNRPD2	13|8	21	10.5	2	27|18|32|24	0	0	0.42	0.55
NCK2-213	NP_150254.1	RPL13	11|10	21	10.5	2	16|16|17|15	0	0	0.66	0.55
NCK2-213	NP_001075109.1	PRKDC	11|9	20	10	2	22|19|20|22	0	0	0.48	0.55
NCK2-213	NP_004166.1	SNRPD3	10|10	20	10	2	14|17|19|17	0	0	0.6	0.55
NCK2-213	NP_001011.1	RPS16	10|9	19	9.5	2	12|10|10|11	0	0	0.88	0.55
NCK2-213	NP_006708.2	SPIN1	11|7	18	9	2	22|15|24|21	0	0	0.44	0.55
NCK2-213	NP_001165694.1	MOB2	10|7	17	8.5	2	14|15|17|13	0	0	0.58	0.55
NCK2-213	NP_001395.1	EEF1G	10|7	17	8.5	2	14|14|13|15	0	0	0.61	0.55
NCK2-213	NP_001041675.1	CLCC1	8|8	16	8	2	36|29|33|35	0	0	0.24	0.55
NCK2-213	NP_005310.1	H1-2	10|6	16	8	2	11|13|13|15	0	0	0.62	0.55
NCK2-213	NP_008869.1	SNRPD1	9|7	16	8	2	14|13|15|12	0	0	0.59	0.55
NCK2-213	NP_000997.1	RPS3A	8|7	15	7.5	2	7|9|11|14	0	0	0.73	0.55
NCK2-213	NP_002625.1	PHB	9|6	15	7.5	2	14|8|7|12	0	0	0.73	0.55
NCK2-213	NP_001013.1	RPS19	7|7	14	7	2	5|7|8|8	0	0	1	0.55
NCK2-213	NP_055554.1	BCLAF1	9|5	14	7	2	42|33|41|35	0	0	0.19	0.55
NCK2-213	NP_001006.1	RPS11	5|8	13	6.5	2	8|8|10|9	0	0	0.74	0.55
NCK2-213	NP_001096137.1	PSMA4	7|6	13	6.5	2	8|5|9|7	0	0	0.9	0.55
NCK2-213	NP_002943.2	RPS2	8|5	13	6.5	2	13|8|16|11	0	0	0.54	0.55
NCK2-213	NP_056444.3	PRPF31	9|4	13	6.5	2	38|22|42|26	0	0	0.2	0.55
NCK2-213	NP_001524.2	HNRNPL	8|4	12	6	2	17|14|18|19	0	0	0.35	0.55
NCK2-213	NP_072045.1	RPS18	6|6	12	6	2	9|6|9|6	0	0	0.8	0.55
NCK2-213	NP_078822.3	OBI1	7|5	12	6	2	30|24|27|27	0	0	0.22	0.55
NCK2-213	NP_938074.2	PRMT1	6|6	12	6	2	16|14|19|11	0	0	0.4	0.55
NCK2-213	NP_000975.2	RPL23A	6|4	10	5	2	8|6|8|7	0	0	0.69	0.55
NCK2-213	NP_001186269.1	RPL17	7|3	10	5	2	10|5|8|7	0	0	0.67	0.55
NCK2-213	NP_006381.2	IPO8	7|3	10	5	2	38|25|41|33	0	0	0.15	0.55
NCK2-213	NP_291024.1	MYL12B	7|3	10	5	2	10|6|8|10	0	0	0.59	0.55
NCK2-213	NP_000981.1	RPL27A	5|4	9	4.5	2	7|5|6|7	0	0	0.72	0.55
NCK2-213	NP_001003.1	RPS8	4|5	9	4.5	2	14|8|12|10	0	0	0.41	0.55
NCK2-213	NP_004506.2	ILF2	5|4	9	4.5	2	5|5|5|5	0	0	0.9	0.55
NCK2-213	NP_006537.3	IGF2BP1	6|3	9	4.5	2	22|11|19|16	0	0	0.26	0.55
NCK2-213	NP_006550.1	KHDRBS1	4|4	8	4	2	10|9|7|7	0	0	0.48	0.55
NCK2-213	NP_031381.2	HSP90AB1	4|4	8	4	2	8|8|9|7	0	0	0.5	0.55
NCK2-213	NP_036465.2	MYCBP	2|6	8	4	2	5|4|6|11	0	0	0.62	0.55
NCK2-213	NP_038470.1	STOML2	5|3	8	4	2	7|4|11|6	0	0	0.57	0.55
NCK2-213	NP_612480.1	SPINDOC	4|4	8	4	2	16|13|21|15	0	0	0.25	0.55
NCK2-213	NP_000982.2	RPL28	4|3	7	3.5	2	5|4|5|5	0	0	0.74	0.55
NCK2-213	NP_001019.1	RPS25	4|3	7	3.5	2	3|5|6|6	0	0	0.7	0.55
NCK2-213	NP_001244222.1	HNRNPH1	4|3	7	3.5	2	12|8|15|14	0	0	0.29	0.55
NCK2-213	NP_001922.2	DLAT	3|4	7	3.5	2	7|4|11|14	0	0	0.39	0.55
NCK2-213	NP_002130.2	RBMX	4|3	7	3.5	2	19|15|15|18	0	0	0.21	0.55
NCK2-213	NP_002256.2	KPNB1	5|2	7	3.5	2	3|2|12|3	0	0	0.7	0.55
NCK2-213	NP_003141.2	STAT3	3|4	7	3.5	2	16|15|20|21	0	0	0.19	0.55
NCK2-213	NP_004441.1	ERH	3|4	7	3.5	2	5|3|6|6	0	0	0.7	0.55
NCK2-213	NP_005989.3	CCT3	5|2	7	3.5	2	8|3|9|7	0	0	0.52	0.55
NCK2-213	NP_006004.2	RPL10	4|3	7	3.5	2	6|6|11|6	0	0	0.48	0.55
NCK2-213	NP_006421.2	CCT4	3|4	7	3.5	2	8|3|9|5	0	0	0.56	0.55
NCK2-213	NP_006576.2	CCT8	4|3	7	3.5	2	12|16|20|12	0	0	0.23	0.55
NCK2-213	NP_036565.2	SF3B1	2|5	7	3.5	2	6|9|13|9	0	0	0.38	0.55
NCK2-213	NP_066299.2	MYL6	4|3	7	3.5	2	6|8|9|8	0	0	0.45	0.55
NCK2-213	NP_000963.1	RPL7A	4|2	6	3	2	5|10|9|11	0	0	0.34	0.55
NCK2-213	NP_000979.1	RPL27	3|3	6	3	2	3|5|6|5	0	0	0.63	0.55
NCK2-213	NP_000983.1	RPL29	3|3	6	3	2	3|3|3|4	0	0	0.92	0.55
NCK2-213	NP_002129.2	HNRNPD	3|3	6	3	2	5|6|5|8	0	0	0.5	0.55
NCK2-213	NP_002559.2	PABPC1	4|2	6	3	2	9|15|9|12	0	0	0.27	0.55
NCK2-213	NP_006107.1	TAB1	2|4	6	3	2	12|7|15|16	0	0	0.24	0.55
NCK2-213	NP_006460.2	IVNS1ABP	3|3	6	3	2	24|13|22|13	0	0	0.17	0.55
NCK2-213	NP_009035.3	RPL10A	2|4	6	3	2	6|7|7|7	0	0	0.44	0.55
NCK2-213	NP_036558.3	SF3B3	2|4	6	3	2	4|6|10|6	0	0	0.46	0.55
NCK2-213	NP_110379.2	TCP1	3|3	6	3	2	5|4|10|8	0	0	0.44	0.55
NCK2-213	NP_663306.1	MAP3K7	3|3	6	3	2	8|9|10|20	0	0	0.26	0.55
NCK2-213	NP_000960.2	RPL5	2|3	5	2.5	2	10|5|13|11	0	0	0.26	0.55
NCK2-213	NP_000978.1	RPL26	3|2	5	2.5	2	5|5|6|6	0	0	0.45	0.55
NCK2-213	NP_000998.1	RPS4X	3|2	5	2.5	2	4|2|5|3	0	0	0.71	0.55
NCK2-213	NP_001001.2	RPS6	2|3	5	2.5	2	4|2|5|3	0	0	0.71	0.55
NCK2-213	NP_001002.1	RPS7	3|2	5	2.5	2	7|4|8|3	0	0	0.45	0.55
NCK2-213	NP_002939.2	RPL15	3|2	5	2.5	2	2|2|5|3	0	0	0.83	0.55
NCK2-213	NP_004273.1	BAG2	2|3	5	2.5	2	4|0|6|4	0	0	0.71	0.55
NCK2-213	NP_004896.1	PRDX6	2|3	5	2.5	2	4|3|6|4	0	0	0.59	0.55
NCK2-213	NP_620164.1	CMBL	2|3	5	2.5	2	4|4|6|5	0	0	0.53	0.55
NCK2-213	NP_776170.2	BLOC1S2	5|0	5	2.5	2	11|5|14|9	0	0	0.26	0.55
NCK2-213	NP_001138880.1	NONO	0|4	4	2	2	4|3|6|5	0	0	0.44	0.55
NCK2-213	NP_001166925.1	PDHA1	2|2	4	2	2	6|6|8|7	0	0	0.3	0.55
NCK2-213	NP_001258766.1	RCN2	2|2	4	2	2	4|0|7|4	0	0	0.53	0.55
NCK2-213	NP_002785.1	PSMB2	2|2	4	2	2	0|4|2|2	0	0	1	0.55
NCK2-213	NP_003118.2	SPTAN1	4|0	4	2	2	33|19|32|25	0	0	0.07	0.55
NCK2-213	NP_006422.1	CCT2	4|0	4	2	2	8|3|9|8	0	0	0.29	0.55
NCK2-213	NP_000284.1	PHKB	0|3	3	1.5	2	4|9|14|9	0	0	0.17	0.55
NCK2-213	NP_000308.1	PTS	0|3	3	1.5	2	8|9|13|6	0	0	0.17	0.55
NCK2-213	NP_000916.2	PDHB	3|0	3	1.5	2	10|3|12|5	0	0	0.2	0.55
NCK2-213	NP_000995.1	RPLP2	3|0	3	1.5	2	6|3|5|4	0	0	0.33	0.55
NCK2-213	NP_001027565.1	HNRNPH2	0|3	3	1.5	2	7|4|0|8	0	0	0.32	0.55
NCK2-213	NP_001180384.1	NSUN2	3|0	3	1.5	2	5|0|6|2	0	0	0.46	0.55
NCK2-213	NP_001753.1	CCT6A	0|3	3	1.5	2	4|4|8|6	0	0	0.27	0.55
NCK2-213	NP_002807.1	PSMD12	3|0	3	1.5	2	4|5|6|3	0	0	0.33	0.55
NCK2-213	NP_006833.2	SF3B2	3|0	3	1.5	2	6|4|7|5	0	0	0.27	0.55
NCK2-213	NP_057175.1	EIF3L	0|3	3	1.5	2	2|4|8|4	0	0	0.33	0.55
NCK2-213	NP_065953.1	CAMSAP3	0|3	3	1.5	2	13|9|14|10	0	0	0.13	0.55
NCK2-213	NP_066390.1	H2AC8	0|3	3	1.5	2	3|4|6|4	0	0	0.35	0.55
NCK2-213	NP_127460.1	GAR1	0|3	3	1.5	2	8|6|5|5	0	0	0.25	0.55
NCK2-213	NP_665811.1	AIFM1	3|0	3	1.5	2	6|3|6|5	0	0	0.3	0.55
NCK2-213	NP_000265.1	OAT	2|0	2	1	2	3|0|3|2	0	0	0.5	0.55
NCK2-213	NP_000971.1	RPL18A	2|0	2	1	2	0|3|2|4	0	0	0.44	0.55
NCK2-213	NP_000985.1	RPL32	0|2	2	1	2	3|2|5|2	0	0	0.33	0.55
NCK2-213	NP_001096123.1	OTUD4	0|2	2	1	2	12|11|17|18	0	0	0.07	0.55
NCK2-213	NP_001271.1	CIRBP	2|0	2	1	2	7|3|5|4	0	0	0.21	0.55
NCK2-213	NP_001528.1	HSBP1	0|2	2	1	2	5|0|5|6	0	0	0.25	0.55
NCK2-213	NP_001559.1	EIF3E	2|0	2	1	2	3|4|5|4	0	0	0.25	0.55
NCK2-213	NP_003087.1	SNRPG	0|2	2	1	2	2|2|2|3	0	0	0.44	0.55
NCK2-213	NP_003744.1	EIF3D	0|2	2	1	2	3|2|2|2	0	0	0.44	0.55
NCK2-213	NP_003748.1	EIF3I	0|2	2	1	2	2|3|7|4	0	0	0.25	0.55
NCK2-213	NP_004492.2	HNRNPU	2|0	2	1	2	8|8|13|10	0	0	0.1	0.55
NCK2-213	NP_006126.1	CAPZA1	0|2	2	1	2	5|4|6|4	0	0	0.21	0.55
NCK2-213	NP_036205.1	CCT5	2|0	2	1	2	8|6|13|7	0	0	0.12	0.55
NCK2-213	NP_060090.2	ILF3	0|2	2	1	2	2|0|4|2	0	0	0.5	0.55
NCK2-213	NP_148982.1	RPS24	2|0	2	1	2	4|3|8|3	0	0	0.22	0.55
NCK2-231	NP_006100.2	PRMT5	95|71	166	83	2	302|268|300|248	0	0	0.3	0.55
NCK2-231	NP_112552.1	HNRNPK	40|38	78	39	2	41|36|47|41	0	0	0.95	0.55
NCK2-231	NP_001191397.1	RBM10	36|28	64	32	2	119|92|133|115	0	0	0.28	0.55
NCK2-231	NP_001284.1	CLNS1A	48|15	63	31.5	2	85|59|94|69	0	0	0.41	0.55
NCK2-231	NP_077007.1	WDR77	31|24	55	27.5	2	85|37|100|61	0	0	0.39	0.55
NCK2-231	NP_009202.1	STK38	35|18	53	26.5	2	82|51|90|67	0	0	0.37	0.55
NCK2-231	NP_005372.2	NCL	18|19	37	18.5	2	27|17|23|25	0	0	0.8	0.55
NCK2-231	NP_000996.2	RPS3	22|12	34	17	2	27|21|29|26	0	0	0.66	0.55
NCK2-231	NP_073716.1	SNRPN	19|12	31	15.5	2	40|28|41|38	0	0	0.42	0.55
NCK2-231	NP_001156849.1	QPCTL	14|14	28	14	2	17|17|23|17	0	0	0.76	0.55
NCK2-231	NP_002697.1	PPM1B	22|6	28	14	2	35|22|35|28	0	0	0.47	0.55
NCK2-231	NP_003132.2	TRIM21	17|11	28	14	2	26|20|27|23	0	0	0.58	0.55
NCK2-231	NP_113668.2	RIOK1	14|14	28	14	2	57|52|69|56	0	0	0.24	0.55
NCK2-231	NP_001408.2	EIF4B	15|11	26	13	2	60|50|72|60	0	0	0.21	0.55
NCK2-231	NP_005110.2	THRAP3	12|13	25	12.5	2	53|61|62|54	0	0	0.22	0.55
NCK2-231	NP_055815.1	STK38L	14|11	25	12.5	2	47|32|50|43	0	0	0.29	0.55
NCK2-231	NP_573403.1	ELMO2	18|7	25	12.5	2	37|24|39|31	0	0	0.38	0.55
NCK2-231	NP_004588.1	SNRPD2	14|10	24	12	2	27|18|32|24	0	0	0.48	0.55
NCK2-231	NP_001004.2	RPS9	10|13	23	11.5	2	10|15|13|14	0	0	0.88	0.55
NCK2-231	NP_001138303.1	PHB2	11|11	22	11	2	18|15|19|11	0	0	0.7	0.55
NCK2-231	NP_001777.1	CDK1	14|8	22	11	2	17|14|20|18	0	0	0.64	0.55
NCK2-231	NP_004166.1	SNRPD3	10|11	21	10.5	2	14|17|19|17	0	0	0.63	0.55
NCK2-231	NP_001393.1	EEF1A1	11|9	20	10	2	16|10|13|15	0	0	0.74	0.55
NCK2-231	NP_150254.1	RPL13	13|7	20	10	2	16|16|17|15	0	0	0.62	0.55
NCK2-231	NP_056444.3	PRPF31	12|6	18	9	2	38|22|42|26	0	0	0.28	0.55
NCK2-231	NP_001189360.1	PRDX1	9|8	17	8.5	2	8|8|9|13	0	0	0.89	0.55
NCK2-231	NP_001395.1	EEF1G	9|7	16	8	2	14|14|13|15	0	0	0.57	0.55
NCK2-231	NP_006381.2	IPO8	13|3	16	8	2	38|25|41|33	0	0	0.23	0.55
NCK2-231	NP_006708.2	SPIN1	10|6	16	8	2	22|15|24|21	0	0	0.39	0.55
NCK2-231	NP_001165694.1	MOB2	8|7	15	7.5	2	14|15|17|13	0	0	0.51	0.55
NCK2-231	NP_006614.2	PHGDH	9|6	15	7.5	2	12|11|11|9	0	0	0.7	0.55
NCK2-231	NP_002625.1	PHB	8|6	14	7	2	14|8|7|12	0	0	0.68	0.55
NCK2-231	NP_078822.3	OBI1	6|8	14	7	2	30|24|27|27	0	0	0.26	0.55
NCK2-231	NP_001524.2	HNRNPL	6|7	13	6.5	2	17|14|18|19	0	0	0.38	0.55
NCK2-231	NP_055554.1	BCLAF1	6|7	13	6.5	2	42|33|41|35	0	0	0.17	0.55
NCK2-231	NP_072045.1	RPS18	6|7	13	6.5	2	9|6|9|6	0	0	0.87	0.55
NCK2-231	NP_000997.1	RPS3A	6|6	12	6	2	7|9|11|14	0	0	0.59	0.55
NCK2-231	NP_001153682.1	SLC25A13	6|6	12	6	2	8|8|8|5	0	0	0.83	0.55
NCK2-231	NP_008869.1	SNRPD1	8|4	12	6	2	14|13|15|12	0	0	0.44	0.55
NCK2-231	NP_938074.2	PRMT1	6|6	12	6	2	16|14|19|11	0	0	0.4	0.55
NCK2-231	NP_001041675.1	CLCC1	8|3	11	5.5	2	36|29|33|35	0	0	0.17	0.55
NCK2-231	NP_002130.2	RBMX	7|4	11	5.5	2	19|15|15|18	0	0	0.33	0.55
NCK2-231	NP_000960.2	RPL5	4|6	10	5	2	10|5|13|11	0	0	0.51	0.55
NCK2-231	NP_001096137.1	PSMA4	7|3	10	5	2	8|5|9|7	0	0	0.69	0.55
NCK2-231	NP_005310.1	H1-2	7|3	10	5	2	11|13|13|15	0	0	0.38	0.55
NCK2-231	NP_006460.2	IVNS1ABP	6|4	10	5	2	24|13|22|13	0	0	0.28	0.55
NCK2-231	NP_055520.3	DOCK4	5|5	10	5	2	80|54|81|54	0	0	0.07	0.55
NCK2-231	NP_612480.1	SPINDOC	5|5	10	5	2	16|13|21|15	0	0	0.31	0.55
NCK2-231	NP_001003.1	RPS8	6|3	9	4.5	2	14|8|12|10	0	0	0.41	0.55
NCK2-231	NP_001013.1	RPS19	3|6	9	4.5	2	5|7|8|8	0	0	0.64	0.55
NCK2-231	NP_001075109.1	PRKDC	4|5	9	4.5	2	22|19|20|22	0	0	0.22	0.55
NCK2-231	NP_005989.3	CCT3	4|5	9	4.5	2	8|3|9|7	0	0	0.67	0.55
NCK2-231	NP_006550.1	KHDRBS1	5|4	9	4.5	2	10|9|7|7	0	0	0.55	0.55
NCK2-231	NP_036465.2	MYCBP	4|5	9	4.5	2	5|4|6|11	0	0	0.69	0.55
NCK2-231	NP_036565.2	SF3B1	5|4	9	4.5	2	6|9|13|9	0	0	0.49	0.55
NCK2-231	NP_000978.1	RPL26	4|4	8	4	2	5|5|6|6	0	0	0.73	0.55
NCK2-231	NP_000981.1	RPL27A	4|4	8	4	2	7|5|6|7	0	0	0.64	0.55
NCK2-231	NP_001186269.1	RPL17	6|2	8	4	2	10|5|8|7	0	0	0.53	0.55
NCK2-231	NP_006107.1	TAB1	8|0	8	4	2	12|7|15|16	0	0	0.32	0.55
NCK2-231	NP_006537.3	IGF2BP1	4|4	8	4	2	22|11|19|16	0	0	0.24	0.55
NCK2-231	NP_291024.1	MYL12B	3|5	8	4	2	10|6|8|10	0	0	0.47	0.55
NCK2-231	NP_000916.2	PDHB	5|2	7	3.5	2	10|3|12|5	0	0	0.47	0.55
NCK2-231	NP_001019.1	RPS25	4|3	7	3.5	2	3|5|6|6	0	0	0.7	0.55
NCK2-231	NP_003141.2	STAT3	3|4	7	3.5	2	16|15|20|21	0	0	0.19	0.55
NCK2-231	NP_004506.2	ILF2	3|4	7	3.5	2	5|5|5|5	0	0	0.7	0.55
NCK2-231	NP_036558.3	SF3B3	5|2	7	3.5	2	4|6|10|6	0	0	0.54	0.55
NCK2-231	NP_000975.2	RPL23A	2|4	6	3	2	8|6|8|7	0	0	0.41	0.55
NCK2-231	NP_001001.2	RPS6	3|3	6	3	2	4|2|5|3	0	0	0.86	0.55
NCK2-231	NP_001922.2	DLAT	2|4	6	3	2	7|4|11|14	0	0	0.33	0.55
NCK2-231	NP_004441.1	ERH	3|3	6	3	2	5|3|6|6	0	0	0.6	0.55
NCK2-231	NP_066299.2	MYL6	4|2	6	3	2	6|8|9|8	0	0	0.39	0.55
NCK2-231	NP_001002.1	RPS7	5|0	5	2.5	2	7|4|8|3	0	0	0.45	0.55
NCK2-231	NP_001244222.1	HNRNPH1	5|0	5	2.5	2	12|8|15|14	0	0	0.2	0.55
NCK2-231	NP_002129.2	HNRNPD	0|5	5	2.5	2	5|6|5|8	0	0	0.42	0.55
NCK2-231	NP_002943.2	RPS2	5|0	5	2.5	2	13|8|16|11	0	0	0.21	0.55
NCK2-231	NP_003748.1	EIF3I	3|2	5	2.5	2	2|3|7|4	0	0	0.62	0.55
NCK2-231	NP_006004.2	RPL10	3|2	5	2.5	2	6|6|11|6	0	0	0.34	0.55
NCK2-231	NP_006576.2	CCT8	5|0	5	2.5	2	12|16|20|12	0	0	0.17	0.55
NCK2-231	NP_665811.1	AIFM1	5|0	5	2.5	2	6|3|6|5	0	0	0.5	0.55
NCK2-231	NP_776170.2	BLOC1S2	5|0	5	2.5	2	11|5|14|9	0	0	0.26	0.55
NCK2-231	NP_000265.1	OAT	2|2	4	2	2	3|0|3|2	0	0	1	0.55
NCK2-231	NP_000963.1	RPL7A	0|4	4	2	2	5|10|9|11	0	0	0.23	0.55
NCK2-231	NP_000971.1	RPL18A	2|2	4	2	2	0|3|2|4	0	0	0.89	0.55
NCK2-231	NP_001528.1	HSBP1	4|0	4	2	2	5|0|5|6	0	0	0.5	0.55
NCK2-231	NP_002559.2	PABPC1	0|4	4	2	2	9|15|9|12	0	0	0.18	0.55
NCK2-231	NP_002808.3	PSMD13	4|0	4	2	2	0|2|9|6	0	0	0.47	0.55
NCK2-231	NP_004492.2	HNRNPU	4|0	4	2	2	8|8|13|10	0	0	0.21	0.55
NCK2-231	NP_004896.1	PRDX6	0|4	4	2	2	4|3|6|4	0	0	0.47	0.55
NCK2-231	NP_006421.2	CCT4	4|0	4	2	2	8|3|9|5	0	0	0.32	0.55
NCK2-231	NP_009035.3	RPL10A	2|2	4	2	2	6|7|7|7	0	0	0.3	0.55
NCK2-231	NP_031381.2	HSP90AB1	4|0	4	2	2	8|8|9|7	0	0	0.25	0.55
NCK2-231	NP_057131.1	SF3B6	2|2	4	2	2	4|0|3|3	0	0	0.8	0.55
NCK2-231	NP_057175.1	EIF3L	4|0	4	2	2	2|4|8|4	0	0	0.44	0.55
NCK2-231	NP_060691.2	MOB1A	0|4	4	2	2	5|7|5|4	0	0	0.38	0.55
NCK2-231	NP_000283.1	PHKA2	3|0	3	1.5	2	5|6|5|7	0	0	0.26	0.55
NCK2-231	NP_000284.1	PHKB	3|0	3	1.5	2	4|9|14|9	0	0	0.17	0.55
NCK2-231	NP_000308.1	PTS	0|3	3	1.5	2	8|9|13|6	0	0	0.17	0.55
NCK2-231	NP_000982.2	RPL28	3|0	3	1.5	2	5|4|5|5	0	0	0.32	0.55
NCK2-231	NP_000983.1	RPL29	3|0	3	1.5	2	3|3|3|4	0	0	0.46	0.55
NCK2-231	NP_001008.1	RPS13	0|3	3	1.5	2	4|3|6|5	0	0	0.33	0.55
NCK2-231	NP_001271.1	CIRBP	3|0	3	1.5	2	7|3|5|4	0	0	0.32	0.55
NCK2-231	NP_001447.2	FLNA	3|0	3	1.5	2	24|21|27|27	0	0	0.06	0.55
NCK2-231	NP_001753.1	CCT6A	3|0	3	1.5	2	4|4|8|6	0	0	0.27	0.55
NCK2-231	NP_002256.2	KPNB1	3|0	3	1.5	2	3|2|12|3	0	0	0.3	0.55
NCK2-231	NP_004550.2	YBX1	3|0	3	1.5	2	6|3|9|7	0	0	0.24	0.55
NCK2-231	NP_006833.2	SF3B2	0|3	3	1.5	2	6|4|7|5	0	0	0.27	0.55
NCK2-231	NP_008975.1	KATNA1	0|3	3	1.5	2	11|9|14|12	0	0	0.13	0.55
NCK2-231	NP_036205.1	CCT5	3|0	3	1.5	2	8|6|13|7	0	0	0.18	0.55
NCK2-231	NP_444505.1	RPLP0	3|0	3	1.5	2	5|2|2|6	0	0	0.4	0.55
NCK2-231	NP_663306.1	MAP3K7	0|3	3	1.5	2	8|9|10|20	0	0	0.13	0.55
NCK2-231	NP_000980.1	RPL30	2|0	2	1	2	0|5|3|0	0	0	0.5	0.55
NCK2-231	NP_001022.1	RPS28	2|0	2	1	2	3|3|0|3	0	0	0.44	0.55
NCK2-231	NP_001027565.1	HNRNPH2	0|2	2	1	2	7|4|0|8	0	0	0.21	0.55
NCK2-231	NP_001095868.1	HNRNPR	2|0	2	1	2	7|4|14|11	0	0	0.11	0.55
NCK2-231	NP_001138880.1	NONO	0|2	2	1	2	4|3|6|5	0	0	0.22	0.55
NCK2-231	NP_001166925.1	PDHA1	2|0	2	1	2	6|6|8|7	0	0	0.15	0.55
NCK2-231	NP_001242941.1	MYH10	0|2	2	1	2	21|15|20|23	0	0	0.05	0.55
NCK2-231	NP_001244263.1	ATP5F1A	0|2	2	1	2	6|2|2|0	0	0	0.4	0.55
NCK2-231	NP_002799.3	PSMD2	0|2	2	1	2	4|0|7|5	0	0	0.25	0.55
NCK2-231	NP_002806.2	PSMD11	2|0	2	1	2	3|2|7|7	0	0	0.21	0.55
NCK2-231	NP_002807.1	PSMD12	0|2	2	1	2	4|5|6|3	0	0	0.22	0.55
NCK2-231	NP_002939.2	RPL15	0|2	2	1	2	2|2|5|3	0	0	0.33	0.55
NCK2-231	NP_003133.1	SSB	2|0	2	1	2	2|0|4|2	0	0	0.5	0.55
NCK2-231	NP_003742.2	EIF3B	2|0	2	1	2	4|2|2|5	0	0	0.31	0.55
NCK2-231	NP_006126.1	CAPZA1	2|0	2	1	2	5|4|6|4	0	0	0.21	0.55
NCK2-231	NP_060875.2	COPRS	2|0	2	1	2	2|0|3|3	0	0	0.5	0.55
NCK2-231	NP_065953.1	CAMSAP3	0|2	2	1	2	13|9|14|10	0	0	0.09	0.55
NCK2-231	NP_112556.2	HNRNPAB	0|2	2	1	2	5|3|5|7	0	0	0.2	0.55
NCK2-231	NP_112604.2	HNRNPC	2|0	2	1	2	2|2|4|2	0	0	0.4	0.55
NCK2-231	NP_150644.1	RPL8	0|2	2	1	2	3|5|7|2	0	0	0.24	0.55
NCK2-312	NP_006100.2	PRMT5	139|125	264	132	2	302|268|300|248	0	0	0.47	0.55
NCK2-312	NP_001191397.1	RBM10	77|63	140	70	2	119|92|133|115	0	0	0.61	0.55
NCK2-312	NP_001284.1	CLNS1A	55|57	112	56	2	85|59|94|69	0	0	0.73	0.55
NCK2-312	NP_077007.1	WDR77	48|47	95	47.5	2	85|37|100|61	0	0	0.67	0.55
NCK2-312	NP_009202.1	STK38	46|42	88	44	2	82|51|90|67	0	0	0.61	0.55
NCK2-312	NP_112552.1	HNRNPK	31|24	55	27.5	2	41|36|47|41	0	0	0.67	0.55
NCK2-312	NP_001408.2	EIF4B	27|25	52	26	2	60|50|72|60	0	0	0.43	0.55
NCK2-312	NP_002697.1	PPM1B	27|25	52	26	2	35|22|35|28	0	0	0.87	0.55
NCK2-312	NP_073716.1	SNRPN	27|24	51	25.5	2	40|28|41|38	0	0	0.69	0.55
NCK2-312	NP_113668.2	RIOK1	23|25	48	24	2	57|52|69|56	0	0	0.41	0.55
NCK2-312	NP_055815.1	STK38L	23|21	44	22	2	47|32|50|43	0	0	0.51	0.55
NCK2-312	NP_000996.2	RPS3	22|21	43	21.5	2	27|21|29|26	0	0	0.83	0.55
NCK2-312	NP_005372.2	NCL	20|20	40	20	2	27|17|23|25	0	0	0.87	0.55
NCK2-312	NP_003132.2	TRIM21	19|19	38	19	2	26|20|27|23	0	0	0.79	0.55
NCK2-312	NP_005110.2	THRAP3	23|15	38	19	2	53|61|62|54	0	0	0.33	0.55
NCK2-312	NP_573403.1	ELMO2	19|17	36	18	2	37|24|39|31	0	0	0.55	0.55
NCK2-312	NP_004588.1	SNRPD2	19|15	34	17	2	27|18|32|24	0	0	0.67	0.55
NCK2-312	NP_055520.3	DOCK4	19|15	34	17	2	80|54|81|54	0	0	0.25	0.55
NCK2-312	NP_006381.2	IPO8	19|10	29	14.5	2	38|25|41|33	0	0	0.42	0.55
NCK2-312	NP_056444.3	PRPF31	18|11	29	14.5	2	38|22|42|26	0	0	0.45	0.55
NCK2-312	NP_001138303.1	PHB2	13|14	27	13.5	2	18|15|19|11	0	0	0.86	0.55
NCK2-312	NP_150254.1	RPL13	12|15	27	13.5	2	16|16|17|15	0	0	0.84	0.55
NCK2-312	NP_006708.2	SPIN1	11|14	25	12.5	2	22|15|24|21	0	0	0.61	0.55
NCK2-312	NP_001395.1	EEF1G	13|11	24	12	2	14|14|13|15	0	0	0.86	0.55
NCK2-312	NP_008869.1	SNRPD1	13|9	22	11	2	14|13|15|12	0	0	0.81	0.55
NCK2-312	NP_001777.1	CDK1	14|7	21	10.5	2	17|14|20|18	0	0	0.61	0.55
NCK2-312	NP_078822.3	OBI1	11|9	20	10	2	30|24|27|27	0	0	0.37	0.55
NCK2-312	NP_055554.1	BCLAF1	11|8	19	9.5	2	42|33|41|35	0	0	0.25	0.55
NCK2-312	NP_612480.1	SPINDOC	13|6	19	9.5	2	16|13|21|15	0	0	0.58	0.55
NCK2-312	NP_001004.2	RPS9	11|7	18	9	2	10|15|13|14	0	0	0.69	0.55
NCK2-312	NP_006614.2	PHGDH	8|10	18	9	2	12|11|11|9	0	0	0.84	0.55
NCK2-312	NP_002625.1	PHB	8|9	17	8.5	2	14|8|7|12	0	0	0.83	0.55
NCK2-312	NP_006460.2	IVNS1ABP	12|5	17	8.5	2	24|13|22|13	0	0	0.47	0.55
NCK2-312	NP_938074.2	PRMT1	8|9	17	8.5	2	16|14|19|11	0	0	0.57	0.55
NCK2-312	NP_000997.1	RPS3A	6|10	16	8	2	7|9|11|14	0	0	0.78	0.55
NCK2-312	NP_001011.1	RPS16	8|8	16	8	2	12|10|10|11	0	0	0.74	0.55
NCK2-312	NP_001165694.1	MOB2	8|8	16	8	2	14|15|17|13	0	0	0.54	0.55
NCK2-312	NP_002943.2	RPS2	8|7	15	7.5	2	13|8|16|11	0	0	0.62	0.55
NCK2-312	NP_006537.3	IGF2BP1	8|7	15	7.5	2	22|11|19|16	0	0	0.44	0.55
NCK2-312	NP_000284.1	PHKB	7|7	14	7	2	4|9|14|9	0	0	0.78	0.55
NCK2-312	NP_000960.2	RPL5	6|8	14	7	2	10|5|13|11	0	0	0.72	0.55
NCK2-312	NP_001003.1	RPS8	7|7	14	7	2	14|8|12|10	0	0	0.64	0.55
NCK2-312	NP_001041675.1	CLCC1	4|10	14	7	2	36|29|33|35	0	0	0.21	0.55
NCK2-312	NP_001524.2	HNRNPL	6|8	14	7	2	17|14|18|19	0	0	0.41	0.55
NCK2-312	NP_003141.2	STAT3	6|8	14	7	2	16|15|20|21	0	0	0.39	0.55
NCK2-312	NP_291024.1	MYL12B	6|8	14	7	2	10|6|8|10	0	0	0.82	0.55
NCK2-312	NP_000975.2	RPL23A	6|7	13	6.5	2	8|6|8|7	0	0	0.9	0.55
NCK2-312	NP_001096137.1	PSMA4	7|6	13	6.5	2	8|5|9|7	0	0	0.9	0.55
NCK2-312	NP_001189360.1	PRDX1	8|5	13	6.5	2	8|8|9|13	0	0	0.68	0.55
NCK2-312	NP_001922.2	DLAT	7|6	13	6.5	2	7|4|11|14	0	0	0.72	0.55
NCK2-312	NP_006576.2	CCT8	9|4	13	6.5	2	12|16|20|12	0	0	0.43	0.55
NCK2-312	NP_001013.1	RPS19	5|7	12	6	2	5|7|8|8	0	0	0.86	0.55
NCK2-312	NP_001244222.1	HNRNPH1	6|6	12	6	2	12|8|15|14	0	0	0.49	0.55
NCK2-312	NP_002130.2	RBMX	4|8	12	6	2	19|15|15|18	0	0	0.36	0.55
NCK2-312	NP_006107.1	TAB1	7|5	12	6	2	12|7|15|16	0	0	0.48	0.55
NCK2-312	NP_006421.2	CCT4	6|6	12	6	2	8|3|9|5	0	0	0.96	0.55
NCK2-312	NP_072045.1	RPS18	6|6	12	6	2	9|6|9|6	0	0	0.8	0.55
NCK2-312	NP_000963.1	RPL7A	5|6	11	5.5	2	5|10|9|11	0	0	0.63	0.55
NCK2-312	NP_003118.2	SPTAN1	6|5	11	5.5	2	33|19|32|25	0	0	0.2	0.55
NCK2-312	NP_066299.2	MYL6	5|6	11	5.5	2	6|8|9|8	0	0	0.71	0.55
NCK2-312	NP_776170.2	BLOC1S2	6|5	11	5.5	2	11|5|14|9	0	0	0.56	0.55
NCK2-312	NP_000308.1	PTS	7|3	10	5	2	8|9|13|6	0	0	0.56	0.55
NCK2-312	NP_001153682.1	SLC25A13	5|5	10	5	2	8|8|8|5	0	0	0.69	0.55
NCK2-312	NP_001447.2	FLNA	5|5	10	5	2	24|21|27|27	0	0	0.2	0.55
NCK2-312	NP_001753.1	CCT6A	5|5	10	5	2	4|4|8|6	0	0	0.91	0.55
NCK2-312	NP_002559.2	PABPC1	4|6	10	5	2	9|15|9|12	0	0	0.44	0.55
NCK2-312	NP_005989.3	CCT3	4|6	10	5	2	8|3|9|7	0	0	0.74	0.55
NCK2-312	NP_031381.2	HSP90AB1	6|4	10	5	2	8|8|9|7	0	0	0.62	0.55
NCK2-312	NP_036205.1	CCT5	4|6	10	5	2	8|6|13|7	0	0	0.59	0.55
NCK2-312	NP_112533.1	HNRNPA2B1	4|6	10	5	2	6|9|10|13	0	0	0.53	0.55
NCK2-312	NP_000916.2	PDHB	5|4	9	4.5	2	10|3|12|5	0	0	0.6	0.55
NCK2-312	NP_001075109.1	PRKDC	5|4	9	4.5	2	22|19|20|22	0	0	0.22	0.55
NCK2-312	NP_004166.1	SNRPD3	0|9	9	4.5	2	14|17|19|17	0	0	0.27	0.55
NCK2-312	NP_005310.1	H1-2	3|6	9	4.5	2	11|13|13|15	0	0	0.35	0.55
NCK2-312	NP_006004.2	RPL10	3|6	9	4.5	2	6|6|11|6	0	0	0.62	0.55
NCK2-312	NP_003119.2	SPTBN1	5|3	8	4	2	20|23|21|23	0	0	0.18	0.55
NCK2-312	NP_004550.2	YBX1	3|5	8	4	2	6|3|9|7	0	0	0.64	0.55
NCK2-312	NP_006422.1	CCT2	5|3	8	4	2	8|3|9|8	0	0	0.57	0.55
NCK2-312	NP_006550.1	KHDRBS1	5|3	8	4	2	10|9|7|7	0	0	0.48	0.55
NCK2-312	NP_009035.3	RPL10A	4|4	8	4	2	6|7|7|7	0	0	0.59	0.55
NCK2-312	NP_036465.2	MYCBP	5|3	8	4	2	5|4|6|11	0	0	0.62	0.55
NCK2-312	NP_065953.1	CAMSAP3	4|4	8	4	2	13|9|14|10	0	0	0.35	0.55
NCK2-312	NP_150644.1	RPL8	4|4	8	4	2	3|5|7|2	0	0	0.94	0.55
NCK2-312	NP_000978.1	RPL26	3|4	7	3.5	2	5|5|6|6	0	0	0.64	0.55
NCK2-312	NP_000981.1	RPL27A	2|5	7	3.5	2	7|5|6|7	0	0	0.56	0.55
NCK2-312	NP_001651.1	ARF4	4|3	7	3.5	2	2|4|4|6	0	0	0.88	0.55
NCK2-312	NP_002807.1	PSMD12	4|3	7	3.5	2	4|5|6|3	0	0	0.78	0.55
NCK2-312	NP_004441.1	ERH	4|3	7	3.5	2	5|3|6|6	0	0	0.7	0.55
NCK2-312	NP_004506.2	ILF2	5|2	7	3.5	2	5|5|5|5	0	0	0.7	0.55
NCK2-312	NP_036565.2	SF3B1	3|4	7	3.5	2	6|9|13|9	0	0	0.38	0.55
NCK2-312	NP_057175.1	EIF3L	3|4	7	3.5	2	2|4|8|4	0	0	0.78	0.55
NCK2-312	NP_057460.3	ANKFY1	4|3	7	3.5	2	16|14|17|12	0	0	0.24	0.55
NCK2-312	NP_060691.2	MOB1A	4|3	7	3.5	2	5|7|5|4	0	0	0.67	0.55
NCK2-312	NP_000983.1	RPL29	3|3	6	3	2	3|3|3|4	0	0	0.92	0.55
NCK2-312	NP_000995.1	RPLP2	4|2	6	3	2	6|3|5|4	0	0	0.67	0.55
NCK2-312	NP_001001.2	RPS6	3|3	6	3	2	4|2|5|3	0	0	0.86	0.55
NCK2-312	NP_001008.1	RPS13	3|3	6	3	2	4|3|6|5	0	0	0.67	0.55
NCK2-312	NP_001095868.1	HNRNPR	3|3	6	3	2	7|4|14|11	0	0	0.33	0.55
NCK2-312	NP_001096123.1	OTUD4	0|6	6	3	2	12|11|17|18	0	0	0.21	0.55
NCK2-312	NP_001166925.1	PDHA1	2|4	6	3	2	6|6|8|7	0	0	0.44	0.55
NCK2-312	NP_001186269.1	RPL17	2|4	6	3	2	10|5|8|7	0	0	0.4	0.55
NCK2-312	NP_001248341.1	DCTN2	3|3	6	3	2	3|2|6|2	0	0	0.92	0.55
NCK2-312	NP_002464.1	MYH9	3|3	6	3	2	26|23|19|17	0	0	0.14	0.55
NCK2-312	NP_002808.3	PSMD13	4|2	6	3	2	0|2|9|6	0	0	0.71	0.55
NCK2-312	NP_008975.1	KATNA1	3|3	6	3	2	11|9|14|12	0	0	0.26	0.55
NCK2-312	NP_055362.1	TMOD3	2|4	6	3	2	12|5|8|10	0	0	0.34	0.55
NCK2-312	NP_665811.1	AIFM1	2|4	6	3	2	6|3|6|5	0	0	0.6	0.55
NCK2-312	NP_001180384.1	NSUN2	2|3	5	2.5	2	5|0|6|2	0	0	0.77	0.55
NCK2-312	NP_001528.1	HSBP1	3|2	5	2.5	2	5|0|5|6	0	0	0.62	0.55
NCK2-312	NP_004175.2	WARS1	2|3	5	2.5	2	6|5|7|4	0	0	0.45	0.55
NCK2-312	NP_112556.2	HNRNPAB	2|3	5	2.5	2	5|3|5|7	0	0	0.5	0.55
NCK2-312	NP_000971.1	RPL18A	2|2	4	2	2	0|3|2|4	0	0	0.89	0.55
NCK2-312	NP_000982.2	RPL28	2|2	4	2	2	5|4|5|5	0	0	0.42	0.55
NCK2-312	NP_001017963.2	HSP90AA1	4|0	4	2	2	8|6|7|5	0	0	0.31	0.55
NCK2-312	NP_001027565.1	HNRNPH2	0|4	4	2	2	7|4|0|8	0	0	0.42	0.55
NCK2-312	NP_002793.2	PSMC1	2|2	4	2	2	6|2|11|5	0	0	0.33	0.55
NCK2-312	NP_002794.1	PSMC2	4|0	4	2	2	6|3|3|4	0	0	0.5	0.55
NCK2-312	NP_002799.3	PSMD2	4|0	4	2	2	4|0|7|5	0	0	0.5	0.55
NCK2-312	NP_005959.2	HNRNPM	2|2	4	2	2	0|3|3|2	0	0	1	0.55
NCK2-312	NP_006304.1	USP15	4|0	4	2	2	7|3|10|8	0	0	0.29	0.55
NCK2-312	NP_006363.4	SYNCRIP	4|0	4	2	2	4|5|10|8	0	0	0.3	0.55
NCK2-312	NP_110379.2	TCP1	2|2	4	2	2	5|4|10|8	0	0	0.3	0.55
NCK2-312	NP_663306.1	MAP3K7	4|0	4	2	2	8|9|10|20	0	0	0.17	0.55
NCK2-312	NP_976328.2	E2F7	2|2	4	2	2	6|9|11|10	0	0	0.22	0.55
NCK2-312	NP_000998.1	RPS4X	0|3	3	1.5	2	4|2|5|3	0	0	0.43	0.55
NCK2-312	NP_001021.1	RPS27	0|3	3	1.5	2	0|3|5|4	0	0	0.5	0.55
NCK2-312	NP_002218.2	JAK1	3|0	3	1.5	2	16|6|14|14	0	0	0.12	0.55
NCK2-312	NP_002379.3	MCM3	3|0	3	1.5	2	2|2|8|4	0	0	0.38	0.55
NCK2-312	NP_002797.3	PSMC6	3|0	3	1.5	2	5|2|6|4	0	0	0.35	0.55
NCK2-312	NP_002806.2	PSMD11	3|0	3	1.5	2	3|2|7|7	0	0	0.32	0.55
NCK2-312	NP_004492.2	HNRNPU	0|3	3	1.5	2	8|8|13|10	0	0	0.15	0.55
NCK2-312	NP_004850.1	CLTC	3|0	3	1.5	2	5|3|3|4	0	0	0.4	0.55
NCK2-312	NP_005900.2	MAP1B	0|3	3	1.5	2	36|29|40|28	0	0	0.05	0.55
NCK2-312	NP_006017.1	H1-10	0|3	3	1.5	2	4|3|5|3	0	0	0.4	0.55
NCK2-312	NP_036558.3	SF3B3	3|0	3	1.5	2	4|6|10|6	0	0	0.23	0.55
NCK2-312	NP_112420.1	HNRNPA1	0|3	3	1.5	2	4|0|4|7	0	0	0.4	0.55
NCK2-312	NP_127460.1	GAR1	0|3	3	1.5	2	8|6|5|5	0	0	0.25	0.55
NCK2-312	NP_000283.1	PHKA2	2|0	2	1	2	5|6|5|7	0	0	0.17	0.55
NCK2-312	NP_000958.1	RPL3	2|0	2	1	2	5|2|3|4	0	0	0.29	0.55
NCK2-312	NP_000967.1	RPL12	0|2	2	1	2	6|0|4|8	0	0	0.22	0.55
NCK2-312	NP_000985.1	RPL32	0|2	2	1	2	3|2|5|2	0	0	0.33	0.55
NCK2-312	NP_001138915.1	PFKFB3	2|0	2	1	2	6|5|5|0	0	0	0.25	0.55
NCK2-312	NP_001242941.1	MYH10	0|2	2	1	2	21|15|20|23	0	0	0.05	0.55
NCK2-312	NP_002129.2	HNRNPD	2|0	2	1	2	5|6|5|8	0	0	0.17	0.55
NCK2-312	NP_002795.2	PSMC3	0|2	2	1	2	3|2|6|4	0	0	0.27	0.55
NCK2-312	NP_002796.4	PSMC5	2|0	2	1	2	5|2|9|4	0	0	0.2	0.55
NCK2-312	NP_002800.2	PSMD3	0|2	2	1	2	2|0|4|5	0	0	0.36	0.55
NCK2-312	NP_003133.1	SSB	2|0	2	1	2	2|0|4|2	0	0	0.5	0.55
NCK2-312	NP_003744.1	EIF3D	2|0	2	1	2	3|2|2|2	0	0	0.44	0.55
NCK2-312	NP_004921.1	CAPZB	2|0	2	1	2	10|4|5|6	0	0	0.16	0.55
NCK2-312	NP_006397.1	PRDX4	0|2	2	1	2	4|0|5|0	0	0	0.44	0.55
NCK2-312	NP_006538.2	IGF2BP3	0|2	2	1	2	9|3|5|8	0	0	0.16	0.55
NCK2-321	NP_006100.2	PRMT5	102|61	163	81.5	2	302|268|300|248	0	0	0.29	0.55
NCK2-321	NP_001191397.1	RBM10	47|31	78	39	2	119|92|133|115	0	0	0.34	0.55
NCK2-321	NP_112552.1	HNRNPK	39|24	63	31.5	2	41|36|47|41	0	0	0.76	0.55
NCK2-321	NP_001284.1	CLNS1A	55|7	62	31	2	85|59|94|69	0	0	0.4	0.55
NCK2-321	NP_009202.1	STK38	40|15	55	27.5	2	82|51|90|67	0	0	0.38	0.55
NCK2-321	NP_077007.1	WDR77	41|12	53	26.5	2	85|37|100|61	0	0	0.37	0.55
NCK2-321	NP_001143.2	SLC25A5	21|17	38	19	2	22|20|21|29	0	0	0.83	0.55
NCK2-321	NP_001627.2	SLC25A6	19|17	36	18	2	20|20|19|27	0	0	0.84	0.55
NCK2-321	NP_113668.2	RIOK1	23|13	36	18	2	57|52|69|56	0	0	0.31	0.55
NCK2-321	NP_000996.2	RPS3	22|8	30	15	2	27|21|29|26	0	0	0.58	0.55
NCK2-321	NP_001156849.1	QPCTL	17|13	30	15	2	17|17|23|17	0	0	0.81	0.55
NCK2-321	NP_073716.1	SNRPN	18|11	29	14.5	2	40|28|41|38	0	0	0.39	0.55
NCK2-321	NP_001408.2	EIF4B	14|14	28	14	2	60|50|72|60	0	0	0.23	0.55
NCK2-321	NP_003132.2	TRIM21	19|9	28	14	2	26|20|27|23	0	0	0.58	0.55
NCK2-321	NP_002697.1	PPM1B	18|8	26	13	2	35|22|35|28	0	0	0.43	0.55
NCK2-321	NP_005372.2	NCL	17|9	26	13	2	27|17|23|25	0	0	0.57	0.55
NCK2-321	NP_116093.1	TUBA1C	0|25	25	12.5	2	49|39|0|44	0	0	0.38	0.55
NCK2-321	NP_055815.1	STK38L	12|10	22	11	2	47|32|50|43	0	0	0.26	0.55
NCK2-321	NP_005110.2	THRAP3	12|9	21	10.5	2	53|61|62|54	0	0	0.18	0.55
NCK2-321	NP_001393.1	EEF1A1	10|10	20	10	2	16|10|13|15	0	0	0.74	0.55
NCK2-321	NP_001004.2	RPS9	10|9	19	9.5	2	10|15|13|14	0	0	0.73	0.55
NCK2-321	NP_001777.1	CDK1	12|7	19	9.5	2	17|14|20|18	0	0	0.55	0.55
NCK2-321	NP_573403.1	ELMO2	15|4	19	9.5	2	37|24|39|31	0	0	0.29	0.55
NCK2-321	NP_006708.2	SPIN1	11|7	18	9	2	22|15|24|21	0	0	0.44	0.55
NCK2-321	NP_001395.1	EEF1G	7|10	17	8.5	2	14|14|13|15	0	0	0.61	0.55
NCK2-321	NP_056444.3	PRPF31	11|6	17	8.5	2	38|22|42|26	0	0	0.27	0.55
NCK2-321	NP_001165694.1	MOB2	6|10	16	8	2	14|15|17|13	0	0	0.54	0.55
NCK2-321	NP_004166.1	SNRPD3	8|8	16	8	2	14|17|19|17	0	0	0.48	0.55
NCK2-321	NP_006381.2	IPO8	13|3	16	8	2	38|25|41|33	0	0	0.23	0.55
NCK2-321	NP_008869.1	SNRPD1	9|6	15	7.5	2	14|13|15|12	0	0	0.56	0.55
NCK2-321	NP_001524.2	HNRNPL	8|6	14	7	2	17|14|18|19	0	0	0.41	0.55
NCK2-321	NP_150254.1	RPL13	8|6	14	7	2	16|16|17|15	0	0	0.44	0.55
NCK2-321	NP_001006.1	RPS11	7|6	13	6.5	2	8|8|10|9	0	0	0.74	0.55
NCK2-321	NP_001138303.1	PHB2	9|4	13	6.5	2	18|15|19|11	0	0	0.41	0.55
NCK2-321	NP_002625.1	PHB	8|4	12	6	2	14|8|7|12	0	0	0.59	0.55
NCK2-321	NP_055520.3	DOCK4	6|6	12	6	2	80|54|81|54	0	0	0.09	0.55
NCK2-321	NP_055554.1	BCLAF1	8|4	12	6	2	42|33|41|35	0	0	0.16	0.55
NCK2-321	NP_072045.1	RPS18	6|6	12	6	2	9|6|9|6	0	0	0.8	0.55
NCK2-321	NP_078822.3	OBI1	5|6	11	5.5	2	30|24|27|27	0	0	0.2	0.55
NCK2-321	NP_000960.2	RPL5	7|3	10	5	2	10|5|13|11	0	0	0.51	0.55
NCK2-321	NP_000963.1	RPL7A	5|5	10	5	2	5|10|9|11	0	0	0.57	0.55
NCK2-321	NP_005310.1	H1-2	4|6	10	5	2	11|13|13|15	0	0	0.38	0.55
NCK2-321	NP_938074.2	PRMT1	6|4	10	5	2	16|14|19|11	0	0	0.33	0.55
NCK2-321	NP_001003.1	RPS8	6|3	9	4.5	2	14|8|12|10	0	0	0.41	0.55
NCK2-321	NP_001011.1	RPS16	6|3	9	4.5	2	12|10|10|11	0	0	0.42	0.55
NCK2-321	NP_002130.2	RBMX	6|3	9	4.5	2	19|15|15|18	0	0	0.27	0.55
NCK2-321	NP_006460.2	IVNS1ABP	6|3	9	4.5	2	24|13|22|13	0	0	0.25	0.55
NCK2-321	NP_112533.1	HNRNPA2B1	5|4	9	4.5	2	6|9|10|13	0	0	0.47	0.55
NCK2-321	NP_000997.1	RPS3A	4|4	8	4	2	7|9|11|14	0	0	0.39	0.55
NCK2-321	NP_001013.1	RPS19	4|4	8	4	2	5|7|8|8	0	0	0.57	0.55
NCK2-321	NP_001096137.1	PSMA4	6|2	8	4	2	8|5|9|7	0	0	0.55	0.55
NCK2-321	NP_001922.2	DLAT	6|2	8	4	2	7|4|11|14	0	0	0.44	0.55
NCK2-321	NP_006614.2	PHGDH	3|5	8	4	2	12|11|11|9	0	0	0.37	0.55
NCK2-321	NP_060691.2	MOB1A	4|4	8	4	2	5|7|5|4	0	0	0.76	0.55
NCK2-321	NP_000990.1	RPL38	2|5	7	3.5	2	5|4|6|6	0	0	0.67	0.55
NCK2-321	NP_001002.1	RPS7	5|2	7	3.5	2	7|4|8|3	0	0	0.64	0.55
NCK2-321	NP_001651.1	ARF4	4|3	7	3.5	2	2|4|4|6	0	0	0.88	0.55
NCK2-321	NP_006550.1	KHDRBS1	3|4	7	3.5	2	10|9|7|7	0	0	0.42	0.55
NCK2-321	NP_036565.2	SF3B1	3|4	7	3.5	2	6|9|13|9	0	0	0.38	0.55
NCK2-321	NP_291024.1	MYL12B	5|2	7	3.5	2	10|6|8|10	0	0	0.41	0.55
NCK2-321	NP_000975.2	RPL23A	4|2	6	3	2	8|6|8|7	0	0	0.41	0.55
NCK2-321	NP_001244222.1	HNRNPH1	4|2	6	3	2	12|8|15|14	0	0	0.24	0.55
NCK2-321	NP_002943.2	RPS2	6|0	6	3	2	13|8|16|11	0	0	0.25	0.55
NCK2-321	NP_004441.1	ERH	4|2	6	3	2	5|3|6|6	0	0	0.6	0.55
NCK2-321	NP_004896.1	PRDX6	4|2	6	3	2	4|3|6|4	0	0	0.71	0.55
NCK2-321	NP_005608.1	RPS14	4|2	6	3	2	5|6|6|4	0	0	0.57	0.55
NCK2-321	NP_066299.2	MYL6	4|2	6	3	2	6|8|9|8	0	0	0.39	0.55
NCK2-321	NP_612480.1	SPINDOC	4|2	6	3	2	16|13|21|15	0	0	0.18	0.55
NCK2-321	NP_001019.1	RPS25	2|3	5	2.5	2	3|5|6|6	0	0	0.5	0.55
NCK2-321	NP_002807.1	PSMD12	3|2	5	2.5	2	4|5|6|3	0	0	0.56	0.55
NCK2-321	NP_006422.1	CCT2	5|0	5	2.5	2	8|3|9|8	0	0	0.36	0.55
NCK2-321	NP_036465.2	MYCBP	5|0	5	2.5	2	5|4|6|11	0	0	0.38	0.55
NCK2-321	NP_150644.1	RPL8	2|3	5	2.5	2	3|5|7|2	0	0	0.59	0.55
NCK2-321	NP_665811.1	AIFM1	5|0	5	2.5	2	6|3|6|5	0	0	0.5	0.55
NCK2-321	NP_000977.1	RPL24	4|0	4	2	2	6|5|6|7	0	0	0.33	0.55
NCK2-321	NP_000978.1	RPL26	2|2	4	2	2	5|5|6|6	0	0	0.36	0.55
NCK2-321	NP_001186269.1	RPL17	4|0	4	2	2	10|5|8|7	0	0	0.27	0.55
NCK2-321	NP_001447.2	FLNA	2|2	4	2	2	24|21|27|27	0	0	0.08	0.55
NCK2-321	NP_001528.1	HSBP1	4|0	4	2	2	5|0|5|6	0	0	0.5	0.55
NCK2-321	NP_002256.2	KPNB1	4|0	4	2	2	3|2|12|3	0	0	0.4	0.55
NCK2-321	NP_003141.2	STAT3	4|0	4	2	2	16|15|20|21	0	0	0.11	0.55
NCK2-321	NP_006004.2	RPL10	2|2	4	2	2	6|6|11|6	0	0	0.28	0.55
NCK2-321	NP_006421.2	CCT4	4|0	4	2	2	8|3|9|5	0	0	0.32	0.55
NCK2-321	NP_006537.3	IGF2BP1	4|0	4	2	2	22|11|19|16	0	0	0.12	0.55
NCK2-321	NP_036205.1	CCT5	4|0	4	2	2	8|6|13|7	0	0	0.24	0.55
NCK2-321	NP_066283.1	PPM1A	0|4	4	2	2	8|0|10|9	0	0	0.3	0.55
NCK2-321	NP_148982.1	RPS24	4|0	4	2	2	4|3|8|3	0	0	0.44	0.55
NCK2-321	NP_000284.1	PHKB	3|0	3	1.5	2	4|9|14|9	0	0	0.17	0.55
NCK2-321	NP_000308.1	PTS	3|0	3	1.5	2	8|9|13|6	0	0	0.17	0.55
NCK2-321	NP_000843.1	GSTP1	3|0	3	1.5	2	5|2|5|3	0	0	0.4	0.55
NCK2-321	NP_000981.1	RPL27A	3|0	3	1.5	2	7|5|6|7	0	0	0.24	0.55
NCK2-321	NP_001027565.1	HNRNPH2	3|0	3	1.5	2	7|4|0|8	0	0	0.32	0.55
NCK2-321	NP_001041675.1	CLCC1	0|3	3	1.5	2	36|29|33|35	0	0	0.05	0.55
NCK2-321	NP_001075109.1	PRKDC	3|0	3	1.5	2	22|19|20|22	0	0	0.07	0.55
NCK2-321	NP_004492.2	HNRNPU	3|0	3	1.5	2	8|8|13|10	0	0	0.15	0.55
NCK2-321	NP_004506.2	ILF2	0|3	3	1.5	2	5|5|5|5	0	0	0.3	0.55
NCK2-321	NP_004850.1	CLTC	3|0	3	1.5	2	5|3|3|4	0	0	0.4	0.55
NCK2-321	NP_005989.3	CCT3	3|0	3	1.5	2	8|3|9|7	0	0	0.22	0.55
NCK2-321	NP_006107.1	TAB1	3|0	3	1.5	2	12|7|15|16	0	0	0.12	0.55
NCK2-321	NP_006576.2	CCT8	3|0	3	1.5	2	12|16|20|12	0	0	0.1	0.55
NCK2-321	NP_006833.2	SF3B2	0|3	3	1.5	2	6|4|7|5	0	0	0.27	0.55
NCK2-321	NP_008975.1	KATNA1	3|0	3	1.5	2	11|9|14|12	0	0	0.13	0.55
NCK2-321	NP_110379.2	TCP1	3|0	3	1.5	2	5|4|10|8	0	0	0.22	0.55
NCK2-321	NP_776170.2	BLOC1S2	3|0	3	1.5	2	11|5|14|9	0	0	0.15	0.55
NCK2-321	NP_000916.2	PDHB	2|0	2	1	2	10|3|12|5	0	0	0.13	0.55
NCK2-321	NP_000980.1	RPL30	2|0	2	1	2	0|5|3|0	0	0	0.5	0.55
NCK2-321	NP_000982.2	RPL28	2|0	2	1	2	5|4|5|5	0	0	0.21	0.55
NCK2-321	NP_001001.2	RPS6	0|2	2	1	2	4|2|5|3	0	0	0.29	0.55
NCK2-321	NP_001138915.1	PFKFB3	2|0	2	1	2	6|5|5|0	0	0	0.25	0.55
NCK2-321	NP_001271.1	CIRBP	2|0	2	1	2	7|3|5|4	0	0	0.21	0.55
NCK2-321	NP_001753.1	CCT6A	2|0	2	1	2	4|4|8|6	0	0	0.18	0.55
NCK2-321	NP_002797.3	PSMC6	2|0	2	1	2	5|2|6|4	0	0	0.24	0.55
NCK2-321	NP_002799.3	PSMD2	2|0	2	1	2	4|0|7|5	0	0	0.25	0.55
NCK2-321	NP_002939.2	RPL15	2|0	2	1	2	2|2|5|3	0	0	0.33	0.55
NCK2-321	NP_003118.2	SPTAN1	2|0	2	1	2	33|19|32|25	0	0	0.04	0.55
NCK2-321	NP_006017.1	H1-10	2|0	2	1	2	4|3|5|3	0	0	0.27	0.55
NCK2-321	NP_006304.1	USP15	2|0	2	1	2	7|3|10|8	0	0	0.14	0.55
NCK2-321	NP_031381.2	HSP90AB1	2|0	2	1	2	8|8|9|7	0	0	0.12	0.55
NCK2-321	NP_055362.1	TMOD3	2|0	2	1	2	12|5|8|10	0	0	0.11	0.55
NCK2-321	NP_057175.1	EIF3L	2|0	2	1	2	2|4|8|4	0	0	0.22	0.55
NCK2-321	NP_057460.3	ANKFY1	2|0	2	1	2	16|14|17|12	0	0	0.07	0.55
NCK2-321	NP_112420.1	HNRNPA1	2|0	2	1	2	4|0|4|7	0	0	0.27	0.55
NCK2-321	NP_112604.2	HNRNPC	2|0	2	1	2	2|2|4|2	0	0	0.4	0.55
NCK2_WT	NP_006100.2	PRMT5	94|114	208	104	2	302|268|300|248	0	0	0.37	0.55
NCK2_WT	NP_001284.1	CLNS1A	43|54	97	48.5	2	85|59|94|69	0	0	0.63	0.55
NCK2_WT	NP_821133.1	TUBB	45|43	88	44	2	75|53|82|65	0	0	0.64	0.55
NCK2_WT	NP_001191397.1	RBM10	36|47	83	41.5	2	119|92|133|115	0	0	0.36	0.55
NCK2_WT	NP_006079.1	TUBB4B	40|40	80	40	2	63|46|73|59	0	0	0.66	0.55
NCK2_WT	NP_821080.1	TUBB2B	36|37	73	36.5	2	60|40|65|47	0	0	0.69	0.55
NCK2_WT	NP_009202.1	STK38	30|30	60	30	2	82|51|90|67	0	0	0.41	0.55
NCK2_WT	NP_116093.1	TUBA1C	26|32	58	29	2	49|39|0|44	0	0	0.88	0.55
NCK2_WT	NP_112552.1	HNRNPK	31|26	57	28.5	2	41|36|47|41	0	0	0.69	0.55
NCK2_WT	NP_077007.1	WDR77	24|30	54	27	2	85|37|100|61	0	0	0.38	0.55
NCK2_WT	NP_113668.2	RIOK1	19|23	42	21	2	57|52|69|56	0	0	0.36	0.55
NCK2_WT	NP_003132.2	TRIM21	21|17	38	19	2	26|20|27|23	0	0	0.79	0.55
NCK2_WT	NP_073716.1	SNRPN	18|18	36	18	2	40|28|41|38	0	0	0.49	0.55
NCK2_WT	NP_005110.2	THRAP3	13|22	35	17.5	2	53|61|62|54	0	0	0.3	0.55
NCK2_WT	NP_001143.2	SLC25A5	14|16	30	15	2	22|20|21|29	0	0	0.65	0.55
NCK2_WT	NP_001627.2	SLC25A6	14|15	29	14.5	2	20|20|19|27	0	0	0.67	0.55
NCK2_WT	NP_055520.3	DOCK4	9|20	29	14.5	2	80|54|81|54	0	0	0.22	0.55
NCK2_WT	NP_055815.1	STK38L	12|17	29	14.5	2	47|32|50|43	0	0	0.34	0.55
NCK2_WT	NP_001408.2	EIF4B	12|16	28	14	2	60|50|72|60	0	0	0.23	0.55
NCK2_WT	NP_002697.1	PPM1B	13|15	28	14	2	35|22|35|28	0	0	0.47	0.55
NCK2_WT	NP_006000.2	TUBA1A	26|0	26	13	2	49|0|50|44	0	0	0.36	0.55
NCK2_WT	NP_001041675.1	CLCC1	9|15	24	12	2	36|29|33|35	0	0	0.36	0.55
NCK2_WT	NP_004166.1	SNRPD3	11|13	24	12	2	14|17|19|17	0	0	0.72	0.55
NCK2_WT	NP_005372.2	NCL	9|15	24	12	2	27|17|23|25	0	0	0.52	0.55
NCK2_WT	NP_001138303.1	PHB2	12|11	23	11.5	2	18|15|19|11	0	0	0.73	0.55
NCK2_WT	NP_004588.1	SNRPD2	10|12	22	11	2	27|18|32|24	0	0	0.44	0.55
NCK2_WT	NP_001156849.1	QPCTL	9|12	21	10.5	2	17|17|23|17	0	0	0.57	0.55
NCK2_WT	NP_006381.2	IPO8	8|13	21	10.5	2	38|25|41|33	0	0	0.31	0.55
NCK2_WT	NP_573403.1	ELMO2	9|12	21	10.5	2	37|24|39|31	0	0	0.32	0.55
NCK2_WT	NP_001165694.1	MOB2	9|10	19	9.5	2	14|15|17|13	0	0	0.64	0.55
NCK2_WT	NP_000996.2	RPS3	10|7	17	8.5	2	27|21|29|26	0	0	0.33	0.55
NCK2_WT	NP_001777.1	CDK1	5|12	17	8.5	2	17|14|20|18	0	0	0.49	0.55
NCK2_WT	NP_008869.1	SNRPD1	7|10	17	8.5	2	14|13|15|12	0	0	0.63	0.55
NCK2_WT	NP_056444.3	PRPF31	8|8	16	8	2	38|22|42|26	0	0	0.25	0.55
NCK2_WT	NP_150254.1	RPL13	7|9	16	8	2	16|16|17|15	0	0	0.5	0.55
NCK2_WT	NP_005310.1	H1-2	8|7	15	7.5	2	11|13|13|15	0	0	0.58	0.55
NCK2_WT	NP_055554.1	BCLAF1	8|7	15	7.5	2	42|33|41|35	0	0	0.2	0.55
NCK2_WT	NP_001011.1	RPS16	6|8	14	7	2	12|10|10|11	0	0	0.65	0.55
NCK2_WT	NP_001189360.1	PRDX1	6|8	14	7	2	8|8|9|13	0	0	0.74	0.55
NCK2_WT	NP_072045.1	RPS18	7|7	14	7	2	9|6|9|6	0	0	0.93	0.55
NCK2_WT	NP_078822.3	OBI1	3|11	14	7	2	30|24|27|27	0	0	0.26	0.55
NCK2_WT	NP_001393.1	EEF1A1	5|8	13	6.5	2	16|10|13|15	0	0	0.48	0.55
NCK2_WT	NP_001395.1	EEF1G	5|8	13	6.5	2	14|14|13|15	0	0	0.46	0.55
NCK2_WT	NP_006460.2	IVNS1ABP	5|8	13	6.5	2	24|13|22|13	0	0	0.36	0.55
NCK2_WT	NP_006708.2	SPIN1	8|5	13	6.5	2	22|15|24|21	0	0	0.32	0.55
NCK2_WT	NP_291024.1	MYL12B	5|8	13	6.5	2	10|6|8|10	0	0	0.76	0.55
NCK2_WT	NP_001003.1	RPS8	5|7	12	6	2	14|8|12|10	0	0	0.55	0.55
NCK2_WT	NP_001004.2	RPS9	5|7	12	6	2	10|15|13|14	0	0	0.46	0.55
NCK2_WT	NP_001524.2	HNRNPL	5|7	12	6	2	17|14|18|19	0	0	0.35	0.55
NCK2_WT	NP_002625.1	PHB	4|8	12	6	2	14|8|7|12	0	0	0.59	0.55
NCK2_WT	NP_000963.1	RPL7A	4|7	11	5.5	2	5|10|9|11	0	0	0.63	0.55
NCK2_WT	NP_001096137.1	PSMA4	6|5	11	5.5	2	8|5|9|7	0	0	0.76	0.55
NCK2_WT	NP_938074.2	PRMT1	4|7	11	5.5	2	16|14|19|11	0	0	0.37	0.55
NCK2_WT	NP_000960.2	RPL5	6|4	10	5	2	10|5|13|11	0	0	0.51	0.55
NCK2_WT	NP_001244222.1	HNRNPH1	5|5	10	5	2	12|8|15|14	0	0	0.41	0.55
NCK2_WT	NP_002130.2	RBMX	3|7	10	5	2	19|15|15|18	0	0	0.3	0.55
NCK2_WT	NP_002943.2	RPS2	3|7	10	5	2	13|8|16|11	0	0	0.42	0.55
NCK2_WT	NP_066299.2	MYL6	6|4	10	5	2	6|8|9|8	0	0	0.65	0.55
NCK2_WT	NP_000977.1	RPL24	5|4	9	4.5	2	6|5|6|7	0	0	0.75	0.55
NCK2_WT	NP_112533.1	HNRNPA2B1	5|4	9	4.5	2	6|9|10|13	0	0	0.47	0.55
NCK2_WT	NP_612480.1	SPINDOC	4|5	9	4.5	2	16|13|21|15	0	0	0.28	0.55
NCK2_WT	NP_000981.1	RPL27A	4|4	8	4	2	7|5|6|7	0	0	0.64	0.55
NCK2_WT	NP_001006.1	RPS11	4|4	8	4	2	8|8|10|9	0	0	0.46	0.55
NCK2_WT	NP_006614.2	PHGDH	4|4	8	4	2	12|11|11|9	0	0	0.37	0.55
NCK2_WT	NP_000997.1	RPS3A	3|4	7	3.5	2	7|9|11|14	0	0	0.34	0.55
NCK2_WT	NP_001010.2	RPS15A	4|3	7	3.5	2	4|4|9|6	0	0	0.61	0.55
NCK2_WT	NP_001013.1	RPS19	3|4	7	3.5	2	5|7|8|8	0	0	0.5	0.55
NCK2_WT	NP_001153682.1	SLC25A13	2|5	7	3.5	2	8|8|8|5	0	0	0.48	0.55
NCK2_WT	NP_002559.2	PABPC1	3|4	7	3.5	2	9|15|9|12	0	0	0.31	0.55
NCK2_WT	NP_003118.2	SPTAN1	3|4	7	3.5	2	33|19|32|25	0	0	0.13	0.55
NCK2_WT	NP_004441.1	ERH	3|4	7	3.5	2	5|3|6|6	0	0	0.7	0.55
NCK2_WT	NP_004896.1	PRDX6	3|4	7	3.5	2	4|3|6|4	0	0	0.82	0.55
NCK2_WT	NP_006004.2	RPL10	3|4	7	3.5	2	6|6|11|6	0	0	0.48	0.55
NCK2_WT	NP_006537.3	IGF2BP1	2|5	7	3.5	2	22|11|19|16	0	0	0.21	0.55
NCK2_WT	NP_006550.1	KHDRBS1	3|4	7	3.5	2	10|9|7|7	0	0	0.42	0.55
NCK2_WT	NP_009035.3	RPL10A	2|5	7	3.5	2	6|7|7|7	0	0	0.52	0.55
NCK2_WT	NP_000975.2	RPL23A	2|4	6	3	2	8|6|8|7	0	0	0.41	0.55
NCK2_WT	NP_000982.2	RPL28	3|3	6	3	2	5|4|5|5	0	0	0.63	0.55
NCK2_WT	NP_000990.1	RPL38	3|3	6	3	2	5|4|6|6	0	0	0.57	0.55
NCK2_WT	NP_001017963.2	HSP90AA1	2|4	6	3	2	8|6|7|5	0	0	0.46	0.55
NCK2_WT	NP_001019.1	RPS25	3|3	6	3	2	3|5|6|6	0	0	0.6	0.55
NCK2_WT	NP_001447.2	FLNA	3|3	6	3	2	24|21|27|27	0	0	0.12	0.55
NCK2_WT	NP_004506.2	ILF2	3|3	6	3	2	5|5|5|5	0	0	0.6	0.55
NCK2_WT	NP_036465.2	MYCBP	4|2	6	3	2	5|4|6|11	0	0	0.46	0.55
NCK2_WT	NP_036565.2	SF3B1	2|4	6	3	2	6|9|13|9	0	0	0.32	0.55
NCK2_WT	NP_038470.1	STOML2	3|3	6	3	2	7|4|11|6	0	0	0.43	0.55
NCK2_WT	NP_000308.1	PTS	3|2	5	2.5	2	8|9|13|6	0	0	0.28	0.55
NCK2_WT	NP_000843.1	GSTP1	2|3	5	2.5	2	5|2|5|3	0	0	0.67	0.55
NCK2_WT	NP_000978.1	RPL26	2|3	5	2.5	2	5|5|6|6	0	0	0.45	0.55
NCK2_WT	NP_001096123.1	OTUD4	0|5	5	2.5	2	12|11|17|18	0	0	0.17	0.55
NCK2_WT	NP_001186269.1	RPL17	2|3	5	2.5	2	10|5|8|7	0	0	0.33	0.55
NCK2_WT	NP_002129.2	HNRNPD	2|3	5	2.5	2	5|6|5|8	0	0	0.42	0.55
NCK2_WT	NP_002464.1	MYH9	0|5	5	2.5	2	26|23|19|17	0	0	0.12	0.55
NCK2_WT	NP_002807.1	PSMD12	3|2	5	2.5	2	4|5|6|3	0	0	0.56	0.55
NCK2_WT	NP_031381.2	HSP90AB1	0|5	5	2.5	2	8|8|9|7	0	0	0.31	0.55
NCK2_WT	NP_112420.1	HNRNPA1	2|3	5	2.5	2	4|0|4|7	0	0	0.67	0.55
NCK2_WT	NP_663306.1	MAP3K7	2|3	5	2.5	2	8|9|10|20	0	0	0.21	0.55
NCK2_WT	NP_776170.2	BLOC1S2	2|3	5	2.5	2	11|5|14|9	0	0	0.26	0.55
NCK2_WT	NP_001027565.1	HNRNPH2	0|4	4	2	2	7|4|0|8	0	0	0.42	0.55
NCK2_WT	NP_001075109.1	PRKDC	0|4	4	2	2	22|19|20|22	0	0	0.1	0.55
NCK2_WT	NP_001129171.1	YWHAZ	4|0	4	2	2	4|3|4|7	0	0	0.44	0.55
NCK2_WT	NP_001922.2	DLAT	2|2	4	2	2	7|4|11|14	0	0	0.22	0.55
NCK2_WT	NP_005900.2	MAP1B	0|4	4	2	2	36|29|40|28	0	0	0.06	0.55
NCK2_WT	NP_005989.3	CCT3	2|2	4	2	2	8|3|9|7	0	0	0.3	0.55
NCK2_WT	NP_006107.1	TAB1	2|2	4	2	2	12|7|15|16	0	0	0.16	0.55
NCK2_WT	NP_006833.2	SF3B2	2|2	4	2	2	6|4|7|5	0	0	0.36	0.55
NCK2_WT	NP_008975.1	KATNA1	2|2	4	2	2	11|9|14|12	0	0	0.17	0.55
NCK2_WT	NP_620164.1	CMBL	2|2	4	2	2	4|4|6|5	0	0	0.42	0.55
NCK2_WT	NP_000284.1	PHKB	0|3	3	1.5	2	4|9|14|9	0	0	0.17	0.55
NCK2_WT	NP_000998.1	RPS4X	0|3	3	1.5	2	4|2|5|3	0	0	0.43	0.55
NCK2_WT	NP_001001.2	RPS6	3|0	3	1.5	2	4|2|5|3	0	0	0.43	0.55
NCK2_WT	NP_001095868.1	HNRNPR	0|3	3	1.5	2	7|4|14|11	0	0	0.17	0.55
NCK2_WT	NP_001166925.1	PDHA1	0|3	3	1.5	2	6|6|8|7	0	0	0.22	0.55
NCK2_WT	NP_001242941.1	MYH10	0|3	3	1.5	2	21|15|20|23	0	0	0.08	0.55
NCK2_WT	NP_001528.1	HSBP1	3|0	3	1.5	2	5|0|5|6	0	0	0.38	0.55
NCK2_WT	NP_002806.2	PSMD11	3|0	3	1.5	2	3|2|7|7	0	0	0.32	0.55
NCK2_WT	NP_006421.2	CCT4	0|3	3	1.5	2	8|3|9|5	0	0	0.24	0.55
NCK2_WT	NP_000916.2	PDHB	0|2	2	1	2	10|3|12|5	0	0	0.13	0.55
NCK2_WT	NP_000995.1	RPLP2	2|0	2	1	2	6|3|5|4	0	0	0.22	0.55
NCK2_WT	NP_001002.1	RPS7	2|0	2	1	2	7|4|8|3	0	0	0.18	0.55
NCK2_WT	NP_001021.1	RPS27	0|2	2	1	2	0|3|5|4	0	0	0.33	0.55
NCK2_WT	NP_001138880.1	NONO	0|2	2	1	2	4|3|6|5	0	0	0.22	0.55
NCK2_WT	NP_001180345.1	DDX3X	0|2	2	1	2	3|4|2|2	0	0	0.36	0.55
NCK2_WT	NP_001243439.1	SSBP1	0|2	2	1	2	3|3|0|3	0	0	0.44	0.55
NCK2_WT	NP_001271.1	CIRBP	2|0	2	1	2	7|3|5|4	0	0	0.21	0.55
NCK2_WT	NP_001559.1	EIF3E	0|2	2	1	2	3|4|5|4	0	0	0.25	0.55
NCK2_WT	NP_001753.1	CCT6A	0|2	2	1	2	4|4|8|6	0	0	0.18	0.55
NCK2_WT	NP_003119.2	SPTBN1	0|2	2	1	2	20|23|21|23	0	0	0.05	0.55
NCK2_WT	NP_004273.1	BAG2	2|0	2	1	2	4|0|6|4	0	0	0.29	0.55
NCK2_WT	NP_004921.1	CAPZB	0|2	2	1	2	10|4|5|6	0	0	0.16	0.55
NCK2_WT	NP_005959.2	HNRNPM	0|2	2	1	2	0|3|3|2	0	0	0.5	0.55
NCK2_WT	NP_006017.1	H1-10	0|2	2	1	2	4|3|5|3	0	0	0.27	0.55
NCK2_WT	NP_006576.2	CCT8	0|2	2	1	2	12|16|20|12	0	0	0.07	0.55
NCK2_WT	NP_036205.1	CCT5	0|2	2	1	2	8|6|13|7	0	0	0.12	0.55
NCK2_WT	NP_056098.1	DPY19L1	0|2	2	1	2	2|3|2|2	0	0	0.44	0.55
NCK2_WT	NP_060090.2	ILF3	2|0	2	1	2	2|0|4|2	0	0	0.5	0.55
NCK2_WT	NP_065953.1	CAMSAP3	0|2	2	1	2	13|9|14|10	0	0	0.09	0.55
NCK2_WT	NP_066944.1	EEF1B2	2|0	2	1	2	4|2|6|3	0	0	0.27	0.55
NCK2_WT	NP_127460.1	GAR1	0|2	2	1	2	8|6|5|5	0	0	0.17	0.55
NCK2_WT	NP_665811.1	AIFM1	2|0	2	1	2	6|3|6|5	0	0	0.2	0.55

## Sheet: MSNCK2peptides_Fig5A-C
Peptides (unaffected by mutants or shuffling)	NCK2 coordinate (A.A)	Region	FLAG-GFP-Ctrl-R1	FLAG-GFP-Ctrl-R2	FLAG-GFP-Ctrl-R3	FLAG-GFP-Ctrl-R4	FLAG-NCK2-WT-R1	FLAG-NCK2-WT-R2	FLAG-NCK2-3WK-R1	FLAG-NCK2-3WK-R2	FLAG-NCK2_1-3-2_R1	FLAG-NCK2_1-3-2_R2	FLAG-NCK2_2-1-3_R1	FLAG-NCK2_2-1-3_R2	FLAG-NCK2_2-3-1_R1	FLAG-NCK2_2-3-1_R2	FLAG-NCK2_3-1-2_R1	FLAG-NCK2_3-1-2_R2	FLAG-NCK2_3-2-1_R1	FLAG-NCK2_3-2-1_R2
DSESSPSDFSVSLK	312-325	SH2			7	3	93	100	133	142	122	127	104	87	116	127	95	129	129	93
DASPTPSTDAEYPANGSGADR	88-108	Linker1			2		84	92	117	139	122	136	102	99	130	157	108	164	137	90
APIFTSEHGEK	362-372	SH2			1	1	63	68	65	77	66	81	64	65	79	99	64	94	87	60
FAYVAEREDELSLVK	120-134	SH3-2				2	35	41	42	47	46	61	57	51	58	63	57	43	63	47
KAPIFTSEHGEK	361-372	SH2					105	114	112	138	118	133	113	115	134	149	110	108	135	111
GVEGDFLIRDSESSPSDFSVSLK	303-325	SH2					82	96	95	99	85	130	103	88	82	83	44	14	72	38
FAGREWYYGNVTR	280-292	Linker3-SH2					43	39	61	49	50	58	43	43	57	43	39	25	54	45
TGYVPSNYVER	48-58	SH3-1					40	37	61	49	47	60	64	50	57	55	58	58	58	59
EWYYGNVTR	284-292	Linker3-SH2					37	45	60	62	57	65	61	45	57	73	55	79	63	42
RFHTMDELVEHYK	348-360	SH2					15	16	17	19	16	19	15	16	14	19	15	14	22	15
TGYVPSNYVERK	48-59	SH3-1					13	15	16	10	16	19	17	17	12	11	14	11	13	13
Total							610	663	779	831	745	889	743	676	796	879	659	739	833	613
Peptides (affected by mutants or shuffling)	NCK2 coordinate (A.A)	Region	FLAG-GFP-Ctrl-R1	FLAG-GFP-Ctrl-R2	FLAG-GFP-Ctrl-R3	FLAG-GFP-Ctrl-R4	FLAG-NCK2-WT-R1	FLAG-NCK2-WT-R2	FLAG-NCK2-3WK-R1	FLAG-NCK2-3WK-R2	FLAG-NCK2_1-3-2_R1	FLAG-NCK2_1-3-2_R2	FLAG-NCK2_2-1-3_R1	FLAG-NCK2_2-1-3_R2	FLAG-NCK2_2-3-1_R1	FLAG-NCK2_2-3-1_R2	FLAG-NCK2_3-1-2_R1	FLAG-NCK2_3-1-2_R2	FLAG-NCK2_3-2-1_R1	FLAG-NCK2_3-2-1_R2
GETMEVIEKPENDPEWWK	219-236	SH3-3					120	134			157	177	174	136	165	152	153	115	150	164
IYDLNIPAFVK	109-119	Linker1-SH3-2					115	134	143	127						6		6	141	128
LWLLDDSKTWWR	29-40	SH3-1					28	26			30	40	30	25	23	16	27	12	24	13

## Sheet: CD_NotNormalized_FigS6G
	WT (mdeg)			3xWK (mdeg)			132 (mdeg)			213 (mdeg)			231 (mdeg)			312 (mdeg)			321 (mdeg)
Wavelength (nm)	Replicate			Replicate			Replicate			Replicate			Replicate			Replicate			Replicate
	1	2	3	1	2	3	1	2	3	1	2	3	1	2	3	1	2	3	1	2	3
250	0.29604	0.848393	-1.18148	0.167009	0.265483	0.300607	0.288375	0.477213	0.563643	-0.15255	0.0590355	0.0590355	4.21095	0.215905	0.399685	0.123116	0.169621	1.17266	0.0944743	0.30725	-0.743757
249.9	0.299901	0.83668	-1.17617	0.192903	0.285536	0.310311	0.302534	0.480661	0.565661	-0.17589	0.0267133	0.0267133	4.20382	0.210418	0.39436	0.130956	0.168913	1.16256	0.106895	0.308245	-0.756712
249.8	0.290229	0.845385	-1.17292	0.191032	0.29457	0.333521	0.305791	0.48164	0.573223	-0.184525	-0.00258433	-0.00258433	4.19909	0.202167	0.382217	0.11377	0.165361	1.15388	0.11774	0.301505	-0.74812
249.7	0.299192	0.841597	-1.19711	0.203081	0.29262	0.353145	0.296155	0.48479	0.591943	-0.203329	-0.0148036	-0.0148036	4.17945	0.1975	0.391502	0.0880976	0.158548	1.1599	0.133598	0.305207	-0.742649
249.6	0.300839	0.855944	-1.2071	0.228328	0.303409	0.349423	0.302494	0.489708	0.601264	-0.218144	-0.017986	-0.017986	4.1448	0.190001	0.400474	0.0912966	0.152056	1.16859	0.155585	0.296048	-0.737558
249.5	0.294484	0.85909	-1.19526	0.247314	0.302027	0.343098	0.311773	0.485409	0.594177	-0.224957	-0.0284253	-0.0284253	4.1335	0.174267	0.37419	0.107634	0.185097	1.17708	0.171298	0.281995	-0.724412
249.4	0.279538	0.856986	-1.18713	0.267788	0.292803	0.340923	0.329227	0.486448	0.6049	-0.229556	-0.0427676	-0.0427676	4.13242	0.166088	0.338087	0.116208	0.20173	1.1643	0.164844	0.26729	-0.707419
249.3	0.265876	0.852696	-1.19	0.282005	0.291539	0.347801	0.337261	0.482583	0.606678	-0.217855	-0.0446437	-0.0446437	4.14862	0.178062	0.318563	0.114569	0.209932	1.16966	0.153448	0.256087	-0.709904
249.2	0.236826	0.84019	-1.18208	0.277254	0.292392	0.355849	0.317194	0.484692	0.59575	-0.200152	-0.0502675	-0.0502675	4.1614	0.191986	0.310203	0.109609	0.217261	1.15719	0.137499	0.268888	-0.698584
249.1	0.207177	0.846591	-1.16413	0.264743	0.303116	0.359017	0.301774	0.48731	0.577333	-0.200495	-0.0603678	-0.0603678	4.17359	0.187658	0.293216	0.0975238	0.216132	1.14426	0.131126	0.28207	-0.685455
249	0.196369	0.854847	-1.14014	0.254891	0.305357	0.328753	0.297184	0.501682	0.566716	-0.220813	-0.0568672	-0.0568672	4.18954	0.192767	0.280844	0.0663907	0.201942	1.14178	0.137974	0.292512	-0.653809
248.9	0.186956	0.871666	-1.13673	0.258965	0.295849	0.331238	0.291127	0.504129	0.547029	-0.248796	-0.0518585	-0.0518585	4.21857	0.196145	0.269277	0.068573	0.179517	1.13747	0.135489	0.30208	-0.647952
248.8	0.183902	0.889374	-1.13866	0.281605	0.284518	0.331239	0.302203	0.528463	0.529276	-0.256432	-0.036323	-0.036323	4.23634	0.208642	0.258852	0.0791145	0.147918	1.12755	0.152033	0.322152	-0.662851
248.7	0.165037	0.892272	-1.14837	0.29934	0.265996	0.343819	0.314987	0.536117	0.53072	-0.253103	-0.0196475	-0.0196475	4.22416	0.240519	0.264813	0.0560293	0.149232	1.10335	0.15354	0.324444	-0.678932
248.6	0.128396	0.917824	-1.14836	0.301024	0.238565	0.37328	0.318244	0.540181	0.531041	-0.263634	-0.0167239	-0.0167239	4.22585	0.262794	0.279194	0.0373962	0.135821	1.08871	0.164348	0.318056	-0.702753
248.5	0.106488	0.932168	-1.14403	0.326064	0.215204	0.406655	0.299117	0.550634	0.53096	-0.294257	-0.0101237	-0.0101237	4.23086	0.247299	0.293925	0.0289136	0.12798	1.08438	0.178761	0.306714	-0.706833
248.4	0.0880872	0.923943	-1.12135	0.354187	0.171442	0.424964	0.284891	0.56188	0.524679	-0.325119	-0.000593313	-0.000593313	4.23675	0.231246	0.298565	0.0140905	0.120681	1.07956	0.181138	0.286853	-0.702312
248.3	0.0832537	0.931891	-1.11391	0.372669	0.136043	0.441057	0.270718	0.563774	0.527272	-0.344711	0.016316	0.016316	4.2228	0.232584	0.298563	-0.00014801	0.12053	1.08896	0.164487	0.291039	-0.705998
248.2	0.090803	0.932856	-1.0942	0.379268	0.129114	0.465954	0.262364	0.579051	0.533919	-0.349259	0.0230995	0.0230995	4.22132	0.234005	0.317069	0.000906372	0.110182	1.09513	0.159162	0.285412	-0.690462
248.1	0.0848063	0.913153	-1.09762	0.385547	0.130229	0.458654	0.251719	0.602638	0.532963	-0.343733	0.0211192	0.0211192	4.21374	0.227187	0.333875	-0.000284068	0.0979439	1.10988	0.17482	0.2725	-0.6606
248	0.0796084	0.89568	-1.1148	0.395779	0.128559	0.427865	0.243296	0.609315	0.530555	-0.331443	0.0189006	0.0189006	4.22182	0.236111	0.338435	-0.0090683	0.0832784	1.1125	0.169221	0.26671	-0.643787
247.9	0.0631475	0.875349	-1.12278	0.410888	0.125837	0.408042	0.226662	0.601447	0.540733	-0.342551	0.000356293	0.000356293	4.23022	0.265686	0.338843	-0.00341212	0.0754913	1.0981	0.156237	0.259913	-0.654542
247.8	0.0514933	0.843043	-1.14218	0.428221	0.125608	0.395478	0.202356	0.592169	0.551204	-0.351677	-0.0192024	-0.0192024	4.19407	0.281005	0.322738	-0.0111285	0.0800557	1.08358	0.152366	0.273019	-0.668328
247.7	0.0415451	0.833654	-1.14951	0.427825	0.126887	0.395461	0.193489	0.597754	0.555007	-0.34986	-0.0259171	-0.0259171	4.1859	0.291588	0.328911	-0.0143392	0.0712791	1.06704	0.154189	0.27995	-0.684201
247.6	0.0378454	0.84961	-1.17365	0.417158	0.149243	0.407666	0.179481	0.605212	0.563098	-0.34276	-0.0156456	-0.0156456	4.18123	0.287316	0.33317	-0.0372513	0.0448992	1.05373	0.170385	0.286892	-0.68641
247.5	0.0265887	0.869725	-1.17693	0.420463	0.159014	0.412119	0.160863	0.606134	0.565394	-0.348278	-0.00843684	-0.00843684	4.16847	0.279751	0.325733	-0.0555628	0.049899	1.02522	0.199172	0.288797	-0.67293
247.4	0.0348096	0.888513	-1.16819	0.423594	0.171825	0.404437	0.13537	0.591089	0.578546	-0.349476	-0.029069	-0.029069	4.16008	0.289093	0.322143	-0.0575732	0.0546832	1.0157	0.202016	0.29088	-0.645865
247.3	0.0531044	0.904021	-1.16027	0.433148	0.140614	0.400586	0.127555	0.57469	0.594154	-0.344694	-0.0396782	-0.0396782	4.16128	0.293613	0.323127	-0.0496089	0.0857913	1.02513	0.21026	0.278102	-0.629441
247.2	0.0575445	0.909313	-1.14405	0.440944	0.105633	0.396664	0.141877	0.571176	0.597656	-0.340833	-0.0596413	-0.0596413	4.15869	0.268432	0.340565	-0.0372632	0.101325	1.01791	0.214159	0.260715	-0.632751
247.1	0.054453	0.886383	-1.14077	0.42778	0.0935488	0.391816	0.16121	0.564385	0.589527	-0.335005	-0.0759583	-0.0759583	4.17505	0.243794	0.347448	-0.0399986	0.111738	1.00643	0.207636	0.265608	-0.65072
247	0.0593758	0.872552	-1.12071	0.39196	0.109775	0.36897	0.203931	0.550318	0.573162	-0.325026	-0.0743172	-0.0743172	4.1933	0.228863	0.362896	-0.044265	0.107505	1.00232	0.208419	0.285102	-0.674967
246.9	0.0519534	0.847154	-1.11213	0.365172	0.130946	0.360807	0.223717	0.540963	0.570387	-0.315762	-0.0691373	-0.0691373	4.21428	0.219945	0.366869	-0.044956	0.0989716	1.01074	0.194883	0.302031	-0.679184
246.8	0.0537804	0.820305	-1.11923	0.337342	0.145926	0.376344	0.213673	0.529371	0.567647	-0.307375	-0.0796941	-0.0796941	4.21893	0.22444	0.363057	-0.0424591	0.0845462	1.01419	0.162461	0.318724	-0.683923
246.7	0.0550344	0.817799	-1.09661	0.321532	0.154015	0.367833	0.212575	0.539768	0.562946	-0.285253	-0.0692752	-0.0692752	4.21875	0.238763	0.358877	-0.0347806	0.0675863	1.03416	0.150721	0.314209	-0.685884
246.6	0.0615718	0.826314	-1.08953	0.30168	0.157108	0.362167	0.215379	0.547623	0.55164	-0.264203	-0.05373	-0.05373	4.21315	0.264366	0.338	-0.0347903	0.0537402	1.03042	0.139908	0.304144	-0.67731
246.5	0.0526283	0.830231	-1.09984	0.299319	0.165007	0.338318	0.219861	0.539653	0.539697	-0.260532	-0.0643702	-0.0643702	4.21667	0.26643	0.320472	-0.0340892	0.0433528	1.03147	0.0957954	0.300115	-0.674276
246.4	0.0591736	0.820742	-1.10428	0.281165	0.172605	0.314408	0.236742	0.542426	0.538642	-0.244565	-0.0700475	-0.0700475	4.2327	0.279001	0.321788	-0.0397313	0.0457924	1.03617	0.0644714	0.29923	-0.688467
246.3	0.0604223	0.802255	-1.1136	0.245504	0.176238	0.31669	0.245305	0.53413	0.549618	-0.23911	-0.0865097	-0.0865097	4.26426	0.268443	0.316546	-0.0659203	0.0318186	1.02708	0.0218564	0.295663	-0.69325
246.2	0.0607981	0.801541	-1.1248	0.226863	0.185732	0.328846	0.261273	0.53013	0.556639	-0.253161	-0.0743594	-0.0743594	4.2823	0.242347	0.317473	-0.0935364	0.0210035	1.01174	-0.0275172	0.291584	-0.713309
246.1	0.0619497	0.810399	-1.1146	0.219469	0.199313	0.328371	0.266617	0.515582	0.559304	-0.258392	-0.0541827	-0.0541827	4.28606	0.234081	0.324963	-0.101016	0.0104393	1.01398	-0.0493378	0.277523	-0.738245
246	0.0535589	0.830726	-1.09918	0.218759	0.182426	0.314477	0.272236	0.504476	0.55693	-0.267563	-0.0439568	-0.0439568	4.2689	0.217224	0.330117	-0.101336	-0.011834	1.00592	-0.051811	0.267476	-0.748549
245.9	0.061013	0.854643	-1.08939	0.238314	0.172222	0.291305	0.303416	0.496528	0.555855	-0.289305	-0.0593806	-0.0593806	4.24232	0.194338	0.336294	-0.112287	-0.0144165	1.00502	-0.0329519	0.256311	-0.730603
245.8	0.0894524	0.865629	-1.08146	0.272461	0.178334	0.278553	0.319495	0.49618	0.564928	-0.296661	-0.0706825	-0.0706825	4.23769	0.174467	0.341389	-0.127035	-0.0194275	1.02583	-0.00422567	0.254656	-0.722487
245.7	0.104164	0.864795	-1.09076	0.306836	0.182116	0.281083	0.331868	0.482663	0.589662	-0.28612	-0.0819895	-0.0819895	4.22861	0.159981	0.342566	-0.120255	-0.0320452	1.02586	-0.0271873	0.2444	-0.736772
245.6	0.112685	0.873389	-1.08191	0.326455	0.195584	0.282994	0.340079	0.481446	0.610901	-0.274652	-0.107818	-0.107818	4.20953	0.13932	0.348922	-0.128438	-0.028861	1.00653	-0.0511294	0.228506	-0.753018
245.5	0.119052	0.871095	-1.0693	0.326255	0.199467	0.278312	0.326202	0.459778	0.628781	-0.26816	-0.120933	-0.120933	4.21831	0.107604	0.364822	-0.134232	-0.0239034	0.99548	-0.0548668	0.217521	-0.757879
245.4	0.124143	0.867099	-1.06051	0.323319	0.203639	0.271203	0.299958	0.443816	0.627583	-0.273997	-0.14464	-0.14464	4.2504	0.0870425	0.368266	-0.120543	-0.0353689	1.00655	-0.051354	0.212405	-0.753832
245.3	0.159586	0.86351	-1.06866	0.314077	0.217543	0.24951	0.277568	0.43511	0.628617	-0.284827	-0.157752	-0.157752	4.25621	0.053684	0.375095	-0.0950493	-0.0374715	1.01321	-0.0544034	0.216388	-0.71776
245.2	0.173119	0.851828	-1.06385	0.300785	0.236417	0.227448	0.276929	0.437725	0.627958	-0.252993	-0.17417	-0.17417	4.23757	0.0435763	0.367663	-0.0963781	-0.0325211	1.00677	-0.0800969	0.201814	-0.694767
245.1	0.192999	0.853394	-1.07519	0.288	0.246058	0.20861	0.274729	0.445689	0.630146	-0.249247	-0.179983	-0.179983	4.22808	0.0457301	0.344963	-0.1005	-0.0372533	1.01999	-0.0739204	0.194999	-0.677497
245	0.220245	0.874265	-1.06625	0.28815	0.254618	0.195926	0.280603	0.432783	0.630279	-0.263063	-0.183674	-0.183674	4.23733	0.0498492	0.331769	-0.0888509	-0.0194016	1.01852	-0.0729212	0.180558	-0.6873
244.9	0.246623	0.873432	-1.06253	0.294567	0.276483	0.182345	0.290065	0.411236	0.623529	-0.271453	-0.183966	-0.183966	4.2606	0.0479591	0.336255	-0.0835831	-0.014903	1.00931	-0.102543	0.168527	-0.694334
244.8	0.25728	0.876897	-1.06831	0.292809	0.269855	0.17853	0.288067	0.386524	0.634584	-0.293582	-0.187024	-0.187024	4.26196	0.0250402	0.342734	-0.0874186	-0.0248912	0.992922	-0.139381	0.164205	-0.7177
244.7	0.258987	0.881337	-1.06733	0.269312	0.271897	0.206993	0.291361	0.374563	0.642154	-0.306064	-0.191387	-0.191387	4.26682	0.00472132	0.352062	-0.0948451	-0.0427032	0.965416	-0.16857	0.16171	-0.75425
244.6	0.262742	0.897096	-1.05036	0.245971	0.287622	0.237637	0.306351	0.372805	0.627081	-0.301088	-0.209778	-0.209778	4.24329	-0.0347725	0.370239	-0.101203	-0.0555283	0.937826	-0.183785	0.128964	-0.765808
244.5	0.271963	0.938138	-1.03351	0.225541	0.307861	0.264304	0.314408	0.369113	0.616894	-0.30097	-0.211121	-0.211121	4.25374	-0.0637433	0.378609	-0.106609	-0.077503	0.896515	-0.170017	0.119761	-0.769571
244.4	0.270561	0.971995	-1.02655	0.21007	0.314165	0.265685	0.3054	0.367747	0.598698	-0.316241	-0.210005	-0.210005	4.26747	-0.0745132	0.379854	-0.0964767	-0.11085	0.880344	-0.162204	0.106362	-0.782181
244.3	0.272265	0.991694	-1.01979	0.212656	0.297257	0.269787	0.305103	0.355617	0.587061	-0.333633	-0.205026	-0.205026	4.26173	-0.0759926	0.374313	-0.0800634	-0.103115	0.871762	-0.155483	0.0939753	-0.785368
244.2	0.287304	0.99454	-1.00417	0.199763	0.292403	0.258803	0.307539	0.354492	0.597876	-0.33572	-0.224617	-0.224617	4.27319	-0.0675397	0.394719	-0.0629679	-0.0980006	0.876979	-0.174073	0.0964666	-0.791531
244.1	0.303154	0.992398	-1.00672	0.18323	0.273367	0.259019	0.31785	0.354651	0.590087	-0.344765	-0.240973	-0.240973	4.26927	-0.0902608	0.403967	-0.0670761	-0.101533	0.899207	-0.168885	0.106514	-0.798965
244	0.30223	0.975037	-1.01622	0.177872	0.28569	0.255693	0.34079	0.36572	0.578339	-0.365274	-0.238579	-0.238579	4.25769	-0.117115	0.374571	-0.0919843	-0.122544	0.901384	-0.161462	0.103326	-0.802605
243.9	0.284665	0.952653	-1.03546	0.16851	0.320898	0.268294	0.333692	0.369651	0.573227	-0.378167	-0.245879	-0.245879	4.25362	-0.12292	0.353309	-0.1266	-0.141099	0.88969	-0.173799	0.0918864	-0.780745
243.8	0.270038	0.930818	-1.05737	0.169318	0.337226	0.282977	0.338417	0.380502	0.569989	-0.404425	-0.269499	-0.269499	4.22558	-0.130389	0.340343	-0.137623	-0.141969	0.859652	-0.172078	0.0883598	-0.75685
243.7	0.254001	0.920371	-1.08167	0.195301	0.331888	0.323947	0.327678	0.392489	0.57142	-0.420808	-0.292913	-0.292913	4.21113	-0.120713	0.333877	-0.163662	-0.131259	0.85546	-0.165883	0.0613991	-0.732715
243.6	0.259753	0.922523	-1.10625	0.226037	0.312608	0.344943	0.321498	0.385538	0.586151	-0.437037	-0.323871	-0.323871	4.20705	-0.13668	0.314134	-0.159818	-0.123777	0.845528	-0.155903	0.0163584	-0.725276
243.5	0.282516	0.941468	-1.09175	0.251625	0.319975	0.327599	0.323675	0.381646	0.601018	-0.459706	-0.334461	-0.334461	4.19975	-0.159037	0.276419	-0.162079	-0.117215	0.840436	-0.152006	-0.0285586	-0.727377
243.4	0.311181	0.952796	-1.0783	0.264425	0.321721	0.309603	0.323835	0.373161	0.607827	-0.49131	-0.352896	-0.352896	4.20928	-0.19214	0.242939	-0.152972	-0.11793	0.823679	-0.166263	-0.0592936	-0.7341
243.3	0.322703	0.967726	-1.0708	0.269229	0.337502	0.302876	0.331641	0.364388	0.620234	-0.537581	-0.362454	-0.362454	4.2008	-0.233947	0.239986	-0.148009	-0.123724	0.814622	-0.176742	-0.0861679	-0.735133
243.2	0.328703	0.980915	-1.0542	0.27081	0.31067	0.295636	0.362071	0.376492	0.636007	-0.555804	-0.354835	-0.354835	4.18522	-0.255	0.249067	-0.148553	-0.132551	0.809893	-0.165785	-0.0921257	-0.72455
243.1	0.324502	0.981611	-1.04202	0.277508	0.278183	0.291255	0.356173	0.37505	0.642662	-0.562326	-0.350263	-0.350263	4.15951	-0.273376	0.237056	-0.150214	-0.131516	0.803975	-0.160451	-0.0937017	-0.712496
243	0.314997	0.992595	-1.01846	0.292488	0.256195	0.312721	0.34678	0.380029	0.640211	-0.569085	-0.362484	-0.362484	4.1653	-0.298279	0.226406	-0.12746	-0.117964	0.795873	-0.146263	-0.103758	-0.698685
242.9	0.309023	0.994638	-1.00948	0.285219	0.240753	0.304728	0.321283	0.384979	0.641423	-0.581771	-0.381907	-0.381907	4.15509	-0.297902	0.221554	-0.10328	-0.125776	0.801888	-0.120429	-0.114938	-0.683611
242.8	0.316337	0.967258	-1.0232	0.284056	0.238601	0.28137	0.2987	0.389904	0.634789	-0.600327	-0.41802	-0.41802	4.14604	-0.290822	0.20865	-0.1132	-0.147755	0.807653	-0.115844	-0.113436	-0.68667
242.7	0.338178	0.932885	-1.03127	0.277789	0.237016	0.282295	0.294224	0.386268	0.622134	-0.621912	-0.435295	-0.435295	4.13532	-0.286172	0.193392	-0.143864	-0.166734	0.808947	-0.117994	-0.103414	-0.691332
242.6	0.349983	0.903359	-1.03128	0.258379	0.238195	0.277944	0.290239	0.390338	0.625005	-0.645401	-0.427611	-0.427611	4.13162	-0.268296	0.16964	-0.169539	-0.205906	0.806003	-0.105445	-0.0936175	-0.701697
242.5	0.340692	0.892827	-1.03156	0.240741	0.233216	0.27714	0.296286	0.384681	0.627589	-0.648275	-0.410435	-0.410435	4.12441	-0.276652	0.15306	-0.165059	-0.229036	0.782697	-0.117349	-0.117983	-0.712988
242.4	0.320317	0.912886	-1.04032	0.223907	0.239393	0.312937	0.308839	0.389911	0.618441	-0.662591	-0.416624	-0.416624	4.11896	-0.290327	0.127418	-0.154724	-0.233183	0.776348	-0.104566	-0.134409	-0.721923
242.3	0.318708	0.903579	-1.05995	0.20544	0.244645	0.31177	0.30757	0.395186	0.607215	-0.687934	-0.392488	-0.392488	4.11962	-0.309279	0.104295	-0.152836	-0.225437	0.774214	-0.0868106	-0.138621	-0.702543
242.2	0.320321	0.90934	-1.0866	0.204053	0.239548	0.311233	0.309228	0.399806	0.597922	-0.716526	-0.383077	-0.383077	4.09876	-0.320254	0.0646406	-0.147976	-0.215387	0.788869	-0.0900426	-0.16197	-0.685875
242.1	0.345974	0.924498	-1.09515	0.193527	0.237177	0.328616	0.322981	0.405749	0.604375	-0.753327	-0.378736	-0.378736	4.06463	-0.337679	0.0502218	-0.157362	-0.194725	0.795825	-0.108083	-0.160133	-0.686085
242	0.353647	0.926643	-1.07798	0.213901	0.236215	0.339394	0.318818	0.4087	0.601287	-0.769089	-0.397017	-0.397017	4.02841	-0.35317	0.0278687	-0.176419	-0.195603	0.782734	-0.104952	-0.154872	-0.71916
241.9	0.365579	0.908765	-1.07568	0.235776	0.214724	0.335756	0.322647	0.402009	0.597132	-0.782144	-0.391082	-0.391082	4.01348	-0.351342	0.00727717	-0.18208	-0.198059	0.764347	-0.101227	-0.145954	-0.755698
241.8	0.350288	0.915079	-1.09233	0.230582	0.204927	0.336249	0.314631	0.392971	0.595322	-0.809485	-0.386146	-0.386146	3.98333	-0.372688	0.0211573	-0.178996	-0.188421	0.754291	-0.0990748	-0.130304	-0.788461
241.7	0.342837	0.915706	-1.11708	0.222811	0.205361	0.342744	0.31871	0.387947	0.592783	-0.805287	-0.385856	-0.385856	3.96483	-0.397134	0.0321215	-0.19443	-0.202754	0.754218	-0.0890803	-0.133623	-0.813341
241.6	0.325917	0.917947	-1.14741	0.200077	0.208889	0.347929	0.314599	0.39497	0.591157	-0.797067	-0.393819	-0.393819	3.93007	-0.407466	0.00933329	-0.207152	-0.230077	0.755165	-0.0563922	-0.134909	-0.815068
241.5	0.310726	0.947054	-1.15866	0.210774	0.23326	0.368582	0.328653	0.405888	0.607265	-0.794708	-0.415232	-0.415232	3.90293	-0.415503	-0.00902074	-0.20381	-0.238381	0.756791	-0.0193179	-0.132424	-0.802826
241.4	0.33313	0.947575	-1.15371	0.224593	0.275666	0.376057	0.334724	0.401839	0.606026	-0.830044	-0.440152	-0.440152	3.8761	-0.44728	-0.0182508	-0.191644	-0.239241	0.775641	-0.00647964	-0.158808	-0.789893
241.3	0.339194	0.950553	-1.14545	0.232167	0.281861	0.36995	0.331066	0.394673	0.61848	-0.868244	-0.444706	-0.444706	3.84678	-0.469916	-0.0128413	-0.186041	-0.235755	0.809022	0.0146828	-0.14927	-0.783923
241.2	0.343245	0.932903	-1.13895	0.256514	0.268104	0.370292	0.338535	0.402336	0.622638	-0.908385	-0.456495	-0.456495	3.84404	-0.482247	-0.0248011	-0.213579	-0.228425	0.839757	0.0303986	-0.160035	-0.790835
241.1	0.323567	0.90748	-1.15509	0.271027	0.270975	0.385485	0.342727	0.387614	0.630196	-0.901984	-0.481732	-0.481732	3.84716	-0.519846	-0.0421054	-0.240311	-0.211807	0.861225	0.0397247	-0.15745	-0.80113
241	0.302196	0.896271	-1.17216	0.272243	0.293209	0.371499	0.344203	0.382196	0.651475	-0.897	-0.513627	-0.513627	3.82962	-0.552891	-0.0531227	-0.249436	-0.221708	0.865207	0.0423007	-0.151095	-0.79547
240.9	0.271292	0.892657	-1.18283	0.296316	0.296798	0.380353	0.3717	0.375965	0.649936	-0.898636	-0.511796	-0.511796	3.80306	-0.58047	-0.090416	-0.259018	-0.244813	0.862704	0.0395943	-0.146093	-0.790581
240.8	0.243394	0.906028	-1.17631	0.307521	0.299373	0.389023	0.406212	0.383272	0.660006	-0.917073	-0.515538	-0.515538	3.78185	-0.570175	-0.131597	-0.267393	-0.252063	0.866833	0.0244769	-0.14689	-0.790116
240.7	0.233905	0.945059	-1.16954	0.310459	0.300136	0.399784	0.428894	0.395203	0.678506	-0.924302	-0.531706	-0.531706	3.77546	-0.572029	-0.119427	-0.256165	-0.249302	0.842426	0.00915553	-0.127823	-0.789521
240.6	0.24741	0.96983	-1.16648	0.305458	0.293213	0.393007	0.466075	0.408074	0.695501	-0.937655	-0.553797	-0.553797	3.76965	-0.589913	-0.110979	-0.254613	-0.228545	0.839699	0.00461019	-0.105756	-0.812613
240.5	0.279734	0.99898	-1.14825	0.304156	0.273062	0.380626	0.476467	0.409495	0.70375	-0.946128	-0.568343	-0.568343	3.76439	-0.61197	-0.120267	-0.247419	-0.230785	0.847731	0.0143178	-0.0923197	-0.842617
240.4	0.314791	1.00237	-1.12564	0.304807	0.255009	0.375705	0.461563	0.417256	0.714658	-0.970503	-0.589912	-0.589912	3.75476	-0.647548	-0.146264	-0.237221	-0.248077	0.845419	0.00151825	-0.0776388	-0.866888
240.3	0.328024	1.004	-1.10283	0.298667	0.248365	0.359659	0.464663	0.426301	0.715071	-0.999103	-0.582583	-0.582583	3.7572	-0.653268	-0.167356	-0.238219	-0.258407	0.859132	-0.0075503	-0.0673599	-0.877085
240.2	0.315094	0.998072	-1.08091	0.285662	0.230543	0.355919	0.483111	0.440642	0.722924	-1.02004	-0.570611	-0.570611	3.7677	-0.651121	-0.162657	-0.269552	-0.256831	0.861832	-0.012648	-0.0475723	-0.885169
240.1	0.303645	1.01153	-1.08391	0.274575	0.212906	0.375534	0.511666	0.455642	0.725885	-1.01561	-0.563484	-0.563484	3.75593	-0.654204	-0.162559	-0.296933	-0.256647	0.86975	0.00547358	-0.0261729	-0.888583
240	0.290536	1.01604	-1.08419	0.283379	0.196184	0.389309	0.540076	0.465262	0.715151	-1.01805	-0.560472	-0.560472	3.74462	-0.64681	-0.182619	-0.328117	-0.257666	0.890401	0.0223623	-0.00232849	-0.891411
239.9	0.296939	1.01796	-1.06282	0.282796	0.203183	0.401888	0.535374	0.470409	0.723272	-1.01886	-0.577435	-0.577435	3.74085	-0.643876	-0.210621	-0.325834	-0.266461	0.893965	0.0193604	0.0154826	-0.915825
239.8	0.323305	1.02614	-1.02872	0.290185	0.226034	0.395082	0.532386	0.446963	0.726684	-1.03226	-0.585995	-0.585995	3.73019	-0.660065	-0.230387	-0.309901	-0.27449	0.899947	0.0239474	0.0149111	-0.945743
239.7	0.347827	1.03874	-1.02583	0.298419	0.274188	0.373883	0.531608	0.431795	0.718039	-1.04091	-0.607295	-0.607295	3.70803	-0.676365	-0.254864	-0.306617	-0.277106	0.90505	0.0194875	0.00673421	-0.952719
239.6	0.370763	1.03621	-1.03824	0.31672	0.313164	0.358934	0.537113	0.433264	0.709176	-1.02401	-0.624049	-0.624049	3.67487	-0.67034	-0.289132	-0.33111	-0.290614	0.912454	0.0202728	0.0100253	-0.959099
239.5	0.401542	1.05398	-1.03442	0.347388	0.330734	0.386151	0.558234	0.453835	0.725478	-1.01011	-0.623261	-0.623261	3.65917	-0.668377	-0.297971	-0.339695	-0.285317	0.905125	0.0392179	0.00857544	-0.958527
239.4	0.426607	1.08702	-1.0214	0.382278	0.338706	0.419105	0.56269	0.468667	0.74436	-0.993766	-0.622012	-0.622012	3.64647	-0.666598	-0.290364	-0.339718	-0.279289	0.882833	0.0405271	0.00481237	-0.945818
239.3	0.45573	1.11723	-1.01323	0.411071	0.35102	0.442765	0.544572	0.484709	0.764203	-0.982335	-0.640729	-0.640729	3.64334	-0.673333	-0.276418	-0.344144	-0.271486	0.867782	0.00747757	0.00104548	-0.933456
239.2	0.488474	1.11215	-1.00899	0.439522	0.354296	0.473938	0.534921	0.497136	0.769947	-0.989428	-0.666566	-0.666566	3.62514	-0.675281	-0.277571	-0.344912	-0.260526	0.866418	-0.0242236	0.00604909	-0.9723
239.1	0.520434	1.10778	-0.998296	0.449868	0.371522	0.467541	0.532762	0.504862	0.783863	-1.0098	-0.691104	-0.691104	3.60536	-0.679347	-0.273849	-0.355542	-0.258607	0.874238	-0.0401377	0.0340294	-0.998111
239	0.54093	1.11309	-0.990156	0.452707	0.377167	0.457194	0.51837	0.504918	0.781308	-1.03349	-0.723372	-0.723372	3.59305	-0.657125	-0.257328	-0.368775	-0.271086	0.881291	-0.0659259	0.0457441	-1.03182
238.9	0.565674	1.10156	-0.977306	0.446941	0.408255	0.469335	0.505589	0.522102	0.788722	-1.04642	-0.748654	-0.748654	3.57915	-0.651621	-0.243008	-0.383743	-0.289944	0.897679	-0.100954	0.0609344	-1.0747
238.8	0.572131	1.09796	-0.987433	0.454285	0.423795	0.473684	0.491935	0.538624	0.799758	-1.06163	-0.798901	-0.798901	3.55697	-0.640972	-0.267383	-0.406591	-0.292877	0.876586	-0.091275	0.0800163	-1.10421
238.7	0.57622	1.12789	-0.982734	0.439924	0.438047	0.468655	0.505004	0.553161	0.81363	-1.07207	-0.824868	-0.824868	3.56053	-0.643862	-0.291054	-0.39885	-0.275421	0.866199	-0.079866	0.0788272	-1.0996
238.6	0.573997	1.16039	-0.9789	0.417163	0.456848	0.482076	0.500113	0.566253	0.809756	-1.11035	-0.869123	-0.869123	3.56467	-0.653819	-0.324487	-0.414629	-0.273779	0.892684	-0.0701678	0.0799001	-1.09506
238.5	0.594071	1.19581	-0.957084	0.417331	0.486666	0.505164	0.508615	0.571327	0.805896	-1.1509	-0.915357	-0.915357	3.56575	-0.645514	-0.357632	-0.428465	-0.298777	0.901491	-0.0622907	0.0778124	-1.09927
238.4	0.609987	1.19256	-0.92412	0.421035	0.496967	0.514374	0.524806	0.579922	0.800417	-1.18483	-0.943167	-0.943167	3.54583	-0.654496	-0.388855	-0.426831	-0.326508	0.873199	-0.0896492	0.0711713	-1.09756
238.3	0.621176	1.19952	-0.889045	0.431724	0.507317	0.518171	0.522309	0.585046	0.809919	-1.23027	-0.963186	-0.963186	3.51484	-0.675375	-0.411671	-0.427536	-0.314758	0.8626	-0.102609	0.0641673	-1.0894
238.2	0.633283	1.19078	-0.87047	0.419255	0.516015	0.524102	0.517056	0.592525	0.812807	-1.2761	-0.968643	-0.968643	3.48719	-0.676126	-0.423556	-0.418839	-0.302401	0.852004	-0.124542	0.0500834	-1.08753
238.1	0.628661	1.1962	-0.876506	0.41542	0.507232	0.532982	0.528428	0.60397	0.812372	-1.26953	-0.960275	-0.960275	3.47681	-0.666992	-0.450066	-0.436306	-0.276714	0.818784	-0.128281	0.0523529	-1.09674
238	0.632486	1.22203	-0.872498	0.437217	0.496407	0.528934	0.544728	0.60468	0.822885	-1.27546	-0.962261	-0.962261	3.49545	-0.649866	-0.508276	-0.448053	-0.251904	0.779685	-0.149444	0.0473701	-1.10541
237.9	0.660625	1.25269	-0.872523	0.443903	0.526362	0.515682	0.548489	0.594805	0.838888	-1.28448	-0.96014	-0.96014	3.47853	-0.647302	-0.550715	-0.438301	-0.238188	0.750791	-0.175441	0.0496915	-1.10263
237.8	0.715028	1.26394	-0.868837	0.455594	0.528703	0.490763	0.558454	0.607894	0.845378	-1.32917	-0.943975	-0.943975	3.45076	-0.648938	-0.587937	-0.414951	-0.244911	0.752014	-0.190331	0.0586812	-1.085
237.7	0.766803	1.2829	-0.850002	0.479092	0.521604	0.490426	0.573186	0.622394	0.842241	-1.36879	-0.938126	-0.938126	3.43856	-0.654515	-0.606372	-0.409947	-0.239456	0.740764	-0.211592	0.0552483	-1.09274
237.6	0.827617	1.30616	-0.863032	0.505446	0.535715	0.487432	0.573456	0.625737	0.843147	-1.40552	-0.96014	-0.96014	3.436	-0.655845	-0.649025	-0.40456	-0.232574	0.737939	-0.228701	0.0519651	-1.11676
237.5	0.874232	1.32557	-0.850726	0.505983	0.554991	0.469874	0.555129	0.635422	0.85126	-1.43874	-0.969796	-0.969796	3.42278	-0.67103	-0.653894	-0.407832	-0.23742	0.695167	-0.231266	0.0395663	-1.13219
237.4	0.914389	1.31343	-0.831995	0.521089	0.581084	0.450427	0.536282	0.641277	0.852213	-1.47077	-0.994293	-0.994293	3.41159	-0.689122	-0.685455	-0.407624	-0.259166	0.679752	-0.251129	0.0283348	-1.12522
237.3	0.936035	1.31203	-0.80026	0.512563	0.584579	0.450584	0.519481	0.655543	0.844685	-1.50156	-1.01753	-1.01753	3.40434	-0.711493	-0.697543	-0.418575	-0.298696	0.680006	-0.294864	0.00478007	-1.11613
237.2	0.943261	1.30992	-0.772955	0.523477	0.619316	0.459174	0.509149	0.668524	0.841625	-1.52286	-1.02279	-1.02279	3.41378	-0.702828	-0.725852	-0.429669	-0.313738	0.658699	-0.342222	-0.0181758	-1.09669
237.1	0.956786	1.3314	-0.763751	0.533984	0.665097	0.454072	0.522743	0.670006	0.839891	-1.52317	-1.00428	-1.00428	3.40043	-0.706592	-0.74542	-0.433808	-0.323805	0.659051	-0.382564	-0.0409068	-1.11694
237	0.935152	1.34147	-0.767953	0.553207	0.687723	0.458627	0.514417	0.704184	0.842199	-1.5078	-1.00158	-1.00158	3.34684	-0.723466	-0.768594	-0.436553	-0.326818	0.636541	-0.425873	-0.017733	-1.12819
236.9	0.937134	1.36294	-0.768742	0.622297	0.686417	0.466461	0.492549	0.735277	0.838371	-1.50035	-1.03691	-1.03691	3.27999	-0.73274	-0.788548	-0.427533	-0.346221	0.620739	-0.46959	-0.00366389	-1.12845
236.8	0.964056	1.38199	-0.761535	0.685645	0.699504	0.463701	0.464562	0.749665	0.838426	-1.53422	-1.06002	-1.06002	3.22631	-0.739037	-0.797501	-0.4066	-0.348265	0.597969	-0.508392	-0.014181	-1.13573
236.7	0.984555	1.37738	-0.725942	0.734407	0.728255	0.455137	0.427054	0.750604	0.852609	-1.56703	-1.09218	-1.09218	3.18668	-0.740425	-0.787215	-0.404976	-0.329942	0.567978	-0.53916	-0.0259588	-1.14365
236.6	0.988227	1.38226	-0.71051	0.789876	0.768544	0.477886	0.399174	0.739233	0.863352	-1.58268	-1.12086	-1.12086	3.12677	-0.755754	-0.788971	-0.38728	-0.327123	0.538746	-0.543656	-0.0481033	-1.14855
236.5	0.996723	1.37753	-0.724869	0.825233	0.796536	0.528294	0.395693	0.755599	0.869492	-1.61033	-1.14329	-1.14329	3.09692	-0.781886	-0.780713	-0.392776	-0.332438	0.514557	-0.553397	-0.0682513	-1.16276
236.4	0.99836	1.36259	-0.721029	0.846602	0.803551	0.571636	0.415843	0.782495	0.853464	-1.64309	-1.15705	-1.15705	3.06963	-0.790406	-0.788953	-0.419211	-0.365921	0.491198	-0.551303	-0.085099	-1.18527
236.3	0.989719	1.37498	-0.683742	0.862403	0.804862	0.616388	0.4505	0.795726	0.830988	-1.69457	-1.15977	-1.15977	3.04872	-0.797009	-0.789686	-0.434168	-0.397638	0.481864	-0.555577	-0.0967293	-1.20219
236.2	0.990459	1.38747	-0.658193	0.866377	0.813336	0.625152	0.47345	0.791942	0.804091	-1.73749	-1.18725	-1.18725	3.03386	-0.832045	-0.793956	-0.450345	-0.412534	0.463988	-0.584109	-0.0979477	-1.20178
236.1	0.980816	1.41725	-0.653693	0.886027	0.857506	0.63438	0.472248	0.784157	0.776456	-1.78201	-1.22747	-1.22747	3.00317	-0.869336	-0.801813	-0.458537	-0.417781	0.455543	-0.600982	-0.100564	-1.2235
236	0.978309	1.44061	-0.630601	0.912566	0.90024	0.625364	0.471803	0.777779	0.759766	-1.81645	-1.26225	-1.26225	2.9692	-0.900068	-0.82473	-0.46118	-0.429422	0.447642	-0.604433	-0.110082	-1.24169
235.9	0.973329	1.4676	-0.632014	0.93908	0.95519	0.604049	0.460525	0.779004	0.753762	-1.83678	-1.29688	-1.29688	2.95319	-0.924108	-0.83648	-0.473741	-0.441379	0.45645	-0.610339	-0.116741	-1.23373
235.8	0.981048	1.49152	-0.647149	0.949823	0.979559	0.603057	0.436185	0.766041	0.746837	-1.85921	-1.35444	-1.35444	2.93405	-0.951687	-0.833712	-0.51599	-0.461068	0.440947	-0.639993	-0.132189	-1.22514
235.7	0.977192	1.47769	-0.66471	0.987943	1.00016	0.619761	0.445854	0.770712	0.73393	-1.86398	-1.37335	-1.37335	2.92378	-0.988646	-0.86266	-0.526434	-0.459343	0.409255	-0.659091	-0.163058	-1.2148
235.6	0.973245	1.50584	-0.663905	1.03928	1.04913	0.639356	0.483524	0.780743	0.726983	-1.88338	-1.41171	-1.41171	2.90987	-1.01418	-0.888906	-0.542075	-0.463	0.38614	-0.649772	-0.166163	-1.22709
235.5	0.969149	1.53396	-0.635141	1.08169	1.08825	0.643054	0.521472	0.792263	0.72436	-1.89704	-1.42053	-1.42053	2.87718	-1.04182	-0.911475	-0.531753	-0.452982	0.368957	-0.639758	-0.159798	-1.23979
235.4	0.97999	1.54894	-0.606666	1.12048	1.11144	0.650434	0.533865	0.807109	0.727886	-1.91158	-1.43698	-1.43698	2.83108	-1.07224	-0.942947	-0.55049	-0.48878	0.353389	-0.677736	-0.197233	-1.26215
235.3	1.00082	1.54771	-0.600031	1.15614	1.13721	0.66639	0.549081	0.808663	0.737199	-1.92915	-1.41269	-1.41269	2.79886	-1.1332	-0.97297	-0.5589	-0.510897	0.300119	-0.709286	-0.21556	-1.26316
235.2	1.04672	1.54306	-0.602962	1.18996	1.14482	0.682735	0.547604	0.829701	0.746537	-1.9294	-1.40285	-1.40285	2.77186	-1.18299	-0.997533	-0.575792	-0.529805	0.239182	-0.740155	-0.243528	-1.26513
235.1	1.05477	1.5441	-0.596883	1.22291	1.19001	0.723129	0.523373	0.836754	0.745406	-1.94503	-1.42831	-1.42831	2.75187	-1.22445	-1.03882	-0.621894	-0.539386	0.209409	-0.754505	-0.254751	-1.25466
235	1.06648	1.54713	-0.619951	1.26016	1.24298	0.75303	0.511599	0.825104	0.72489	-1.96212	-1.4757	-1.4757	2.73667	-1.25999	-1.06931	-0.66045	-0.560016	0.208374	-0.756067	-0.254025	-1.25914
234.9	1.07104	1.52605	-0.628093	1.29347	1.2774	0.801547	0.500486	0.809019	0.698967	-1.99016	-1.51673	-1.51673	2.72679	-1.29286	-1.10667	-0.686245	-0.591327	0.181696	-0.777976	-0.249229	-1.28731
234.8	1.07965	1.51544	-0.605144	1.3038	1.30703	0.832353	0.469988	0.800605	0.685521	-2.03639	-1.54757	-1.54757	2.69299	-1.34795	-1.15183	-0.702006	-0.63589	0.156793	-0.822536	-0.254011	-1.32475
234.7	1.09365	1.51371	-0.598122	1.33526	1.33862	0.861405	0.451119	0.800429	0.651502	-2.0852	-1.59478	-1.59478	2.63104	-1.41322	-1.1793	-0.733132	-0.665447	0.139537	-0.855522	-0.274909	-1.34962
234.6	1.08466	1.49954	-0.595007	1.37183	1.36363	0.90843	0.445759	0.803876	0.605405	-2.11172	-1.6598	-1.6598	2.56833	-1.46801	-1.19158	-0.767142	-0.706704	0.111719	-0.874235	-0.283363	-1.37117
234.5	1.07027	1.50849	-0.590908	1.3952	1.39816	0.940583	0.458596	0.796325	0.583984	-2.12524	-1.73203	-1.73203	2.50523	-1.50966	-1.19763	-0.791246	-0.739354	0.0621791	-0.887476	-0.312836	-1.38757
234.4	1.04227	1.50865	-0.585471	1.39459	1.46267	0.971631	0.442773	0.772973	0.566119	-2.15921	-1.79967	-1.79967	2.42523	-1.54867	-1.2151	-0.843371	-0.767985	-0.0106389	-0.8919	-0.325487	-1.39991
234.3	1.00944	1.49237	-0.569507	1.3844	1.50491	0.989006	0.447449	0.734776	0.568012	-2.20879	-1.87696	-1.87696	2.35762	-1.61641	-1.22863	-0.884397	-0.792297	-0.0554817	-0.926103	-0.34585	-1.43365
234.2	0.966621	1.47627	-0.571741	1.37102	1.52219	1.01895	0.416328	0.698342	0.561637	-2.26437	-1.94857	-1.94857	2.30522	-1.69689	-1.25311	-0.911011	-0.830924	-0.0597415	-0.967853	-0.381914	-1.47029
234.1	0.931879	1.44661	-0.583332	1.3896	1.53277	1.06129	0.372247	0.65641	0.542809	-2.30646	-1.98125	-1.98125	2.25981	-1.75396	-1.26542	-0.96224	-0.863143	-0.0876155	-1.00381	-0.417109	-1.52831
234	0.903349	1.44208	-0.592666	1.41721	1.55917	1.11284	0.351588	0.60706	0.530734	-2.35373	-1.99404	-1.99404	2.204	-1.7881	-1.28098	-0.99446	-0.878986	-0.13147	-0.987132	-0.453073	-1.57766
233.9	0.887925	1.43799	-0.636578	1.46416	1.58837	1.15589	0.321751	0.567187	0.506217	-2.39107	-1.97902	-1.97902	2.11161	-1.82831	-1.29602	-1.01892	-0.908923	-0.149486	-0.997083	-0.488777	-1.62128
233.8	0.885377	1.40091	-0.667713	1.48026	1.6072	1.18657	0.316438	0.532141	0.512879	-2.4402	-1.98448	-1.98448	2.05784	-1.88236	-1.30591	-1.06823	-0.937844	-0.181267	-1.04219	-0.513644	-1.65263
233.7	0.894398	1.36621	-0.687836	1.50574	1.66099	1.21864	0.29345	0.476263	0.503739	-2.49249	-2.05854	-2.05854	2.03271	-1.94051	-1.32533	-1.12638	-0.98594	-0.227417	-1.0756	-0.576963	-1.66033
233.6	0.900386	1.31527	-0.696062	1.50916	1.7313	1.2566	0.271026	0.393879	0.477857	-2.55716	-2.12434	-2.12434	2.01318	-2.01567	-1.35113	-1.1899	-1.04853	-0.279915	-1.07903	-0.649886	-1.7052
233.5	0.871098	1.27645	-0.720099	1.50008	1.80844	1.30291	0.264772	0.341313	0.425639	-2.61707	-2.17803	-2.17803	1.99066	-2.09874	-1.40355	-1.25836	-1.11203	-0.338453	-1.11107	-0.702258	-1.7385
233.4	0.821908	1.25206	-0.73882	1.51511	1.84313	1.36075	0.264339	0.313881	0.393961	-2.68137	-2.2361	-2.2361	1.95896	-2.17753	-1.46142	-1.31417	-1.20469	-0.393053	-1.13902	-0.757091	-1.77214
233.3	0.81783	1.2454	-0.781348	1.53571	1.85002	1.40974	0.226517	0.284087	0.369752	-2.73124	-2.26817	-2.26817	1.91578	-2.22866	-1.53221	-1.40965	-1.25356	-0.430923	-1.19765	-0.809101	-1.80877
233.2	0.804251	1.21564	-0.814054	1.55223	1.8849	1.40921	0.213065	0.241225	0.34597	-2.78066	-2.335	-2.335	1.8634	-2.27952	-1.60405	-1.48535	-1.30809	-0.472176	-1.23352	-0.846805	-1.85868
233.1	0.807183	1.21057	-0.853741	1.5936	1.91925	1.38678	0.172748	0.201467	0.314856	-2.84548	-2.42961	-2.42961	1.82476	-2.35351	-1.69146	-1.50161	-1.35372	-0.52534	-1.28801	-0.878646	-1.93432
233	0.792002	1.16646	-0.895476	1.6321	1.94267	1.3938	0.127282	0.143328	0.309192	-2.88877	-2.54845	-2.54845	1.76347	-2.46065	-1.76062	-1.56834	-1.39542	-0.591171	-1.34918	-0.937309	-2.00062
232.9	0.799498	1.12096	-0.92392	1.66321	1.98553	1.3945	0.0911723	0.0979449	0.300008	-2.9523	-2.62966	-2.62966	1.69845	-2.53865	-1.83729	-1.61541	-1.44456	-0.657731	-1.41784	-0.988886	-2.0851
232.8	0.7927	1.08817	-0.945648	1.69261	2.02216	1.41774	0.0462827	0.0542341	0.263335	-3.02856	-2.68426	-2.68426	1.65677	-2.60099	-1.93504	-1.6727	-1.50717	-0.724541	-1.46765	-1.04535	-2.14349
232.7	0.775679	1.05103	-0.954894	1.70123	2.03525	1.44927	0.0232244	-0.00290705	0.230201	-3.12009	-2.74134	-2.74134	1.63432	-2.67829	-2.01897	-1.70706	-1.55279	-0.797465	-1.518	-1.11319	-2.19704
232.6	0.739358	1.00782	-0.985567	1.70203	2.06733	1.49706	-0.00579198	-0.0831347	0.20624	-3.20334	-2.80446	-2.80446	1.60674	-2.75925	-2.06348	-1.72911	-1.59928	-0.88321	-1.56415	-1.17362	-2.27214
232.5	0.691702	0.960405	-0.990176	1.72669	2.11179	1.54442	-0.0534579	-0.118907	0.172645	-3.29411	-2.85928	-2.85928	1.55179	-2.83216	-2.1334	-1.73035	-1.66439	-0.95122	-1.61727	-1.23027	-2.35981
232.4	0.615363	0.901827	-0.995781	1.73438	2.15771	1.59345	-0.129556	-0.143644	0.130025	-3.36676	-2.93582	-2.93582	1.49151	-2.89686	-2.1982	-1.7568	-1.72989	-1.00263	-1.70155	-1.28298	-2.42803
232.3	0.538564	0.850344	-1.02721	1.76352	2.16193	1.63297	-0.22597	-0.184141	0.0937248	-3.44232	-3.0063	-3.0063	1.43493	-2.97676	-2.26962	-1.77335	-1.79066	-1.04221	-1.77492	-1.35085	-2.51693
232.2	0.470871	0.751909	-1.08981	1.77476	2.17637	1.68386	-0.312329	-0.254332	0.0347282	-3.52551	-3.09108	-3.09108	1.37938	-3.0747	-2.3271	-1.81713	-1.87607	-1.08572	-1.85561	-1.43709	-2.60478
232.1	0.392662	0.660548	-1.16482	1.79942	2.22454	1.71814	-0.369772	-0.371145	-0.0220146	-3.61088	-3.18581	-3.18581	1.31512	-3.16683	-2.35534	-1.86381	-1.95735	-1.15467	-1.91846	-1.48374	-2.67869
232	0.291578	0.605093	-1.24529	1.84853	2.26692	1.73646	-0.425126	-0.466082	-0.0848539	-3.724	-3.31088	-3.31088	1.21671	-3.22411	-2.39148	-1.94841	-2.01051	-1.24019	-1.98509	-1.55996	-2.78625
231.9	0.182587	0.546081	-1.31518	1.90136	2.33166	1.75539	-0.486371	-0.575236	-0.125033	-3.83099	-3.4312	-3.4312	1.11278	-3.26541	-2.4345	-2.02409	-2.07614	-1.30347	-2.05488	-1.66722	-2.88771
231.8	0.0891955	0.47564	-1.38137	1.94262	2.388	1.76614	-0.558194	-0.6575	-0.148381	-3.92841	-3.52562	-3.52562	1.05258	-3.34824	-2.48143	-2.05995	-2.14874	-1.37645	-2.13126	-1.76749	-2.99484
231.7	0.0278216	0.382886	-1.44833	1.97906	2.43866	1.77813	-0.627672	-0.713566	-0.188905	-4.02496	-3.58263	-3.58263	0.985158	-3.42279	-2.50245	-2.13633	-2.2078	-1.48536	-2.22801	-1.85164	-3.08442
231.6	-0.0382835	0.342215	-1.53527	2.02249	2.4991	1.77611	-0.677475	-0.759482	-0.230149	-4.10272	-3.67564	-3.67564	0.895802	-3.51702	-2.52884	-2.21563	-2.2801	-1.58326	-2.33675	-1.93484	-3.1721
231.5	-0.094426	0.319857	-1.6163	2.09035	2.5598	1.7743	-0.736492	-0.816455	-0.295745	-4.17839	-3.77346	-3.77346	0.795379	-3.59959	-2.5686	-2.29345	-2.35914	-1.65937	-2.42284	-2.05714	-3.25438
231.4	-0.141025	0.255584	-1.70364	2.10803	2.60911	1.73972	-0.799272	-0.893406	-0.316351	-4.25688	-3.88793	-3.88793	0.722264	-3.68314	-2.60363	-2.37697	-2.46393	-1.74408	-2.47888	-2.13865	-3.34207
231.3	-0.183021	0.195478	-1.77814	2.11471	2.63568	1.71572	-0.874525	-0.975932	-0.335109	-4.33252	-3.97843	-3.97843	0.679388	-3.76379	-2.65713	-2.44735	-2.5559	-1.81932	-2.55332	-2.21093	-3.44489
231.2	-0.23924	0.137753	-1.87257	2.12031	2.66476	1.74729	-0.948594	-1.06069	-0.390025	-4.44649	-4.05039	-4.05039	0.632009	-3.84248	-2.7633	-2.51599	-2.63617	-1.86965	-2.64818	-2.3116	-3.55483
231.1	-0.280104	0.0758202	-1.93272	2.15629	2.66466	1.78202	-1.03452	-1.15721	-0.434348	-4.53886	-4.12354	-4.12354	0.60464	-3.91178	-2.84527	-2.54763	-2.7357	-1.90515	-2.7602	-2.43507	-3.66871
231	-0.331081	-0.00285187	-1.99796	2.19777	2.65308	1.84781	-1.12579	-1.23467	-0.497677	-4.62111	-4.17476	-4.17476	0.542183	-3.95972	-2.94511	-2.59252	-2.83203	-1.95045	-2.83748	-2.53463	-3.74018
230.9	-0.393995	-0.0697772	-2.04409	2.26024	2.69903	1.89354	-1.19011	-1.31767	-0.574596	-4.67627	-4.23467	-4.23467	0.500241	-4.00561	-3.01321	-2.64622	-2.93018	-2.04077	-2.91522	-2.63898	-3.7908
230.8	-0.461546	-0.111698	-2.10129	2.34195	2.74985	1.9274	-1.24411	-1.40873	-0.622182	-4.74707	-4.31863	-4.31863	0.444106	-4.10542	-3.06486	-2.69118	-3.00282	-2.11343	-2.98217	-2.73753	-3.87393
230.7	-0.516401	-0.167799	-2.17974	2.4033	2.78355	1.94772	-1.30744	-1.4756	-0.647531	-4.83642	-4.41053	-4.41053	0.365048	-4.20658	-3.14413	-2.74886	-3.06985	-2.20195	-3.0748	-2.84384	-3.98726
230.6	-0.594054	-0.219894	-2.24271	2.44141	2.79642	1.97913	-1.38453	-1.57205	-0.679336	-4.91382	-4.54696	-4.54696	0.334046	-4.28877	-3.24491	-2.81109	-3.14185	-2.30246	-3.18307	-2.92766	-4.0749
230.5	-0.678073	-0.265555	-2.31519	2.46283	2.8193	2.02139	-1.44919	-1.68625	-0.72013	-4.97256	-4.66992	-4.66992	0.278228	-4.40597	-3.34401	-2.86756	-3.20819	-2.40994	-3.23885	-3.0205	-4.14298
230.4	-0.743673	-0.29377	-2.37987	2.49125	2.84418	2.05548	-1.51622	-1.80468	-0.807174	-5.05801	-4.7517	-4.7517	0.17747	-4.49732	-3.41641	-2.94966	-3.2792	-2.50417	-3.30556	-3.12544	-4.22205
230.3	-0.791623	-0.3338	-2.46464	2.50387	2.88645	2.07689	-1.59415	-1.888	-0.882344	-5.09904	-4.83163	-4.83163	0.0748332	-4.56814	-3.475	-3.0103	-3.32968	-2.56663	-3.38331	-3.19745	-4.33099
230.2	-0.86487	-0.349215	-2.53416	2.53483	2.87136	2.09241	-1.67523	-1.96122	-0.950884	-5.1875	-4.89721	-4.89721	-0.0057874	-4.62932	-3.52329	-3.06861	-3.42645	-2.63803	-3.44145	-3.27005	-4.43474
230.1	-0.905354	-0.381715	-2.61501	2.55546	2.87956	2.12041	-1.78205	-2.05065	-0.99797	-5.2399	-4.97208	-4.97208	-0.0837616	-4.70535	-3.5669	-3.1125	-3.51487	-2.72063	-3.53518	-3.32914	-4.54384
230	-0.984434	-0.423343	-2.69471	2.56011	2.92879	2.12014	-1.83979	-2.09607	-1.03111	-5.31307	-5.06862	-5.06862	-0.160087	-4.78495	-3.59506	-3.14776	-3.61331	-2.79006	-3.61408	-3.36666	-4.65582
229.9	-1.04974	-0.445086	-2.80821	2.58032	2.92763	2.14499	-1.94456	-2.17286	-1.07727	-5.40923	-5.17554	-5.17554	-0.206516	-4.89059	-3.66841	-3.18195	-3.69748	-2.89866	-3.67395	-3.43865	-4.76406
229.8	-1.12753	-0.492013	-2.84234	2.59968	2.92533	2.192	-2.04769	-2.22425	-1.1161	-5.46898	-5.24257	-5.24257	-0.288272	-4.99331	-3.71868	-3.26236	-3.74925	-2.99154	-3.75365	-3.50686	-4.84046
229.7	-1.18312	-0.523854	-2.90011	2.62917	2.96147	2.20543	-2.14948	-2.2982	-1.17314	-5.54773	-5.31045	-5.31045	-0.382009	-5.10109	-3.77627	-3.32329	-3.79094	-3.03946	-3.87024	-3.60824	-4.90158
229.6	-1.24563	-0.555886	-2.96811	2.67506	2.96454	2.21661	-2.28629	-2.39226	-1.22057	-5.66467	-5.39085	-5.39085	-0.458703	-5.17353	-3.85139	-3.37338	-3.83062	-3.06701	-3.95936	-3.65706	-4.96932
229.5	-1.33336	-0.593519	-2.99499	2.64671	2.93795	2.20027	-2.38545	-2.49239	-1.23752	-5.77802	-5.49482	-5.49482	-0.566239	-5.24455	-3.90334	-3.45236	-3.9118	-3.11506	-4.04033	-3.73276	-5.05211
229.4	-1.41283	-0.657581	-3.04629	2.58465	2.90889	2.18106	-2.50009	-2.55132	-1.25264	-5.86562	-5.61603	-5.61603	-0.681499	-5.29923	-3.96661	-3.53508	-4.01946	-3.16638	-4.12137	-3.81369	-5.15008
229.3	-1.49386	-0.709389	-3.14031	2.55117	2.91764	2.16604	-2.56853	-2.60409	-1.31129	-5.93661	-5.71212	-5.71212	-0.796504	-5.3374	-4.04268	-3.61578	-4.13271	-3.20875	-4.20327	-3.91019	-5.24573
229.2	-1.56179	-0.775879	-3.24321	2.56708	2.92973	2.13361	-2.68164	-2.66553	-1.38029	-6.01944	-5.79115	-5.79115	-0.901951	-5.40808	-4.14458	-3.7213	-4.2283	-3.27051	-4.28944	-3.99178	-5.32129
229.1	-1.57935	-0.823471	-3.36314	2.54809	2.93899	2.08458	-2.74992	-2.74378	-1.42549	-6.08858	-5.87251	-5.87251	-1.02269	-5.516	-4.21846	-3.78413	-4.31768	-3.33535	-4.36457	-4.1332	-5.44547
229	-1.60259	-0.858887	-3.42235	2.52834	2.95139	2.04422	-2.79358	-2.84663	-1.462	-6.12326	-5.92622	-5.92622	-1.14732	-5.61936	-4.28927	-3.85183	-4.40269	-3.43726	-4.41261	-4.25592	-5.55564
228.9	-1.6447	-0.865133	-3.49028	2.49694	2.91065	1.99981	-2.83308	-2.95837	-1.50272	-6.16345	-5.9883	-5.9883	-1.23616	-5.69703	-4.33611	-3.89059	-4.46587	-3.53515	-4.45612	-4.35225	-5.6411
228.8	-1.71307	-0.921963	-3.54154	2.46976	2.85976	1.96737	-2.89691	-3.00952	-1.58874	-6.23082	-6.0657	-6.0657	-1.30313	-5.75198	-4.40234	-3.92771	-4.51207	-3.60332	-4.5552	-4.45924	-5.71642
228.7	-1.7506	-0.954188	-3.61898	2.39681	2.81095	1.8972	-2.96565	-3.04096	-1.64903	-6.30332	-6.09084	-6.09084	-1.36678	-5.80658	-4.47279	-3.95877	-4.55864	-3.6297	-4.62485	-4.5081	-5.78512
228.6	-1.75475	-1.01912	-3.67962	2.33781	2.73115	1.86071	-3.01944	-3.07634	-1.71141	-6.37307	-6.1398	-6.1398	-1.44282	-5.89638	-4.4991	-4.02319	-4.63359	-3.68204	-4.67792	-4.56203	-5.86604
228.5	-1.77948	-1.04793	-3.76712	2.30531	2.66749	1.83078	-3.07193	-3.16637	-1.77221	-6.42743	-6.21253	-6.21253	-1.53361	-5.97076	-4.50962	-4.11516	-4.69938	-3.76634	-4.75396	-4.6327	-5.97593
228.4	-1.81726	-1.06489	-3.854	2.29202	2.58535	1.82172	-3.11849	-3.24056	-1.84018	-6.44114	-6.30862	-6.30862	-1.60375	-6.05388	-4.55958	-4.19184	-4.77001	-3.84079	-4.85676	-4.75364	-6.06366
228.3	-1.8652	-1.10061	-3.91275	2.25768	2.54164	1.79937	-3.18924	-3.29979	-1.87781	-6.47081	-6.41345	-6.41345	-1.63516	-6.16116	-4.6591	-4.22821	-4.84114	-3.93804	-4.88992	-4.8674	-6.14528
228.2	-1.91426	-1.17046	-3.97945	2.19183	2.49597	1.73169	-3.27492	-3.37525	-1.91872	-6.52959	-6.4908	-6.4908	-1.64117	-6.24296	-4.72132	-4.27105	-4.91336	-4.03451	-4.90059	-4.90631	-6.19337
228.1	-1.99582	-1.23072	-4.04081	2.09449	2.43608	1.66968	-3.35603	-3.44369	-1.97381	-6.5876	-6.57919	-6.57919	-1.62957	-6.30614	-4.77624	-4.30922	-4.95271	-4.11504	-4.94341	-4.93806	-6.24602
228	-2.058	-1.28171	-4.07518	2.05226	2.36008	1.64907	-3.44993	-3.49945	-2.02694	-6.65068	-6.64266	-6.64266	-1.6841	-6.34453	-4.86017	-4.31891	-4.99415	-4.17003	-5.04529	-4.99873	-6.31222
227.9	-2.13458	-1.35079	-4.09079	2.00048	2.23585	1.59504	-3.53338	-3.55967	-2.07636	-6.71411	-6.72773	-6.72773	-1.73529	-6.37685	-4.90172	-4.33675	-5.07498	-4.26606	-5.14628	-5.06833	-6.38962
227.8	-2.18405	-1.42452	-4.08264	1.93799	2.15296	1.51462	-3.65825	-3.61453	-2.13006	-6.76542	-6.8361	-6.8361	-1.79594	-6.41838	-4.93906	-4.39645	-5.1424	-4.34124	-5.18478	-5.10548	-6.43389
227.7	-2.2255	-1.50455	-4.11801	1.87133	2.09902	1.42374	-3.79229	-3.66161	-2.21144	-6.81692	-6.93102	-6.93102	-1.86874	-6.49808	-4.96995	-4.46815	-5.2274	-4.42931	-5.22966	-5.20207	-6.49332
227.6	-2.25765	-1.54777	-4.17849	1.7746	2.02759	1.31376	-3.87496	-3.72382	-2.29635	-6.91629	-7.02105	-7.02105	-1.93308	-6.56568	-5.02218	-4.53749	-5.32721	-4.52251	-5.29752	-5.27905	-6.61423
227.5	-2.2839	-1.59858	-4.24682	1.67337	1.93878	1.19643	-3.92548	-3.78395	-2.38074	-7.01163	-7.09777	-7.09777	-2.01304	-6.67768	-5.10902	-4.61359	-5.3961	-4.60063	-5.37356	-5.33318	-6.70745
227.4	-2.33842	-1.65513	-4.31658	1.57112	1.83966	1.09361	-3.98878	-3.83161	-2.49846	-7.07932	-7.18282	-7.18282	-2.10614	-6.74938	-5.18056	-4.66745	-5.50174	-4.67975	-5.41206	-5.38549	-6.77569
227.3	-2.38447	-1.72944	-4.40778	1.47906	1.75739	1.00027	-4.06938	-3.8957	-2.58529	-7.14414	-7.25615	-7.25615	-2.19989	-6.84092	-5.26175	-4.68837	-5.64288	-4.72024	-5.48163	-5.47678	-6.83117
227.2	-2.40032	-1.74791	-4.42999	1.37571	1.65906	0.883926	-4.10514	-3.95236	-2.67968	-7.24004	-7.32419	-7.32419	-2.27437	-6.89351	-5.33027	-4.73456	-5.74281	-4.74595	-5.55423	-5.52499	-6.92645
227.1	-2.46387	-1.78178	-4.42009	1.27039	1.54315	0.779708	-4.15194	-4.01823	-2.77784	-7.32634	-7.41729	-7.41729	-2.33975	-6.93019	-5.39131	-4.75277	-5.80512	-4.79382	-5.59761	-5.59978	-6.9913
227	-2.5231	-1.80909	-4.47613	1.18258	1.43755	0.675538	-4.25572	-4.04841	-2.84095	-7.44392	-7.46429	-7.46429	-2.34384	-6.95432	-5.44399	-4.76105	-5.91034	-4.81653	-5.67896	-5.65513	-7.02104
226.9	-2.56206	-1.87053	-4.48968	1.11454	1.31937	0.560777	-4.33032	-4.09792	-2.87577	-7.55167	-7.50703	-7.50703	-2.38803	-6.98569	-5.48796	-4.79493	-5.94202	-4.85932	-5.80743	-5.73016	-7.08541
226.8	-2.62151	-1.96341	-4.52706	1.00425	1.20439	0.447107	-4.38394	-4.18748	-2.91412	-7.66937	-7.56886	-7.56886	-2.42306	-7.01354	-5.57028	-4.85625	-5.9765	-4.89104	-5.89441	-5.79372	-7.19377
226.7	-2.67601	-2.0557	-4.57333	0.866951	1.04002	0.326373	-4.46851	-4.25791	-2.98624	-7.80995	-7.62907	-7.62907	-2.48229	-7.05695	-5.63464	-4.91074	-5.98023	-4.94436	-5.94067	-5.90378	-7.28383
226.6	-2.70614	-2.17199	-4.59109	0.71969	0.879618	0.186287	-4.5465	-4.31808	-3.07987	-7.91073	-7.72029	-7.72029	-2.56192	-7.10453	-5.66795	-4.97543	-6.05046	-5.01277	-6.04264	-6.00702	-7.37348
226.5	-2.72757	-2.23433	-4.61947	0.556824	0.77332	0.0719045	-4.63024	-4.35128	-3.17809	-8.03322	-7.77523	-7.77523	-2.65793	-7.12099	-5.71665	-5.01045	-6.1119	-5.09331	-6.13254	-6.12002	-7.42435
226.4	-2.75457	-2.29106	-4.65537	0.391541	0.62037	-0.0266795	-4.68949	-4.41942	-3.2608	-8.1878	-7.82909	-7.82909	-2.6814	-7.15029	-5.79384	-5.06643	-6.24253	-5.16743	-6.20565	-6.17062	-7.47665
226.3	-2.82413	-2.31353	-4.73176	0.175639	0.459477	-0.14491	-4.70506	-4.50524	-3.34895	-8.29349	-7.85605	-7.85605	-2.72432	-7.2114	-5.82514	-5.11825	-6.36945	-5.25823	-6.23576	-6.26475	-7.56917
226.2	-2.92291	-2.36434	-4.82472	0.00597204	0.27997	-0.263487	-4.74938	-4.60355	-3.45034	-8.32649	-7.88614	-7.88614	-2.77921	-7.25192	-5.84664	-5.14409	-6.46268	-5.33744	-6.27859	-6.35181	-7.65016
226.1	-2.95158	-2.4311	-4.91599	-0.0915601	0.131147	-0.400291	-4.77742	-4.71748	-3.51567	-8.39626	-7.93107	-7.93107	-2.79232	-7.31214	-5.86144	-5.1938	-6.55864	-5.39667	-6.31489	-6.43405	-7.74267
226	-3.01581	-2.46461	-5.0067	-0.182562	-0.0345929	-0.538324	-4.83978	-4.74884	-3.56878	-8.44873	-7.98213	-7.98213	-2.79803	-7.4073	-5.89206	-5.29937	-6.5959	-5.50132	-6.40687	-6.50684	-7.79751
225.9	-3.08518	-2.49745	-5.03787	-0.339697	-0.240061	-0.705537	-4.90339	-4.84105	-3.60353	-8.49561	-8.0307	-8.0307	-2.8477	-7.49729	-5.92507	-5.37639	-6.62648	-5.62262	-6.46822	-6.60638	-7.84108
225.8	-3.17946	-2.5354	-5.00223	-0.508263	-0.422041	-0.883433	-4.9766	-4.95315	-3.69853	-8.56139	-8.08879	-8.08879	-2.87243	-7.5325	-5.95735	-5.47258	-6.69453	-5.73925	-6.48748	-6.64285	-7.86748
225.7	-3.27503	-2.60777	-4.98645	-0.727555	-0.63572	-1.08053	-5.08635	-5.04803	-3.81659	-8.6526	-8.18214	-8.18214	-2.89595	-7.56192	-6.02318	-5.57305	-6.76517	-5.8181	-6.52339	-6.68051	-7.91194
225.6	-3.34147	-2.71801	-5.04029	-0.924849	-0.833857	-1.25582	-5.27468	-5.14621	-3.93195	-8.75468	-8.3027	-8.3027	-2.9616	-7.6205	-6.08949	-5.64327	-6.84379	-5.94231	-6.55201	-6.74675	-7.97065
225.5	-3.41188	-2.74793	-5.12236	-1.06848	-0.99127	-1.42487	-5.45997	-5.25497	-4.01127	-8.81133	-8.38917	-8.38917	-3.01517	-7.68523	-6.18166	-5.75587	-6.92743	-6.03502	-6.64884	-6.81834	-8.06452
225.4	-3.47362	-2.82267	-5.14429	-1.252	-1.17857	-1.56567	-5.60628	-5.38677	-4.06119	-8.85449	-8.41589	-8.41589	-3.07114	-7.77735	-6.21661	-5.83557	-7.01081	-6.11408	-6.76911	-6.96431	-8.15194
225.3	-3.60526	-2.85267	-5.17535	-1.43407	-1.32344	-1.69938	-5.72918	-5.51241	-4.14584	-8.93835	-8.46443	-8.46443	-3.1311	-7.83943	-6.27862	-5.87428	-7.09771	-6.21252	-6.93786	-7.11518	-8.27066
225.2	-3.71886	-2.91472	-5.20322	-1.62903	-1.48707	-1.80477	-5.81151	-5.60582	-4.23704	-9.06072	-8.54808	-8.54808	-3.20018	-7.89104	-6.38973	-5.90581	-7.18619	-6.27906	-7.07791	-7.2022	-8.3866
225.1	-3.77583	-3.0072	-5.2523	-1.85839	-1.66915	-1.97419	-5.86902	-5.68816	-4.32035	-9.19345	-8.6131	-8.6131	-3.32505	-7.94909	-6.49181	-5.93042	-7.28512	-6.34265	-7.17804	-7.31365	-8.53419
225	-3.84106	-3.10681	-5.2931	-2.09664	-1.88552	-2.19399	-5.90211	-5.86946	-4.42819	-9.33252	-8.66641	-8.66641	-3.46593	-7.97058	-6.53638	-5.96619	-7.37791	-6.3708	-7.30697	-7.3696	-8.646
224.9	-3.93728	-3.2041	-5.35115	-2.31301	-2.12767	-2.36447	-5.95867	-6.05456	-4.49368	-9.43053	-8.73258	-8.73258	-3.5903	-8.03515	-6.65167	-6.03435	-7.49373	-6.38634	-7.48607	-7.43673	-8.77204
224.8	-4.05193	-3.28793	-5.42323	-2.48912	-2.39974	-2.4754	-6.0241	-6.19525	-4.55559	-9.51201	-8.82203	-8.82203	-3.7238	-8.11723	-6.7484	-6.13679	-7.58832	-6.45272	-7.67573	-7.53651	-8.87521
224.7	-4.17143	-3.35422	-5.53448	-2.6753	-2.64456	-2.62523	-6.08089	-6.35948	-4.66327	-9.65044	-8.86449	-8.86449	-3.8377	-8.20678	-6.83307	-6.2291	-7.67312	-6.57173	-7.81103	-7.6428	-8.99253
224.6	-4.27249	-3.47134	-5.67114	-2.89593	-2.80746	-2.84512	-6.16808	-6.53312	-4.72464	-9.78684	-8.94181	-8.94181	-3.90098	-8.34798	-6.91064	-6.34458	-7.74856	-6.66846	-7.88011	-7.73942	-9.10827
224.5	-4.36615	-3.57052	-5.80551	-3.08993	-2.95475	-3.06792	-6.28628	-6.64145	-4.77704	-9.91936	-8.98706	-8.98706	-3.99744	-8.47596	-6.98897	-6.42168	-7.87295	-6.74875	-8.02948	-7.83384	-9.28251
224.4	-4.47306	-3.5827	-5.94821	-3.29481	-3.19273	-3.27341	-6.3934	-6.77446	-4.83211	-10.0499	-9.05736	-9.05736	-4.10934	-8.56427	-7.07866	-6.46656	-8.01661	-6.88497	-8.17179	-7.93292	-9.41625
224.3	-4.60828	-3.64263	-6.04225	-3.464	-3.39504	-3.47885	-6.49833	-6.82812	-4.93538	-10.1359	-9.14412	-9.14412	-4.20318	-8.63329	-7.21465	-6.5402	-8.14632	-6.98006	-8.28794	-8.04473	-9.49179
224.2	-4.71948	-3.71507	-6.12736	-3.68614	-3.5697	-3.69214	-6.68758	-6.85837	-5.03838	-10.2016	-9.23367	-9.23367	-4.36063	-8.69138	-7.30297	-6.64248	-8.28486	-7.08239	-8.37579	-8.17339	-9.52436
224.1	-4.86885	-3.81171	-6.24856	-3.89769	-3.72986	-3.90862	-6.82423	-6.97309	-5.15104	-10.3014	-9.28216	-9.28216	-4.47777	-8.73094	-7.38478	-6.75257	-8.4151	-7.16656	-8.49723	-8.32573	-9.57558
224	-5.00689	-3.88944	-6.33114	-4.14208	-3.88563	-4.13602	-6.93455	-7.08757	-5.25336	-10.4301	-9.38096	-9.38096	-4.55687	-8.83696	-7.44559	-6.84617	-8.48864	-7.24482	-8.64038	-8.45399	-9.70137
223.9	-5.14378	-3.99427	-6.44668	-4.33565	-4.09224	-4.33484	-7.12322	-7.24758	-5.38218	-10.5617	-9.49198	-9.49198	-4.68298	-8.97956	-7.52641	-6.96354	-8.57647	-7.40275	-8.75335	-8.57816	-9.7944
223.8	-5.25382	-4.05438	-6.61179	-4.52843	-4.32188	-4.56006	-7.35474	-7.37874	-5.50143	-10.6832	-9.60228	-9.60228	-4.85532	-9.11851	-7.62864	-7.06128	-8.71962	-7.5429	-8.89764	-8.70095	-9.96652
223.7	-5.33271	-4.12836	-6.70768	-4.77326	-4.52658	-4.8157	-7.52179	-7.61058	-5.59763	-10.8057	-9.70976	-9.70976	-5.03026	-9.28972	-7.76758	-7.17422	-8.8417	-7.68069	-9.06487	-8.83098	-10.1118
223.6	-5.43715	-4.25539	-6.85385	-5.07963	-4.76509	-5.05609	-7.68052	-7.80383	-5.70987	-10.956	-9.90366	-9.90366	-5.20161	-9.44831	-7.91557	-7.28302	-9.00569	-7.84393	-9.17138	-8.9764	-10.2533
223.5	-5.44784	-4.3952	-7.02889	-5.36656	-4.96416	-5.30802	-7.8402	-7.93305	-5.86708	-11.0388	-10.1047	-10.1047	-5.32271	-9.63866	-8.07884	-7.37627	-9.12256	-8.01087	-9.28871	-9.09352	-10.4044
223.4	-5.47843	-4.54593	-7.14544	-5.5983	-5.19735	-5.54977	-7.92178	-8.05177	-6.03871	-11.1799	-10.2721	-10.2721	-5.44488	-9.8151	-8.20876	-7.44199	-9.28149	-8.14275	-9.48531	-9.25262	-10.4565
223.3	-5.59442	-4.65968	-7.28962	-5.83274	-5.40627	-5.79291	-8.0422	-8.27509	-6.1672	-11.2974	-10.3867	-10.3867	-5.52824	-9.97138	-8.30696	-7.5277	-9.48484	-8.23243	-9.64935	-9.41571	-10.5818
223.2	-5.79577	-4.81814	-7.39216	-6.07897	-5.64099	-6.06229	-8.17252	-8.54424	-6.28594	-11.4082	-10.5351	-10.5351	-5.57891	-10.1214	-8.39204	-7.64725	-9.67759	-8.32	-9.81475	-9.53413	-10.7126
223.1	-6.02668	-4.96929	-7.57474	-6.30448	-5.90029	-6.29454	-8.31874	-8.80375	-6.41864	-11.4998	-10.6592	-10.6592	-5.67605	-10.2467	-8.46854	-7.78109	-9.87028	-8.37386	-9.97929	-9.67727	-10.9221
223	-6.18905	-5.1144	-7.70417	-6.54763	-6.15412	-6.51231	-8.52066	-8.94669	-6.53141	-11.5949	-10.7969	-10.7969	-5.80157	-10.3654	-8.56975	-7.93424	-10.0344	-8.47306	-10.1923	-9.83212	-11.133
222.9	-6.31219	-5.33549	-7.80357	-6.80275	-6.36284	-6.75995	-8.7538	-9.03218	-6.68318	-11.7276	-10.9738	-10.9738	-5.96039	-10.4826	-8.68397	-8.07469	-10.1486	-8.60469	-10.4068	-10.0375	-11.3196
222.8	-6.44932	-5.52608	-7.92458	-7.06102	-6.59468	-7.02985	-8.98103	-9.13674	-6.81849	-11.8684	-11.1104	-11.1104	-6.11992	-10.6419	-8.78858	-8.1626	-10.2814	-8.85073	-10.5904	-10.252	-11.4286
222.7	-6.60679	-5.68306	-8.06702	-7.32614	-6.84971	-7.31527	-9.13269	-9.37107	-7.02934	-12.0837	-11.2601	-11.2601	-6.30607	-10.8012	-8.9204	-8.20596	-10.4421	-9.02059	-10.7893	-10.4601	-11.5775
222.6	-6.67798	-5.80242	-8.21285	-7.56476	-7.07026	-7.55698	-9.30357	-9.59627	-7.24088	-12.3083	-11.4321	-11.4321	-6.43363	-10.9367	-9.06262	-8.28431	-10.6228	-9.1327	-10.9547	-10.7151	-11.777
222.5	-6.81968	-5.94623	-8.36941	-7.7686	-7.30304	-7.7897	-9.5134	-9.81239	-7.47077	-12.5034	-11.6106	-11.6106	-6.57507	-11.0743	-9.18603	-8.39968	-10.7656	-9.25587	-11.1664	-10.9817	-11.9602
222.4	-6.9384	-6.07264	-8.56372	-7.95	-7.56661	-7.97405	-9.71706	-9.99246	-7.63237	-12.7092	-11.7422	-11.7422	-6.70967	-11.2409	-9.3025	-8.48921	-10.894	-9.39277	-11.3623	-11.1841	-12.0916
222.3	-7.11273	-6.17987	-8.73355	-8.13177	-7.80994	-8.15214	-9.88375	-10.1343	-7.77943	-12.936	-11.8589	-11.8589	-6.84207	-11.4575	-9.4118	-8.62844	-11.0168	-9.49195	-11.6789	-11.3849	-12.3198
222.2	-7.26444	-6.32607	-8.80761	-8.37357	-8.11369	-8.41013	-9.94761	-10.2728	-7.92803	-13.1516	-11.9718	-11.9718	-6.99017	-11.66	-9.53595	-8.73684	-11.2277	-9.64476	-11.9019	-11.5464	-12.5676
222.1	-7.43454	-6.47487	-8.93101	-8.5688	-8.38946	-8.63514	-10.0471	-10.4118	-8.11269	-13.3807	-12.2027	-12.2027	-7.12938	-11.8555	-9.71627	-8.82382	-11.4036	-9.88656	-12.0798	-11.7384	-12.7868
222	-7.61087	-6.69274	-9.08598	-8.80974	-8.66282	-8.85142	-10.1925	-10.5607	-8.31667	-13.5682	-12.4762	-12.4762	-7.253	-12.0643	-9.89081	-8.9272	-11.5985	-10.0849	-12.2815	-11.9161	-12.9562
221.9	-7.72442	-6.90286	-9.2755	-9.05981	-8.97492	-9.1415	-10.3856	-10.7594	-8.52241	-13.732	-12.7133	-12.7133	-7.39268	-12.3355	-10.0164	-9.07862	-11.8342	-10.2588	-12.5229	-12.0536	-13.1075
221.8	-7.88811	-7.09199	-9.42805	-9.30099	-9.24376	-9.44873	-10.6427	-11.0318	-8.70992	-13.896	-12.9268	-12.9268	-7.47403	-12.6213	-10.1397	-9.2397	-12.0376	-10.4567	-12.7156	-12.1927	-13.2871
221.7	-8.05709	-7.2507	-9.57934	-9.54575	-9.48464	-9.70543	-10.9372	-11.244	-8.87758	-14.0835	-13.1195	-13.1195	-7.5456	-12.8587	-10.2967	-9.44199	-12.2369	-10.672	-12.8802	-12.3907	-13.514
221.6	-8.20807	-7.3912	-9.70145	-9.79872	-9.72635	-9.98633	-11.1901	-11.4161	-9.04652	-14.247	-13.3389	-13.3389	-7.65641	-13.0303	-10.414	-9.60275	-12.431	-10.8947	-13.0382	-12.6238	-13.765
221.5	-8.32395	-7.51917	-9.82057	-10.0898	-9.95042	-10.2655	-11.4385	-11.5759	-9.25205	-14.4157	-13.5782	-13.5782	-7.79766	-13.2025	-10.507	-9.75231	-12.6127	-11.0642	-13.1809	-12.8573	-14.0186
221.4	-8.46968	-7.70095	-9.96279	-10.3515	-10.1527	-10.5483	-11.6621	-11.7443	-9.44117	-14.5907	-13.8118	-13.8118	-7.97165	-13.4035	-10.6391	-9.90614	-12.8203	-11.2141	-13.3289	-13.1656	-14.2233
221.3	-8.68116	-7.80944	-10.0809	-10.6249	-10.3706	-10.8034	-11.9208	-11.9154	-9.64709	-14.7768	-14.029	-14.029	-8.16809	-13.5963	-10.7594	-10.0926	-13.0361	-11.371	-13.5584	-13.4144	-14.3747
221.2	-8.88252	-7.95644	-10.2991	-10.8777	-10.6228	-11.0138	-12.1311	-12.0881	-9.86648	-14.9166	-14.2407	-14.2407	-8.32087	-13.8108	-10.9105	-10.2651	-13.2069	-11.5179	-13.7945	-13.621	-14.4921
221.1	-9.13566	-8.17089	-10.4931	-11.1409	-10.8328	-11.2229	-12.3425	-12.3064	-10.0755	-15.0622	-14.4542	-14.4542	-8.51419	-14.0209	-11.0853	-10.4824	-13.2859	-11.6674	-14.0461	-13.829	-14.6154
221	-9.32293	-8.43893	-10.6865	-11.3845	-11.0236	-11.4906	-12.5612	-12.6314	-10.2694	-15.3366	-14.6474	-14.6474	-8.64625	-14.2708	-11.2081	-10.6395	-13.352	-11.8288	-14.32	-13.9773	-14.7494
220.9	-9.52548	-8.66422	-10.8558	-11.6176	-11.2612	-11.7396	-12.7974	-13.0179	-10.4722	-15.5965	-14.8172	-14.8172	-8.77125	-14.4602	-11.3214	-10.7488	-13.4313	-12.0144	-14.5743	-14.154	-15.0333
220.8	-9.69369	-8.87811	-11.0233	-11.8571	-11.5607	-11.947	-13.0431	-13.3292	-10.6652	-15.829	-14.9715	-14.9715	-8.93435	-14.6482	-11.4471	-10.8468	-13.6071	-12.2233	-14.8216	-14.3194	-15.299
220.7	-9.87411	-9.09254	-11.1569	-12.0917	-11.8694	-12.1886	-13.3309	-13.6084	-10.8287	-15.9734	-15.1644	-15.1644	-9.13111	-14.7955	-11.6386	-10.9496	-13.8041	-12.459	-15.074	-14.5173	-15.576
220.6	-10.0438	-9.31481	-11.3008	-12.3797	-12.1739	-12.4541	-13.6042	-13.8061	-11.0727	-16.0991	-15.3528	-15.3528	-9.33359	-14.9325	-11.7886	-11.1067	-14.0227	-12.6568	-15.3655	-14.7408	-15.7817
220.5	-10.2045	-9.53128	-11.4142	-12.6949	-12.3796	-12.7182	-13.8137	-13.9496	-11.2959	-16.2517	-15.545	-15.545	-9.47777	-15.0626	-11.9564	-11.2842	-14.2776	-12.821	-15.6311	-14.9914	-16.0072
220.4	-10.3785	-9.78432	-11.6146	-12.9807	-12.674	-12.9646	-14.027	-14.0401	-11.5185	-16.4648	-15.7572	-15.7572	-9.60397	-15.2795	-12.0722	-11.47	-14.5677	-13.0311	-15.8859	-15.2338	-16.2167
220.3	-10.5608	-10.0072	-11.7605	-13.2369	-12.932	-13.2463	-14.2915	-14.1191	-11.7191	-16.7169	-15.941	-15.941	-9.76985	-15.4241	-12.2131	-11.703	-14.7883	-13.255	-16.1194	-15.4807	-16.4309
220.2	-10.7693	-10.1787	-11.9139	-13.4369	-13.1563	-13.5071	-14.5481	-14.3032	-11.8889	-16.9915	-16.0627	-16.0627	-9.956	-15.5961	-12.3276	-11.9246	-14.971	-13.4754	-16.381	-15.7278	-16.5916
220.1	-11.0278	-10.3254	-12.1421	-13.6229	-13.4425	-13.775	-14.8358	-14.5758	-11.9941	-17.212	-16.2143	-16.2143	-10.1765	-15.797	-12.4518	-12.0875	-15.1602	-13.74	-16.5557	-15.9341	-16.8295
220	-11.2614	-10.5131	-12.3668	-13.865	-13.6899	-14.0219	-15.1024	-14.8923	-12.1878	-17.3804	-16.4316	-16.4316	-10.3461	-16.1007	-12.6302	-12.31	-15.3065	-13.9776	-16.763	-16.1099	-17.0545
219.9	-11.4498	-10.696	-12.6339	-14.0825	-13.9899	-14.2494	-15.3721	-15.1563	-12.3762	-17.5741	-16.6658	-16.6658	-10.5362	-16.3669	-12.8187	-12.4586	-15.4406	-14.1581	-16.9631	-16.3437	-17.2614
219.8	-11.5571	-10.8681	-12.8843	-14.3519	-14.2242	-14.479	-15.7281	-15.3501	-12.5632	-17.8102	-16.8901	-16.8901	-10.7414	-16.6584	-13.0276	-12.6009	-15.5675	-14.3562	-17.2112	-16.6078	-17.4262
219.7	-11.7314	-11.1073	-13.1225	-14.5816	-14.4383	-14.7742	-16.0689	-15.6137	-12.8232	-18.0267	-17.1435	-17.1435	-10.9359	-16.8961	-13.1783	-12.7809	-15.7072	-14.6141	-17.4337	-16.8223	-17.5739
219.6	-11.9136	-11.2687	-13.3167	-14.7328	-14.6964	-15.0457	-16.3589	-15.9717	-13.0582	-18.3338	-17.3832	-17.3832	-11.0895	-17.1272	-13.3585	-12.9876	-15.9102	-14.8459	-17.6472	-16.9787	-17.8091
219.5	-12.1239	-11.4427	-13.5506	-14.9418	-14.9699	-15.3231	-16.5981	-16.3058	-13.3286	-18.6049	-17.6278	-17.6278	-11.269	-17.3749	-13.5348	-13.1785	-16.0972	-14.9878	-17.9305	-17.1673	-18.1051
219.4	-12.3682	-11.6634	-13.7863	-15.1836	-15.1946	-15.4946	-16.9594	-16.532	-13.559	-18.7856	-17.8406	-17.8406	-11.4942	-17.6116	-13.6743	-13.4241	-16.2765	-15.1201	-18.131	-17.356	-18.423
219.3	-12.6249	-11.9831	-13.9989	-15.4082	-15.4358	-15.6604	-17.2864	-16.6704	-13.746	-18.9554	-18.0235	-18.0235	-11.7448	-17.8651	-13.8416	-13.6689	-16.4478	-15.2457	-18.3317	-17.5302	-18.6618
219.2	-12.8467	-12.2326	-14.2738	-15.6752	-15.7435	-15.8412	-17.5493	-16.8831	-13.9476	-19.1349	-18.2493	-18.2493	-11.9527	-18.1047	-14.0757	-13.914	-16.6473	-15.4791	-18.5676	-17.6692	-18.9121
219.1	-13.0733	-12.4275	-14.5269	-15.9464	-16.0083	-16.0543	-17.829	-17.1015	-14.0989	-19.3899	-18.4983	-18.4983	-12.1432	-18.3417	-14.3173	-14.099	-16.8961	-15.7342	-18.8615	-17.9065	-19.1892
219	-13.2893	-12.6342	-14.7505	-16.2564	-16.2363	-16.3647	-18.1012	-17.3946	-14.3562	-19.602	-18.7872	-18.7872	-12.3325	-18.5252	-14.5284	-14.256	-17.1432	-16.0488	-19.1004	-18.1027	-19.3858
218.9	-13.4823	-12.8759	-15.0258	-16.5571	-16.3981	-16.5957	-18.4783	-17.6193	-14.6287	-19.8146	-19.0964	-19.0964	-12.4885	-18.6708	-14.7169	-14.4224	-17.3712	-16.3438	-19.315	-18.3289	-19.5189
218.8	-13.7039	-13.1333	-15.291	-16.8502	-16.5486	-16.8049	-18.7799	-17.8843	-14.8819	-20.0152	-19.2856	-19.2856	-12.7271	-18.9218	-14.8804	-14.6384	-17.6179	-16.5462	-19.5427	-18.5654	-19.7618
218.7	-13.8831	-13.3453	-15.5545	-17.1119	-16.7295	-17.1153	-19.1528	-18.2143	-15.0794	-20.2512	-19.4579	-19.4579	-12.9223	-19.1521	-15.0467	-14.8495	-17.8808	-16.6905	-19.7836	-18.7388	-20.0345
218.6	-14.0986	-13.5805	-15.7681	-17.352	-16.9413	-17.3884	-19.4975	-18.5485	-15.2475	-20.4166	-19.6129	-19.6129	-13.0465	-19.3402	-15.3053	-15.0522	-18.0264	-16.8523	-19.9348	-19.0228	-20.2578
218.5	-14.3632	-13.7797	-16.0035	-17.5849	-17.1354	-17.6138	-19.7183	-18.8791	-15.4297	-20.6294	-19.8079	-19.8079	-13.2329	-19.4909	-15.5264	-15.1699	-18.193	-17.0275	-20.0906	-19.3199	-20.4481
218.4	-14.6126	-14.0212	-16.2444	-17.8059	-17.405	-17.7816	-19.9167	-19.1497	-15.5916	-20.8062	-19.9792	-19.9792	-13.4201	-19.6886	-15.7807	-15.2938	-18.3996	-17.1881	-20.2912	-19.5951	-20.6474
218.3	-14.8309	-14.3127	-16.5378	-18.0395	-17.6315	-17.9604	-20.1858	-19.3784	-15.8146	-21.0411	-20.1509	-20.1509	-13.6182	-19.9315	-16.0048	-15.4181	-18.5883	-17.4043	-20.5089	-19.8376	-20.8673
218.2	-15.1421	-14.6115	-16.8377	-18.2909	-17.8787	-18.1745	-20.5127	-19.6386	-16.0484	-21.2786	-20.3257	-20.3257	-13.8241	-20.2077	-16.2889	-15.5516	-18.7883	-17.6459	-20.7764	-20.1256	-21.1024
218.1	-15.3769	-14.8778	-17.1042	-18.4694	-18.0819	-18.418	-20.8403	-19.9261	-16.2063	-21.5086	-20.5435	-20.5435	-14.0135	-20.3905	-16.5493	-15.6295	-18.9318	-17.8942	-21.0852	-20.2978	-21.3617
218	-15.5105	-15.1141	-17.3855	-18.7009	-18.3169	-18.6527	-21.0911	-20.1752	-16.4414	-21.689	-20.7049	-20.7049	-14.2572	-20.6012	-16.8173	-15.7549	-19.0968	-18.2229	-21.4066	-20.4608	-21.6893
217.9	-15.6799	-15.3066	-17.5827	-18.944	-18.5925	-18.8859	-21.377	-20.4379	-16.671	-21.906	-20.8457	-20.8457	-14.5209	-20.8022	-17.0064	-15.8951	-19.2258	-18.5442	-21.6829	-20.7304	-22.0637
217.8	-15.8467	-15.4746	-17.8363	-19.1699	-18.8942	-19.1017	-21.6913	-20.752	-16.9226	-22.2169	-20.9844	-20.9844	-14.7187	-21.046	-17.1938	-16.0302	-19.4149	-18.8227	-21.9677	-20.9667	-22.4966
217.7	-16.0322	-15.6589	-18.0537	-19.4417	-19.1511	-19.3011	-21.9271	-21.0069	-17.1654	-22.4282	-21.1147	-21.1147	-14.9207	-21.2148	-17.411	-16.1756	-19.6303	-19.0879	-22.2036	-21.1992	-22.9256
217.6	-16.2615	-15.8809	-18.3454	-19.7474	-19.4208	-19.4921	-22.151	-21.2168	-17.3865	-22.6213	-21.3029	-21.3029	-15.1209	-21.3835	-17.6519	-16.4083	-19.9175	-19.2531	-22.5254	-21.4314	-23.2693
217.5	-16.5571	-16.1757	-18.6617	-20.1228	-19.6413	-19.6643	-22.4042	-21.4354	-17.5958	-22.8976	-21.5909	-21.5909	-15.2791	-21.5912	-17.8609	-16.602	-20.1325	-19.4486	-22.9063	-21.749	-23.5891
217.4	-16.7478	-16.4419	-18.9393	-20.4452	-19.8659	-19.8772	-22.6785	-21.6535	-17.8871	-23.1718	-21.8285	-21.8285	-15.4298	-21.8625	-18.0158	-16.8019	-20.3835	-19.6442	-23.2185	-22.028	-23.925
217.3	-16.9807	-16.6523	-19.2175	-20.6721	-20.1115	-20.0556	-22.9168	-22.009	-18.1171	-23.4198	-22.0791	-22.0791	-15.6232	-22.152	-18.2076	-16.9971	-20.5814	-19.9055	-23.4951	-22.2662	-24.2171
217.2	-17.2062	-16.9577	-19.5044	-20.8131	-20.3118	-20.2732	-23.1881	-22.4123	-18.2465	-23.6861	-22.3747	-22.3747	-15.8272	-22.4365	-18.4203	-17.1767	-20.7406	-20.1381	-23.7501	-22.4585	-24.4972
217.1	-17.4382	-17.2488	-19.76	-20.9784	-20.5128	-20.4704	-23.5245	-22.6955	-18.4342	-23.9609	-22.6309	-22.6309	-16.0326	-22.5732	-18.6537	-17.3547	-20.8674	-20.3546	-24.0271	-22.696	-24.7422
217	-17.6725	-17.4433	-19.9898	-21.1249	-20.7239	-20.6458	-23.8138	-23.0087	-18.6688	-24.1779	-22.943	-22.943	-16.2778	-22.7833	-18.8409	-17.4683	-20.9949	-20.4937	-24.246	-22.8524	-24.9794
216.9	-17.8977	-17.695	-20.2441	-21.3384	-20.9858	-20.8099	-24.061	-23.4097	-18.9238	-24.3301	-23.2428	-23.2428	-16.4816	-22.98	-19.0293	-17.5763	-21.1775	-20.6962	-24.5492	-23.0716	-25.2681
216.8	-18.1097	-17.932	-20.4522	-21.5934	-21.143	-20.9451	-24.2944	-23.7578	-19.2388	-24.5449	-23.5979	-23.5979	-16.6324	-23.1604	-19.1949	-17.7143	-21.4356	-20.9193	-24.8542	-23.309	-25.5614
216.7	-18.3258	-18.175	-20.7008	-21.8014	-21.2717	-21.1131	-24.5606	-23.9206	-19.4877	-24.7684	-23.846	-23.846	-16.7506	-23.276	-19.3788	-17.8327	-21.6621	-21.2129	-25.1334	-23.5991	-25.895
216.6	-18.4811	-18.4122	-20.9282	-22.0211	-21.4074	-21.2342	-24.7689	-24.022	-19.7418	-24.9718	-24.0404	-24.0404	-16.9298	-23.4154	-19.573	-17.9427	-21.9182	-21.4672	-25.3634	-23.8245	-26.1658
216.5	-18.7598	-18.622	-21.1744	-22.2223	-21.5498	-21.4077	-24.9393	-24.1987	-19.9027	-25.1786	-24.229	-24.229	-17.1288	-23.5542	-19.7135	-18.147	-22.1702	-21.6894	-25.531	-24.0076	-26.4011
216.4	-19.0393	-18.8328	-21.3774	-22.4493	-21.7426	-21.5658	-25.0294	-24.3998	-20.0884	-25.4019	-24.435	-24.435	-17.3204	-23.713	-19.8638	-18.2306	-22.3708	-21.8054	-25.7399	-24.3381	-26.6332
216.3	-19.3057	-19.0255	-21.6159	-22.788	-21.9405	-21.733	-25.1758	-24.5925	-20.3025	-25.5587	-24.674	-24.674	-17.5002	-23.9023	-20.026	-18.3257	-22.5215	-21.9911	-25.8828	-24.6555	-26.912
216.2	-19.5383	-19.2517	-21.9264	-23.037	-22.0631	-21.8825	-25.4079	-24.8123	-20.5161	-25.732	-24.8508	-24.8508	-17.6361	-24.067	-20.1877	-18.4674	-22.7408	-22.1911	-26.0669	-24.9374	-27.1189
216.1	-19.7403	-19.5132	-22.1825	-23.2131	-22.2486	-22.0415	-25.7106	-25.0975	-20.6592	-25.9847	-25.0842	-25.0842	-17.7809	-24.2343	-20.3926	-18.6399	-22.9083	-22.3611	-26.3203	-25.0814	-27.3041
216	-19.9394	-19.6681	-22.4341	-23.4619	-22.4425	-22.2417	-25.9733	-25.4404	-20.8955	-26.1518	-25.2926	-25.2926	-17.8686	-24.4644	-20.5826	-18.7286	-23.1918	-22.617	-26.6088	-25.3344	-27.568
215.9	-20.1568	-19.8288	-22.6638	-23.7035	-22.5795	-22.4793	-26.2574	-25.7243	-21.092	-26.3552	-25.5377	-25.5377	-18.0199	-24.6684	-20.6604	-18.8058	-23.4692	-22.8374	-26.8291	-25.5577	-27.8265
215.8	-20.3692	-20.0828	-22.8707	-23.9146	-22.7184	-22.6548	-26.5364	-25.9498	-21.3226	-26.5828	-25.7279	-25.7279	-18.1926	-24.8575	-20.7373	-18.919	-23.6208	-22.9887	-27.0565	-25.7914	-28.1229
215.7	-20.5879	-20.3913	-23.0528	-24.1177	-22.9139	-22.7848	-26.6973	-26.2043	-21.5178	-26.7699	-25.8656	-25.8656	-18.4205	-25.061	-20.868	-19.0953	-23.8362	-23.079	-27.3258	-25.9753	-28.3654
215.6	-20.8543	-20.6201	-23.2158	-24.2914	-23.1452	-22.9099	-26.786	-26.512	-21.5988	-27.026	-26.0123	-26.0123	-18.6382	-25.3122	-21.022	-19.3099	-23.9998	-23.2107	-27.5522	-26.2755	-28.6572
215.5	-21.0178	-20.8449	-23.4176	-24.5727	-23.3139	-23.067	-26.9608	-26.7844	-21.7187	-27.3222	-26.2203	-26.2203	-18.7219	-25.4315	-21.1877	-19.4531	-24.0931	-23.3672	-27.8139	-26.4904	-28.7839
215.4	-21.268	-21.1293	-23.6136	-24.8009	-23.5179	-23.188	-27.1019	-27.0253	-21.8661	-27.5641	-26.4778	-26.4778	-18.8456	-25.5833	-21.3762	-19.6451	-24.3265	-23.5275	-28.0532	-26.7396	-28.834
215.3	-21.518	-21.4304	-23.8824	-25.0099	-23.6095	-23.3183	-27.2736	-27.1852	-22.1008	-27.8456	-26.742	-26.742	-19.026	-25.7961	-21.453	-19.7848	-24.5386	-23.7049	-28.236	-26.9317	-29.0444
215.2	-21.7562	-21.6682	-24.1439	-25.2384	-23.7473	-23.5283	-27.604	-27.2218	-22.3342	-28.0082	-26.9149	-26.9149	-19.2284	-26.0013	-21.5536	-19.9067	-24.7679	-23.8543	-28.5606	-27.1214	-29.233
215.1	-21.9808	-21.8451	-24.3271	-25.4481	-23.9406	-23.7106	-27.9232	-27.2892	-22.5503	-28.1233	-27.1253	-27.1253	-19.4939	-26.1769	-21.657	-20.099	-25.0184	-24.0323	-28.7939	-27.3014	-29.4111
215	-22.1812	-21.9727	-24.4912	-25.6517	-24.185	-23.9105	-28.1543	-27.4936	-22.8143	-28.235	-27.3378	-27.3378	-19.7594	-26.2845	-21.7331	-20.314	-25.2381	-24.1749	-29.0083	-27.4827	-29.6034
214.9	-22.3714	-22.2319	-24.6938	-25.8037	-24.3699	-24.0667	-28.4194	-27.7623	-23.094	-28.3668	-27.5398	-27.5398	-19.9782	-26.4278	-21.7723	-20.4691	-25.4272	-24.3532	-29.2357	-27.6646	-29.8023
214.8	-22.5626	-22.4352	-24.8344	-25.973	-24.5639	-24.1717	-28.5918	-28.1088	-23.3404	-28.5189	-27.6503	-27.6503	-20.1544	-26.6418	-21.7823	-20.6841	-25.6635	-24.5928	-29.3546	-27.9405	-29.9616
214.7	-22.8186	-22.6603	-24.9855	-26.0959	-24.8249	-24.2277	-28.7556	-28.4705	-23.568	-28.7673	-27.8142	-27.8142	-20.3185	-26.7851	-21.8323	-20.8764	-25.9631	-24.695	-29.4879	-28.2022	-30.1281
214.6	-23.0658	-22.9497	-25.0898	-26.2488	-25.0367	-24.2971	-28.9812	-28.7993	-23.7319	-29.0035	-28.0256	-28.0256	-20.4133	-26.942	-21.948	-21.0205	-26.2352	-24.8331	-29.6103	-28.4651	-30.3416
214.5	-23.2931	-23.1892	-25.2283	-26.4169	-25.2021	-24.532	-29.1396	-29.1236	-23.8714	-29.1655	-28.3432	-28.3432	-20.5027	-27.0448	-22.1016	-21.1909	-26.5011	-24.9673	-29.7647	-28.7434	-30.5213
214.4	-23.6105	-23.4298	-25.4299	-26.5672	-25.3199	-24.7824	-29.476	-29.322	-24.0143	-29.385	-28.655	-28.655	-20.634	-27.2627	-22.2167	-21.3711	-26.6931	-25.1084	-29.8632	-28.9971	-30.6651
214.3	-23.8332	-23.6511	-25.6428	-26.6274	-25.5154	-24.9912	-29.8979	-29.5063	-24.2194	-29.6955	-28.9361	-28.9361	-20.8061	-27.5093	-22.2885	-21.5352	-26.9053	-25.2926	-29.9425	-29.3893	-30.7795
214.2	-24.018	-23.817	-25.8152	-26.7496	-25.6736	-25.2045	-30.3186	-29.7143	-24.4128	-29.9517	-29.2774	-29.2774	-20.9955	-27.7171	-22.3761	-21.6907	-27.1215	-25.4275	-30.0423	-29.6127	-30.9058
214.1	-24.1898	-23.9599	-26.0247	-26.8564	-25.859	-25.4092	-30.527	-30.0026	-24.5755	-30.1632	-29.5286	-29.5286	-21.2246	-27.8619	-22.5324	-21.8991	-27.2501	-25.5584	-30.0671	-29.8185	-31.0154
214	-24.3402	-24.1343	-26.2045	-27.0046	-25.9993	-25.6115	-30.7757	-30.2929	-24.7269	-30.3402	-29.6941	-29.6941	-21.3348	-28.0296	-22.6609	-22.0427	-27.4239	-25.6504	-30.0925	-30.0551	-31.1263
213.9	-24.477	-24.309	-26.3812	-27.1505	-26.2547	-25.7843	-31.0182	-30.559	-25.0473	-30.5296	-29.7434	-29.7434	-21.502	-28.1741	-22.7772	-22.2037	-27.7294	-25.7284	-30.1853	-30.4332	-31.332
213.8	-24.624	-24.4697	-26.6621	-27.3146	-26.52	-25.9572	-31.2494	-30.8891	-25.3201	-30.6859	-29.8253	-29.8253	-21.6415	-28.4125	-22.8832	-22.3527	-27.918	-25.8316	-30.4904	-30.7394	-31.5953
213.7	-24.8906	-24.7724	-26.9575	-27.5653	-26.716	-26.2086	-31.4307	-31.2085	-25.4987	-30.7796	-29.9843	-29.9843	-21.6534	-28.6349	-23.0727	-22.5694	-28.0356	-26.1086	-30.7402	-31.0819	-31.8919
213.6	-25.1403	-24.9525	-27.2107	-27.7932	-26.865	-26.384	-31.5774	-31.4795	-25.6617	-30.9285	-30.1123	-30.1123	-21.7109	-28.8394	-23.2735	-22.7676	-28.2606	-26.3474	-30.93	-31.333	-32.1986
213.5	-25.3439	-25.2061	-27.5393	-28.0128	-27.0675	-26.5272	-31.8094	-31.6892	-25.8019	-31.1037	-30.2015	-30.2015	-21.8516	-29.0159	-23.4863	-22.9316	-28.4604	-26.4763	-31.1307	-31.568	-32.3867
213.4	-25.5356	-25.44	-27.7916	-28.2768	-27.3107	-26.7423	-32.1592	-31.9946	-25.9584	-31.293	-30.3141	-30.3141	-22.0618	-29.2368	-23.612	-23.1353	-28.6361	-26.509	-31.3259	-31.8824	-32.5925
213.3	-25.8191	-25.5593	-27.9695	-28.4085	-27.5673	-26.9787	-32.4936	-32.3005	-26.1579	-31.4935	-30.4675	-30.4675	-22.3935	-29.4776	-23.7324	-23.4159	-28.799	-26.6155	-31.5388	-32.1738	-32.8454
213.2	-26.0842	-25.7702	-28.2337	-28.5091	-27.8199	-27.1405	-32.7864	-32.6398	-26.4503	-31.5795	-30.7231	-30.7231	-22.6871	-29.7061	-23.8158	-23.6657	-28.9033	-26.7705	-31.8251	-32.4018	-33.0798
213.1	-26.355	-25.9036	-28.3794	-28.5906	-28.0624	-27.2783	-33.0957	-32.8765	-26.6406	-31.6508	-30.9682	-30.9682	-22.9104	-29.9492	-24.0104	-23.9184	-29.0902	-27.032	-31.9832	-32.5051	-33.3076
213	-26.6555	-26.0985	-28.5633	-28.7165	-28.2939	-27.5139	-33.4517	-33.128	-26.8246	-31.8533	-31.1112	-31.1112	-23.1132	-30.1961	-24.1394	-24.1478	-29.2638	-27.2781	-32.1283	-32.6238	-33.5543
212.9	-26.9463	-26.2961	-28.7402	-28.8303	-28.486	-27.703	-33.7156	-33.3579	-27.0036	-32.0528	-31.3369	-31.3369	-23.2587	-30.4574	-24.3142	-24.3047	-29.518	-27.5552	-32.3601	-32.733	-33.7463
212.8	-27.1252	-26.629	-28.94	-29.02	-28.7058	-27.9291	-33.8188	-33.5518	-27.1623	-32.0479	-31.4979	-31.4979	-23.367	-30.7896	-24.5055	-24.433	-29.9025	-27.8957	-32.5169	-32.9557	-33.9582
212.7	-27.3504	-26.844	-29.1384	-29.1122	-28.9216	-28.1286	-34.0677	-33.6736	-27.3824	-32.2465	-31.7963	-31.7963	-23.5521	-31.1216	-24.7221	-24.5896	-30.1874	-28.103	-32.7189	-33.1501	-34.1197
212.6	-27.5685	-27.0453	-29.2879	-29.3054	-29.1286	-28.3173	-34.4152	-33.9446	-27.6217	-32.5745	-32.0851	-32.0851	-23.7774	-31.3698	-24.9809	-24.7345	-30.3231	-28.2724	-32.9516	-33.4647	-34.2378
212.5	-27.8374	-27.2449	-29.5149	-29.4971	-29.3019	-28.5357	-34.7964	-34.3082	-27.8421	-32.8734	-32.3361	-32.3361	-24.0291	-31.6423	-25.2507	-24.8626	-30.4455	-28.4943	-33.2306	-33.7112	-34.5358
212.4	-28.1508	-27.3337	-29.7233	-29.6852	-29.4238	-28.77	-35.0917	-34.5751	-27.971	-33.0466	-32.5914	-32.5914	-24.2145	-31.8621	-25.4753	-25.0694	-30.6624	-28.7467	-33.5638	-33.9302	-34.9163
212.3	-28.402	-27.5338	-29.929	-29.9166	-29.5784	-29.0705	-35.4922	-34.7513	-28.1401	-33.2771	-32.8392	-32.8392	-24.3227	-31.9721	-25.6975	-25.2852	-30.8843	-28.9654	-33.868	-34.0082	-35.113
212.2	-28.7131	-27.7554	-30.198	-30.0044	-29.8191	-29.3554	-35.9048	-35.1197	-28.3888	-33.4347	-32.9801	-32.9801	-24.4774	-32.1473	-25.8814	-25.5175	-31.173	-29.1289	-34.2008	-34.1614	-35.402
212.1	-28.9532	-27.9297	-30.5016	-30.1568	-30.1669	-29.6266	-36.2463	-35.4363	-28.6774	-33.6991	-33.1262	-33.1262	-24.678	-32.3785	-26.0904	-25.6869	-31.4653	-29.2387	-34.4126	-34.4531	-35.917
212	-29.1139	-28.0967	-30.7457	-30.4387	-30.5248	-29.9156	-36.487	-35.7117	-28.8356	-33.8614	-33.359	-33.359	-24.921	-32.5294	-26.3309	-25.8384	-31.6927	-29.5504	-34.7448	-34.855	-36.2779
211.9	-29.3572	-28.3106	-30.9917	-30.6235	-30.924	-30.0798	-36.6272	-35.9647	-29.0156	-34.1458	-33.6842	-33.6842	-25.0663	-32.7584	-26.5436	-26.0463	-31.9732	-29.8487	-35.0918	-35.1435	-36.525
211.8	-29.6993	-28.5373	-31.167	-30.8345	-31.2758	-30.3022	-36.8107	-36.2385	-29.2991	-34.5989	-33.8852	-33.8852	-25.0973	-33.0672	-26.694	-26.2107	-32.1269	-30.1307	-35.3275	-35.2346	-36.7543
211.7	-29.986	-28.7516	-31.3395	-31.0958	-31.5643	-30.5465	-37.1882	-36.6409	-29.5087	-35.0874	-34.107	-34.107	-25.2044	-33.4678	-26.8763	-26.2382	-32.2459	-30.3491	-35.5495	-35.3503	-36.9466
211.6	-30.2398	-28.9036	-31.4841	-31.2924	-31.8624	-30.811	-37.3882	-36.9207	-29.6176	-35.419	-34.4508	-34.4508	-25.3097	-33.7126	-27.0708	-26.2775	-32.404	-30.6594	-35.7994	-35.4951	-37.0997
211.5	-30.4308	-29.1335	-31.7279	-31.5957	-32.2063	-31.061	-37.7098	-37.1509	-29.8577	-35.7002	-34.8757	-34.8757	-25.426	-34.028	-27.3223	-26.4151	-32.6658	-30.8929	-36.2107	-35.6145	-37.3035
211.4	-30.6774	-29.404	-32.1053	-31.935	-32.4385	-31.365	-38.1278	-37.4113	-30.0747	-35.9522	-35.1748	-35.1748	-25.4965	-34.2434	-27.5488	-26.6017	-33.0287	-31.1803	-36.6827	-35.7955	-37.4689
211.3	-30.9931	-29.7169	-32.5138	-32.2954	-32.6842	-31.6991	-38.4633	-37.6857	-30.2559	-36.0991	-35.5226	-35.5226	-25.662	-34.5692	-27.7719	-26.7777	-33.3688	-31.4182	-36.964	-36.0397	-37.6482
211.2	-31.3016	-30.0319	-32.8994	-32.5002	-32.8285	-31.9439	-38.8234	-38.0134	-30.5032	-36.3538	-35.7833	-35.7833	-25.9678	-34.9642	-27.9989	-26.9803	-33.6131	-31.6831	-37.1711	-36.245	-37.8457
211.1	-31.4388	-30.3934	-33.226	-32.7269	-33.1157	-32.1626	-39.1974	-38.4396	-30.8337	-36.6702	-35.9437	-35.9437	-26.1323	-35.3265	-28.2185	-27.2458	-33.9066	-31.9728	-37.4103	-36.3886	-38.2395
211	-31.6312	-30.7744	-33.5439	-33.0292	-33.4317	-32.3573	-39.3606	-38.8759	-30.9911	-36.8567	-36.1533	-36.1533	-26.2628	-35.6145	-28.3908	-27.4915	-34.2558	-32.2415	-37.7831	-36.4174	-38.6606
210.9	-31.8221	-31.1119	-33.81	-33.1972	-33.7091	-32.5546	-39.4142	-39.2283	-31.1847	-36.8863	-36.2693	-36.2693	-26.5335	-35.924	-28.613	-27.7175	-34.4794	-32.516	-38.1796	-36.607	-39.0059
210.8	-32.0619	-31.4103	-34.0118	-33.4002	-33.9184	-32.7451	-39.681	-39.4039	-31.4303	-36.9864	-36.3565	-36.3565	-26.6124	-36.1398	-28.8106	-27.9334	-34.6742	-32.8771	-38.6601	-36.8081	-39.3426
210.7	-32.2523	-31.7716	-34.3044	-33.6336	-34.1315	-32.9888	-40.1289	-39.7253	-31.6939	-37.1149	-36.5767	-36.5767	-26.7061	-36.3808	-29.0145	-28.2023	-34.9337	-33.1663	-39.2444	-37.1728	-39.7696
210.6	-32.4808	-32.0495	-34.6185	-33.8758	-34.3297	-33.1742	-40.3674	-39.9203	-31.9814	-37.2871	-36.8675	-36.8675	-26.7729	-36.6327	-29.2474	-28.4976	-35.1216	-33.3556	-39.635	-37.4752	-40.1463
210.5	-32.8	-32.2196	-34.8236	-34.0292	-34.4867	-33.4235	-40.7039	-40.0908	-32.2519	-37.3435	-37.1311	-37.1311	-26.9112	-36.8707	-29.4422	-28.7568	-35.3496	-33.6077	-39.8896	-37.8264	-40.5262
210.4	-33.1255	-32.3751	-34.9647	-34.1175	-34.7568	-33.5714	-41.186	-40.3457	-32.5802	-37.595	-37.3113	-37.3113	-27.0758	-37.1025	-29.5892	-28.9312	-35.7029	-33.7877	-40.0971	-38.1557	-40.8437
210.3	-33.3424	-32.7001	-35.1858	-34.344	-35.0362	-33.7516	-41.5441	-40.4917	-32.8851	-37.8956	-37.548	-37.548	-27.336	-37.2638	-29.6766	-29.037	-36.0115	-33.9955	-40.4853	-38.593	-41.2705
210.2	-33.5828	-32.8856	-35.4136	-34.5508	-35.2622	-33.9596	-41.871	-40.6979	-33.0983	-38.1831	-37.6789	-37.6789	-27.7001	-37.4223	-29.8047	-29.2298	-36.1856	-34.229	-40.8133	-38.8999	-41.7841
210.1	-34.0472	-33.0103	-35.6712	-34.7582	-35.4477	-34.2034	-42.1079	-41.1462	-33.3997	-38.3191	-37.9389	-37.9389	-27.9049	-37.6076	-29.9265	-29.6249	-36.523	-34.5272	-40.9234	-39.1946	-42.1204
210	-34.352	-33.2639	-35.939	-35.1258	-35.6905	-34.4469	-42.2453	-41.6537	-33.6937	-38.627	-38.2468	-38.2468	-28.0402	-37.7688	-30.1215	-29.8382	-36.818	-34.9114	-41.1311	-39.3707	-42.5646
209.9	-34.5799	-33.5901	-36.2019	-35.4068	-35.9955	-34.7224	-42.4968	-42.0942	-33.9873	-39.0011	-38.4466	-38.4466	-28.1063	-37.9719	-30.3935	-29.9098	-37.319	-35.2781	-41.5015	-39.6302	-43.0305
209.8	-34.8351	-33.9268	-36.4883	-35.8342	-36.1579	-35.0591	-42.9511	-42.3995	-34.3029	-39.471	-38.6432	-38.6432	-28.3206	-38.2548	-30.7014	-29.9975	-37.6985	-35.5635	-41.9524	-40.0255	-43.3015
209.7	-34.9959	-34.2771	-36.7134	-36.2696	-36.2534	-35.2574	-43.3713	-42.7667	-34.6658	-39.807	-39.0189	-39.0189	-28.6086	-38.4444	-30.9489	-30.2304	-38.3372	-35.765	-42.6074	-40.4708	-43.6293
209.6	-35.2279	-34.5807	-36.8834	-36.7113	-36.5172	-35.3739	-43.7421	-43.0872	-34.8854	-39.9312	-39.2569	-39.2569	-28.754	-38.5904	-31.1454	-30.4681	-38.6982	-35.904	-43.1937	-41.1175	-43.7611
209.5	-35.3448	-34.5911	-37.0729	-37.0867	-36.7526	-35.4461	-44.2587	-43.3773	-35.1746	-40.2083	-39.5932	-39.5932	-29.0752	-38.6527	-31.2998	-30.6757	-38.9422	-36.0018	-43.6828	-41.7325	-44.0645
209.4	-35.6366	-34.6927	-37.3237	-37.4085	-36.745	-35.4909	-44.6435	-43.6951	-35.4348	-40.6267	-39.8374	-39.8374	-29.3138	-38.6849	-31.4928	-30.8089	-39.0469	-36.2145	-44.1127	-42.1609	-44.3757
209.3	-35.9045	-35.0217	-37.5821	-37.7183	-36.8319	-35.6486	-45.0132	-44.1261	-35.6517	-40.9523	-40.0426	-40.0426	-29.5669	-38.876	-31.7375	-30.9381	-39.3464	-36.4141	-44.2344	-42.4744	-44.6334
209.2	-36.1203	-35.4837	-37.7012	-38.0026	-37.0263	-35.8928	-45.1245	-44.4134	-35.8747	-41.217	-40.3194	-40.3194	-29.8667	-39.0231	-31.947	-31.1279	-39.6957	-36.6174	-44.2874	-42.7732	-44.9477
209.1	-36.3714	-35.988	-37.9623	-38.1381	-37.2553	-35.9739	-45.3627	-44.7595	-36.0906	-41.4637	-40.6992	-40.6992	-30.1541	-39.0952	-32.1215	-31.3137	-40.1691	-36.7867	-44.2539	-43.1371	-44.9877
209	-36.5774	-36.348	-38.2509	-38.1791	-37.4745	-36.0909	-45.6694	-45.1629	-36.3457	-41.5947	-41.0154	-41.0154	-30.475	-39.2871	-32.1872	-31.4295	-40.6138	-36.9536	-44.3289	-43.7093	-45.1475
208.9	-36.7696	-36.5037	-38.5533	-38.453	-37.6014	-36.3712	-45.9971	-45.4391	-36.6737	-41.7046	-41.3755	-41.3755	-30.8254	-39.4433	-32.2073	-31.7258	-40.9575	-37.1489	-44.6076	-44.1223	-45.2925
208.8	-37.0369	-36.7022	-38.8921	-38.7072	-37.6372	-36.5416	-46.2714	-45.5377	-36.9384	-41.8705	-41.918	-41.918	-31.1457	-39.7924	-32.2735	-32.0166	-41.1259	-37.6153	-44.7824	-44.4889	-45.4301
208.7	-37.3694	-36.813	-39.0548	-38.9922	-37.7303	-36.6757	-46.7561	-45.9237	-37.2452	-42.1301	-42.3372	-42.3372	-31.4328	-40.0434	-32.3965	-32.3446	-41.1787	-37.9055	-44.8948	-44.6461	-45.6378
208.6	-37.5579	-36.992	-39.162	-39.1834	-38.0428	-36.8599	-47.1017	-46.3804	-37.5888	-42.3946	-42.6563	-42.6563	-31.5397	-40.2894	-32.5602	-32.6061	-41.2463	-38.1064	-45.0315	-45.0448	-45.9284
208.5	-37.6318	-37.2679	-39.5205	-39.467	-38.2387	-37.2236	-47.6328	-46.8849	-37.9974	-42.4558	-43.0641	-43.0641	-31.7632	-40.4375	-32.6595	-32.7358	-41.4345	-38.4853	-45.2182	-45.5204	-46.5225
208.4	-37.7379	-37.6458	-40.1348	-39.8866	-38.3935	-37.5828	-48.1024	-47.3496	-38.3186	-42.5034	-43.403	-43.403	-31.9628	-40.443	-32.9097	-33.0707	-41.6678	-38.7745	-45.2527	-45.7798	-47.1648
208.3	-37.8895	-38.0026	-40.8356	-40.2314	-38.4832	-37.8031	-48.5973	-47.7667	-38.6681	-42.9323	-43.6776	-43.6776	-32.0687	-40.7603	-33.1747	-33.463	-42.0372	-38.9869	-45.603	-46.165	-47.5034
208.2	-38.032	-38.3826	-41.3303	-40.4875	-38.4701	-37.9803	-48.9288	-48.2924	-38.8485	-43.3768	-43.6733	-43.6733	-32.1879	-41.0634	-33.4115	-33.829	-42.2856	-39.1086	-46.141	-46.517	-47.5055
208.1	-38.1912	-38.7418	-41.594	-40.5342	-38.3591	-38.3601	-49.1643	-48.6428	-39.059	-43.6626	-43.788	-43.788	-32.4033	-41.3203	-33.5667	-34.1576	-42.6256	-39.3688	-46.7479	-46.7686	-47.8313
208	-38.5247	-38.9195	-41.6272	-40.618	-38.5042	-38.6021	-49.3134	-49.1527	-39.4115	-43.9736	-43.9947	-43.9947	-32.6565	-41.6361	-33.6237	-34.3971	-43.095	-39.5582	-47.164	-47.2411	-48.4576
207.9	-38.7804	-39.1439	-41.9785	-40.9522	-38.6876	-38.6949	-49.6435	-49.5815	-39.6003	-44.0149	-44.1782	-44.1782	-32.7125	-41.9086	-33.7708	-34.67	-43.5372	-39.6015	-47.7158	-47.3545	-48.797
207.8	-38.8589	-39.3217	-42.2958	-41.2637	-38.8122	-38.7754	-50.0237	-49.6389	-39.9902	-43.9625	-44.3295	-44.3295	-32.9374	-41.8072	-33.9251	-34.8493	-43.5718	-39.7922	-48.1661	-47.5691	-48.6995
207.7	-39.0135	-39.4953	-42.4328	-41.556	-38.8877	-38.9073	-50.3766	-49.6756	-40.401	-44.0748	-44.7527	-44.7527	-33.458	-41.7571	-34.1821	-35.0761	-43.5369	-39.857	-48.4248	-48.2423	-48.5689
207.6	-39.0631	-39.7334	-42.6289	-41.8127	-39.0226	-39.098	-50.4197	-49.9605	-40.8316	-44.3088	-44.9993	-44.9993	-33.9804	-41.7635	-34.4644	-35.1551	-43.7451	-40.0606	-48.7068	-48.9818	-48.7326
207.5	-39.4407	-39.831	-42.8601	-42.183	-39.3042	-39.1219	-50.4791	-50.2693	-41.0005	-44.2024	-45.2947	-45.2947	-34.2638	-42.0649	-34.7572	-35.2334	-44.1291	-40.5143	-48.8076	-49.5002	-48.9923
207.4	-40.0128	-39.8212	-43.0354	-42.573	-39.5416	-39.162	-50.8664	-50.3063	-41.2523	-44.4346	-45.6009	-45.6009	-34.7068	-42.3183	-35.0397	-35.4029	-44.2165	-40.9757	-48.6045	-49.5545	-49.0142
207.3	-40.3946	-39.659	-43.1792	-42.9853	-39.627	-39.4366	-51.1448	-50.4088	-41.4893	-44.782	-45.8174	-45.8174	-35.1777	-42.6683	-35.1181	-35.5668	-44.2559	-41.2355	-48.3302	-49.796	-48.6526
207.2	-40.5859	-39.7387	-43.2169	-43.3861	-39.9779	-39.4454	-51.45	-50.6664	-41.7166	-45.0973	-45.9802	-45.9802	-35.2989	-42.9012	-35.2095	-35.6351	-44.372	-41.577	-48.0399	-50.0183	-48.2871
207.1	-40.8388	-39.8427	-43.5124	-43.6493	-40.2576	-39.4086	-51.4245	-50.7927	-41.8389	-45.2986	-46.2833	-46.2833	-35.4738	-43.139	-35.354	-35.7776	-44.8042	-41.9262	-47.7775	-49.9496	-48.0636
207	-41.1816	-39.5596	-43.7361	-43.864	-40.5866	-39.4416	-51.2508	-50.3104	-41.9619	-45.3179	-46.7323	-46.7323	-35.7088	-43.6961	-35.6137	-35.8634	-45.2054	-42.0054	-47.692	-50.049	-48.1036
206.9	-41.5129	-39.7702	-43.9576	-44.0758	-40.8172	-39.832	-51.121	-50.2828	-42.0547	-45.5376	-46.9995	-46.9995	-35.8931	-44.219	-35.8818	-36.1017	-45.4964	-42.0651	-47.8452	-50.1703	-47.8521
206.8	-41.669	-40.0311	-44.1713	-44.4845	-41.079	-40.2536	-50.8363	-50.4027	-42.1463	-45.8071	-47.402	-47.402	-36.3211	-44.7667	-36.1927	-36.1402	-45.76	-41.9521	-48.163	-50.2012	-47.6481
206.7	-41.9706	-40.3025	-44.2964	-44.6837	-41.2663	-40.6961	-50.5551	-50.7679	-42.0835	-45.9313	-47.7134	-47.7134	-36.7424	-45.3354	-36.3357	-36.0484	-46.3195	-42.143	-48.3176	-50.5728	-47.7704
206.6	-42.0704	-40.2656	-44.6115	-44.8717	-41.5014	-40.6407	-50.6417	-51.4914	-42.3207	-46.0069	-48.0299	-48.0299	-36.9109	-45.8212	-36.4611	-36.2709	-46.5987	-42.4153	-48.5034	-50.7656	-47.4961
206.5	-41.94	-40.2658	-44.9373	-45.1074	-41.7602	-40.2029	-50.4793	-51.637	-42.3419	-45.9011	-48.283	-48.283	-37.0386	-46.0409	-36.4987	-36.3595	-46.7343	-42.4698	-49.1015	-50.4235	-47.563
206.4	-41.775	-40.5388	-45.1893	-45.1089	-42.1906	-39.9102	-50.5943	-51.8593	-42.1829	-45.906	-48.4782	-48.4782	-36.7923	-46.0013	-36.3729	-36.5339	-46.5527	-42.6656	-49.7399	-49.8737	-47.8796
206.3	-41.7754	-40.7732	-45.6023	-45.1547	-42.4857	-40.03	-50.6677	-51.3076	-41.858	-46.304	-48.58	-48.58	-36.7713	-46.1103	-36.4981	-36.5004	-46.3331	-43.1528	-50.4498	-48.9246	-47.9164
206.2	-41.9886	-40.9955	-45.6178	-45.2308	-42.632	-40.0876	-50.5451	-50.6775	-41.4042	-46.8943	-48.8906	-48.8906	-36.9697	-46.2618	-36.7609	-36.5253	-45.9961	-43.4553	-50.7069	-48.2329	-48.4691
206.1	-42.3719	-40.9227	-45.7508	-45.3222	-42.9766	-40.4151	-50.3272	-50.035	-41.296	-47.3085	-49.1548	-49.1548	-37.2909	-46.3319	-36.8469	-36.8328	-45.8753	-43.6961	-51.2317	-47.3007	-49.0547
206	-42.8013	-41.1441	-45.9135	-45.3734	-43.2342	-40.4115	-50.4937	-49.7116	-41.4359	-47.567	-49.2113	-49.2113	-37.6912	-46.2559	-36.736	-37.4073	-46.1617	-44.4357	-51.4903	-47.2	-49.1018
205.9	-42.9691	-40.9187	-46.0413	-45.4205	-43.7485	-40.0628	-51.1119	-49.5088	-41.2543	-47.5373	-49.1529	-49.1529	-37.9661	-46.5426	-36.6952	-37.8173	-46.6752	-44.9376	-51.7532	-46.9239	-49.1807
205.8	-42.8974	-40.8392	-46.1635	-45.362	-44.2383	-39.7488	-52.123	-49.0926	-41.2817	-47.2266	-48.9858	-48.9858	-37.7479	-46.876	-36.7026	-37.9996	-47.0099	-45.2556	-51.291	-46.7849	-48.7588
205.7	-42.5282	-40.6037	-46.2243	-45.5172	-44.4088	-39.5895	-52.1454	-49.2092	-41.6302	-47.2952	-48.6736	-48.6736	-37.3575	-47.4469	-36.671	-38.193	-46.8793	-45.49	-50.5643	-46.8945	-48.6523
205.6	-42.638	-40.3345	-46.3239	-45.2161	-44.5474	-39.9369	-51.9302	-48.7946	-41.6465	-47.7432	-48.869	-48.869	-37.1767	-47.7255	-36.9273	-38.127	-46.9657	-45.5075	-51.068	-46.7472	-48.3558
205.5	-42.4329	-40.0841	-46.4386	-44.8889	-44.4658	-40.2342	-52.181	-48.1165	-41.2753	-48.0766	-48.9546	-48.9546	-37.2793	-47.8495	-37.1283	-38.2038	-47.1287	-45.3182	-51.6823	-46.5907	-48.0055
205.4	-41.8171	-39.9815	-46.4987	-44.5085	-44.0871	-40.3733	-52.5824	-47.2085	-41.0662	-48.0868	-48.4104	-48.4104	-37.3114	-47.619	-37.193	-38.1651	-47.1058	-45.2636	-52.6463	-46.8436	-47.6611
205.3	-41.334	-39.6716	-46.8696	-44.305	-43.5976	-40.366	-52.8766	-47.1602	-40.9147	-47.9528	-48.1437	-48.1437	-37.5261	-48.0353	-37.2588	-37.929	-47.2379	-45.5112	-53.4525	-46.0243	-47.308
205.2	-41.178	-38.999	-46.9398	-43.9661	-43.0318	-40.3999	-52.744	-46.8323	-40.953	-48.1726	-48.4385	-48.4385	-37.6477	-48.2722	-37.2555	-38.0762	-47.2994	-45.6433	-54.2188	-45.5239	-47.1516
205.1	-41.0592	-38.4332	-46.1116	-43.8739	-42.7027	-40.0119	-53.1451	-46.0887	-40.9986	-47.6597	-48.9851	-48.9851	-37.5511	-47.9933	-37.5921	-38.2841	-47.8946	-45.5432	-54.3167	-45.2792	-48.2085
205	-41.1626	-38.2967	-45.4439	-44.1376	-42.526	-39.2593	-53.3463	-45.1759	-40.4811	-47.0589	-49.0649	-49.0649	-37.2816	-47.6018	-37.8424	-38.641	-47.393	-44.8257	-54.1366	-44.425	-48.43
204.9	-41.2571	-38.0856	-45.24	-44.2706	-42.5719	-38.9339	-53.0178	-45.8956	-40.7321	-45.7937	-49.2669	-49.2669	-37.1078	-47.7332	-37.7771	-38.9362	-46.2376	-44.4438	-53.3689	-42.845	-48.5634
204.8	-41.3626	-38.3221	-45.4696	-45.0041	-42.7212	-38.3807	-52.7327	-46.4872	-40.9877	-45.2121	-48.7777	-48.7777	-36.9319	-47.6583	-37.7201	-39.0709	-45.1228	-44.0506	-54.6393	-43.2444	-48.3738
204.7	-41.3664	-38.5386	-45.7972	-45.9274	-43.0238	-37.8885	-53.1656	-44.9109	-40.7783	-44.3947	-48.7059	-48.7059	-36.9958	-47.2907	-37.7011	-39.0439	-44.4019	-44.1671	-54.9888	-43.0478	-47.9956
204.6	-41.3736	-38.6025	-46.2323	-45.652	-42.7615	-37.3594	-55.2062	-44.5522	-41.1127	-44.0013	-48.823	-48.823	-36.9665	-47.0915	-37.8632	-38.7834	-43.9078	-44.6179	-55.4426	-43.0688	-48.0633
204.5	-41.5661	-37.9611	-45.8645	-45.1593	-41.9069	-37.3832	-55.9159	-44.2719	-41.405	-43.808	-49.0441	-49.0441	-36.9308	-47.011	-38.0381	-38.6638	-43.2995	-44.1341	-55.1596	-42.6207	-47.5205
204.4	-40.9474	-38.1115	-45.4924	-44.5227	-41.3182	-37.684	-56.6633	-43.7467	-41.9998	-43.51	-48.7582	-48.7582	-36.9629	-46.5795	-38.1203	-38.6	-42.4861	-44.3975	-55.2912	-41.1828	-47.7927
204.3	-40.1098	-39.1995	-45.7209	-43.6882	-41.1376	-38.1833	-58.176	-43.1689	-41.9462	-43.1704	-48.974	-48.974	-36.6546	-47.3198	-38.204	-38.6634	-41.9045	-44.7668	-55.4071	-38.9211	-46.7562
204.2	-38.9166	-40.4172	-46.1932	-43.0286	-40.5977	-38.5063	-58.122	-41.4782	-42.4623	-42.5319	-49.7156	-49.7156	-36.7079	-47.9576	-38.2502	-38.7077	-41.0424	-44.0788	-56.4882	-38.1021	-45.7493
204.1	-37.8649	-41.8875	-46.3522	-42.646	-40.6441	-39.2991	-56.415	-42.1953	-43.1809	-42.6431	-49.734	-49.734	-36.0954	-47.4071	-38.238	-38.4957	-40.4571	-43.4842	-57.916	-35.971	-44.3964
204	-38.0719	-41.9401	-46.5958	-43.2055	-41.0516	-39.5135	-56.0632	-41.638	-43.2488	-43.1592	-49.7309	-49.7309	-35.5195	-47.4833	-38.3285	-38.6713	-40.0322	-42.8793	-58.4223	-33.7807	-42.4424
203.9	-37.3589	-41.6694	-47.7482	-43.6707	-41.6697	-39.779	-56.4307	-39.5201	-42.6243	-43.7687	-50.7718	-50.7718	-35.86	-46.5486	-38.2603	-39.0369	-40.6784	-42.2036	-57.5584	-32.5779	-41.2146
203.8	-37.0823	-41.8877	-47.9686	-43.2281	-42.0726	-40.0015	-56.4243	-38.2766	-41.8136	-44.8057	-51.6472	-51.6472	-36.5804	-46.4477	-38.1108	-38.7956	-40.119	-41.6827	-56.1717	-32.1115	-40.1352
203.7	-36.6976	-42.1069	-48.4309	-42.661	-41.5269	-40.1411	-55.2043	-37.7602	-41.9814	-44.9364	-51.4977	-51.4977	-36.0488	-46.3452	-37.8332	-38.5132	-39.5999	-40.873	-56.3749	-31.8576	-39.7199
203.6	-36.8746	-41.2292	-48.8325	-42.2366	-41.5349	-39.922	-53.387	-36.7377	-42.1853	-44.5454	-51.3695	-51.3695	-35.3656	-46.99	-37.4113	-38.1434	-40.6308	-40.0964	-56.1668	-31.7049	-39.8827
203.5	-37.5928	-40.1281	-48.1978	-40.9185	-43.3324	-39.0578	-54.0871	-35.1465	-43.3452	-44.7606	-50.9706	-50.9706	-35.2026	-46.4964	-37.1607	-37.6763	-42.4061	-39.5634	-54.6901	-32.2596	-39.572
203.4	-38.073	-39.5686	-48.1959	-39.1206	-43.1929	-38.4807	-53.5691	-35.25	-44.6456	-45.7933	-50.5414	-50.5414	-35.8142	-46.4185	-37.4571	-37.4611	-43.0408	-39.5303	-53.3893	-32.0895	-39.83
203.3	-38.6444	-37.6373	-47.7271	-38.0134	-42.6326	-38.1528	-52.5042	-33.5362	-44.3693	-45.4096	-49.9159	-49.9159	-36.0347	-45.8775	-37.4847	-36.9071	-42.5963	-39.0837	-53.0609	-31.7226	-40.604
203.2	-39.0798	-35.8767	-47.3941	-35.4655	-43.0005	-38.4932	-52.0821	-31.2165	-43.729	-45.6693	-49.1684	-49.1684	-36.5647	-45.7246	-37.205	-36.6855	-40.1724	-38.5866	-49.5873	-29.9737	-37.4444
203.1	-40.5492	-35.3708	-47.4935	-34.4923	-43.5224	-38.9178	-51.1675	-30.7066	-43.405	-46.2336	-49.2878	-49.2878	-35.8796	-45.0086	-37.4256	-36.1919	-38.0103	-39.0302	-46.7859	-26.9015	-34.8811
203	-41.0457	-34.7539	-47.6998	-33.9085	-43.1034	-39.2827	-49.4499	-32.1125	-44.1428	-45.6141	-49.378	-49.378	-36.7586	-45.3751	-37.4153	-35.6877	-35.7523	-39.3167	-45.6804	-24.5353	-34.8061
202.9	-41.5895	-34.3543	-47.633	-34.312	-42.124	-39.3598	-46.4736	-32.8046	-44.7936	-44.9546	-50.4045	-50.4045	-35.8079	-44.2712	-36.985	-34.7668	-35.4753	-37.8355	-45.8063	-23.5305	-33.6475
202.8	-41.6106	-34.6255	-46.974	-34.2882	-40.5237	-39.2098	-42.2771	-33.5263	-44.9649	-43.8833	-51.0568	-51.0568	-34.5946	-42.8669	-36.5893	-34.1557	-35.9988	-35.2483	-45.4007	-21.7663	-32.8852
202.7	-40.3335	-35.1501	-46.8875	-33.9617	-40.6736	-38.9199	-37.6818	-31.9149	-45.0683	-42.0105	-50.6521	-50.6521	-34.5396	-42.3262	-36.3326	-34.1344	-35.2174	-34.7584	-43.8488	-20.0123	-32.1387
202.6	-39.565	-33.8046	-47.7016	-34.8488	-40.3622	-42.1534	-35.4254	-31.4001	-46.8504	-39.1666	-49.8818	-49.8818	-33.34	-40.9127	-36.3253	-34.2507	-33.6352	-35.4803	-43.7408	-18.2897	-29.6862
202.5	-39.5679	-30.5321	-47.0634	-35.999	-39.688	-44.8794	-32.1924	-29.5986	-47.5811	-37.6611	-48.6195	-48.6195	-32.5901	-39.8476	-36.3612	-35.0676	-32.3049	-36.8712	-44.3182	-18.2451	-30.2017
202.4	-39.4656	-26.9518	-46.086	-36.1805	-40.1696	-45.9069	-29.4026	-27.9782	-46.7239	-37.1772	-48.0925	-48.0925	-33.0407	-39.3579	-36.7148	-36.1386	-32.112	-36.5987	-43.6636	-16.4478	-29.9832
202.3	-39.0213	-25.8206	-45.4186	-35.5108	-41.4514	-45.232	-28.5054	-26.3088	-46.7	-37.9021	-46.8813	-46.8813	-32.4873	-38.2632	-36.3421	-36.3097	-32.4878	-35.6892	-40.9124	-15.1329	-29.3832
202.2	-35.9238	-24.9805	-46.1998	-34.5422	-42.7345	-43.6635	-28.0552	-26.9993	-47.9341	-38.3482	-45.0125	-45.0125	-31.0647	-37.7302	-35.7751	-37.0879	-32.2606	-36.5185	-37.8685	-15.5789	-27.1917
202.1	-33.255	-22.8172	-46.1047	-33.4372	-41.4563	-40.9169	-25.8334	-26.0924	-48.842	-37.1968	-43.7223	-43.7223	-31.1688	-36.5961	-36.0964	-38.0875	-31.5711	-36.9369	-37.1152	-16.2317	-25.9526
202	-31.7396	-21.7116	-44.9583	-31.8732	-41.001	-39.101	-23.4629	-24.6176	-49.197	-36.8512	-42.6006	-42.6006	-31.6272	-35.882	-36.8307	-38.7778	-31.3157	-37.1464	-34.0401	-15.8638	-23.4378
201.9	-30.7669	-22.4743	-43.01	-30.7175	-39.7184	-36.9606	-21.2107	-25.1875	-49.1574	-36.7792	-40.7362	-40.7362	-30.7025	-33.5945	-37.7743	-39.977	-31.3366	-38.3652	-29.1828	-14.0728	-21.8023
201.8	-30.2431	-23.5065	-41.9547	-31.9874	-37.2643	-36.0748	-18.5749	-24.9583	-48.4989	-36.3491	-39.1022	-39.1022	-29.1119	-31.5625	-37.5104	-40.6337	-29.6724	-39.0929	-28.4157	-11.6485	-17.7447
201.7	-28.9356	-23.0916	-41.0942	-32.614	-36.6928	-34.3615	-16.2273	-25.5774	-47.7161	-36.4067	-37.0415	-37.0415	-28.3473	-30.2595	-36.0319	-40.9696	-29.2186	-39.2593	-28.567	-11.8451	-14.3934
201.6	-28.3337	-22.5128	-38.1875	-34.2852	-34.8562	-35.0189	-16.6496	-24.1435	-47.7277	-34.8357	-35.3539	-35.3539	-26.0013	-29.0373	-33.8434	-40.1899	-30.4446	-38.8061	-28.0361	-11.7107	-12.65
201.5	-27.8822	-20.0381	-34.8678	-34.9683	-34.0045	-34.945	-16.8489	-20.5273	-47.2457	-33.3136	-35.2803	-35.2803	-24.8981	-26.2415	-32.743	-39.6706	-32.2452	-38.6963	-25.6471	-8.96389	-10.1684
201.4	-27.2599	-16.919	-31.4856	-34.1195	-32.0447	-35.8093	-15.5331	-18.6057	-45.6175	-31.5492	-33.7278	-33.7278	-23.0045	-24.2573	-32.5385	-40.1801	-32.0936	-36.8704	-23.1439	-6.40755	-6.73109
201.3	-27.8737	-15.1365	-28.3503	-33.1317	-29.5843	-35.6125	-12.9338	-18.1137	-44.8989	-28.4136	-32.5724	-32.5724	-22.1993	-23.4396	-33.8499	-40.7715	-30.8577	-33.9	-21.0754	-4.12927	-3.96195
201.2	-26.6896	-16.4495	-26.2192	-31.2211	-28.3844	-33.2495	-11.5086	-15.4632	-45.3989	-26.7315	-30.8101	-30.8101	-19.3016	-20.8622	-33.916	-41.393	-30.4604	-32.3096	-18.9447	-3.1273	-2.85373
201.1	-25.5574	-16.3114	-25.4626	-29.4364	-27.7072	-31.4223	-10.84	-13.1778	-42.1257	-25.4836	-29.5482	-29.5482	-17.3065	-20.3679	-33.8477	-42.8605	-31.641	-31.4318	-18.0899	-2.66014	-2.76433
201	-26.9283	-13.0023	-24.2855	-29.3227	-26.5304	-30.7771	-7.83212	-12.2693	-40.5183	-23.4821	-27.7163	-27.7163	-16.9636	-18.0726	-32.6814	-43.5057	-32.2826	-29.1271	-15.5281	-2.36187	-4.81517
200.9	-28.0262	-11.2673	-22.3848	-28.835	-25.7751	-29.0763	-5.36465	-13.301	-39.3343	-22.3576	-26.4858	-26.4858	-15.7934	-13.3419	-31.2029	-44.1469	-32.6474	-28.5429	-13.2556	-1.08938	-5.31728
200.8	-30.1465	-8.24308	-21.8403	-28.0795	-25.7089	-27.6527	-5.11939	-12.2059	-36.2165	-21.9836	-25.2144	-25.2144	-15.915	-11.4038	-30.0388	-44.8921	-31.1119	-29.9974	-9.41897	-0.633649	-4.74132
200.7	-29.5777	-6.3741	-20.1083	-26.1289	-23.8965	-25.707	-2.85822	-11.5151	-34.3803	-19.4507	-23.7904	-23.7904	-16.6634	-12.154	-28.8369	-44.4611	-30.3985	-29.991	-6.41098	-0.682089	-4.75128
200.6	-31.543	-5.41681	-18.6604	-24.4113	-20.6959	-25.153	-0.453828	-13.8657	-33.4789	-17.3461	-21.5306	-21.5306	-18.133	-13.9686	-27.6672	-42.9796	-28.0414	-31.1702	-4.37323	0.981225	-4.42223
200.5	-31.0733	-4.81208	-17.6419	-25.1652	-19.3977	-24.7537	0.273205	-13.5639	-33.3075	-15.623	-19.0726	-19.0726	-17.4075	-11.9025	-26.2836	-42.49	-25.5092	-32.2985	-4.25213	0.724289	-4.11189
200.4	-29.5181	-4.05486	-15.6954	-25.4311	-19.3496	-23.6602	-0.364784	-11.2356	-32.2989	-16.0796	-18.2606	-18.2606	-16.1913	-10.0266	-25.8052	-43.6698	-24.8413	-32.7291	-3.63696	1.30885	-3.58143
200.3	-27.5551	-3.39917	-12.4343	-22.4636	-18.0075	-20.9832	-0.379623	-10.4547	-29.9632	-17.9559	-17.5274	-17.5274	-16.7226	-9.45716	-24.3707	-41.5995	-23.6075	-32.3603	-2.27366	1.65251	-2.2176
200.2	-25.202	-4.23152	-11.3104	-19.2066	-14.4888	-19.7048	2.47352	-8.08661	-27.4666	-18.7332	-16.2742	-16.2742	-16.7355	-10.4779	-23.4883	-41.308	-20.1135	-30.9531	-2.25262	4.18666	-4.67673
200.1	-21.9912	-2.45057	-10.1885	-17.7596	-11.9139	-18.6628	3.50546	-5.61485	-25.2478	-15.0547	-14.8956	-14.8956	-15.8598	-9.23162	-22.4452	-41.7076	-17.9435	-28.176	-2.36263	6.15882	-4.9993
200	-20.2601	-2.13654	-8.99292	-17.4633	-11.4085	-17.7666	4.0312	-2.23379	-24.3409	-13.5212	-13.7452	-13.7452	-15.3191	-6.85278	-20.6116	-43.1326	-14.993	-25.5696	-1.32129	9.09452	-1.14097
