# Supplementary material for: Protein context shapes the specificity of SH3 domain-mediated interactions in vivo
Source: Nat Commun. 2021 Mar 12;12:1597. doi: 10.1038/s41467-021-21873-2 (PMC7954794; doi:10.1038/s41467-021-21873-2)
Supplement: Supplementary file 8 — Source Data [file 41467_2021_21873_MOESM8_ESM.xlsx]

## Sheet: Table of contents
Table of contents for the Source Data file
Figures/panels	Location	Comment
Fig 1B	This file	The large datasets corresponding to the non-analysed raw data of all the DHFR-PCA experiments are in the Supplementary Data 1 Excel file
Fig 1C	This file
Fig 1D	This file
Fig 1E	This file	The large datasets corresponding to the non-analysed raw data of all the growth experiments are in the Supplementary Data 2 Excel file
Fig 1F	This file	The large datasets corresponding to the non-analysed raw data of all the growth experiments are in the Supplementary Data 2 Excel file
Fig 2B	This file	The large datasets corresponding to the non-analysed raw data of all the DHFR-PCA experiments are in the Supplementary Data 1 Excel file
Fig 2C	This file
Fig 2D,S2F	This file	The large datasets corresponding to the non-analysed raw data of all the DHFR-PCA experiments are in the Supplementary Data 1 Excel file
Fig 2E,4B,4D,S5A	This file	The large datasets corresponding to the non-analysed raw data of all the DHFR-PCA experiments are in the Supplementary Data 1 Excel file
Fig 3B-F,S3G	This file
Fig 4G,S5F	This file
Fig 4H,S5G	This file
Fig 5A	This file	The large datasets corresponding to all the MS data (DDA and DIA) are in the Supplementary Data 3 Excel file
Fig 5B-C	This file	The large datasets corresponding to all the MS data (DDA and DIA) are in the Supplementary Data 3 Excel file
Fig 5D	This file
Fig 5E	This file	The uncropped coomassie gels shown in this panel are in the Source Data file
Fig S1A,S4A	This file
Fig S1B-C	This file
Fig S1D	This file	The large datasets corresponding to the non-analysed raw data of all the growth experiments are in the Supplementary Data 2 Excel file
Fig S1E	This file
Fig S1F-G	This file	The uncropped WB membranes shown in this panel are in the Source Data file
Fig S2A-B	This file	The uncropped WB membranes shown in this panel are in the Source Data file
Fig S2C	This file	The large datasets corresponding to the non-analysed raw data of all the DHFR-PCA experiments are in the Supplementary Data 1 Excel file
Fig S2D	This file	The large datasets corresponding to the non-analysed raw data of all the growth experiments are in the Supplementary Data 2 Excel file
Fig S2E	This file	The large datasets corresponding to the non-analysed raw data of all the growth experiments are in the Supplementary Data 2 Excel file
Fig S2G	This file
Fig S3A-B	This file
Fig S3C-D	This file	The uncropped WB membranes shown in this panel are in the Source Data file
Fig S3E	This file
Fig S3F	This file	The large datasets corresponding to the non-analysed raw data of all the DHFR-PCA experiments are in the Supplementary Data 1 Excel file
Fig S3H	This file
Fig S4B	This file
Fig S5B	This file	The large datasets corresponding to the non-analysed raw data of all the growth experiments are in the Supplementary Data 2 Excel file
Fig S5C-D	This file	The uncropped WB membranes shown in this panel are in the Source Data file
Fig S5H-I	This file
Fig S6A-D	This file	The uncropped WB membranes shown in this panel are in the Source Data file
Fig S6E	This file
Fig S6F	This file
Fig S6G	This file	The CD not normalized data are in the Supplementary Data 3 Excel file

## Sheet: Fig1B
Bait	Prey	Replicates	medsize	medrep	Ratio	Score	medsize = median colony size
ABP1	YAL005C	4	6098	5.42959	NA	0	medrep = log2 median colony size normalized to plate background (PCA score)
ABP1	YBL007C	4	2990.5	4.39268	NA	0	Ratio = SH3-deleted/WT medrep. Only significant differences showed. PPIs completely lost have a ratio of 0.1 and the gained PPIs 2.5
ABP1	YBL039C	4	2100.5	3.87733	NA	0	Score legend:
ABP1	YBR130C	4	878	2.63	NA	0	0 = SH3-independent
ABP1	YBR234C	4	6374	5.48829	NA	0	1 = SH3-dependent PPIs
ABP1	YCR002C	4	801	2.49621	NA	0	2 = SH3-inhibited PPIs
ABP1	YCR009C	2	3645	4.68173	NA	0
ABP1	YCR030C	4	652	2.20123	NA	0
ABP1	YCR088W	4	6553	5.52838	NA	0
ABP1	YDL146W	3	1771	3.63129	NA	0
ABP1	YDL225W	4	687	2.27621	NA	0
ABP1	YDL229W	4	6254	5.46086	NA	0
ABP1	YDR129C	4	6361	5.48541	NA	0
ABP1	YDR388W	2	3719	4.71136	NA	0
ABP1	YER166W	4	1155	3.03518	NA	0
ABP1	YFL010C	4	635	2.16317	NA	0
ABP1	YFR024C-A	4	5226	5.19247	NA	0
ABP1	YFR040W	4	1031.5	2.84716	NA	0
ABP1	YGL206C	4	2764	4.27516	NA	0
ABP1	YGL242C	4	1345.5	3.23504	NA	0
ABP1	YGL252C	4	617.5	2.12026	NA	0
ABP1	YGR037C	4	1229	3.11461	NA	0
ABP1	YGR229C	4	2246	3.97663	NA	0
ABP1	YHR016C	3	4444	4.9581	NA	0
ABP1	YHR064C	4	4090	4.8359	NA	0
ABP1	YHR114W	4	2043.5	3.834	NA	0
ABP1	YIL033C	3	1359	3.24952	NA	0
ABP1	YIL062C	4	5478.5	5.26529	NA	0
ABP1	YIL095W	4	2712	4.25001	NA	0
ABP1	YIR003W	4	3867	4.76762	NA	0
ABP1	YIR006C	4	4743.5	5.06199	NA	0
ABP1	YJL020C	4	819.5	2.53223	NA	0
ABP1	YJL128C	4	917.5	2.69341	NA	0
ABP1	YJL155C	4	432	1.59634	NA	0
ABP1	YJL201W	4	2017	3.81615	NA	0
ABP1	YKL054C	4	912	2.69392	NA	0
ABP1	YKL129C	4	3156.5	4.46423	NA	0
ABP1	YKR001C	4	973.5	2.78732	NA	0
ABP1	YKR048C	4	2182.5	3.93856	NA	0
ABP1	YLL039C	4	969	2.76118	NA	0
ABP1	YLR196W	4	1885.5	3.73178	NA	0
ABP1	YLR206W	4	923.5	2.69587	NA	0
ABP1	YLR314C	2	2957	4.38069	NA	0
ABP1	YLR330W	4	1489	3.38638	NA	0
ABP1	YLR337C	4	3169.5	4.48078	NA	0
ABP1	YLR370C	4	4796.5	5.07703	NA	0
ABP1	YML035C	4	2004.5	3.80986	NA	0
ABP1	YML131W	4	937	2.72372	NA	0
ABP1	YMR109W	4	3516.5	4.62046	NA	0
ABP1	YMR216C	4	444.5	1.64024	NA	0
ABP1	YNL020C	4	2669	4.23289	NA	0
ABP1	YNL084C	4	2486	4.13037	NA	0
ABP1	YNL098C	4	1419	3.32195	NA	0
ABP1	YNL106C	4	2232	3.9733	NA	0
ABP1	YNL138W	4	5807.5	5.35849	NA	0
ABP1	YNL229C	4	531.5	1.88897	NA	0
ABP1	YNL243W	4	3565.5	4.66074	NA	0
ABP1	YNL255C	4	990.5	2.80098	NA	0
ABP1	YNL307C	4	410	1.52086	NA	0
ABP1	YOR042W	4	2363	4.05727	NA	0
ABP1	YOR181W	4	3165	4.4673	NA	0
ABP1	YOR204W	4	1569.5	3.46712	NA	0
ABP1	YPR154W	4	419.5	1.55618	NA	0
ABP1	YPR184W	4	1618.5	3.50039	NA	0
ABP1	YGL099W	4	377.5	1.41434	0.1	1
ABP1	YJR083C	4	495	1.80447	0.1	1
ABP1	YNL094W	4	514.5	1.85724	0.1	1
ABP1	YOR284W	4	1352	3.26197	0.1	1
ABP1	YPR055W	4	394.5	1.47527	0.1	1
ABP1	YKL117W	4	1547	3.78575	1.31881	2
ABP1	YDL065C	4	1284	3.51787	1.32103	2
ABP1	YLR332W	4	1143	3.34533	1.32608	2
ABP1	YBL071W-A	4	462.5	1.99008	1.36893	2
ABP1	YJR076C	4	554	2.02058	1.37426	2
ABP1	YML016C	4	582	2.32919	1.5236	2
ABP1	YDR170C	4	806.5	2.65701	1.54724	2
ABP1	YBL017C	4	752	2.71063	1.6455	2
ABP1	YGR250C	4	689.5	2.65241	1.68112	2
ABP1	YFR004W	4	1782	3.9898	1.73825	2
ABP1	YNL287W	4	678.5	2.54984	1.79706	2
ABP1	YAR042W	4	343.5	1.61995	2.5	2
ABP1	YBR053C	4	324.5	1.54059	2.5	2
ABP1	YBR200W	4	371	1.72967	2.5	2
ABP1	YDL160C	4	444	1.80723	2.5	2
ABP1	YER008C	4	340	1.50889	2.5	2
ABP1	YGR178C	4	304	1.41399	2.5	2
ABP1	YJL151C	4	304.5	1.42458	2.5	2
ABP1	YLR258W	4	418.5	1.98853	2.5	2
ABP1	YMR080C	4	342	1.54208	2.5	2
ABP1	YNR007C	4	343	1.56611	2.5	2
ABP1	YOR229W	4	461.5	1.85518	2.5	2
ABP1	YPL246C	4	352.5	1.38405	2.5	2
BBC1	YAL005C	4	4681.5	5.35341	NA	0
BBC1	YBR234C	4	3930	5.07642	NA	0
BBC1	YCR088W	4	3340.5	4.83289	NA	0
BBC1	YDL229W	4	4104.5	5.10293	NA	0
BBC1	YDR129C	4	2252.5	4.23731	NA	0
BBC1	YGL242C	4	2275.5	4.25755	NA	0
BBC1	YHR064C	4	2008	4.12067	NA	0
BBC1	YIL033C	4	634.5	2.13667	NA	0
BBC1	YIL062C	4	2035	4.09003	NA	0
BBC1	YIR003W	4	4101.5	5.11856	NA	0
BBC1	YJL020C	4	2467	4.47006	NA	0
BBC1	YKL051W	4	2290	4.28324	NA	0
BBC1	YKL129C	4	3974.5	5.10916	NA	0
BBC1	YLR332W	4	2947.5	4.7031	NA	0
BBC1	YLR370C	4	1903	4.02418	NA	0
BBC1	YMR109W	4	4173	5.23112	NA	0
BBC1	YBL007C	4	829.5	2.80343	0.1	1
BBC1	YBL039C	4	690.5	2.38718	0.1	1
BBC1	YDR388W	2	317.5	1.39542	0.1	1
BBC1	YFL010C	4	316.5	1.4009	0.1	1
BBC1	YFR024C-A	4	458	1.92616	0.1	1
BBC1	YGR229C	4	813	2.75497	0.1	1
BBC1	YHR114W	4	354.5	1.47527	0.1	1
BBC1	YKL117W	4	343	1.6151	0.1	1
BBC1	YKR048C	4	367.5	1.80639	0.1	1
BBC1	YLR196W	4	691.5	2.42759	0.1	1
BBC1	YML016C	4	418.5	1.93278	0.1	1
BBC1	YNL138W	4	540.5	2.10183	0.1	1
BBC1	YNL243W	4	780	2.45954	0.1	1
BBC1	YOR042W	4	470	1.71823	0.1	1
BBC1	YGR281W	4	325	1.51553	0.415484	1
BBC1	YIR006C	4	545	1.89563	0.441617	1
BBC1	YOR181W	4	400	1.94459	0.473185	1
BBC1	YGL206C	4	360	1.38664	0.496885	1
BBC1	YLR337C	4	581.5	2.42886	0.569993	1
BEM1-1	YAL005C	4	2839.5	4.32124	NA	0
BEM1-1	YAL041W	8	4231.5	4.86189	NA	0
BEM1-1	YBR200W	4	2620.5	4.2138	NA	0
BEM1-1	YBR234C	4	718.5	2.15097	NA	0
BEM1-1	YCR002C	4	1094.5	3.00673	NA	0
BEM1-1	YDL225W	4	956	2.78013	NA	0
BEM1-1	YDL229W	4	1704	3.59403	NA	0
BEM1-1	YDR166C	4	1106	2.98131	NA	0
BEM1-1	YDR379W	4	1105	2.95715	NA	0
BEM1-1	YER114C	4	1104.5	2.84966	NA	0
BEM1-1	YGR281W	4	842	2.57934	NA	0
BEM1-1	YIL033C	4	492.5	1.8558	NA	0
BEM1-1	YJR076C	4	1269	3.2032	NA	0
BEM1-1	YLR314C	2	1609	3.51143	NA	0
BEM1-1	YLR332W	4	2969.5	4.44473	NA	0
BEM1-1	YML016C	4	726	2.42402	NA	0
BEM1-1	YBR102C	4	407	1.50358	0.1	1
BEM1-1	YCR030C	4	584.5	2.03536	0.1	1
BEM1-1	YCR088W	4	569	1.99648	0.1	1
BEM1-1	YER008C	4	500	1.88994	0.1	1
BEM1-1	YGR229C	4	334.5	1.34056	0.1	1
BEM1-1	YHR064C	4	544	1.99328	0.1	1
BEM1-1	YKL051W	4	1744.5	3.66077	0.1	1
BEM1-1	YMR109W	4	425	1.53138	0.1	1
BEM1-1	YNL243W	4	452.5	1.56867	0.1	1
BEM1-1	YPR055W	4	365	1.32164	0.1	1
BEM1-1	YBL085W	4	372.5	1.5623	0.562077	1
BEM1-1	YDL065C	4	1031	3.08596	2.5	2
BEM1-1	YDR265W	4	706	2.34659	2.5	2
BEM1-1	YDR329C	4	515.5	2.15142	2.5	2
BEM1-1	YGL153W	4	470	2.08751	2.5	2
BEM1-1	YJL210W	4	426.5	1.8146	2.5	2
BEM1-1	YLR191W	4	1713	3.80651	2.5	2
BEM1-1	YMR026C	4	1447.5	3.62522	2.5	2
BEM1-1	YOL147C	4	3153	4.70505	2.5	2
BEM1-2	YAL005C	4	2839.5	4.32124	NA	0
BEM1-2	YAL041W	8	4231.5	4.86189	NA	0
BEM1-2	YBR234C	4	718.5	2.15097	NA	0
BEM1-2	YCR088W	4	569	1.99648	NA	0
BEM1-2	YDL229W	4	1704	3.59403	NA	0
BEM1-2	YGR229C	4	334.5	1.34056	NA	0
BEM1-2	YHR064C	4	544	1.99328	NA	0
BEM1-2	YIL033C	4	492.5	1.8558	NA	0
BEM1-2	YLR332W	4	2969.5	4.44473	NA	0
BEM1-2	YBL085W	4	961.5	2.77951	0.1	1
BEM1-2	YBR102C	4	407	1.50358	0.1	1
BEM1-2	YCR002C	4	1094.5	3.00673	0.1	1
BEM1-2	YCR030C	4	584.5	2.03536	0.1	1
BEM1-2	YDL225W	4	956	2.78013	0.1	1
BEM1-2	YDR166C	4	1106	2.98131	0.1	1
BEM1-2	YDR379W	4	1105	2.95715	0.1	1
BEM1-2	YER008C	4	500	1.88994	0.1	1
BEM1-2	YER114C	4	1104.5	2.84966	0.1	1
BEM1-2	YGR281W	4	842	2.57934	0.1	1
BEM1-2	YML016C	4	726	2.42402	0.1	1
BEM1-2	YMR109W	4	425	1.53138	0.1	1
BEM1-2	YNL243W	4	452.5	1.56867	0.1	1
BEM1-2	YPR055W	4	365	1.32164	0.1	1
BEM1-2	YBR200W	4	445	1.88686	0.447781	1
BEM1-2	YKL051W	4	396.5	1.76442	0.48198	1
BEM1-2	YLR314C	2	413.5	1.7566	0.500252	1
BEM1-2	YJR076C	4	431.5	1.84281	0.575302	1
BEM1-2	YDR129C	4	347	1.52751	2.5	2
BEM1-2	YGL206C	4	331.5	1.4327	2.5	2
BOI1	YAL041W	8	918	2.67337	NA	0
BOI1	YBL085W	4	450.5	1.7279	NA	0
BOI1	YBR200W	4	1186.5	3.16617	NA	0
BOI1	YIL033C	3	479	2.0471	NA	0
BOI1	YLR332W	4	1532.5	3.53449	NA	0
BOI1	YCR002C	4	359.5	1.41894	0.1	1
BOI1	YER155C	4	394.5	1.49621	0.1	1
BOI1	YGL206C	4	426	1.51188	0.1	1
BOI1	YAL005C	4	1329	3.32117	1.41194	2
BOI1	YKL051W	4	704	2.40857	1.66769	2
BOI1	YDL229W	4	717.5	2.40723	2.5	2
BOI1	YDR379W	4	347.5	1.40742	2.5	2
BOI1	YGR281W	4	374.5	1.48564	2.5	2
BOI1	YML016C	4	387	1.56561	2.5	2
BOI2	YAL005C	4	2561.5	4.38201	NA	0
BOI2	YAL041W	8	1945.5	3.94686	NA	0
BOI2	YBL085W	4	1342.5	3.46527	NA	0
BOI2	YBR200W	4	2698.5	4.50887	NA	0
BOI2	YBR234C	4	707.5	2.56645	NA	0
BOI2	YCR002C	4	356	1.50948	NA	0
BOI2	YCR088W	4	487.5	2.0061	NA	0
BOI2	YDL229W	4	1911.5	3.97721	NA	0
BOI2	YDR379W	4	642	2.38237	NA	0
BOI2	YER114C	4	1266.5	3.38286	NA	0
BOI2	YGR281W	4	767	2.69564	NA	0
BOI2	YHR064C	4	725	2.6006	NA	0
BOI2	YIL033C	3	481	1.72306	NA	0
BOI2	YKL051W	4	1111.5	3.16762	NA	0
BOI2	YLR332W	4	2094	4.16862	NA	0
BOI2	YML016C	4	510.5	2.01273	NA	0
BOI2	YDR166C	4	434	1.68812	0.1	1
BOI2	YER155C	4	384.5	1.64924	0.1	1
BOI2	YMR109W	4	319	1.50419	0.1	1
BOI2	YDR129C	4	328.5	1.43047	2.5	2
BOI2	YKR048C	4	358.5	1.30346	2.5	2
BUD14	YAL005C	4	2967.5	4.29733	NA	0
BUD14	YAR014C	4	626	2.09971	NA	0
BUD14	YCR030C	4	742	2.23431	NA	0
BUD14	YDL229W	4	1859.5	3.54755	NA	0
BUD14	YGR238C	4	1806.5	3.52658	NA	0
BUD14	YHR158C	4	2247.5	3.84074	NA	0
BUD14	YIL033C	4	611	1.96724	NA	0
BUD14	YKL117W	4	2134.5	3.84708	NA	0
BUD14	YLR332W	4	410.5	1.43915	NA	0
BUD14	YBR234C	4	515.5	1.63765	0.1	1
BUD14	YER149C	4	507.5	1.87941	0.1	1
BUD14	YER155C	4	358.5	1.31052	0.1	1
BUD14	YHR064C	4	600	1.86893	0.1	1
BZZ1-1	YAL005C	4	3069	4.38071	NA	0
BZZ1-1	YBR234C	4	3231	4.44965	NA	0
BZZ1-1	YCR088W	4	3719	4.66601	NA	0
BZZ1-1	YDL229W	4	3201	4.46821	NA	0
BZZ1-1	YDR129C	4	855.5	2.51936	NA	0
BZZ1-1	YHR064C	4	757	2.39148	NA	0
BZZ1-1	YHR114W	4	2528.5	4.13732	NA	0
BZZ1-1	YIL033C	4	628.5	2.09896	NA	0
BZZ1-1	YIR006C	4	3318.5	4.56764	NA	0
BZZ1-1	YKL051W	3	597	2.03793	NA	0
BZZ1-1	YLR332W	4	2142	3.92029	NA	0
BZZ1-1	YLR337C	4	3825	4.75901	NA	0
BZZ1-1	YMR109W	4	3821.5	4.76878	NA	0
BZZ1-1	YNL138W	4	743	2.32024	NA	0
BZZ1-1	YOR181W	4	2590	4.15553	NA	0
BZZ1-1	YDL146W	4	406	1.49965	0.1	1
BZZ1-1	YFR024C-A	4	579.5	1.90011	0.1	1
BZZ1-1	YKL013C	2	483.5	1.50034	0.1	1
BZZ1-1	YLR370C	4	1077.5	2.90387	0.1	1
BZZ1-1	YNL243W	4	665	2.23973	0.1	1
BZZ1-1	YKL129C	4	319	1.38964	0.404032	1
BZZ1-1	YIL062C	4	434	1.81754	0.532416	1
BZZ1-1	YGL206C	4	329.5	1.35684	2.5	2
BZZ1-1	YGR229C	4	316	1.37464	2.5	2
BZZ1-2	YAL005C	4	3069	4.38071	NA	0
BZZ1-2	YBR234C	4	3231	4.44965	NA	0
BZZ1-2	YCR088W	4	3719	4.66601	NA	0
BZZ1-2	YDL229W	4	3201	4.46821	NA	0
BZZ1-2	YDR129C	4	855.5	2.51936	NA	0
BZZ1-2	YFR024C-A	4	579.5	1.90011	NA	0
BZZ1-2	YHR114W	4	2528.5	4.13732	NA	0
BZZ1-2	YIL033C	4	628.5	2.09896	NA	0
BZZ1-2	YIL062C	4	1518.5	3.41376	NA	0
BZZ1-2	YIR006C	4	3318.5	4.56764	NA	0
BZZ1-2	YKL129C	4	1569	3.43944	NA	0
BZZ1-2	YLR332W	4	2142	3.92029	NA	0
BZZ1-2	YLR337C	4	3825	4.75901	NA	0
BZZ1-2	YLR370C	4	1077.5	2.90387	NA	0
BZZ1-2	YMR109W	4	3821.5	4.76878	NA	0
BZZ1-2	YNL138W	4	743	2.32024	NA	0
BZZ1-2	YNL243W	4	665	2.23973	NA	0
BZZ1-2	YOR181W	4	2590	4.15553	NA	0
BZZ1-2	YDL146W	4	406	1.49965	0.1	1
BZZ1-2	YKL013C	2	483.5	1.50034	0.1	1
BZZ1-2	YHR064C	4	1328.5	3.39066	1.41781	2
BZZ1-2	YKL051W	4	1296	3.31528	1.62679	2
BZZ1-2	YBL039C	4	368	1.50541	2.5	2
BZZ1-2	YCR002C	4	358	1.46245	2.5	2
BZZ1-2	YCR030C	4	335.5	1.36509	2.5	2
BZZ1-2	YDL225W	4	346	1.40924	2.5	2
BZZ1-2	YGL206C	4	614.5	2.23187	2.5	2
BZZ1-2	YGR229C	4	720	2.4747	2.5	2
BZZ1-2	YGR281W	4	526.5	2.00503	2.5	2
BZZ1-2	YJL151C	4	410.5	1.64589	2.5	2
BZZ1-2	YKL117W	4	356.5	1.45375	2.5	2
BZZ1-2	YML016C	4	325	1.36687	2.5	2
BZZ1-2	YOL147C	4	336	1.3752	2.5	2
BZZ1-2	YOR042W	4	421	1.67602	2.5	2
CDC25	YAL005C	4	1561	3.34199	NA	0
CDC25	YIL033C	4	596	2.05728	NA	0
CDC25	YDL229W	4	986	2.70726	0.1	1
CDC25	YGL197W	4	715	2.39187	0.1	1
CDC25	YLR332W	4	657.5	2.09094	0.1	1
CYK3	YIL033C	2	566	2.42196	1.33236	2
CYK3	YAL005C	4	573.5	2.38424	1.50739	2
FUS1	YIL033C	3	428	1.64155	NA	0
HOF1	YIL033C	2	418.5	1.79921	NA	0
HOF1	YFR024C-A	4	3601.5	2.95443	0.1	1
HOF1	YGL206C	3	252	1.39803	0.1	1
HOF1	YHR016C	4	3152	4.69463	0.1	1
HOF1	YNL243W	2	900.5	2.53947	0.1	1
HOF1	YAL005C	4	332.5	1.43836	2.5	2
HOF1	YCR002C	4	826	2.73689	2.5	2
HOF1	YDL225W	4	550	2.17493	2.5	2
HOF1	YJR076C	4	332	1.42143	2.5	2
HSE1	YAL005C	4	3545.5	4.68089	NA	0
HSE1	YBR234C	4	1135.5	3.07408	NA	0
HSE1	YCR088W	4	990	2.82642	NA	0
HSE1	YDL229W	4	2479.5	4.19572	NA	0
HSE1	YGL206C	4	1056.5	2.93165	NA	0
HSE1	YHL002W	4	2509	4.16802	NA	0
HSE1	YHR064C	4	1106.5	3.00549	NA	0
HSE1	YIL033C	2	583.5	2.08997	NA	0
HSE1	YKL117W	4	1452	3.41169	NA	0
HSE1	YLR119W	4	1250	3.13787	NA	0
HSE1	YNR006W	4	3066.5	4.44775	NA	0
HSE1	YMR109W	4	379.5	1.39358	0.1	1
HSE1	YOR042W	4	555.5	2.0629	1.32593	2
HSE1	YDR129C	4	899.5	2.82859	1.3373	2
HSE1	YKR001C	4	1368.5	3.42509	1.40187	2
HSE1	YLR370C	4	756.5	2.57614	1.54315	2
HSE1	YBL039C	4	314	1.33716	2.5	2
HSE1	YIL062C	4	402.5	1.66806	2.5	2
HSE1	YKL054C	4	318.5	1.32274	2.5	2
HSE1	YML035C	4	377.5	1.5729	2.5	2
HSE1	YNL229C	4	328.5	1.40476	2.5	2
LSB1	YAL005C	4	5042.5	5.46807	NA	0
LSB1	YBL039C	4	817.5	2.83402	NA	0
LSB1	YBR234C	4	3997.5	5.09754	NA	0
LSB1	YCR088W	4	3808.5	5.08965	NA	0
LSB1	YDL229W	4	4507.5	5.29547	NA	0
LSB1	YDR129C	4	2740	4.61806	NA	0
LSB1	YFL010C	4	582.5	2.33443	NA	0
LSB1	YFR004W	4	520.5	2.17122	NA	0
LSB1	YGL206C	4	1622	3.82005	NA	0
LSB1	YHR064C	4	2684	4.5621	NA	0
LSB1	YIL033C	4	862.5	2.91028	NA	0
LSB1	YIL062C	4	1877.5	4.03786	NA	0
LSB1	YIR003W	4	840	2.81568	NA	0
LSB1	YIR006C	4	1494.5	3.70359	NA	0
LSB1	YKL054C	4	1489	3.69509	NA	0
LSB1	YKL117W	4	4242	5.24474	NA	0
LSB1	YKL129C	4	798.5	2.79976	NA	0
LSB1	YKR001C	4	413	1.84489	NA	0
LSB1	YLR330W	4	420	1.80128	NA	0
LSB1	YLR370C	4	1857.5	4.01711	NA	0
LSB1	YML035C	3	595	2.46428	NA	0
LSB1	YMR109W	2	1375	3.48965	NA	0
LSB1	YNL138W	4	1417.5	3.62731	NA	0
LSB1	YNL243W	4	719	2.66841	NA	0
LSB1	YOR042W	4	581	2.3177	NA	0
LSB1	YPR154W	4	1787.5	3.97499	NA	0
LSB1	YPR184W	4	522.5	2.24918	NA	0
LSB1	YBL007C	3	490	2.16398	0.1	1
LSB1	YCR009C	2	315.5	1.45855	0.1	1
LSB1	YGR037C	4	265.5	1.30298	0.1	1
LSB1	YLR144C	4	1265.5	3.45234	0.1	1
LSB1	YLR337C	4	1691	3.82063	0.1	1
LSB1	YNL084C	4	294.5	1.35881	0.1	1
LSB1	YNL229C	4	315	1.3707	0.1	1
LSB1	YOR181W	4	1222.5	3.42585	0.1	1
LSB1	YGR229C	4	840	3.11992	1.55326	2
LSB3	YAL005C	4	4741.5	5.30784	NA	0
LSB3	YBL007C	4	2981.5	4.63888	NA	0
LSB3	YBR234C	4	3949	5.03498	NA	0
LSB3	YCR030C	4	1317	3.44851	NA	0
LSB3	YCR088W	4	6136.5	5.66841	NA	0
LSB3	YDL113C	4	327	1.46686	NA	0
LSB3	YDL225W	4	800	2.72948	NA	0
LSB3	YDL229W	4	4223.5	5.12946	NA	0
LSB3	YDR129C	4	3246	4.79497	NA	0
LSB3	YER166W	4	2277	4.23503	NA	0
LSB3	YFR024C-A	4	6504	5.75231	NA	0
LSB3	YGL206C	4	1800.5	3.89218	NA	0
LSB3	YGR229C	4	2861.5	4.56802	NA	0
LSB3	YHR016C	4	4686.5	5.27019	NA	0
LSB3	YHR064C	4	2327	4.26829	NA	0
LSB3	YIL033C	4	633	2.32825	NA	0
LSB3	YIL062C	4	2055.5	4.06483	NA	0
LSB3	YIR003W	4	616	2.28693	NA	0
LSB3	YIR006C	4	2169	4.16834	NA	0
LSB3	YJL151C	4	2550.5	4.42335	NA	0
LSB3	YKL129C	4	864.5	2.76808	NA	0
LSB3	YLR314C	2	1238	3.35769	NA	0
LSB3	YLR370C	4	1784	3.90586	NA	0
LSB3	YML016C	4	1281	3.42793	NA	0
LSB3	YMR109W	4	2008	4.05579	NA	0
LSB3	YNL138W	4	2234	4.21489	NA	0
LSB3	YNL243W	4	2325.5	4.26863	NA	0
LSB3	YOR042W	4	6063.5	5.64981	NA	0
LSB3	YCL034W	4	297	1.33874	0.1	1
LSB3	YDL146W	4	389.5	1.61714	0.1	1
LSB3	YDR388W	2	1300.5	3.43059	0.1	1
LSB3	YER008C	4	742.5	2.55687	0.1	1
LSB3	YHR114W	4	378.5	1.62438	0.1	1
LSB3	YIL095W	4	702.5	2.5395	0.1	1
LSB3	YJL201W	4	466.5	1.89953	0.1	1
LSB3	YJR083C	4	1653	3.75894	0.1	1
LSB3	YLL040C	4	791.5	2.68929	0.1	1
LSB3	YLR144C	4	383	1.65386	0.1	1
LSB3	YLR166C	4	1856	3.97254	0.1	1
LSB3	YLR436C	4	366	1.66248	0.1	1
LSB3	YMR192W	4	522.5	2.10362	0.1	1
LSB3	YNL084C	4	551	2.23548	0.1	1
LSB3	YPR055W	4	703	2.61166	0.1	1
LSB3	YOR181W	4	396.5	1.85567	0.427138	1
LSB3	YNL106C	4	420.5	1.86811	0.498456	1
LSB3	YCR009C	2	446	1.98912	0.545248	1
LSB3	YLR337C	4	610.5	2.33101	0.569307	1
LSB3	YLR332W	4	3935.5	5.15933	1.38813	2
LSB3	YML035C	4	802.5	2.84068	1.39213	2
LSB3	YOR081C	4	507.5	2.2376	1.415	2
LSB3	YCR002C	4	1228.5	3.42363	1.44213	2
LSB3	YMR216C	4	801.5	2.77399	1.45761	2
LSB3	YJR076C	4	865.5	2.77225	1.45952	2
LSB3	YLR330W	4	568	2.31978	1.51434	2
LSB3	YKR048C	4	1389	3.55987	1.51841	2
LSB3	YBL039C	4	1075.5	3.2498	1.5475	2
LSB3	YGR037C	4	534.5	2.11107	1.62125	2
LSB3	YBR200W	4	559	2.30175	1.6424	2
LSB3	YBL017C	4	717.5	2.70609	1.8265	2
LSB3	YDR170C	4	923	3.00826	1.82974	2
LSB3	YBR177C	4	877	3.08593	1.83725	2
LSB3	YPR184W	4	843.5	3.01828	1.91906	2
LSB3	YDL065C	4	483.5	2.13137	2.5	2
LSB3	YDR166C	4	303	1.33057	2.5	2
LSB3	YFR004W	4	1027.5	3.2136	2.5	2
LSB3	YFR040W	4	461	1.75654	2.5	2
LSB3	YGR281W	4	1446	3.66045	2.5	2
LSB3	YKL051W	3	2582	4.19657	2.5	2
LSB3	YKL117W	4	880	2.98074	2.5	2
LSB3	YKR001C	4	440.5	1.83021	2.5	2
LSB3	YLR196W	4	1213.5	3.39071	2.5	2
LSB3	YMR080C	4	335.5	1.53274	2.5	2
LSB3	YNL255C	4	507.5	2.15384	2.5	2
LSB3	YNL287W	4	733.5	2.65299	2.5	2
LSB3	YOR039W	4	453	2.09766	2.5	2
LSB3	YOR204W	4	866.5	2.95359	2.5	2
LSB3	YPL246C	4	373.5	1.67155	2.5	2
MYO3	YAL005C	4	4310	5.13655	NA	0
MYO3	YBL039C	4	436	1.60918	NA	0
MYO3	YBR234C	4	5576	5.50951	NA	0
MYO3	YCR002C	4	601.5	2.21505	NA	0
MYO3	YCR088W	4	3379	4.7734	NA	0
MYO3	YDL225W	4	480.5	1.82354	NA	0
MYO3	YDL229W	4	4405	5.19388	NA	0
MYO3	YDR129C	4	2785	4.51979	NA	0
MYO3	YGL206C	4	979	2.88314	NA	0
MYO3	YGL242C	4	4641	5.22385	NA	0
MYO3	YGR229C	4	657.5	2.38197	NA	0
MYO3	YHR064C	4	2591	4.4071	NA	0
MYO3	YIL033C	3	638	2.46467	NA	0
MYO3	YIL062C	4	4000.5	5.02207	NA	0
MYO3	YIR003W	4	2251.5	4.19536	NA	0
MYO3	YKL129C	4	4037	5.08055	NA	0
MYO3	YKR048C	4	724.5	2.44511	NA	0
MYO3	YLR314C	2	570.5	2.19724	NA	0
MYO3	YLR330W	4	476.5	1.93856	NA	0
MYO3	YLR332W	4	2583	4.44869	NA	0
MYO3	YLR370C	4	2537	4.37632	NA	0
MYO3	YML035C	4	424	1.79557	NA	0
MYO3	YMR109W	4	4268.5	5.15369	NA	0
MYO3	YNL138W	4	1191	3.27455	NA	0
MYO3	YOR042W	4	378.5	1.45525	NA	0
MYO3	YPR184W	4	422.5	1.90368	NA	0
MYO3	YBL007C	4	680	2.48838	0.1	1
MYO3	YCR009C	2	374	1.59691	0.1	1
MYO3	YCR030C	4	409	1.63668	0.1	1
MYO3	YDL019C	4	2029	4.02278	0.1	1
MYO3	YFR024C-A	4	477.5	1.95842	0.1	1
MYO3	YGR281W	4	435	1.86593	0.1	1
MYO3	YHR114W	4	649	2.2018	0.1	1
MYO3	YJL020C	4	1876.5	3.99702	0.1	1
MYO3	YJR076C	4	389.5	1.61204	0.1	1
MYO3	YKL051W	4	1051.5	3.0677	0.1	1
MYO3	YML016C	4	586.5	2.1524	0.1	1
MYO3	YNL084C	4	735	2.53565	0.1	1
MYO3	YNL243W	4	1103	3.02506	0.1	1
MYO3	YOL100W	4	873	2.78756	0.1	1
MYO3	YOR181W	4	3041	4.64933	0.1	1
MYO3	YLR337C	4	303.5	1.49914	0.303637	1
MYO3	YIR006C	4	562	2.40971	0.47124	1
MYO3	YFR004W	4	325.5	1.45489	2.5	2
MYO3	YGR037C	4	265	1.32496	2.5	2
MYO5	YAL005C	4	4627.5	5.21555	NA	0
MYO5	YBL039C	4	498.5	1.87165	NA	0
MYO5	YBR234C	4	6025.5	5.5801	NA	0
MYO5	YCR002C	4	514.5	2.03046	NA	0
MYO5	YCR088W	4	4089	5.03113	NA	0
MYO5	YDL229W	4	5224	5.37344	NA	0
MYO5	YDR129C	4	3278	4.71089	NA	0
MYO5	YGL206C	4	1078	3.06031	NA	0
MYO5	YGL242C	4	5691.5	5.48471	NA	0
MYO5	YGR229C	4	815.5	2.6963	NA	0
MYO5	YHR064C	4	2682	4.40712	NA	0
MYO5	YIL033C	4	688	2.45074	NA	0
MYO5	YIL062C	4	4123	5.03206	NA	0
MYO5	YIR003W	4	2211	4.13218	NA	0
MYO5	YIR006C	4	4427	5.13542	NA	0
MYO5	YKL129C	4	4252.5	5.09914	NA	0
MYO5	YKR048C	4	639.5	2.28274	NA	0
MYO5	YLR314C	2	732	2.53892	NA	0
MYO5	YLR330W	4	574.5	2.13813	NA	0
MYO5	YLR332W	4	3309.5	4.72796	NA	0
MYO5	YLR337C	4	4123	5.07093	NA	0
MYO5	YLR370C	4	2877.5	4.5142	NA	0
MYO5	YML016C	4	600	2.12145	NA	0
MYO5	YML035C	4	456.5	1.8878	NA	0
MYO5	YMR109W	4	5174.5	5.36409	NA	0
MYO5	YNL138W	4	1258	3.31812	NA	0
MYO5	YOR042W	4	420	1.64802	NA	0
MYO5	YPR184W	4	435	1.78312	NA	0
MYO5	YBR109C	3	368	1.41895	0.1	1
MYO5	YBR200W	4	340	1.36218	0.1	1
MYO5	YCR009C	2	794	2.65648	0.1	1
MYO5	YCR030C	4	874	2.75718	0.1	1
MYO5	YDL019C	4	2248.5	4.15836	0.1	1
MYO5	YDL225W	4	404.5	1.65323	0.1	1
MYO5	YDR388W	2	794.5	2.65859	0.1	1
MYO5	YGR281W	4	792.5	2.64724	0.1	1
MYO5	YHR016C	4	632.5	2.26241	0.1	1
MYO5	YJL020C	4	1799	3.85672	0.1	1
MYO5	YJR076C	4	342	1.43996	0.1	1
MYO5	YKL013C	2	2239.5	4.02096	0.1	1
MYO5	YNL084C	4	747.5	2.59627	0.1	1
MYO5	YHR114W	4	431	1.81853	0.422754	1
MYO5	YOR181W	4	519	2.08632	0.439001	1
MYO5	YKL051W	4	410	1.74335	0.460553	1
MYO5	YNL243W	4	368	1.54405	0.484025	1
MYO5	YFR024C-A	4	398	1.69894	0.513769	1
MYO5	YBL007C	4	379	1.6334	0.561646	1
MYO5	YFR004W	4	398.5	1.66476	2.5	2
MYO5	YGR037C	4	314	1.3629	2.5	2
NBP2	YAL005C	4	3224.5	4.55673	NA	0
NBP2	YBR234C	4	1788	3.78687	NA	0
NBP2	YCR088W	4	830	2.68064	NA	0
NBP2	YDL229W	4	3324	4.68785	NA	0
NBP2	YDR129C	4	585	2.08618	NA	0
NBP2	YDR507C	4	1830	3.81484	NA	0
NBP2	YGL206C	4	426	1.43646	NA	0
NBP2	YHR064C	4	1429	3.4633	NA	0
NBP2	YIL033C	4	604	2.39619	NA	0
NBP2	YIL062C	4	558.5	2.12031	NA	0
NBP2	YKR048C	4	4170	5.02845	NA	0
NBP2	YLR370C	4	668	2.41066	NA	0
NBP2	YMR139W	4	1383.5	3.4171	NA	0
NBP2	YCR002C	4	531.5	1.93881	0.1	1
NBP2	YDL225W	4	357.5	1.52299	0.1	1
NBP2	YJL095W	4	365	1.45522	0.1	1
NBP2	YJL128C	4	2135	4.04265	0.1	1
NBP2	YLR314C	2	623	2.25924	0.1	1
NBP2	YLR332W	4	369	1.65307	0.1	1
NBP2	YMR109W	4	357.5	1.44764	0.1	1
NBP2	YCL024W	4	351	1.59109	2.5	2
PEX13	YDL065C	4	1503	3.51662	NA	0
PEX13	YDR329C	4	507.5	2.00274	NA	0
PEX13	YGL153W	4	490	1.88935	NA	0
PEX13	YIL033C	3	464	1.8953	NA	0
PEX13	YMR026C	4	1139	3.14511	NA	0
PEX13	YOL147C	4	2664	4.31032	NA	0
PEX13	YML035C	4	325	1.32881	0.1	1
PEX13	YLR191W	4	1678.5	4.04082	2.01462	2
PEX13	YAL005C	4	549	2.3432	2.5	2
PEX13	YDR265W	4	786	2.70574	2.5	2
PEX13	YJL210W	4	394.5	1.70856	2.5	2
PIN3	YAL005C	4	3872	4.99078	NA	0
PIN3	YBL039C	4	360	1.6205	NA	0
PIN3	YBR234C	4	3349.5	4.81951	NA	0
PIN3	YCR088W	4	3469.5	4.85706	NA	0
PIN3	YDL229W	4	3129.5	4.67868	NA	0
PIN3	YDR129C	4	2096	4.17791	NA	0
PIN3	YGL206C	4	1115	3.27337	NA	0
PIN3	YHR064C	4	1549.5	3.72896	NA	0
PIN3	YIL033C	2	611	2.38497	NA	0
PIN3	YIL062C	4	1479	3.64201	NA	0
PIN3	YKL117W	4	2526	4.47567	NA	0
PIN3	YLR370C	4	1252.5	3.4226	NA	0
PIN3	YML035C	4	368	1.65749	NA	0
PIN3	YPR154W	4	1383.5	3.56272	NA	0
PIN3	YBL007C	4	310	1.45166	0.1	1
PIN3	YIR003W	4	595	2.29163	0.1	1
PIN3	YIR006C	4	1076.5	3.20498	0.1	1
PIN3	YKL054C	4	393.5	1.75097	0.1	1
PIN3	YKL129C	4	465	1.9108	0.1	1
PIN3	YLR144C	4	296	1.44941	0.1	1
PIN3	YLR337C	4	1273	3.43227	0.1	1
PIN3	YNL243W	4	434.5	1.77025	0.1	1
PIN3	YOR042W	4	452	1.93435	0.1	1
PIN3	YOR181W	4	822.5	2.77413	0.1	1
PIN3	YPR184W	4	294	1.33186	0.1	1
PIN3	YMR109W	4	315	1.41902	0.456674	1
PIN3	YNL138W	4	375	1.62191	0.524107	1
PIN3	YGR229C	4	359.5	1.46076	2.5	2
RVS167	YAL005C	4	5552	5.6249	NA	0
RVS167	YBL007C	4	1764.5	3.97826	NA	0
RVS167	YBL039C	4	663.5	2.52693	NA	0
RVS167	YBR234C	4	4802	5.38813	NA	0
RVS167	YCR009C	2	5330.5	5.57408	NA	0
RVS167	YCR088W	4	6412	5.83058	NA	0
RVS167	YDL229W	4	5456	5.58752	NA	0
RVS167	YDR129C	4	3735	5.12303	NA	0
RVS167	YGL206C	4	1844	4.00258	NA	0
RVS167	YGR037C	4	372	1.65638	NA	0
RVS167	YGR229C	4	2228.5	4.31234	NA	0
RVS167	YHR064C	4	3240.5	4.93693	NA	0
RVS167	YIL033C	3	696	2.66693	NA	0
RVS167	YIL062C	4	2455	4.45358	NA	0
RVS167	YIR003W	4	824.5	2.87773	NA	0
RVS167	YIR006C	4	2787.5	4.63259	NA	0
RVS167	YKL054C	4	1202.5	3.46039	NA	0
RVS167	YKL129C	4	1520	3.79261	NA	0
RVS167	YKR001C	4	428.5	1.81871	NA	0
RVS167	YKR048C	4	785.5	2.80716	NA	0
RVS167	YLR196W	4	531.5	2.17006	NA	0
RVS167	YLR330W	4	559.5	2.28198	NA	0
RVS167	YLR337C	4	3173.5	4.80661	NA	0
RVS167	YLR370C	4	2313.5	4.4421	NA	0
RVS167	YML035C	4	567.5	2.24647	NA	0
RVS167	YMR109W	4	2632.5	4.59436	NA	0
RVS167	YNL138W	4	1523	3.76998	NA	0
RVS167	YNL229C	4	270.5	1.32482	NA	0
RVS167	YNL243W	4	1300.5	3.55114	NA	0
RVS167	YOR042W	4	2025.5	4.16971	NA	0
RVS167	YOR181W	4	3029	4.83665	NA	0
RVS167	YPR184W	4	579.5	2.25012	NA	0
RVS167	YBL017C	4	519.5	2.01967	0.1	1
RVS167	YBR102C	4	341.5	1.55625	0.1	1
RVS167	YBR200W	4	304	1.43417	0.1	1
RVS167	YCR002C	4	719.5	2.58383	0.1	1
RVS167	YDL065C	4	312	1.44564	0.1	1
RVS167	YDL160C	4	304.5	1.30457	0.1	1
RVS167	YDR170C	4	283	1.51861	0.1	1
RVS167	YDR388W	2	4021.5	5.17061	0.1	1
RVS167	YER008C	4	832.5	2.84341	0.1	1
RVS167	YER166W	4	899	3.06906	0.1	1
RVS167	YGL060W	4	2381	4.36616	0.1	1
RVS167	YHR114W	4	429.5	1.72026	0.1	1
RVS167	YJR076C	4	330	1.53106	0.1	1
RVS167	YJR083C	4	323	1.55814	0.1	1
RVS167	YKR082W	4	642	2.54928	0.1	1
RVS167	YLR144C	4	419.5	1.79717	0.1	1
RVS167	YLR166C	4	1316	3.58525	0.1	1
RVS167	YLR314C	2	598	2.42006	0.1	1
RVS167	YLR332W	4	1650	3.92962	0.1	1
RVS167	YMR192W	4	889.5	2.9981	0.1	1
RVS167	YNL084C	4	452	1.96404	0.1	1
RVS167	YNL106C	4	1022	3.21534	0.1	1
RVS167	YNL255C	4	355.5	1.65036	0.1	1
RVS167	YPL246C	4	364	1.67724	0.1	1
RVS167	YPL249C	4	569	2.17948	0.1	1
RVS167	YPR055W	4	953	3.0943	0.1	1
RVS167	YHR016C	3	273	1.37248	0.353398	1
RVS167	YML016C	4	307	1.57432	0.465376	1
RVS167	YFR024C-A	4	506.5	2.30599	0.509515	1
RVS167	YCR030C	4	265	1.30999	0.513542	1
RVS167	YDL225W	4	270	1.34222	0.563105	1
RVS167	YKL117W	4	1638	3.91956	2.32329	2
RVS167	YFR004W	4	305	1.49594	2.5	2
SHO1	YAL005C	4	1640.5	3.97327	NA	0
SHO1	YAR042W	4	324.5	1.6118	NA	0
SHO1	YBL017C	4	1264	3.59563	NA	0
SHO1	YBR023C	4	720	2.68903	NA	0
SHO1	YBR200W	4	410.5	2.00613	NA	0
SHO1	YCR030C	4	286	1.41679	NA	0
SHO1	YDL229W	4	459.5	2.16753	NA	0
SHO1	YER118C	4	1200.5	3.52133	NA	0
SHO1	YER166W	4	1102.5	3.40883	NA	0
SHO1	YGR229C	4	2150	4.33178	NA	0
SHO1	YGR281W	4	423.5	1.79888	NA	0
SHO1	YIL033C	3	548	2.12199	NA	0
SHO1	YKL051W	4	468	2.16698	NA	0
SHO1	YKR001C	4	404	1.6871	NA	0
SHO1	YLL048C	4	465	2.17682	NA	0
SHO1	YLR330W	4	599	2.45122	NA	0
SHO1	YLR332W	4	1487	3.87199	NA	0
SHO1	YML016C	4	338.5	1.6839	NA	0
SHO1	YNL238W	4	766	2.7313	NA	0
SHO1	YOR042W	4	1077.5	3.29973	0.1	1
SHO1	YJL128C	4	391.5	1.62179	0.463582	1
SHO1	YPL246C	4	385	1.6116	2.5	2
SLA1-1	YAL005C	4	6142	5.60078	NA	0
SLA1-1	YBL007C	4	3604.5	4.84254	NA	0
SLA1-1	YBR234C	4	4654.5	5.20015	NA	0
SLA1-1	YCR088W	4	3861.5	4.93139	NA	0
SLA1-1	YDL229W	4	5361	5.40455	NA	0
SLA1-1	YDR129C	4	3661.5	4.85455	NA	0
SLA1-1	YFR024C-A	4	3462.5	4.78794	NA	0
SLA1-1	YGL206C	4	3124	4.57687	NA	0
SLA1-1	YHR064C	4	3029.5	4.58373	NA	0
SLA1-1	YIL033C	2	882.5	2.79999	NA	0
SLA1-1	YIL062C	4	2747	4.44011	NA	0
SLA1-1	YIR006C	4	3498	4.7899	NA	0
SLA1-1	YKL117W	4	3115	4.6716	NA	0
SLA1-1	YLR370C	4	2938	4.53683	NA	0
SLA1-1	YNL084C	4	3069.5	4.60545	NA	0
SLA1-1	YNL243W	4	2921.5	4.4709	NA	0
SLA1-1	YBL039C	4	588	2.2515	0.1	1
SLA1-1	YCR009C	2	562.5	2.14983	0.1	1
SLA1-1	YCR030C	4	1115.5	3.1776	0.1	1
SLA1-1	YDR388W	2	520	1.88024	0.1	1
SLA1-1	YER166W	4	687	2.42225	0.1	1
SLA1-1	YFR004W	4	759.5	2.48456	0.1	1
SLA1-1	YGL242C	4	369.5	1.58769	0.1	1
SLA1-1	YGR037C	4	331	1.38479	0.1	1
SLA1-1	YGR229C	4	1119	3.07473	0.1	1
SLA1-1	YIL095W	4	401	1.8519	0.1	1
SLA1-1	YIR003W	4	615	2.27375	0.1	1
SLA1-1	YJL201W	4	346	1.38419	0.1	1
SLA1-1	YKL054C	4	1619.5	3.66939	0.1	1
SLA1-1	YKL129C	4	1210	3.26541	0.1	1
SLA1-1	YKR001C	4	475.5	1.83549	0.1	1
SLA1-1	YKR048C	4	315	1.30312	0.1	1
SLA1-1	YLR206W	4	555	2.13473	0.1	1
SLA1-1	YML035C	4	519.5	2.07257	0.1	1
SLA1-1	YMR109W	4	1784	3.8664	0.1	1
SLA1-1	YNL106C	4	432.5	1.81277	0.1	1
SLA1-1	YNL138W	4	850.5	2.73124	0.1	1
SLA1-1	YNL229C	4	376.5	1.54629	0.1	1
SLA1-1	YNL307C	4	502.5	1.96625	0.1	1
SLA1-1	YOR042W	4	718.5	2.52847	0.1	1
SLA1-1	YPR184W	4	572	2.1199	0.1	1
SLA1-1	YLR337C	4	375	1.3605	0.278085	1
SLA1-1	YOR181W	4	488	1.78766	0.367451	1
SLA1-1	YHR016C	4	506.5	1.83872	0.478582	1
SLA1-2	YAL005C	4	6142	5.60078	NA	0
SLA1-2	YBL007C	4	3604.5	4.84254	NA	0
SLA1-2	YBR234C	4	4654.5	5.20015	NA	0
SLA1-2	YCR088W	4	3861.5	4.93139	NA	0
SLA1-2	YDL229W	4	5361	5.40455	NA	0
SLA1-2	YDR129C	4	3661.5	4.85455	NA	0
SLA1-2	YFR024C-A	4	3462.5	4.78794	NA	0
SLA1-2	YGL206C	4	3124	4.57687	NA	0
SLA1-2	YHR064C	4	3029.5	4.58373	NA	0
SLA1-2	YIL033C	2	882.5	2.79999	NA	0
SLA1-2	YIL062C	4	2747	4.44011	NA	0
SLA1-2	YIR006C	4	3498	4.7899	NA	0
SLA1-2	YKL117W	4	3115	4.6716	NA	0
SLA1-2	YNL084C	4	3069.5	4.60545	NA	0
SLA1-2	YNL243W	4	2921.5	4.4709	NA	0
SLA1-2	YBL039C	4	588	2.2515	0.1	1
SLA1-2	YCR009C	2	562.5	2.14983	0.1	1
SLA1-2	YCR030C	4	1115.5	3.1776	0.1	1
SLA1-2	YDR388W	2	520	1.88024	0.1	1
SLA1-2	YER166W	4	687	2.42225	0.1	1
SLA1-2	YFR004W	4	759.5	2.48456	0.1	1
SLA1-2	YGL242C	4	369.5	1.58769	0.1	1
SLA1-2	YGR037C	4	331	1.38479	0.1	1
SLA1-2	YGR229C	4	1119	3.07473	0.1	1
SLA1-2	YIL095W	4	401	1.8519	0.1	1
SLA1-2	YIR003W	4	615	2.27375	0.1	1
SLA1-2	YJL201W	4	346	1.38419	0.1	1
SLA1-2	YKL054C	4	1619.5	3.66939	0.1	1
SLA1-2	YKL129C	4	1210	3.26541	0.1	1
SLA1-2	YKR001C	4	475.5	1.83549	0.1	1
SLA1-2	YKR048C	4	315	1.30312	0.1	1
SLA1-2	YLR206W	4	555	2.13473	0.1	1
SLA1-2	YML035C	4	519.5	2.07257	0.1	1
SLA1-2	YMR109W	4	1784	3.8664	0.1	1
SLA1-2	YNL106C	4	432.5	1.81277	0.1	1
SLA1-2	YNL138W	4	850.5	2.73124	0.1	1
SLA1-2	YNL229C	4	376.5	1.54629	0.1	1
SLA1-2	YNL307C	4	502.5	1.96625	0.1	1
SLA1-2	YOR042W	4	718.5	2.52847	0.1	1
SLA1-2	YPR184W	4	572	2.1199	0.1	1
SLA1-2	YHR016C	4	473	1.61413	0.420126	1
SLA1-2	YLR337C	4	641.5	2.09494	0.428205	1
SLA1-2	YOR181W	4	724	2.24105	0.460645	1
SLA1-2	YLR370C	4	781	2.33479	0.514629	1
SLA1-3	YAL005C	4	6142	5.60078	NA	0
SLA1-3	YBL007C	4	3604.5	4.84254	NA	0
SLA1-3	YBL039C	4	588	2.2515	NA	0
SLA1-3	YBR234C	4	4654.5	5.20015	NA	0
SLA1-3	YCR009C	2	562.5	2.14983	NA	0
SLA1-3	YCR030C	4	1115.5	3.1776	NA	0
SLA1-3	YCR088W	4	3861.5	4.93139	NA	0
SLA1-3	YDL229W	4	5361	5.40455	NA	0
SLA1-3	YDR129C	4	3661.5	4.85455	NA	0
SLA1-3	YDR388W	2	520	1.88024	NA	0
SLA1-3	YER166W	4	687	2.42225	NA	0
SLA1-3	YFR004W	4	759.5	2.48456	NA	0
SLA1-3	YFR024C-A	4	3462.5	4.78794	NA	0
SLA1-3	YGL206C	4	3124	4.57687	NA	0
SLA1-3	YGL242C	4	369.5	1.58769	NA	0
SLA1-3	YGR229C	4	1119	3.07473	NA	0
SLA1-3	YHR016C	4	1816	3.84201	NA	0
SLA1-3	YHR064C	4	3029.5	4.58373	NA	0
SLA1-3	YIL033C	2	882.5	2.79999	NA	0
SLA1-3	YIL062C	4	2747	4.44011	NA	0
SLA1-3	YIL095W	4	401	1.8519	NA	0
SLA1-3	YIR003W	4	615	2.27375	NA	0
SLA1-3	YIR006C	4	3498	4.7899	NA	0
SLA1-3	YJL201W	4	346	1.38419	NA	0
SLA1-3	YKL054C	4	1619.5	3.66939	NA	0
SLA1-3	YKL117W	4	3115	4.6716	NA	0
SLA1-3	YKL129C	4	1210	3.26541	NA	0
SLA1-3	YKR001C	4	475.5	1.83549	NA	0
SLA1-3	YKR048C	4	315	1.30312	NA	0
SLA1-3	YLR206W	4	555	2.13473	NA	0
SLA1-3	YLR337C	4	3758.5	4.89237	NA	0
SLA1-3	YLR370C	4	2938	4.53683	NA	0
SLA1-3	YML035C	4	519.5	2.07257	NA	0
SLA1-3	YMR109W	4	1784	3.8664	NA	0
SLA1-3	YNL084C	4	3069.5	4.60545	NA	0
SLA1-3	YNL138W	4	850.5	2.73124	NA	0
SLA1-3	YNL229C	4	376.5	1.54629	NA	0
SLA1-3	YNL243W	4	2921.5	4.4709	NA	0
SLA1-3	YNL307C	4	502.5	1.96625	NA	0
SLA1-3	YOR042W	4	718.5	2.52847	NA	0
SLA1-3	YOR181W	4	3689	4.86503	NA	0
SLA1-3	YPR184W	4	572	2.1199	NA	0
SLA1-3	YGR037C	4	331	1.38479	0.1	1
SLA1-3	YNL106C	4	432.5	1.81277	0.1	1

## Sheet: Fig1C
Protein	Max_MSS
Random	0.619
Random	0.652
Random	0.414
Random	0.633
Random	0.493
Random	0.557
Random	0.601
Random	0.546
Random	0.584
Random	0.635
Random	0.501
Random	0.664
Random	0.498
Random	0.475
Random	0.425
Random	0.695
Random	0.61
Random	0.458
Random	0.578
Random	0.583
Random	0.651
Random	0.455
Random	0.547
Random	0.435
Random	0.585
Random	0.578
Random	0.52
Random	0.429
Random	0.637
Random	0.5
Random	0.437
Random	0.489
Random	0.584
Random	0.47
Random	0.588
Random	0.595
Random	0.461
Random	0.619
Random	0.59
Random	0.431
Random	0.426
Random	0.678
Random	0.669
Random	0.384
Random	0.464
Random	0.575
Random	0.539
Random	0.317
Random	0.418
Random	0.477
Random	0.408
Random	0.525
Random	0.75
Random	0.624
Random	0.531
Random	0.49
Random	0.361
Random	0.444
Random	0.334
Random	0.662
Random	0.447
Random	0.494
Random	0.446
Random	0.471
Random	0.575
Random	0.487
Random	0.503
Random	0.534
Random	0.387
Random	0.506
Random	0.554
Random	0.591
Random	0.462
Random	0.663
Random	0.459
Random	0.644
Random	0.508
Random	0.552
Random	0.554
Random	0.449
Random	0.613
Random	0.472
Random	0.501
Random	0.474
Random	0.388
Random	0.58
Random	0.502
Random	0.477
Random	0.504
Random	0.37
Random	0.475
Random	0.371
Random	0.609
Random	0.531
Random	0.557
Random	0.579
Random	0.544
Random	0.548
Random	0.464
Random	0.535
Random	0.554
Random	0.304
Random	0.476
Random	0.56
Random	0.651
Random	0.505
Random	0.523
Random	0.524
Random	0.584
Random	0.511
Random	0.554
Random	0.473
Random	0.433
Random	0.461
Random	0.66
Random	0.483
Random	0.475
Random	0.41
Random	0.448
Random	0.536
Random	0.598
Random	0.517
Random	0.536
Random	0.573
Random	0.526
Random	0.477
Random	0.477
Random	0.417
Random	0.484
Random	0.679
Random	0.356
Random	0.581
Random	0.666
Random	0.587
Random	0.254
Random	0.479
Random	0.537
Random	0.679
Random	0.424
Random	0.543
Random	0.508
Random	0.519
Random	0.606
Random	0.589
Random	0.552
Random	0.522
Random	0.502
Random	0.577
Random	0.381
Random	0.774
Random	0.545
Random	0.421
Random	0.486
Random	0.488
Random	0.497
Random	0.57
Random	0.504
Random	0.716
Random	0.596
Random	0.493
Random	0.564
Random	0.515
Random	0.464
Random	0.678
Random	0.553
Random	0.423
Random	0.331
Random	0.654
Random	0.493
Random	0.48
Random	0.478
Random	0.446
Random	0.571
Random	0.683
Random	0.613
Random	0.554
Random	0.671
Random	0.677
Random	0.481
Random	0.495
Random	0.469
Random	0.476
Random	0.593
Random	0.459
Random	0.477
Random	0.55
Random	0.497
Random	0.526
Random	0.55
Random	0.588
Random	0.378
Random	0.406
Random	0.456
Random	0.538
Random	0.421
Random	0.398
Random	0.465
Random	0.445
Random	0.487
Random	0.664
Random	0.708
Random	0.336
Random	0.567
Random	0.495
Random	0.578
Random	0.366
Random	0.624
Random	0.568
Random	0.398
Random	0.492
Random	0.511
Random	0.523
Random	0.679
Random	0.4
Random	0.536
Random	0.482
Random	0.438
Random	0.401
Random	0.441
Random	0.493
Random	0.454
Random	0.429
Random	0.341
Random	0.443
Random	0.511
Random	0.345
Random	0.551
Random	0.608
Random	0.488
Random	0.582
Random	0.526
Random	0.449
Random	0.395
Random	0.414
Random	0.388
Random	0.488
Random	0.539
Random	0.423
Random	0.655
Random	0.362
Random	0.514
Random	0.494
Random	0.495
Random	0.333
Random	0.51
Random	0.516
Random	0.446
Random	0.63
Random	0.58
Random	0.46
Random	0.586
Random	0.42
Random	0.444
Random	0.672
Random	0.63
Random	0.426
Random	0.43
Random	0.452
Random	0.597
Random	0.472
Random	0.364
Random	0.589
Random	0.465
Random	0.464
Random	0.371
Random	0.54
Random	0.458
Random	0.473
Random	0.512
Random	0.641
Random	0.43
Random	0.528
Random	0.507
Random	0.619
Random	0.343
Random	0.475
Random	0.466
Random	0.75
Random	0.407
Random	0.492
Random	0.348
Random	0.496
Random	0.522
Random	0.483
Random	0.482
Random	0.575
Random	0.489
Random	0.569
Random	0.438
Random	0.482
Random	0.39
Random	0.589
Random	0.515
Random	0.558
Random	0.467
Random	0.478
Random	0.446
Random	0.543
Random	0.459
Random	0.38
Random	0.551
Random	0.559
Random	0.496
Random	0.311
Random	0.5
Random	0.64
Random	0.628
Random	0.37
Random	0.557
Random	0.545
Random	0.529
Random	0.685
Random	0.629
Random	0.663
Random	0.503
Random	0.596
Random	0.415
Random	0.504
Random	0.479
Random	0.511
Random	0.571
Random	0.437
Random	0.563
Random	0.805
Random	0.516
Random	0.472
Random	0.54
Random	0.589
Random	0.45
Random	0.55
Random	0.393
Random	0.538
Random	0.483
Random	0.492
Random	0.36
Random	0.405
Random	0.588
Random	0.474
Random	0.481
Random	0.441
Random	0.428
Random	0.609
Random	0.598
Random	0.432
Random	0.414
Random	0.387
Random	0.625
Random	0.533
Random	0.679
Random	0.43
Random	0.497
Random	0.692
Random	0.433
Random	0.571
Random	0.511
Random	0.66
Random	0.422
Random	0.437
Random	0.611
Random	0.369
Random	0.54
Random	0.424
Random	0.437
Random	0.669
Random	0.466
Random	0.397
Random	0.517
Random	0.348
Random	0.708
Random	0.592
Random	0.615
Random	0.649
Random	0.514
Random	0.54
Random	0.594
Random	0.386
Random	0.456
Random	0.406
Random	0.483
Random	0.578
Random	0.665
Random	0.533
Random	0.456
Random	0.483
Random	0.386
Random	0.346
Random	0.889
Random	0.665
Random	0.55
Random	0.639
Random	0.501
Random	0.568
Random	0.582
Random	0.314
Random	0.569
Random	0.438
Random	0.551
Random	0.461
Random	0.681
Random	0.52
Random	0.522
Random	0.485
Random	0.452
Random	0.466
Random	0.539
Random	0.505
Random	0.604
Random	0.515
Random	0.669
Random	0.365
Random	0.481
Random	0.427
Random	0.478
Random	0.431
Random	0.455
Random	0.339
Random	0.342
Random	0.365
Random	0.636
Random	0.348
Random	0.611
Random	0.601
Random	0.412
Random	0.371
Random	0.436
Random	0.541
Random	0.471
Random	0.384
Random	0.56
Random	0.518
Random	0.512
Random	0.383
Random	0.731
Random	0.508
Random	0.505
Random	0.444
Random	0.422
Random	0.554
Random	0.378
Random	0.553
Random	0.354
Random	0.492
Random	0.553
Random	0.485
Random	0.387
Random	0.619
Random	0.417
Random	0.497
Random	0.382
Random	0.384
Random	0.49
Random	0.557
Random	0.467
Random	0.722
Random	0.682
Random	0.348
Random	0.51
Random	0.447
Random	0.512
Random	0.611
Random	0.363
Random	0.412
Random	0.569
Random	0.508
Random	0.49
Random	0.668
Random	0.493
Random	0.593
Random	0.572
Random	0.381
Random	0.557
Random	0.467
Random	0.471
Random	0.4
Random	0.669
Random	0.491
Random	0.521
Random	0.45
Random	0.681
Random	0.303
Random	0.478
Random	0.478
Random	0.445
Random	0.527
Random	0.48
Random	0.488
Random	0.412
Random	0.53
Random	0.678
Random	0.46
Random	0.658
Random	0.402
Random	0.417
Random	0.349
Random	0.558
Random	0.433
Random	0.374
Random	0.511
Random	0.52
Random	0.445
Random	0.588
Random	0.52
Random	0.607
Random	0.62
Random	0.529
Random	0.609
Random	0.32
Random	0.422
Random	0.438
Random	0.583
Random	0.613
Random	0.47
Random	0.645
Random	0.435
Random	0.362
Random	0.663
Random	0.6
Random	0.59
Random	0.601
Random	0.499
Random	0.591
Random	0.575
Random	0.597
Random	0.353
Random	0.524
Random	0.459
Random	0.408
Random	0.454
Random	0.568
Random	0.6
Random	0.54
Random	0.447
Random	0.489
Random	0.452
Random	0.608
Random	0.538
Random	0.615
Random	0.639
Random	0.667
Random	0.594
Random	0.454
Random	0.383
Random	0.465
Random	0.303
Random	0.479
Random	0.637
Random	0.474
Random	0.373
Random	0.488
Random	0.526
Random	0.624
Random	0.491
Random	0.469
Random	0.494
Random	0.694
Random	0.393
Random	0.374
Random	0.482
Random	0.57
Random	0.453
Random	0.514
Random	0.534
Random	0.338
Random	0.545
Random	0.538
Random	0.503
Random	0.503
Random	0.54
Random	0.447
Random	0.639
Random	0.457
Random	0.675
Random	0.57
Random	0.533
Random	0.569
Random	0.478
Random	0.662
Random	0.795
Random	0.478
Random	0.569
Random	0.623
Random	0.65
Random	0.608
Random	0.531
Random	0.469
Random	0.51
Random	0.42
Random	0.461
Random	0.511
Random	0.476
Random	0.463
Random	0.512
Random	0.478
Random	0.379
Random	0.475
Random	0.656
Random	0.51
Random	0.431
Random	0.604
Random	0.636
Random	0.506
Random	0.439
Random	0.665
Random	0.481
Random	0.613
Random	0.475
Random	0.617
Random	0.565
Random	0.432
Random	0.476
Random	0.464
Random	0.594
Random	0.519
Random	0.521
Random	0.491
Random	0.4
Random	0.589
Random	0.567
Random	0.409
Random	0.477
Random	0.452
Random	0.533
Random	0.557
Random	0.542
Random	0.462
Random	0.425
Random	0.488
Random	0.463
Random	0.517
Random	0.573
Random	0.625
Random	0.468
Random	0.581
Random	0.431
Random	0.715
Random	0.593
Random	0.543
Random	0.661
Random	0.679
Random	0.411
Random	0.516
Random	0.665
Random	0.486
Random	0.465
Random	0.522
Random	0.45
Random	0.43
Random	0.358
Random	0.341
Random	0.378
Random	0.468
Random	0.673
Random	0.583
Random	0.488
Random	0.544
Random	0.497
Random	0.352
Random	0.514
Random	0.586
Random	0.303
Random	0.333
Random	0.623
Random	0.632
Random	0.658
Random	0.607
Random	0.554
Random	0.482
Random	0.645
Random	0.498
Random	0.659
Random	0.593
Random	0.464
Random	0.54
Random	0.58
Random	0.521
Random	0.504
Random	0.497
Random	0.56
Random	0.431
Random	0.587
Random	0.679
Random	0.354
Random	0.441
Random	0.776
Random	0.589
Random	0.487
Random	0.542
Random	0.503
Random	0.593
Random	0.606
Random	0.5
Random	0.592
Random	0.43
Random	0.471
Random	0.76
Random	0.591
Random	0.413
Random	0.609
Random	0.457
Random	0.606
Random	0.456
Random	0.722
Random	0.727
Random	0.437
Random	0.472
Random	0.524
Random	0.53
Random	0.572
Random	0.487
Random	0.46
Random	0.423
Random	0.648
Random	0.611
Random	0.376
Random	0.569
Random	0.376
Random	0.476
Random	0.331
Random	0.517
Random	0.442
Random	0.603
Random	0.652
Random	0.403
Random	0.507
Random	0.484
Random	0.706
Random	0.282
Random	0.279
Random	0.477
Random	0.411
Random	0.422
Random	0.609
Random	0.368
Random	0.45
Random	0.478
Random	0.485
Random	0.537
Random	0.444
Random	0.361
Random	0.478
Random	0.535
Random	0.431
Random	0.611
Random	0.4
Random	0.429
Random	0.565
Random	0.453
Random	0.369
Random	0.563
Random	0.505
Random	0.384
Random	0.464
Random	0.603
Random	0.478
Random	0.462
Random	0.59
Random	0.446
Random	0.664
Random	0.455
Random	0.536
Random	0.538
Random	0.638
Random	0.524
Random	0.506
Random	0.49
Random	0.45
Random	0.482
Random	0.375
Random	0.565
Random	0.648
Random	0.446
Random	0.666
Random	0.742
Random	0.55
Random	0.649
Random	0.358
Random	0.601
Random	0.438
Random	0.482
Random	0.512
Random	0.419
Random	0.449
Random	0.494
Random	0.43
Random	0.553
Random	0.417
Random	0.475
Random	0.487
Random	0.563
Random	0.59
Random	0.369
Random	0.54
Random	0.431
Random	0.518
Random	0.49
Random	0.615
Random	0.578
Random	0.512
Random	0.48
Random	0.477
Random	0.616
Random	0.364
Random	0.592
Random	0.491
Random	0.559
Random	0.457
Random	0.595
Random	0.629
Random	0.343
Random	0.476
Random	0.684
Random	0.573
Random	0.458
Random	0.318
Random	0.541
Random	0.601
Random	0.495
Random	0.492
Random	0.431
Random	0.466
Random	0.496
Random	0.475
Random	0.373
Random	0.491
Random	0.476
Random	0.347
Random	0.481
Random	0.506
Random	0.566
Random	0.68
Random	0.484
Random	0.564
Random	0.59
Random	0.491
Random	0.761
Random	0.537
Random	0.527
Random	0.44
Random	0.477
Random	0.651
Random	0.476
Random	0.511
Random	0.657
Random	0.455
Random	0.484
Random	0.567
Random	0.466
Random	0.516
Random	0.632
Random	0.452
Random	0.519
Random	0.476
Random	0.504
Random	0.365
Random	0.496
Random	0.47
Random	0.643
Random	0.366
Random	0.527
Random	0.499
Random	0.646
Random	0.352
Random	0.532
Random	0.582
Random	0.552
Random	0.846
Random	0.503
Random	0.428
Random	0.564
Random	0.566
Random	0.426
Random	0.455
Random	0.438
Random	0.506
Random	0.462
Random	0.648
Random	0.583
Random	0.548
Random	0.575
Random	0.582
Random	0.716
Random	0.475
Random	0.515
Random	0.463
Random	0.482
Random	0.476
Random	0.413
Random	0.435
Random	0.531
Random	0.493
Random	0.431
Random	0.567
Random	0.462
Random	0.367
Random	0.455
Random	0.595
Random	0.477
Random	0.357
Random	0.334
Random	0.64
Random	0.751
Random	0.441
Random	0.324
Random	0.523
Random	0.567
Random	0.315
Random	0.475
Random	0.46
Random	0.482
Random	0.482
Random	0.537
Random	0.562
Random	0.665
Random	0.502
Random	0.58
Random	0.546
Random	0.566
Random	0.543
Random	0.465
Random	0.718
Random	0.509
Random	0.49
Random	0.445
Random	0.384
Random	0.796
Random	0.545
Random	0.452
Random	0.371
Random	0.501
Random	0.343
Random	0.383
Random	0.354
Random	0.351
Random	0.532
Random	0.51
Random	0.585
Random	0.453
Random	0.641
Random	0.506
Random	0.493
Random	0.657
Random	0.37
Random	0.67
Random	0.518
Random	0.656
Random	0.569
Random	0.494
Random	0.741
Random	0.461
Random	0.45
Random	0.442
Random	0.476
Random	0.664
Random	0.542
Random	0.476
Random	0.597
Random	0.386
Random	0.534
Random	0.541
Random	0.535
Random	0.543
Random	0.589
Random	0.457
Random	0.346
Random	0.498
Random	0.527
Random	0.452
Random	0.57
Random	0.686
Random	0.555
Random	0.605
Random	0.561
Random	0.437
Random	0.686
Random	0.462
Random	0.456
Random	0.565
Random	0.656
Random	0.505
Random	0.61
Random	0.649
Random	0.492
Random	0.637
Random	0.585
Random	0.515
Random	0.726
Random	0.687
Random	0.414
Random	0.615
Random	0.556
Random	0.588
Random	0.481
Random	0.404
Random	0.399
Random	0.478
Random	0.471
Random	0.506
Random	0.582
Random	0.376
Random	0.492
Random	0.608
Random	0.48
Random	0.504
Random	0.503
Random	0.549
Random	0.487
Random	0.572
Random	0.582
Random	0.535
Random	0.458
Random	0.399
Random	0.532
Random	0.413
Random	0.586
Random	0.543
Random	0.597
Random	0.456
Random	0.472
Random	0.447
Random	0.513
Random	0.345
Random	0.451
Random	0.43
Random	0.517
Random	0.508
Random	0.572
Random	0.538
Random	0.483
Random	0.546
Random	0.448
Random	0.53
Random	0.558
Random	0.56
Random	0.541
Random	0.497
Random	0.345
Random	0.476
Random	0.537
Random	0.482
Random	0.428
Random	0.393
Random	0.6
Random	0.498
Random	0.533
Random	0.459
Random	0.46
Random	0.45
Random	0.439
Random	0.589
Random	0.626
Random	0.655
Random	0.582
Random	0.496
Random	0.705
Random	0.362
Random	0.48
Random	0.43
Random	0.501
Random	0.463
Random	0.502
Random	0.54
Random	0.474
Random	0.563
Random	0.66
Random	0.613
Random	0.522
Random	0.444
Random	0.618
Random	0.545
Random	0.423
Random	0.582
Random	0.32
Random	0.485
Random	0.609
Random	0.537
Random	0.589
Random	0.572
Random	0.448
Random	0.431
Random	0.378
Random	0.495
Random	0.441
Random	0.52
Random	0.574
Random	0.512
Random	0.541
Random	0.42
Random	0.424
Random	0.642
Random	0.654
Random	0.542
Random	0.6
Random	0.658
Random	0.489
Random	0.478
Random	0.494
Random	0.461
Random	0.661
Random	0.361
Random	0.689
Random	0.601
Random	0.455
Random	0.593
Random	0.679
Random	0.448
Random	0.384
Random	0.595
Random	0.547
Random	0.679
Random	0.521
Random	0.571
Random	0.638
Random	0.542
Random	0.518
Random	0.496
Random	0.4
Random	0.511
Random	0.432
Random	0.54
Random	0.595
Random	0.38
Random	0.616
Random	0.463
Random	0.512
Random	0.557
Random	0.597
Random	0.529
Random	0.543
Random	0.369
Random	0.498
Random	0.559
Random	0.413
Random	0.656
Random	0.407
Random	0.486
Random	0.421
Random	0.349
Random	0.418
Random	0.499
Random	0.345
Random	0.579
Random	0.534
Random	0.655
Random	0.491
Random	0.521
Random	0.437
Random	0.679
Random	0.62
Random	0.411
Random	0.608
Random	0.509
Random	0.515
Random	0.249
Random	0.584
Random	0.423
Random	0.727
Random	0.335
Random	0.496
Random	0.499
Random	0.538
Random	0.555
Random	0.511
Random	0.554
Random	0.573
Random	0.48
Random	0.54
Random	0.431
Random	0.601
Random	0.428
Random	0.648
Random	0.368
Random	0.44
Random	0.527
Random	0.628
Random	0.674
Random	0.462
Random	0.542
Random	0.47
Random	0.605
Random	0.394
Random	0.679
Random	0.613
Random	0.586
Random	0.326
Random	0.507
Random	0.581
Random	0.545
Random	0.518
Random	0.432
Random	0.674
Random	0.454
Random	0.528
Random	0.582
Random	0.54
Random	0.575
Random	0.601
Random	0.603
Random	0.531
Random	0.445
Random	0.438
Random	0.823
Random	0.463
Random	0.475
Random	0.366
Random	0.337
Random	0.457
Random	0.517
Random	0.521
Random	0.63
Random	0.595
Random	0.589
Random	0.59
Random	0.423
Random	0.508
Random	0.462
Random	0.595
Random	0.569
Random	0.478
Random	0.616
Random	0.503
Random	0.497
Random	0.61
Random	0.551
Random	0.586
Random	0.597
Random	0.658
Random	0.389
Random	0.491
Random	0.389
Random	0.54
Random	0.43
Random	0.546
Random	0.549
Random	0.477
Random	0.501
Random	0.536
Random	0.542
Random	0.485
Random	0.349
Random	0.467
Random	0.585
Random	0.612
Random	0.42
Random	0.664
Random	0.506
Random	0.573
Random	0.749
Random	0.525
Random	0.452
Random	0.502
Random	0.53
Random	0.322
Random	0.588
Random	0.287
Random	0.527
Random	0.58
Random	0.709
Random	0.579
Random	0.607
Random	0.561
Random	0.877
Random	0.632
Random	0.514
Random	0.543
Random	0.49
Random	0.473
Random	0.473
Random	0.476
Random	0.511
Random	0.531
Random	0.332
Random	0.742
Random	0.521
Random	0.431
Random	0.645
Random	0.488
Random	0.539
Random	0.593
Random	0.428
Random	0.576
Random	0.431
Random	0.457
Random	0.466
Random	0.512
Random	0.786
Random	0.56
Random	0.437
Random	0.492
Random	0.501
Random	0.567
Random	0.495
Random	0.519
Random	0.542
Random	0.522
Random	0.552
Random	0.583
Random	0.56
Random	0.68
Random	0.491
Random	0.411
Random	0.611
Random	0.576
Random	0.405
Random	0.449
Random	0.514
Random	0.305
Random	0.618
Random	0.422
Random	0.366
Random	0.493
Random	0.559
Random	0.435
Random	0.588
Random	0.431
Random	0.441
Random	0.482
Random	0.408
Random	0.526
Random	0.502
Random	0.595
Random	0.533
Random	0.408
Random	0.531
Random	0.624
Random	0.475
Random	0.56
Random	0.496
Random	0.579
Random	0.688
Random	0.589
Random	0.512
Random	0.532
Random	0.576
Random	0.384
Random	0.594
Random	0.445
Random	0.524
Random	0.445
Random	0.47
Random	0.537
Random	0.513
Random	0.411
Random	0.376
Random	0.606
Random	0.37
Random	0.557
Random	0.541
Random	0.37
Random	0.597
Random	0.558
Random	0.672
Random	0.517
Random	0.455
Random	0.542
Random	0.626
Random	0.442
Random	0.42
Random	0.362
Random	0.37
Random	0.555
Random	0.596
Random	0.509
Random	0.469
Random	0.581
Random	0.416
Random	0.79
Random	0.689
Random	0.538
Random	0.454
Random	0.447
Random	0.412
Random	0.579
Random	0.647
Random	0.595
Random	0.659
Random	0.537
Random	0.395
Random	0.367
Random	0.36
Random	0.385
Random	0.416
Random	0.651
Random	0.521
Random	0.47
Random	0.506
Random	0.662
Random	0.508
Random	0.468
Random	0.697
Random	0.446
Random	0.644
Random	0.587
Random	0.496
Random	0.415
Random	0.399
Random	0.442
Random	0.434
Random	0.482
Random	0.503
Random	0.55
Random	0.451
Random	0.543
Random	0.419
Random	0.465
Random	0.582
Random	0.316
Random	0.782
Random	0.514
Random	0.62
Random	0.654
Random	0.361
Random	0.658
Random	0.392
Random	0.582
Random	0.384
Random	0.543
Random	0.361
Random	0.615
Random	0.625
Random	0.435
Random	0.537
Random	0.671
Random	0.519
Random	0.427
Random	0.525
Random	0.466
Random	0.503
Random	0.481
Random	0.525
Random	0.51
Random	0.713
Random	0.662
Random	0.494
Random	0.571
Random	0.622
Random	0.476
Random	0.451
Random	0.473
Random	0.669
Random	0.435
Random	0.456
Random	0.466
Random	0.501
Random	0.322
Random	0.431
Random	0.526
Random	0.543
Random	0.486
Random	0.653
Random	0.313
Random	0.448
Random	0.443
Random	0.432
Random	0.382
Random	0.57
Random	0.543
Random	0.546
Random	0.571
Random	0.558
Random	0.64
Random	0.46
Random	0.433
Random	0.621
Random	0.584
Random	0.532
Random	0.551
Random	0.587
Random	0.493
Random	0.457
Random	0.478
Random	0.429
Random	0.462
Random	0.593
Random	0.672
Random	0.448
Random	0.624
Random	0.508
Random	0.457
Random	0.478
Random	0.349
Random	0.604
Random	0.519
Random	0.722
Random	0.503
Random	0.587
Random	0.506
Random	0.458
Random	0.542
Random	0.578
Random	0.446
Random	0.395
Random	0.499
Random	0.591
Random	0.59
Random	0.425
Random	0.583
Random	0.494
Random	0.439
Random	0.578
Random	0.471
Random	0.712
Random	0.677
Random	0.478
Random	0.564
Random	0.507
Random	0.485
Random	0.468
Random	0.752
Random	0.681
Random	0.728
Random	0.467
Random	0.472
Random	0.611
Random	0.653
Random	0.362
Random	0.482
Random	0.497
Random	0.53
Random	0.53
Random	0.495
Random	0.512
Random	0.377
Random	0.662
Random	0.46
Random	0.461
Random	0.325
Random	0.592
Random	0.577
Random	0.505
Random	0.602
Random	0.502
Random	0.385
Random	0.429
Random	0.574
Random	0.674
Random	0.492
Random	0.526
Random	0.556
Random	0.597
Random	0.466
Random	0.5
Random	0.573
Random	0.409
Random	0.454
Random	0.492
Random	0.646
Random	0.643
Random	0.373
Random	0.352
Random	0.654
Random	0.423
Random	0.474
Random	0.452
Random	0.448
Random	0.423
Random	0.57
Random	0.642
Random	0.541
Random	0.48
Random	0.628
Random	0.823
Random	0.401
Random	0.721
Random	0.561
Random	0.545
Random	0.475
Random	0.519
Random	0.629
Random	0.387
Random	0.67
Random	0.39
Random	0.603
Random	0.381
Random	0.356
Random	0.607
Random	0.462
Random	0.432
Random	0.321
Random	0.551
Random	0.536
Random	0.448
Random	0.537
Random	0.485
Random	0.479
Random	0.491
Random	0.746
Random	0.648
Random	0.569
Random	0.836
Random	0.409
Random	0.471
Random	0.441
Random	0.607
Random	0.536
Random	0.398
Random	0.661
Random	0.557
Random	0.661
Random	0.407
Random	0.655
Random	0.61
Random	0.587
Random	0.448
Random	0.677
Random	0.524
Random	0.621
Random	0.547
Random	0.651
Random	0.538
Random	0.626
Random	0.489
Random	0.584
Random	0.704
Random	0.437
Random	0.56
Random	0.626
Random	0.404
Random	0.527
Random	0.461
Random	0.511
Random	0.639
Random	0.368
Random	0.542
Random	0.637
Random	0.403
Random	0.466
Random	0.534
Random	0.543
Random	0.55
Random	0.473
Random	0.549
Random	0.473
Random	0.345
Random	0.491
Random	0.535
Random	0.665
Random	0.36
Random	0.519
Random	0.543
Random	0.506
Random	0.519
Random	0.464
Random	0.597
Random	0.45
Random	0.463
Random	0.701
Random	0.371
Random	0.471
Random	0.372
Random	0.39
Random	0.624
Random	0.597
Random	0.602
Random	0.408
Random	0.667
Random	0.655
Random	0.591
Random	0.384
Random	0.574
Random	0.49
Random	0.529
Random	0.417
Random	0.466
Random	0.7
Random	0.681
Random	0.396
Random	0.483
Random	0.481
Random	0.569
Random	0.393
Random	0.579
Random	0.459
Random	0.431
Random	0.369
Random	0.593
Random	0.524
Random	0.575
Random	0.445
Random	0.476
Random	0.631
Random	0.497
Random	0.567
Random	0.514
Random	0.469
Random	0.51
Random	0.512
Random	0.593
Random	0.833
Random	0.512
Random	0.518
Random	0.422
Random	0.551
Random	0.453
Random	0.527
Random	0.521
Random	0.313
Random	0.645
Random	0.557
Random	0.47
Random	0.551
Random	0.561
Random	0.672
Random	0.434
Random	0.467
Random	0.656
Random	0.655
Random	0.516
Random	0.54
Random	0.431
Random	0.486
Random	0.585
Random	0.685
Random	0.62
Random	0.562
Random	0.543
Random	0.608
Random	0.57
Random	0.58
Random	0.505
Random	0.432
Random	0.53
Random	0.607
Random	0.356
Random	0.455
Random	0.628
Random	0.591
Random	0.561
Random	0.644
Random	0.654
Random	0.458
Random	0.536
Random	0.317
Random	0.623
Random	0.451
Random	0.528
Random	0.677
Random	0.518
Random	0.491
Random	0.575
Random	0.603
Random	0.9
Random	0.415
Random	0.496
Random	0.563
Random	0.608
Random	0.462
Random	0.444
Random	0.639
Random	0.412
Random	0.536
Random	0.578
Random	0.42
Random	0.463
Random	0.456
Random	0.632
Random	0.525
Random	0.607
Random	0.486
Random	0.678
Random	0.597
Random	0.516
Random	0.587
Random	0.747
Random	0.456
Random	0.533
Random	0.611
Random	0.617
Random	0.475
Random	0.658
Random	0.458
Random	0.526
Random	0.813
Random	0.504
Random	0.455
Random	0.613
Random	0.471
Random	0.485
Random	0.483
Random	0.431
Random	0.589
Random	0.537
Random	0.654
Random	0.61
Random	0.699
Random	0.665
Random	0.566
Random	0.447
Random	0.613
Random	0.49
Random	0.515
Random	0.535
Random	0.356
Random	0.506
Random	0.59
Random	0.564
Random	0.471
Random	0.478
Random	0.505
Random	0.489
Random	0.459
Random	0.613
Random	0.429
Random	0.656
Random	0.538
Random	0.571
Random	0.46
Random	0.434
Random	0.592
Random	0.415
Random	0.5
Random	0.448
Random	0.397
Random	0.348
Random	0.463
Random	0.43
Random	0.472
Random	0.6
Random	0.493
Random	0.573
Random	0.499
Random	0.432
Random	0.534
Random	0.453
Random	0.525
Random	0.557
Random	0.326
Random	0.731
Random	0.476
Random	0.743
Random	0.433
Random	0.617
Random	0.552
Random	0.591
Random	0.501
Random	0.504
Random	0.464
Random	0.601
Random	0.415
Random	0.634
Random	0.587
Random	0.815
Random	0.482
Random	0.581
Random	0.502
Random	0.459
Random	0.511
Random	0.456
Random	0.52
Random	0.546
Random	0.418
Random	0.558
Random	0.457
Random	0.533
Random	0.49
Random	0.365
Random	0.634
Random	0.27
Random	0.482
Random	0.609
Random	0.599
Random	0.653
Random	0.583
Random	0.497
Random	0.21
Random	0.571
Random	0.479
Random	0.297
Random	0.683
Random	0.451
Random	0.488
Random	0.544
Random	0.446
Random	0.455
Random	0.513
Random	0.569
Random	0.713
Random	0.457
Random	0.458
Random	0.392
Random	0.596
Random	0.476
Random	0.47
Random	0.485
Random	0.556
Random	0.501
Random	0.663
Random	0.409
Random	0.541
Random	0.493
Random	0.405
Random	0.565
Random	0.405
Random	0.64
Random	0.377
Random	0.552
Random	0.579
Random	0.784
Random	0.324
Random	0.49
Random	0.574
Random	0.495
Random	0.505
Random	0.574
Random	0.456
Random	0.522
Random	0.461
Random	0.538
Random	0.538
Random	0.58
Random	0.461
Random	0.447
Random	0.424
Random	0.463
Random	0.438
Random	0.53
Random	0.654
Random	0.464
Random	0.46
Random	0.451
Random	0.455
Random	0.586
Random	0.46
Random	0.635
Random	0.548
Random	0.494
Random	0.508
Random	0.486
Random	0.506
Random	0.383
Random	0.594
Random	0.362
Random	0.777
Random	0.558
Random	0.421
Random	0.485
Random	0.673
Random	0.325
Random	0.378
Random	0.492
Random	0.493
Random	0.493
Random	0.46
Random	0.463
Random	0.577
Random	0.733
Random	0.608
Random	0.665
Random	0.336
Random	0.666
Random	0.589
Random	0.423
Random	0.603
Random	0.474
Random	0.477
Random	0.508
Random	0.567
Random	0.558
Random	0.384
Random	0.604
Random	0.246
Random	0.463
Random	0.619
Random	0.673
Random	0.592
Random	0.323
Random	0.73
Random	0.614
Random	0.478
Random	0.508
Random	0.684
Random	0.328
Random	0.543
Random	0.492
Random	0.475
Random	0.585
Random	0.525
Random	0.476
Random	0.463
Random	0.522
Random	0.461
Random	0.57
Random	0.492
Random	0.506
Random	0.537
Random	0.464
Random	0.571
Random	0.546
Random	0.508
Random	0.447
Random	0.506
Random	0.449
Random	0.427
Random	0.446
Random	0.626
Random	0.49
Random	0.59
Random	0.446
Random	0.644
Random	0.492
[truncated: 8,461 more rows]

## Sheet: Fig1D
Protein	Max_MSS
Specific PWM	0.516
Specific PWM	0.628
Specific PWM	0.534
Specific PWM	0.352
Specific PWM	0.525
Specific PWM	0.634
Specific PWM	0.459
Specific PWM	0.64
Specific PWM	0.536
Specific PWM	0.534
Specific PWM	0.5
Specific PWM	0.695
Specific PWM	0.465
Specific PWM	0.477
Specific PWM	0.53
Specific PWM	0.526
Specific PWM	0.506
Specific PWM	0.463
Specific PWM	0.578
Specific PWM	0.506
Specific PWM	0.667
Specific PWM	0.734
Specific PWM	0.651
Specific PWM	0.456
Specific PWM	0.813
Specific PWM	0.611
Specific PWM	0.308
Specific PWM	0.47
Specific PWM	0.383
Specific PWM	0.593
Specific PWM	0.689
Specific PWM	0.481
Specific PWM	0.422
Specific PWM	0.383
Specific PWM	0.498
Specific PWM	0.417
Specific PWM	0.388
Specific PWM	0.39
Specific PWM	0.685
Specific PWM	0.565
Specific PWM	0.905
Specific PWM	0.764
Specific PWM	0.664
Specific PWM	0.744
Specific PWM	0.687
Specific PWM	0.532
Specific PWM	0.589
Specific PWM	0.316
Specific PWM	0.413
Specific PWM	0.845
Specific PWM	0.601
Specific PWM	0.669
Specific PWM	0.588
Specific PWM	0.811
Specific PWM	0.446
Specific PWM	0.538
Specific PWM	0.587
Specific PWM	0.461
Specific PWM	0.484
Specific PWM	0.503
Specific PWM	0.635
Specific PWM	0.456
Specific PWM	0.394
Specific PWM	0.456
Specific PWM	0.354
Specific PWM	0.399
Specific PWM	0.82
Specific PWM	0.571
Specific PWM	0.881
Specific PWM	0.841
Specific PWM	0.681
Specific PWM	0.841
Specific PWM	0.486
Specific PWM	0.792
Specific PWM	0.46
Specific PWM	0.319
Specific PWM	0.331
Specific PWM	0.319
Specific PWM	0.71
Specific PWM	0.509
Specific PWM	0.867
Specific PWM	0.691
Specific PWM	0.633
Specific PWM	0.371
Specific PWM	0.562
Specific PWM	0.403
Specific PWM	0.245
Specific PWM	0.312
Specific PWM	0.472
Specific PWM	0.53
Specific PWM	0.469
Specific PWM	0.371
Specific PWM	0.594
Specific PWM	0.748
Specific PWM	0.558
Specific PWM	0.77
Specific PWM	0.638
Specific PWM	0.786
Specific PWM	0.719
Specific PWM	0.85
Specific PWM	0.786
Specific PWM	0.898
Specific PWM	0.818
Specific PWM	0.569
Specific PWM	0.587
Specific PWM	0.482
Specific PWM	0.576
Specific PWM	0.899
Specific PWM	0.79
Specific PWM	0.902
Specific PWM	0.503
Specific PWM	0.467
Specific PWM	0.831
Specific PWM	0.649
Specific PWM	0.488
Specific PWM	0.556
Specific PWM	0.989
Specific PWM	0.337
Specific PWM	0.492
Specific PWM	0.838
Specific PWM	0.395
Specific PWM	0.973
Specific PWM	0.407
Specific PWM	0.564
Specific PWM	0.545
Specific PWM	0.781
Specific PWM	0.756
Specific PWM	0.965
Specific PWM	0.883
Specific PWM	0.792
Specific PWM	0.46
Specific PWM	0.594
Specific PWM	0.783
Specific PWM	0.743
Specific PWM	0.474
Specific PWM	0.664
Specific PWM	0.411
Specific PWM	0.942
Specific PWM	0.475
Specific PWM	0.4
Specific PWM	0.64
Specific PWM	0.656
Specific PWM	0.589
Specific PWM	0.471
Specific PWM	0.6
Specific PWM	0.913
Specific PWM	0.651
Specific PWM	0.78
Specific PWM	0.421
Specific PWM	0.46
Specific PWM	0.527
Specific PWM	0.51
Specific PWM	0.443
Specific PWM	0.47
Specific PWM	0.415
Specific PWM	0.421
Specific PWM	0.417
Specific PWM	0.526
Specific PWM	0.65
Specific PWM	0.627
Specific PWM	0.585
Specific PWM	0.482
Specific PWM	0.669
Specific PWM	0.653
Specific PWM	0.433
Specific PWM	0.653
Specific PWM	0.777
Specific PWM	0.645
Specific PWM	0.563
Specific PWM	0.8
Specific PWM	0.824
Specific PWM	0.745
Specific PWM	0.825
Specific PWM	0.805
Specific PWM	0.562
Specific PWM	0.489
Specific PWM	0.614
Specific PWM	0.611
Specific PWM	0.534
Specific PWM	0.62
Specific PWM	0.519
Specific PWM	0.596
Specific PWM	0.895
Specific PWM	0.836
Specific PWM	0.318
Specific PWM	0.481
Specific PWM	0.661
Specific PWM	0.508
Specific PWM	0.503
Specific PWM	0.636
Specific PWM	0.416
Specific PWM	0.465
Specific PWM	0.425
Specific PWM	0.43
Specific PWM	0.844
Specific PWM	0.815
Specific PWM	0.94
Specific PWM	0.886
Specific PWM	0.471
Specific PWM	0.658
Specific PWM	0.659
Specific PWM	0.525
Specific PWM	0.556
Specific PWM	0.75
Specific PWM	0.583
Specific PWM	0.466
Specific PWM	0.877
Specific PWM	0.737
Specific PWM	0.511
Specific PWM	0.456
Specific PWM	0.517
Specific PWM	0.473
Specific PWM	0.983
Specific PWM	0.495
Specific PWM	0.541
Specific PWM	0.965
Specific PWM	0.664
Specific PWM	0.558
Specific PWM	0.464
Specific PWM	0.527
Specific PWM	0.669
Specific PWM	0.714
Specific PWM	0.928
Specific PWM	0.511
Specific PWM	0.464
Specific PWM	0.54
Specific PWM	0.957
Specific PWM	0.907
Specific PWM	0.963
Specific PWM	0.705
Specific PWM	0.588
Specific PWM	0.505
Specific PWM	1
Specific PWM	0.505
Specific PWM	0.587
Specific PWM	0.511
Specific PWM	0.766
Specific PWM	0.664
Specific PWM	0.616
Specific PWM	0.901
Specific PWM	0.673
Specific PWM	0.894
Specific PWM	0.747
Specific PWM	0.664
Specific PWM	0.654
Specific PWM	0.947
Specific PWM	0.763
Specific PWM	0.483
Specific PWM	0.648
Random PWM	0.479
Random PWM	0.777
Random PWM	0.47
Random PWM	0.677
Random PWM	0.484
Random PWM	0.698
Random PWM	0.687
Random PWM	0.819
Random PWM	0.573
Random PWM	0.522
Random PWM	0.622
Random PWM	0.531
Random PWM	0.552
Random PWM	0.51
Random PWM	0.53
Random PWM	0.275
Random PWM	0.532
Random PWM	0.795
Random PWM	0.436
Random PWM	0.664
Random PWM	0.483
Random PWM	0.428
Random PWM	0.635
Random PWM	0.887
Random PWM	0.652
Random PWM	0.687
Random PWM	0.846
Random PWM	0.639
Random PWM	0.453
Random PWM	0.379
Random PWM	0.719
Random PWM	0.551
Random PWM	0.815
Random PWM	0.533
Random PWM	0.434
Random PWM	0.661
Random PWM	0.746
Random PWM	0.845
Random PWM	0.481
Random PWM	0.455
Random PWM	0.724
Random PWM	0.528
Random PWM	0.554
Random PWM	0.508
Random PWM	0.46
Random PWM	0.732
Random PWM	0.761
Random PWM	0.461
Random PWM	0.795
Random PWM	0.508
Random PWM	0.585
Random PWM	0.353
Random PWM	0.588
Random PWM	0.567
Random PWM	0.886
Random PWM	0.483
Random PWM	0.719
Random PWM	0.596
Random PWM	0.577
Random PWM	0.669
Random PWM	0.474
Random PWM	0.601
Random PWM	0.488
Random PWM	0.331
Random PWM	0.574
Random PWM	0.633
Random PWM	0.989
Random PWM	0.671
Random PWM	0.551
Random PWM	0.732
Random PWM	0.624
Random PWM	0.501
Random PWM	0.433
Random PWM	0.613
Random PWM	0.514
Random PWM	0.511
Random PWM	0.604
Random PWM	0.942
Random PWM	0.711
Random PWM	0.678
Random PWM	0.418
Random PWM	0.503
Random PWM	0.659
Random PWM	0.608
Random PWM	0.897
Random PWM	0.639
Random PWM	0.657
Random PWM	0.578
Random PWM	0.86
Random PWM	0.498
Random PWM	0.761
Random PWM	0.659
Random PWM	0.632
Random PWM	0.619
Random PWM	0.47
Random PWM	0.523
Random PWM	0.613
Random PWM	0.562
Random PWM	0.553
Random PWM	0.569
Random PWM	0.676
Random PWM	0.57
Random PWM	0.68
Random PWM	0.278
Random PWM	0.815
Random PWM	0.529
Random PWM	0.478
Random PWM	0.46
Random PWM	0.485
Random PWM	0.665
Random PWM	0.592
Random PWM	0.571
Random PWM	0.635
Random PWM	0.596
Random PWM	0.596
Random PWM	0.722
Random PWM	0.541
Random PWM	0.511
Random PWM	0.483
Random PWM	0.601
Random PWM	0.603
Random PWM	0.373
Random PWM	0.33
Random PWM	0.777
Random PWM	0.525
Random PWM	0.764
Random PWM	0.538
Random PWM	0.497
Random PWM	0.473
Random PWM	0.748
Random PWM	0.609
Random PWM	0.641
Random PWM	0.565
Random PWM	0.691
Random PWM	0.505
Random PWM	0.804
Random PWM	0.435
Random PWM	0.615
Random PWM	0.756
Random PWM	0.606
Random PWM	0.497
Random PWM	0.575
Random PWM	0.467
Random PWM	0.391
Random PWM	0.352
Random PWM	0.478
Random PWM	0.586
Random PWM	0.613
Random PWM	0.848
Random PWM	0.912
Random PWM	0.495
Random PWM	0.454
Random PWM	0.68
Random PWM	0.358
Random PWM	0.601
Random PWM	0.748
Random PWM	0.53
Random PWM	0.459
Random PWM	0.584
Random PWM	0.433
Random PWM	0.562
Random PWM	0.743
Random PWM	0.379
Random PWM	0.632
Random PWM	0.517
Random PWM	0.554
Random PWM	0.375
Random PWM	0.315
Random PWM	0.403
Random PWM	0.505
Random PWM	0.582
Random PWM	0.603
Random PWM	0.663
Random PWM	0.524
Random PWM	0.648
Random PWM	0.592
Random PWM	0.687
Random PWM	0.384
Random PWM	0.595
Random PWM	0.479
Random PWM	0.526
Random PWM	0.716
Random PWM	0.676
Random PWM	0.469
Random PWM	0.603
Random PWM	0.496
Random PWM	0.376
Random PWM	0.856
Random PWM	0.521
Random PWM	0.743
Random PWM	0.683
Random PWM	0.352
Random PWM	0.424
Random PWM	0.365
Random PWM	0.422
Random PWM	0.595
Random PWM	0.395
Random PWM	0.795
Random PWM	0.606
Random PWM	0.651
Random PWM	0.473
Random PWM	0.53
Random PWM	0.608
Random PWM	0.476
Random PWM	0.705
Random PWM	0.518
Random PWM	0.435
Random PWM	0.516
Random PWM	0.339
Random PWM	0.395
Random PWM	0.755
Random PWM	0.677
Random PWM	0.41
Random PWM	0.633
Random PWM	0.606
Random PWM	0.484
Random PWM	0.377
Random PWM	0.748
Random PWM	0.513
Random PWM	0.674
Random PWM	0.521
Random PWM	0.702
Random PWM	0.525
Random PWM	0.421
Random PWM	0.765
Random PWM	0.487
Random PWM	0.813
Random PWM	0.761
Random PWM	0.764
Random PWM	0.91
Random PWM	0.583
Random PWM	0.588
Random PWM	0.756
Random PWM	0.391
Random PWM	0.648
Random PWM	0.873
Random PWM	0.486
Random PWM	0.77
Random PWM	0.725
Random PWM	0.618
Random PWM	0.464
Random PWM	0.379
Random PWM	0.605
Random PWM	0.668
Random PWM	0.834
Random PWM	0.567
Random PWM	0.47
Random PWM	0.467
Random PWM	0.615
Random PWM	0.497
Random PWM	0.446
Random PWM	0.559
Random PWM	0.716
Random PWM	0.805
Random PWM	0.589
Random PWM	0.521
Random PWM	0.483
Random PWM	0.391
Random PWM	0.492
Random PWM	0.983
Random PWM	0.438
Random PWM	0.523
Random PWM	0.651
Random PWM	0.661
Random PWM	0.794
Random PWM	0.824
Random PWM	0.605
Random PWM	0.451
Random PWM	0.728
Random PWM	0.573
Random PWM	0.496
Random PWM	0.493
Random PWM	0.445
Random PWM	0.51
Random PWM	0.635
Random PWM	0.779
Random PWM	0.398
Random PWM	0.49
Random PWM	0.494
Random PWM	0.466
Random PWM	0.503
Random PWM	0.541
Random PWM	0.641
Random PWM	0.562
Random PWM	0.624
Random PWM	0.641
Random PWM	0.452
Random PWM	0.405
Random PWM	0.41
Random PWM	0.815
Random PWM	0.577
Random PWM	0.596
Random PWM	0.674
Random PWM	0.597
Random PWM	0.709
Random PWM	0.691
Random PWM	0.504
Random PWM	0.71
Random PWM	0.944
Random PWM	0.546
Random PWM	0.673
Random PWM	0.469
Random PWM	0.894
Random PWM	0.411
Random PWM	0.689
Random PWM	0.473
Random PWM	0.497
Random PWM	0.632
Random PWM	0.942
Random PWM	0.869
Random PWM	0.725
Random PWM	0.781
Random PWM	0.628
Random PWM	0.748
Random PWM	0.697
Random PWM	0.383
Random PWM	0.448
Random PWM	0.627
Random PWM	0.596
Random PWM	0.597
Random PWM	0.701
Random PWM	0.335
Random PWM	0.483
Random PWM	0.881
Random PWM	0.508
Random PWM	0.605
Random PWM	0.417
Random PWM	0.621
Random PWM	0.615
Random PWM	0.627
Random PWM	0.66
Random PWM	0.445
Random PWM	0.596
Random PWM	0.57
Random PWM	0.867
Random PWM	0.525
Random PWM	0.486
Random PWM	0.593
Random PWM	0.319
Random PWM	0.422
Random PWM	0.53
Random PWM	0.621
Random PWM	0.659
Random PWM	0.652
Random PWM	0.471
Random PWM	0.529
Random PWM	0.608
Random PWM	0.413
Random PWM	0.488
Random PWM	0.729
Random PWM	0.715
Random PWM	0.901
Random PWM	0.49
Random PWM	0.907
Random PWM	0.545
Random PWM	0.409
Random PWM	0.604
Random PWM	0.402
Random PWM	0.476
Random PWM	0.705
Random PWM	0.53
Random PWM	0.426
Random PWM	0.492
Random PWM	0.764
Random PWM	0.613
Random PWM	0.497
Random PWM	0.424
Random PWM	0.521
Random PWM	0.809
Random PWM	0.619
Random PWM	0.422
Random PWM	0.686
Random PWM	0.371
Random PWM	0.449
Random PWM	0.665
Random PWM	0.588
Random PWM	0.881
Random PWM	0.626
Random PWM	0.845
Random PWM	0.382
Random PWM	0.973
Random PWM	0.474
Random PWM	0.39
Random PWM	0.704
Random PWM	0.435
Random PWM	0.596
Random PWM	0.621
Random PWM	0.402
Random PWM	0.488
Random PWM	0.813
Random PWM	0.764
Random PWM	0.459
Random PWM	0.454
Random PWM	0.39
Random PWM	0.551
Random PWM	0.528
Random PWM	0.474
Random PWM	0.749
Random PWM	0.744
Random PWM	0.645
Random PWM	0.983
Random PWM	0.573
Random PWM	0.494
Random PWM	0.416
Random PWM	0.329
Random PWM	0.779
Random PWM	0.472
Random PWM	0.83
Random PWM	0.572
Random PWM	0.837
Random PWM	0.519
Random PWM	0.593
Random PWM	0.428
Random PWM	0.464
Random PWM	0.786
Random PWM	0.396
Random PWM	0.454
Random PWM	0.554
Random PWM	0.649
Random PWM	0.407
Random PWM	0.463
Random PWM	0.841
Random PWM	0.428
Random PWM	0.725
Random PWM	0.569
Random PWM	0.744
Random PWM	0.658
Random PWM	0.489
Random PWM	0.555
Random PWM	0.466
Random PWM	0.57
Random PWM	0.241
Random PWM	0.742
Random PWM	0.467
Random PWM	0.636
Random PWM	0.404
Random PWM	0.709
Random PWM	0.475
Random PWM	0.426
Random PWM	0.473
Random PWM	0.845
Random PWM	0.517
Random PWM	0.514
Random PWM	0.467
Random PWM	0.645
Random PWM	0.522
Random PWM	0.628
Random PWM	0.634
Random PWM	0.464
Random PWM	0.506
Random PWM	0.495
Random PWM	0.811
Random PWM	0.621
Random PWM	0.413
Random PWM	0.792
Random PWM	0.541
Random PWM	0.566
Random PWM	0.567
Random PWM	0.615
Random PWM	0.764
Random PWM	0.989
Random PWM	0.655
Random PWM	0.63
Random PWM	0.488
Random PWM	0.386
Random PWM	0.701
Random PWM	0.54
Random PWM	0.777
Random PWM	0.576
Random PWM	0.795
Random PWM	0.473
Random PWM	0.883
Random PWM	0.656
Random PWM	0.467
Random PWM	0.415
Random PWM	0.774
Random PWM	0.841
Random PWM	0.46
Random PWM	0.588
Random PWM	0.505
Random PWM	0.48
Random PWM	0.667
Random PWM	0.516
Random PWM	0.483
Random PWM	0.422
Random PWM	0.751
Random PWM	0.702
Random PWM	0.601
Random PWM	0.47
Random PWM	0.688
Random PWM	0.518
Random PWM	0.537
Random PWM	0.42
Random PWM	0.905
Random PWM	0.556
Random PWM	0.567
Random PWM	0.734
Random PWM	0.476
Random PWM	0.463
Random PWM	0.681
Random PWM	0.725
Random PWM	0.665
Random PWM	0.587
Random PWM	0.492
Random PWM	0.412
Random PWM	0.892
Random PWM	0.697
Random PWM	0.469
Random PWM	0.682
Random PWM	0.715
Random PWM	0.989
Random PWM	0.503
Random PWM	0.796
Random PWM	0.742
Random PWM	0.803
Random PWM	0.518
Random PWM	0.459
Random PWM	0.516
Random PWM	0.664
Random PWM	0.329
Random PWM	0.545
Random PWM	0.872
Random PWM	0.603
Random PWM	0.603
Random PWM	0.556
Random PWM	0.813
Random PWM	0.724
Random PWM	0.657
Random PWM	0.679
Random PWM	0.781
Random PWM	0.704
Random PWM	0.527
Random PWM	0.724
Random PWM	0.641
Random PWM	0.282
Random PWM	0.582
Random PWM	0.514
Random PWM	0.653
Random PWM	0.748
Random PWM	0.811
Random PWM	0.608
Random PWM	0.593
Random PWM	0.724
Random PWM	0.611
Random PWM	0.796
Random PWM	0.61
Random PWM	0.456
Random PWM	0.358
Random PWM	0.521
Random PWM	0.855
Random PWM	0.745
Random PWM	0.679
Random PWM	0.537
Random PWM	0.553
Random PWM	0.768
Random PWM	0.454
Random PWM	0.811
Random PWM	0.813
Random PWM	0.562
Random PWM	0.43
Random PWM	0.762
Random PWM	0.742
Random PWM	0.826
Random PWM	0.446
Random PWM	0.562
Random PWM	0.433
Random PWM	0.748
Random PWM	0.308
Random PWM	0.619
Random PWM	0.548
Random PWM	0.725
Random PWM	0.44
Random PWM	0.694
Random PWM	0.576
Random PWM	0.395
Random PWM	0.463
Random PWM	0.476
Random PWM	0.521
Random PWM	0.669
Random PWM	0.492
Random PWM	0.419
Random PWM	0.677
Random PWM	0.702
Random PWM	0.567
Random PWM	0.428
Random PWM	0.473
Random PWM	0.831
Random PWM	0.481
Random PWM	0.537
Random PWM	0.527
Random PWM	0.339
Random PWM	0.456
Random PWM	0.501
Random PWM	0.624
Random PWM	0.435
Random PWM	0.554
Random PWM	0.721
Random PWM	0.552
Random PWM	0.456
Random PWM	0.77
Random PWM	0.575
Random PWM	0.421
Random PWM	0.537
Random PWM	0.554
Random PWM	0.93
Random PWM	0.613
Random PWM	0.676
Random PWM	0.329
Random PWM	0.718
Random PWM	0.606
Random PWM	0.725
Random PWM	0.886
Random PWM	0.411
Random PWM	0.576
Random PWM	0.629
Random PWM	0.494
Random PWM	0.724
Random PWM	0.814
Random PWM	0.781
Random PWM	0.431
Random PWM	0.809
Random PWM	0.755
Random PWM	0.524
Random PWM	0.459
Random PWM	0.601
Random PWM	0.762
Random PWM	0.841
Random PWM	0.701
Random PWM	0.752
Random PWM	0.475
Random PWM	0.567
Random PWM	0.679
Random PWM	0.383
Random PWM	0.84
Random PWM	0.415
Random PWM	0.489
Random PWM	0.551
Random PWM	0.613
Random PWM	0.534
Random PWM	0.473
Random PWM	0.663
Random PWM	0.538
Random PWM	0.884
Random PWM	0.407
Random PWM	0.602
Random PWM	0.678
Random PWM	0.907
Random PWM	0.873
Random PWM	0.641
Random PWM	0.445
Random PWM	0.521
Random PWM	0.473
Random PWM	0.681
Random PWM	0.72
Random PWM	0.795
Random PWM	0.647
Random PWM	0.905
Random PWM	0.495
Random PWM	0.53
Random PWM	0.746
Random PWM	0.657
Random PWM	0.492
Random PWM	0.468
Random PWM	0.532
Random PWM	0.47
Random PWM	0.621
Random PWM	0.46
Random PWM	0.467
Random PWM	0.443
Random PWM	0.394
Random PWM	0.511
Random PWM	0.674
Random PWM	0.724
Random PWM	0.629
Random PWM	0.62
Random PWM	0.49
Random PWM	0.691
Random PWM	0.387
Random PWM	0.595
Random PWM	0.381
Random PWM	0.564
Random PWM	0.706
Random PWM	0.675
Random PWM	0.502
Random PWM	0.732
Random PWM	0.678
Random PWM	0.481
Random PWM	0.642
Random PWM	0.513
Random PWM	0.633
Random PWM	0.471
Random PWM	0.485
Random PWM	0.289
Random PWM	0.549
Random PWM	0.44
Random PWM	0.456
Random PWM	0.502
Random PWM	0.492
Random PWM	0.472
Random PWM	0.479
Random PWM	0.475
Random PWM	0.421
Random PWM	0.664
Random PWM	0.654
Random PWM	0.667
Random PWM	0.674
Random PWM	0.421
Random PWM	0.734
Random PWM	0.66
Random PWM	0.661
Random PWM	0.422
Random PWM	0.527
Random PWM	0.516
Random PWM	0.576
Random PWM	0.489
Random PWM	0.502
Random PWM	0.748
Random PWM	0.616
Random PWM	0.496
Random PWM	0.664
Random PWM	0.659
Random PWM	0.521
Random PWM	0.422
Random PWM	0.405
Random PWM	0.713
Random PWM	0.542
Random PWM	0.498
Random PWM	0.551
Random PWM	0.553
Random PWM	0.602
Random PWM	0.635
Random PWM	0.375
Random PWM	0.824
Random PWM	0.546
Random PWM	0.406
Random PWM	0.559
Random PWM	0.465
Random PWM	0.472
Random PWM	0.42
Random PWM	0.698
Random PWM	0.632
Random PWM	0.555
Random PWM	0.58
Random PWM	0.642
Random PWM	0.465
Random PWM	0.585
Random PWM	0.522
Random PWM	0.678
Random PWM	0.742
Random PWM	0.527
Random PWM	0.632
Random PWM	0.533
Random PWM	0.661
Random PWM	0.983
Random PWM	0.531
Random PWM	0.494
Random PWM	0.423
Random PWM	0.49
Random PWM	0.51
Random PWM	0.88
Random PWM	0.494
Random PWM	0.661
Random PWM	0.589
Random PWM	0.683
Random PWM	0.384
Random PWM	0.698
Random PWM	0.443
Random PWM	0.678
Random PWM	0.813
Random PWM	0.629
Random PWM	0.494
Random PWM	0.621
Random PWM	0.512
Random PWM	0.503
Random PWM	0.656
Random PWM	0.395
Random PWM	0.548
Random PWM	0.668
Random PWM	0.505
Random PWM	0.604
Random PWM	0.471
Random PWM	0.586
Random PWM	0.621
Random PWM	0.897
Random PWM	0.624
Random PWM	0.824
Random PWM	0.57
Random PWM	0.396
Random PWM	0.327
Random PWM	0.795
Random PWM	0.645
Random PWM	0.942
Random PWM	0.375
Random PWM	0.784
Random PWM	0.533
Random PWM	0.88
Random PWM	0.569
Random PWM	0.635
Random PWM	0.546
Random PWM	0.617
Random PWM	0.632
Random PWM	0.909
Random PWM	0.538
Random PWM	0.722
Random PWM	0.352
Random PWM	0.603
Random PWM	0.672
Random PWM	0.587
Random PWM	0.679
Random PWM	0.55
Random PWM	0.748
Random PWM	0.452
Random PWM	0.748
Random PWM	0.57
Random PWM	0.451
Random PWM	0.892
Random PWM	0.523
Random PWM	0.497
Random PWM	0.719
Random PWM	0.79
Random PWM	0.59
Random PWM	0.62
Random PWM	0.451
Random PWM	0.503
Random PWM	0.51
Random PWM	0.587
Random PWM	0.46
Random PWM	0.517
Random PWM	0.434
Random PWM	0.573
Random PWM	0.525
Random PWM	0.65
Random PWM	0.593
Random PWM	0.395
Random PWM	0.616
Random PWM	0.51
Random PWM	0.36
Random PWM	0.66
Random PWM	0.664
Random PWM	0.629
Random PWM	0.856
Random PWM	0.558
Random PWM	0.656
Random PWM	0.645
Random PWM	0.748
Random PWM	0.56
Random PWM	1
Random PWM	0.989
Random PWM	0.609
Random PWM	0.719
Random PWM	0.395
Random PWM	0.636
Random PWM	0.803
Random PWM	0.463
Random PWM	0.517
Random PWM	0.596
Random PWM	0.411
Random PWM	0.744
Random PWM	0.475
Random PWM	0.645
Random PWM	0.492
Random PWM	0.459
Random PWM	0.749
Random PWM	0.817
Random PWM	0.505
Random PWM	0.386
Random PWM	0.624
Random PWM	0.462
Random PWM	0.614
Random PWM	0.841
Random PWM	0.701
Random PWM	0.516
Random PWM	0.869
Random PWM	0.287
Random PWM	0.678
Random PWM	0.648
Random PWM	0.802
Random PWM	0.342
Random PWM	0.481
Random PWM	0.722
Random PWM	0.533
Random PWM	0.806
Random PWM	0.563
Random PWM	0.575
Random PWM	0.406
Random PWM	0.615
Random PWM	0.881
Random PWM	0.497
Random PWM	0.589
Random PWM	0.583
Random PWM	0.63
Random PWM	0.428
Random PWM	0.558
Random PWM	0.659
Random PWM	0.515
Random PWM	0.973
Random PWM	0.498
Random PWM	0.668
Random PWM	0.386
Random PWM	0.913
Random PWM	0.604
Random PWM	0.44
Random PWM	0.677
Random PWM	0.57
Random PWM	0.48
Random PWM	0.664
Random PWM	0.464
Random PWM	0.565
Random PWM	0.602
Random PWM	0.713
Random PWM	0.781
Random PWM	0.405
Random PWM	0.462
Random PWM	0.607
Random PWM	0.675
Random PWM	0.84
Random PWM	0.567
Random PWM	0.479
Random PWM	0.519
Random PWM	0.327
Random PWM	0.409
Random PWM	0.573
Random PWM	0.542
Random PWM	0.813
Random PWM	0.596
Random PWM	0.944
Random PWM	0.512
Random PWM	0.645
Random PWM	0.474
Random PWM	0.627
Random PWM	0.5
Random PWM	0.687
Random PWM	0.504
Random PWM	0.596
Random PWM	0.505
Random PWM	0.621
Random PWM	0.484
Random PWM	0.382
Random PWM	0.93
Random PWM	0.495
Random PWM	0.753
Random PWM	0.512
Random PWM	0.451
Random PWM	0.493
Random PWM	0.899
Random PWM	0.454
Random PWM	0.426
Random PWM	0.483
Random PWM	0.654
Random PWM	0.593
Random PWM	0.542
Random PWM	0.573
Random PWM	0.611
Random PWM	0.679
Random PWM	0.472
Random PWM	0.487
Random PWM	0.711
Random PWM	0.595
Random PWM	0.701
Random PWM	0.46
Random PWM	0.492
Random PWM	0.818
Random PWM	0.241
Random PWM	0.501
Random PWM	0.679
Random PWM	0.432
Random PWM	0.385
Random PWM	0.445
Random PWM	0.344
Random PWM	0.414
Random PWM	0.627
Random PWM	0.581
Random PWM	0.456
Random PWM	0.394
Random PWM	0.518
Random PWM	0.467
Random PWM	0.762
Random PWM	0.491
Random PWM	0.498
Random PWM	0.702
Random PWM	0.606
Random PWM	0.48
Random PWM	0.483
Random PWM	0.664
Random PWM	0.461
Random PWM	0.562
Random PWM	0.923
Random PWM	0.55
Random PWM	0.474
Random PWM	0.409
Random PWM	0.957
Random PWM	0.489
Random PWM	0.39
Random PWM	0.786
Random PWM	0.472
Random PWM	0.494
Random PWM	0.582
Random PWM	0.658
Random PWM	0.78
Random PWM	0.841
Random PWM	0.521
Random PWM	0.685
Random PWM	0.677
Random PWM	0.575
Random PWM	0.308
Random PWM	0.615
Random PWM	0.43
Random PWM	0.448
Random PWM	0.535
Random PWM	0.651
Random PWM	0.534
Random PWM	0.88
Random PWM	0.393
Random PWM	0.654
Random PWM	0.432
Random PWM	0.817
Random PWM	0.651
Random PWM	0.55
Random PWM	0.61
Random PWM	0.43
Random PWM	0.815
Random PWM	0.642
Random PWM	0.661
Random PWM	0.4
Random PWM	0.709
Random PWM	0.679
Random PWM	0.633
Random PWM	0.418
Random PWM	0.477
Random PWM	0.588
Random PWM	0.527
Random PWM	0.634
Random PWM	0.562
Random PWM	0.395
Random PWM	0.398
Random PWM	0.777
Random PWM	0.587
Random PWM	0.702
Random PWM	0.726
Random PWM	0.445
Random PWM	0.667
Random PWM	0.444
Random PWM	0.59
Random PWM	0.663
Random PWM	0.605
Random PWM	0.681
Random PWM	0.23
Random PWM	0.589
Random PWM	0.88
Random PWM	0.709
Random PWM	0.646
Random PWM	0.543
Random PWM	0.423
Random PWM	0.892
Random PWM	0.609
Random PWM	0.619
Random PWM	0.601
Random PWM	0.575
Random PWM	0.463
Random PWM	0.499
Random PWM	0.634
Random PWM	0.466
Random PWM	0.68
Random PWM	0.433
Random PWM	0.448
Random PWM	0.734
Random PWM	0.44
Random PWM	0.795
Random PWM	0.585
Random PWM	0.505
Random PWM	0.756
Random PWM	0.576
Random PWM	0.909
Random PWM	0.649
Random PWM	0.667
Random PWM	0.584
Random PWM	0.534
Random PWM	0.592
Random PWM	0.613
Random PWM	0.433
Random PWM	0.488
Random PWM	0.589
Random PWM	0.658
Random PWM	0.495
Random PWM	0.619
Random PWM	0.722
Random PWM	0.739
Random PWM	0.489
Random PWM	0.422
Random PWM	0.509
Random PWM	0.86
Random PWM	0.473
Random PWM	0.572
Random PWM	0.519
Random PWM	0.669
Random PWM	0.645
Random PWM	0.275
Random PWM	0.672
Random PWM	0.504
Random PWM	0.342
Random PWM	0.675
Random PWM	0.445
Random PWM	0.636
Random PWM	0.553
Random PWM	0.505
Random PWM	0.73
Random PWM	0.717
Random PWM	0.466
Random PWM	0.68
Random PWM	0.787
Random PWM	0.569
Random PWM	0.595
Random PWM	0.662
Random PWM	0.568
Random PWM	0.594
Random PWM	0.367
Random PWM	0.604
Random PWM	0.734
Random PWM	0.659
Random PWM	0.48
Random PWM	0.724
Random PWM	0.632
Random PWM	0.916
Random PWM	0.717
Random PWM	0.825
Random PWM	0.744
Random PWM	0.551
Random PWM	0.735
Random PWM	0.461
Random PWM	0.492
Random PWM	0.582
Random PWM	0.784
Random PWM	0.587
Random PWM	0.45
Random PWM	0.513
Random PWM	0.887
Random PWM	0.706
Random PWM	0.702
Random PWM	0.615
Random PWM	0.665
Random PWM	0.612
Random PWM	0.88
Random PWM	0.725
Random PWM	0.907
Random PWM	0.732
Random PWM	0.427
Random PWM	0.521
Random PWM	0.51
Random PWM	0.588
Random PWM	0.697
Random PWM	0.443
Random PWM	0.617
Random PWM	0.387
Random PWM	0.425
Random PWM	0.676
Random PWM	0.719
Random PWM	0.488
Random PWM	0.46
Random PWM	0.635
Random PWM	0.748
Random PWM	0.387
Random PWM	0.681
Random PWM	0.485
Random PWM	0.423
Random PWM	0.592
Random PWM	0.542
Random PWM	0.731
Random PWM	0.756
Random PWM	0.506
Random PWM	0.603
Random PWM	0.61
Random PWM	0.493
Random PWM	0.519
Random PWM	0.588
Random PWM	0.82
Random PWM	0.474
Random PWM	0.687
Random PWM	0.479
Random PWM	0.679
Random PWM	0.514
Random PWM	0.607
Random PWM	0.668
Random PWM	0.678
Random PWM	0.534
Random PWM	0.722
Random PWM	0.474
Random PWM	0.488
Random PWM	0.37
Random PWM	0.772
Random PWM	0.214
Random PWM	0.505
Random PWM	0.724
Random PWM	0.411
Random PWM	0.53
Random PWM	0.328
Random PWM	0.783
Random PWM	0.632
Random PWM	0.409
Random PWM	0.516
Random PWM	0.312
Random PWM	0.606
Random PWM	0.384
Random PWM	0.423
Random PWM	0.756
Random PWM	0.46
Random PWM	0.352
Random PWM	0.325
Random PWM	0.595
Random PWM	0.656
Random PWM	0.766
Random PWM	0.792
Random PWM	0.577
Random PWM	0.395
Random PWM	0.436
Random PWM	0.495
Random PWM	0.445
Random PWM	0.572
Random PWM	0.91
Random PWM	0.751
Random PWM	0.817
Random PWM	0.592
Random PWM	0.551
Random PWM	0.714
Random PWM	0.505
Random PWM	0.546
Random PWM	0.434
Random PWM	0.84
Random PWM	0.555
Random PWM	0.472
Random PWM	0.61
Random PWM	0.531
Random PWM	0.594
Random PWM	0.603
Random PWM	0.655
Random PWM	0.46
Random PWM	0.443
Random PWM	0.737
Random PWM	0.909
Random PWM	0.49
Random PWM	0.841
Random PWM	0.456
Random PWM	0.539
Random PWM	0.43
Random PWM	0.982
Random PWM	0.724
Random PWM	0.825
Random PWM	0.472
Random PWM	0.587
Random PWM	0.578
Random PWM	0.756
Random PWM	0.495
Random PWM	0.764
Random PWM	0.503
Random PWM	0.597
Random PWM	0.417
Random PWM	0.573
Random PWM	0.556
Random PWM	0.39
Random PWM	0.557
Random PWM	0.325
Random PWM	0.422
Random PWM	0.611
Random PWM	0.484
Random PWM	0.659
Random PWM	0.51
Random PWM	0.505
Random PWM	0.51
Random PWM	0.522
Random PWM	0.65
Random PWM	0.481
Random PWM	0.551
Random PWM	0.422
Random PWM	0.902
Random PWM	0.224
Random PWM	0.39
Random PWM	0.585
Random PWM	0.381
Random PWM	0.296
Random PWM	0.602
Random PWM	0.527
Random PWM	0.891
Random PWM	0.445
Random PWM	0.761
Random PWM	0.5
Random PWM	0.42
Random PWM	0.752
Random PWM	0.375
Random PWM	0.796
Random PWM	0.604
Random PWM	0.572
Random PWM	0.478
Random PWM	0.668
Random PWM	0.841
Random PWM	0.534
Random PWM	0.892
Random PWM	0.554
Random PWM	0.62
Random PWM	0.445
Random PWM	0.532
Random PWM	0.825
Random PWM	0.493
Random PWM	0.872
Random PWM	0.777
Random PWM	0.664
Random PWM	0.573
Random PWM	0.536
Random PWM	0.633
Random PWM	0.506
Random PWM	0.818
Random PWM	0.589
Random PWM	0.384
Random PWM	0.606
Random PWM	0.578
Random PWM	0.523
Random PWM	0.556
Random PWM	0.508
Random PWM	0.658
Random PWM	0.778
Random PWM	0.602
Random PWM	0.628
Random PWM	0.901
Random PWM	0.528
Random PWM	0.441
Random PWM	0.734
Random PWM	0.42
Random PWM	0.558
Random PWM	0.571
Random PWM	0.434
Random PWM	0.514
Random PWM	0.376
Random PWM	0.526
Random PWM	0.596
Random PWM	0.561
Random PWM	0.48
Random PWM	0.571
Random PWM	0.562
Random PWM	0.665
Random PWM	0.695
Random PWM	0.571
Random PWM	0.557
Random PWM	0.532
Random PWM	0.568
Random PWM	0.641
Random PWM	0.561
Random PWM	0.632
Random PWM	0.576
Random PWM	0.535
Random PWM	0.724
Random PWM	0.503
Random PWM	0.482
Random PWM	0.628
Random PWM	0.457
Random PWM	0.492
Random PWM	0.691
Random PWM	0.496
Random PWM	0.756
Random PWM	0.503
Random PWM	0.766
Random PWM	0.523
Random PWM	0.786
Random PWM	0.573
Random PWM	0.681
Random PWM	0.679
Random PWM	0.474
Random PWM	0.728
Random PWM	0.761
Random PWM	0.546
Random PWM	0.582
Random PWM	0.606
Random PWM	0.365
Random PWM	0.606
Random PWM	0.426
Random PWM	0.761
Random PWM	0.337
Random PWM	0.492
Random PWM	0.589
Random PWM	0.39
Random PWM	0.678
Random PWM	0.473
Random PWM	0.597
Random PWM	0.51
Random PWM	0.896
Random PWM	0.855
Random PWM	0.818
Random PWM	0.523
Random PWM	0.521
Random PWM	0.856
Random PWM	0.391
Random PWM	0.574
Random PWM	0.437
Random PWM	0.717
Random PWM	0.909
Random PWM	0.788
Random PWM	0.551
Random PWM	0.319
Random PWM	0.947
Random PWM	0.675
Random PWM	0.494
Random PWM	0.577
Random PWM	0.845
Random PWM	0.648
Random PWM	0.735
Random PWM	0.441
Random PWM	0.869
Random PWM	0.686
Random PWM	0.679
Random PWM	0.418
Random PWM	0.572
Random PWM	0.62
Random PWM	0.869
Random PWM	0.702
Random PWM	0.437
Random PWM	0.514
Random PWM	0.53
Random PWM	0.634
Random PWM	0.678
Random PWM	0.664
Random PWM	0.383
Random PWM	0.555
Random PWM	0.571
Random PWM	0.621
Random PWM	0.813
Random PWM	0.661
Random PWM	0.604
Random PWM	0.45
Random PWM	0.884
Random PWM	0.606
Random PWM	0.726
Random PWM	0.605
Random PWM	0.475
Random PWM	0.519
Random PWM	0.47
Random PWM	0.415
Random PWM	0.8
Random PWM	0.59
Random PWM	0.469
Random PWM	0.482
Random PWM	0.402
Random PWM	0.761
Random PWM	0.37
Random PWM	0.679
Random PWM	0.576
Random PWM	0.485
Random PWM	0.764
Random PWM	0.57
Random PWM	0.471
Random PWM	0.577
Random PWM	0.748
Random PWM	0.676
Random PWM	0.462
Random PWM	0.428
Random PWM	0.514
Random PWM	0.473
Random PWM	0.501
Random PWM	0.664
Random PWM	0.382
Random PWM	0.519
Random PWM	0.815
Random PWM	0.383
Random PWM	0.583
Random PWM	0.39
Random PWM	0.634
Random PWM	0.942
Random PWM	0.617
Random PWM	0.514
Random PWM	0.512
Random PWM	0.543
Random PWM	0.653
Random PWM	0.93
Random PWM	0.921
Random PWM	0.607
Random PWM	0.632
Random PWM	0.577
Random PWM	0.457
Random PWM	0.466
Random PWM	0.679
Random PWM	0.787
Random PWM	0.841
Random PWM	0.521
Random PWM	0.525
Random PWM	0.592
Random PWM	0.596
Random PWM	0.679
Random PWM	0.586
Random PWM	0.415
Random PWM	0.409
Random PWM	0.491
Random PWM	0.661
Random PWM	0.788
Random PWM	0.534
Random PWM	0.386
Random PWM	0.397
Random PWM	0.84
Random PWM	0.478
Random PWM	0.609
Random PWM	0.319
Random PWM	0.461
Random PWM	0.864
Random PWM	0.684
Random PWM	0.556
Random PWM	0.706
Random PWM	0.354
Random PWM	0.49
Random PWM	0.428
Random PWM	0.561
Random PWM	0.639
Random PWM	0.568
Random PWM	0.46
Random PWM	0.516
Random PWM	0.748
Random PWM	0.621
Random PWM	0.714
Random PWM	0.612
Random PWM	0.522
Random PWM	0.57
Random PWM	0.466
Random PWM	0.686
Random PWM	0.516
Random PWM	0.56
Random PWM	0.409
Random PWM	0.589
Random PWM	0.759
Random PWM	0.585
Random PWM	0.555
Random PWM	0.431
Random PWM	0.459
Random PWM	0.472
Random PWM	0.472
Random PWM	0.881
Random PWM	0.337
Random PWM	0.546
Random PWM	0.559
Random PWM	0.724
Random PWM	0.517
Random PWM	0.349
Random PWM	0.569
Random PWM	0.784
Random PWM	0.381
Random PWM	0.528
Random PWM	0.725
Random PWM	0.469
Random PWM	0.481
Random PWM	0.577
Random PWM	0.679
Random PWM	0.389
Random PWM	0.743
Random PWM	0.562
Random PWM	0.535
Random PWM	0.456
Random PWM	0.664
Random PWM	0.386
Random PWM	0.511
Random PWM	0.818
Random PWM	0.379
Random PWM	0.422
Random PWM	0.59
Random PWM	0.521
Random PWM	0.551
Random PWM	0.53
Random PWM	0.583
Random PWM	0.282
Random PWM	0.786
Random PWM	0.372
Random PWM	0.615
Random PWM	0.341
Random PWM	0.613
Random PWM	0.772
Random PWM	0.437
Random PWM	0.756
Random PWM	0.482
Random PWM	0.609
Random PWM	0.746
Random PWM	0.375
Random PWM	0.717
Random PWM	0.697
Random PWM	0.664
Random PWM	0.464
Random PWM	0.417
Random PWM	0.541
Random PWM	0.394
Random PWM	0.673
Random PWM	0.352
Random PWM	0.664
Random PWM	0.894
Random PWM	0.42
Random PWM	0.606
Random PWM	0.687
Random PWM	0.536
Random PWM	0.702
Random PWM	0.791
Random PWM	0.413
Random PWM	0.678
Random PWM	0.573
Random PWM	0.88
Random PWM	0.483
Random PWM	0.538
Random PWM	0.548
Random PWM	0.651
Random PWM	0.881
Random PWM	0.598
Random PWM	0.402
Random PWM	0.679
Random PWM	0.792
Random PWM	0.587
Random PWM	0.639
Random PWM	0.615
Random PWM	0.75
Random PWM	0.527
Random PWM	0.725
Random PWM	0.585
Random PWM	0.51
Random PWM	0.344
Random PWM	0.79
Random PWM	0.746
Random PWM	0.461
Random PWM	0.687
Random PWM	0.347
Random PWM	0.301
Random PWM	0.501
Random PWM	0.653
Random PWM	0.467
Random PWM	0.513
Random PWM	0.48
Random PWM	0.449
Random PWM	0.51
Random PWM	0.689
Random PWM	0.479
Random PWM	0.521
Random PWM	0.44
Random PWM	0.537
Random PWM	0.523
Random PWM	0.51
Random PWM	0.589
Random PWM	0.479
Random PWM	0.439
Random PWM	0.756
Random PWM	0.761
Random PWM	0.574
Random PWM	0.517
Random PWM	0.691
Random PWM	0.633
Random PWM	0.434
Random PWM	0.698
Random PWM	0.473
Random PWM	0.947
Random PWM	0.506
Random PWM	0.51
Random PWM	0.641
Random PWM	0.543
Random PWM	0.599
Random PWM	0.825
Random PWM	0.909
Random PWM	0.735
Random PWM	0.606
Random PWM	0.464
Random PWM	0.704
Random PWM	0.683
Random PWM	0.537
Random PWM	0.498
Random PWM	0.388
Random PWM	0.709
Random PWM	0.326
Random PWM	0.841
Random PWM	0.594
Random PWM	0.683
Random PWM	0.384
Random PWM	0.51
Random PWM	0.508
Random PWM	0.415
Random PWM	0.431
Random PWM	0.726
Random PWM	0.618
Random PWM	0.908
Random PWM	0.709
Random PWM	0.51
Random PWM	0.444
Random PWM	0.519
Random PWM	0.433
Random PWM	0.667
Random PWM	0.786
Random PWM	0.428
Random PWM	0.629
Random PWM	0.475
Random PWM	0.472
Random PWM	0.475
Random PWM	0.548
Random PWM	0.471
Random PWM	0.422
Random PWM	0.841
Random PWM	0.569
Random PWM	0.445
Random PWM	0.406
Random PWM	0.62
Random PWM	0.442
Random PWM	0.521
Random PWM	0.641
Random PWM	0.539
Random PWM	0.385
Random PWM	0.409
Random PWM	0.476
Random PWM	0.779
Random PWM	0.53
Random PWM	0.989
Random PWM	0.77
Random PWM	0.679
Random PWM	0.905
Random PWM	0.502
Random PWM	0.596
Random PWM	0.449
Random PWM	0.614
Random PWM	0.435
Random PWM	0.777
Random PWM	0.478
Random PWM	0.553
Random PWM	0.717
Random PWM	0.57
Random PWM	0.512
Random PWM	0.79
Random PWM	0.618
Random PWM	0.605
Random PWM	0.409
Random PWM	0.628
Random PWM	0.612
Random PWM	0.869
Random PWM	0.621
Random PWM	0.795
Random PWM	0.649
Random PWM	0.456
Random PWM	0.795
Random PWM	0.689
Random PWM	0.521
Random PWM	0.464
Random PWM	0.43
Random PWM	0.482
Random PWM	0.664
Random PWM	0.371
Random PWM	0.856
Random PWM	0.415
Random PWM	0.644
Random PWM	0.764
Random PWM	0.704
Random PWM	0.781
Random PWM	0.745
Random PWM	0.422
Random PWM	0.569
Random PWM	0.691
Random PWM	0.471
Random PWM	0.519
Random PWM	0.678
Random PWM	0.466
[truncated: 8,250 more rows]

## Sheet: Fig1E
gene_tagged	Condition	type_difference	relative_to_wt
ABP1	Bathophenanthroline 0.1uM	KO_minus_WT	-0.00401871		D = SH3 deletion
ABP1	Bathophenanthroline 0.1uM	D_minus_WT	0.0561805		KO = Gene deletion
BBC1	Bathophenanthroline 0.1uM	KO_minus_WT	-0.784513
BBC1	Bathophenanthroline 0.1uM	D_minus_WT	-0.732623		For proteins with multiple SH3s, the SH3 deletion strain corresponds to all the SH3 deleted
BEM1	Bathophenanthroline 0.1uM	KO_minus_WT	-1.45644
BEM1	Bathophenanthroline 0.1uM	D_minus_WT	-0.223992
BOI1	Bathophenanthroline 0.1uM	KO_minus_WT	0.124967
BOI1	Bathophenanthroline 0.1uM	D_minus_WT	0.00813827
BOI2	Bathophenanthroline 0.1uM	KO_minus_WT	0.019488
BOI2	Bathophenanthroline 0.1uM	D_minus_WT	0.116858
BUD14	Bathophenanthroline 0.1uM	KO_minus_WT	-0.189213
BUD14	Bathophenanthroline 0.1uM	D_minus_WT	-0.123631
BZZ1	Bathophenanthroline 0.1uM	KO_minus_WT	0.0618914
BZZ1	Bathophenanthroline 0.1uM	D_minus_WT	-0.0275086
CYK3	Bathophenanthroline 0.1uM	KO_minus_WT	0.0820866
CYK3	Bathophenanthroline 0.1uM	D_minus_WT	-0.0411621
FUS1	Bathophenanthroline 0.1uM	KO_minus_WT	0.295824
FUS1	Bathophenanthroline 0.1uM	D_minus_WT	-0.0681498
HSE1	Bathophenanthroline 0.1uM	KO_minus_WT	-0.0919749
HSE1	Bathophenanthroline 0.1uM	D_minus_WT	-0.0900706
LSB1	Bathophenanthroline 0.1uM	KO_minus_WT	0.0470887
LSB1	Bathophenanthroline 0.1uM	D_minus_WT	-0.052585
LSB3	Bathophenanthroline 0.1uM	KO_minus_WT	0.0349428
LSB3	Bathophenanthroline 0.1uM	D_minus_WT	0.00151443
MYO3	Bathophenanthroline 0.1uM	KO_minus_WT	0.324314
MYO3	Bathophenanthroline 0.1uM	D_minus_WT	-0.00978601
MYO5	Bathophenanthroline 0.1uM	KO_minus_WT	-0.073295
MYO5	Bathophenanthroline 0.1uM	D_minus_WT	-0.0399077
NBP2	Bathophenanthroline 0.1uM	KO_minus_WT	-0.519446
NBP2	Bathophenanthroline 0.1uM	D_minus_WT	-0.597055
PEX13	Bathophenanthroline 0.1uM	KO_minus_WT	-0.105173
PEX13	Bathophenanthroline 0.1uM	D_minus_WT	-0.00994244
PIN3	Bathophenanthroline 0.1uM	KO_minus_WT	-0.139074
PIN3	Bathophenanthroline 0.1uM	D_minus_WT	0.0146739
RVS167	Bathophenanthroline 0.1uM	KO_minus_WT	-0.0711743
RVS167	Bathophenanthroline 0.1uM	D_minus_WT	-0.427849
SHO1	Bathophenanthroline 0.1uM	KO_minus_WT	-0.028532
SHO1	Bathophenanthroline 0.1uM	D_minus_WT	-0.0365057
SLA1	Bathophenanthroline 0.1uM	KO_minus_WT	-1.29849
SLA1	Bathophenanthroline 0.1uM	D_minus_WT	-0.710921
ABP1	Bathophenanthroline 10uM	KO_minus_WT	-0.00735335
ABP1	Bathophenanthroline 10uM	D_minus_WT	0.0359609
BBC1	Bathophenanthroline 10uM	KO_minus_WT	-0.76147
BBC1	Bathophenanthroline 10uM	D_minus_WT	-0.668792
BEM1	Bathophenanthroline 10uM	KO_minus_WT	-1.55719
BEM1	Bathophenanthroline 10uM	D_minus_WT	-0.209556
BOI1	Bathophenanthroline 10uM	KO_minus_WT	0.208338
BOI1	Bathophenanthroline 10uM	D_minus_WT	0.0702829
BOI2	Bathophenanthroline 10uM	KO_minus_WT	-0.0136359
BOI2	Bathophenanthroline 10uM	D_minus_WT	0.0886752
BUD14	Bathophenanthroline 10uM	KO_minus_WT	-0.161158
BUD14	Bathophenanthroline 10uM	D_minus_WT	-0.114688
BZZ1	Bathophenanthroline 10uM	KO_minus_WT	0.0417419
BZZ1	Bathophenanthroline 10uM	D_minus_WT	-0.0169056
CYK3	Bathophenanthroline 10uM	KO_minus_WT	0.182275
CYK3	Bathophenanthroline 10uM	D_minus_WT	-0.0257811
FUS1	Bathophenanthroline 10uM	KO_minus_WT	0.359435
FUS1	Bathophenanthroline 10uM	D_minus_WT	-0.076845
HSE1	Bathophenanthroline 10uM	KO_minus_WT	-0.167776
HSE1	Bathophenanthroline 10uM	D_minus_WT	-0.0903659
LSB1	Bathophenanthroline 10uM	KO_minus_WT	0.0377128
LSB1	Bathophenanthroline 10uM	D_minus_WT	-0.0317639
LSB3	Bathophenanthroline 10uM	KO_minus_WT	-0.0412079
LSB3	Bathophenanthroline 10uM	D_minus_WT	-0.0378111
MYO3	Bathophenanthroline 10uM	KO_minus_WT	0.287963
MYO3	Bathophenanthroline 10uM	D_minus_WT	-0.0134159
MYO5	Bathophenanthroline 10uM	KO_minus_WT	-0.030759
MYO5	Bathophenanthroline 10uM	D_minus_WT	-0.0764706
NBP2	Bathophenanthroline 10uM	KO_minus_WT	-0.512065
NBP2	Bathophenanthroline 10uM	D_minus_WT	-0.647891
PEX13	Bathophenanthroline 10uM	KO_minus_WT	-0.0743011
PEX13	Bathophenanthroline 10uM	D_minus_WT	0.0387221
PIN3	Bathophenanthroline 10uM	KO_minus_WT	-0.132018
PIN3	Bathophenanthroline 10uM	D_minus_WT	-0.0186585
RVS167	Bathophenanthroline 10uM	KO_minus_WT	0.0129625
RVS167	Bathophenanthroline 10uM	D_minus_WT	-0.412244
SHO1	Bathophenanthroline 10uM	KO_minus_WT	-0.0427151
SHO1	Bathophenanthroline 10uM	D_minus_WT	0.0489926
SLA1	Bathophenanthroline 10uM	KO_minus_WT	-1.08866
SLA1	Bathophenanthroline 10uM	D_minus_WT	-0.581277
ABP1	Bathophenanthroline 1uM	KO_minus_WT	-0.00416799
ABP1	Bathophenanthroline 1uM	D_minus_WT	0.0477153
BBC1	Bathophenanthroline 1uM	KO_minus_WT	-0.800866
BBC1	Bathophenanthroline 1uM	D_minus_WT	-0.803076
BEM1	Bathophenanthroline 1uM	KO_minus_WT	-1.35949
BEM1	Bathophenanthroline 1uM	D_minus_WT	-0.192267
BOI1	Bathophenanthroline 1uM	KO_minus_WT	0.164482
BOI1	Bathophenanthroline 1uM	D_minus_WT	0.069118
BOI2	Bathophenanthroline 1uM	KO_minus_WT	0.00371804
BOI2	Bathophenanthroline 1uM	D_minus_WT	0.0957373
BUD14	Bathophenanthroline 1uM	KO_minus_WT	-0.126589
BUD14	Bathophenanthroline 1uM	D_minus_WT	-0.107347
BZZ1	Bathophenanthroline 1uM	KO_minus_WT	-0.0270384
BZZ1	Bathophenanthroline 1uM	D_minus_WT	-0.0356169
CYK3	Bathophenanthroline 1uM	KO_minus_WT	0.0638715
CYK3	Bathophenanthroline 1uM	D_minus_WT	-0.0505002
FUS1	Bathophenanthroline 1uM	KO_minus_WT	0.336164
FUS1	Bathophenanthroline 1uM	D_minus_WT	-0.0790456
HSE1	Bathophenanthroline 1uM	KO_minus_WT	-0.150525
HSE1	Bathophenanthroline 1uM	D_minus_WT	-0.102377
LSB1	Bathophenanthroline 1uM	KO_minus_WT	-0.00781902
LSB1	Bathophenanthroline 1uM	D_minus_WT	-0.0971778
LSB3	Bathophenanthroline 1uM	KO_minus_WT	0.0180519
LSB3	Bathophenanthroline 1uM	D_minus_WT	-0.00876684
MYO3	Bathophenanthroline 1uM	KO_minus_WT	0.336022
MYO3	Bathophenanthroline 1uM	D_minus_WT	-0.0396827
MYO5	Bathophenanthroline 1uM	KO_minus_WT	-0.0781364
MYO5	Bathophenanthroline 1uM	D_minus_WT	-0.0442471
NBP2	Bathophenanthroline 1uM	KO_minus_WT	-0.601585
NBP2	Bathophenanthroline 1uM	D_minus_WT	-0.645755
PEX13	Bathophenanthroline 1uM	KO_minus_WT	-0.10876
PEX13	Bathophenanthroline 1uM	D_minus_WT	-0.0335131
PIN3	Bathophenanthroline 1uM	KO_minus_WT	-0.0930329
PIN3	Bathophenanthroline 1uM	D_minus_WT	0.0348895
RVS167	Bathophenanthroline 1uM	KO_minus_WT	-0.0717427
RVS167	Bathophenanthroline 1uM	D_minus_WT	-0.498499
SHO1	Bathophenanthroline 1uM	KO_minus_WT	-0.0682305
SHO1	Bathophenanthroline 1uM	D_minus_WT	-0.0509433
SLA1	Bathophenanthroline 1uM	KO_minus_WT	-1.30687
SLA1	Bathophenanthroline 1uM	D_minus_WT	-0.647641
ABP1	CaCl2 100mM	KO_minus_WT	0.0865925
ABP1	CaCl2 100mM	D_minus_WT	0.104715
BBC1	CaCl2 100mM	KO_minus_WT	-0.726311
BBC1	CaCl2 100mM	D_minus_WT	-0.824391
BEM1	CaCl2 100mM	KO_minus_WT	-0.94088
BEM1	CaCl2 100mM	D_minus_WT	-0.153084
BOI1	CaCl2 100mM	KO_minus_WT	0.1819
BOI1	CaCl2 100mM	D_minus_WT	0.0688035
BOI2	CaCl2 100mM	KO_minus_WT	0.0703564
BOI2	CaCl2 100mM	D_minus_WT	0.0870942
BUD14	CaCl2 100mM	KO_minus_WT	0.0134016
BUD14	CaCl2 100mM	D_minus_WT	0.0274481
BZZ1	CaCl2 100mM	KO_minus_WT	0.0823932
BZZ1	CaCl2 100mM	D_minus_WT	0.0652641
CYK3	CaCl2 100mM	KO_minus_WT	0.0929657
CYK3	CaCl2 100mM	D_minus_WT	-0.0070118
FUS1	CaCl2 100mM	KO_minus_WT	0.327265
FUS1	CaCl2 100mM	D_minus_WT	-0.0856342
HSE1	CaCl2 100mM	KO_minus_WT	-0.0409095
HSE1	CaCl2 100mM	D_minus_WT	-0.131435
LSB1	CaCl2 100mM	KO_minus_WT	0.112458
LSB1	CaCl2 100mM	D_minus_WT	0.0029795
LSB3	CaCl2 100mM	KO_minus_WT	-0.01626
LSB3	CaCl2 100mM	D_minus_WT	-0.0454599
MYO3	CaCl2 100mM	KO_minus_WT	0.288218
MYO3	CaCl2 100mM	D_minus_WT	0.0975411
MYO5	CaCl2 100mM	KO_minus_WT	0.0298076
MYO5	CaCl2 100mM	D_minus_WT	0.0128543
NBP2	CaCl2 100mM	KO_minus_WT	-0.63807
NBP2	CaCl2 100mM	D_minus_WT	-0.722502
PEX13	CaCl2 100mM	KO_minus_WT	0.00921097
PEX13	CaCl2 100mM	D_minus_WT	0.0578888
PIN3	CaCl2 100mM	KO_minus_WT	0.0403848
PIN3	CaCl2 100mM	D_minus_WT	0.0340506
RVS167	CaCl2 100mM	KO_minus_WT	-0.0640193
RVS167	CaCl2 100mM	D_minus_WT	-0.315495
SHO1	CaCl2 100mM	KO_minus_WT	0.0723682
SHO1	CaCl2 100mM	D_minus_WT	0.0543792
SLA1	CaCl2 100mM	KO_minus_WT	-0.765321
SLA1	CaCl2 100mM	D_minus_WT	-0.420926
ABP1	CaCl2 250mM	KO_minus_WT	0.0557107
ABP1	CaCl2 250mM	D_minus_WT	0.130614
BBC1	CaCl2 250mM	KO_minus_WT	-0.845966
BBC1	CaCl2 250mM	D_minus_WT	-0.893154
BEM1	CaCl2 250mM	KO_minus_WT	-0.986235
BEM1	CaCl2 250mM	D_minus_WT	-0.211227
BOI1	CaCl2 250mM	KO_minus_WT	0.160363
BOI1	CaCl2 250mM	D_minus_WT	0.0980541
BOI2	CaCl2 250mM	KO_minus_WT	0.101568
BOI2	CaCl2 250mM	D_minus_WT	0.0801048
BUD14	CaCl2 250mM	KO_minus_WT	-0.0948547
BUD14	CaCl2 250mM	D_minus_WT	-0.100715
BZZ1	CaCl2 250mM	KO_minus_WT	0.0647923
BZZ1	CaCl2 250mM	D_minus_WT	0.0243233
CYK3	CaCl2 250mM	KO_minus_WT	0.182608
CYK3	CaCl2 250mM	D_minus_WT	-0.0328185
FUS1	CaCl2 250mM	KO_minus_WT	0.371124
FUS1	CaCl2 250mM	D_minus_WT	-0.0571675
HSE1	CaCl2 250mM	KO_minus_WT	0.0176454
HSE1	CaCl2 250mM	D_minus_WT	-0.0834586
LSB1	CaCl2 250mM	KO_minus_WT	0.110962
LSB1	CaCl2 250mM	D_minus_WT	-0.0933573
LSB3	CaCl2 250mM	KO_minus_WT	-0.0343733
LSB3	CaCl2 250mM	D_minus_WT	-0.0764029
MYO3	CaCl2 250mM	KO_minus_WT	0.494868
MYO3	CaCl2 250mM	D_minus_WT	0.045244
MYO5	CaCl2 250mM	KO_minus_WT	0.0493296
MYO5	CaCl2 250mM	D_minus_WT	0.0381075
NBP2	CaCl2 250mM	KO_minus_WT	-0.623985
NBP2	CaCl2 250mM	D_minus_WT	-0.970214
PEX13	CaCl2 250mM	KO_minus_WT	0.0522683
PEX13	CaCl2 250mM	D_minus_WT	-0.0157625
PIN3	CaCl2 250mM	KO_minus_WT	0.00260406
PIN3	CaCl2 250mM	D_minus_WT	0.0657871
RVS167	CaCl2 250mM	KO_minus_WT	-0.11547
RVS167	CaCl2 250mM	D_minus_WT	-0.473317
SHO1	CaCl2 250mM	KO_minus_WT	0.0955354
SHO1	CaCl2 250mM	D_minus_WT	0.0713149
SLA1	CaCl2 250mM	KO_minus_WT	-1.38174
SLA1	CaCl2 250mM	D_minus_WT	-0.752691
ABP1	CaCl2 500mM	KO_minus_WT	0.00518002
ABP1	CaCl2 500mM	D_minus_WT	0.0844337
BBC1	CaCl2 500mM	KO_minus_WT	-0.996861
BBC1	CaCl2 500mM	D_minus_WT	-0.990271
BEM1	CaCl2 500mM	KO_minus_WT	-2.02846
BEM1	CaCl2 500mM	D_minus_WT	-0.44612
BOI1	CaCl2 500mM	KO_minus_WT	0.0671443
BOI1	CaCl2 500mM	D_minus_WT	0.108333
BOI2	CaCl2 500mM	KO_minus_WT	-0.00807598
BOI2	CaCl2 500mM	D_minus_WT	0.150082
BUD14	CaCl2 500mM	KO_minus_WT	-0.2603
BUD14	CaCl2 500mM	D_minus_WT	-0.166908
BZZ1	CaCl2 500mM	KO_minus_WT	0.0509566
BZZ1	CaCl2 500mM	D_minus_WT	0.0391296
CYK3	CaCl2 500mM	KO_minus_WT	0.0182781
CYK3	CaCl2 500mM	D_minus_WT	0.00153427
FUS1	CaCl2 500mM	KO_minus_WT	0.286761
FUS1	CaCl2 500mM	D_minus_WT	-0.0289961
HSE1	CaCl2 500mM	KO_minus_WT	-0.333749
HSE1	CaCl2 500mM	D_minus_WT	-0.119871
LSB1	CaCl2 500mM	KO_minus_WT	0.00409082
LSB1	CaCl2 500mM	D_minus_WT	-0.147347
LSB3	CaCl2 500mM	KO_minus_WT	-0.0933186
LSB3	CaCl2 500mM	D_minus_WT	-0.044934
MYO3	CaCl2 500mM	KO_minus_WT	0.365667
MYO3	CaCl2 500mM	D_minus_WT	0.0377412
MYO5	CaCl2 500mM	KO_minus_WT	-0.0464131
MYO5	CaCl2 500mM	D_minus_WT	-0.0550087
NBP2	CaCl2 500mM	KO_minus_WT	-0.940209
NBP2	CaCl2 500mM	D_minus_WT	-1.60789
PEX13	CaCl2 500mM	KO_minus_WT	-0.102574
PEX13	CaCl2 500mM	D_minus_WT	-0.035278
PIN3	CaCl2 500mM	KO_minus_WT	-0.1053
PIN3	CaCl2 500mM	D_minus_WT	-0.0134941
RVS167	CaCl2 500mM	KO_minus_WT	-0.663662
RVS167	CaCl2 500mM	D_minus_WT	-1.13091
SHO1	CaCl2 500mM	KO_minus_WT	-0.00726878
SHO1	CaCl2 500mM	D_minus_WT	-0.00932938
SLA1	CaCl2 500mM	KO_minus_WT	-2.14624
SLA1	CaCl2 500mM	D_minus_WT	-1.47735
ABP1	Caffein 10mM	KO_minus_WT	-0.0171875
ABP1	Caffein 10mM	D_minus_WT	0.162279
BBC1	Caffein 10mM	KO_minus_WT	-0.950458
BBC1	Caffein 10mM	D_minus_WT	-0.61802
BEM1	Caffein 10mM	KO_minus_WT	-2.7266
BEM1	Caffein 10mM	D_minus_WT	-0.894687
BOI1	Caffein 10mM	KO_minus_WT	-0.09791
BOI1	Caffein 10mM	D_minus_WT	0.0943792
BOI2	Caffein 10mM	KO_minus_WT	0.012986
BOI2	Caffein 10mM	D_minus_WT	0.174029
BUD14	Caffein 10mM	KO_minus_WT	-0.144083
BUD14	Caffein 10mM	D_minus_WT	0.00536052
BZZ1	Caffein 10mM	KO_minus_WT	0.0448688
BZZ1	Caffein 10mM	D_minus_WT	0.0240053
CYK3	Caffein 10mM	KO_minus_WT	-0.552256
CYK3	Caffein 10mM	D_minus_WT	-0.0103911
FUS1	Caffein 10mM	KO_minus_WT	-0.238615
FUS1	Caffein 10mM	D_minus_WT	0.0825248
HSE1	Caffein 10mM	KO_minus_WT	-0.287451
HSE1	Caffein 10mM	D_minus_WT	0.0684885
LSB1	Caffein 10mM	KO_minus_WT	-0.227329
LSB1	Caffein 10mM	D_minus_WT	-0.220017
LSB3	Caffein 10mM	KO_minus_WT	-0.15668
LSB3	Caffein 10mM	D_minus_WT	-0.101617
MYO3	Caffein 10mM	KO_minus_WT	-0.539465
MYO3	Caffein 10mM	D_minus_WT	0.245551
MYO5	Caffein 10mM	KO_minus_WT	-0.137166
MYO5	Caffein 10mM	D_minus_WT	-0.118836
NBP2	Caffein 10mM	KO_minus_WT	-0.862589
NBP2	Caffein 10mM	D_minus_WT	-0.852288
PEX13	Caffein 10mM	KO_minus_WT	-0.303327
PEX13	Caffein 10mM	D_minus_WT	-0.248757
PIN3	Caffein 10mM	KO_minus_WT	-0.0137039
PIN3	Caffein 10mM	D_minus_WT	0.0681096
RVS167	Caffein 10mM	KO_minus_WT	0.250907
RVS167	Caffein 10mM	D_minus_WT	-0.161735
SHO1	Caffein 10mM	KO_minus_WT	-0.123917
SHO1	Caffein 10mM	D_minus_WT	-0.0543267
SLA1	Caffein 10mM	D_minus_WT	-2.3666
ABP1	Caffein 2mM	KO_minus_WT	0.0116001
ABP1	Caffein 2mM	D_minus_WT	0.0117164
BBC1	Caffein 2mM	KO_minus_WT	-0.834984
BBC1	Caffein 2mM	D_minus_WT	-0.8338
BEM1	Caffein 2mM	KO_minus_WT	-1.34554
BEM1	Caffein 2mM	D_minus_WT	-0.365768
BOI1	Caffein 2mM	KO_minus_WT	0.126864
BOI1	Caffein 2mM	D_minus_WT	-0.0325975
BOI2	Caffein 2mM	KO_minus_WT	0.0255932
BOI2	Caffein 2mM	D_minus_WT	0.199801
BUD14	Caffein 2mM	KO_minus_WT	-0.177881
BUD14	Caffein 2mM	D_minus_WT	-0.0701029
BZZ1	Caffein 2mM	KO_minus_WT	0.0746644
BZZ1	Caffein 2mM	D_minus_WT	0.0312087
CYK3	Caffein 2mM	KO_minus_WT	0.0230029
CYK3	Caffein 2mM	D_minus_WT	0.0385031
FUS1	Caffein 2mM	KO_minus_WT	0.196258
FUS1	Caffein 2mM	D_minus_WT	-0.0334795
HSE1	Caffein 2mM	KO_minus_WT	-0.126175
HSE1	Caffein 2mM	D_minus_WT	-0.100392
LSB1	Caffein 2mM	KO_minus_WT	0.0352488
LSB1	Caffein 2mM	D_minus_WT	-0.124557
LSB3	Caffein 2mM	KO_minus_WT	-0.045638
LSB3	Caffein 2mM	D_minus_WT	0.0500249
MYO3	Caffein 2mM	KO_minus_WT	0.113635
MYO3	Caffein 2mM	D_minus_WT	-0.0221313
MYO5	Caffein 2mM	KO_minus_WT	-0.00830861
MYO5	Caffein 2mM	D_minus_WT	0.0454959
NBP2	Caffein 2mM	KO_minus_WT	-0.831944
NBP2	Caffein 2mM	D_minus_WT	-0.771543
PEX13	Caffein 2mM	KO_minus_WT	-0.12713
PEX13	Caffein 2mM	D_minus_WT	-0.106736
PIN3	Caffein 2mM	KO_minus_WT	0.02623
PIN3	Caffein 2mM	D_minus_WT	0.0727785
RVS167	Caffein 2mM	KO_minus_WT	0.0844734
RVS167	Caffein 2mM	D_minus_WT	-0.25244
SHO1	Caffein 2mM	KO_minus_WT	-0.0676622
SHO1	Caffein 2mM	D_minus_WT	-0.0523809
SLA1	Caffein 2mM	KO_minus_WT	-1.18729
SLA1	Caffein 2mM	D_minus_WT	-0.80468
ABP1	CdCl2 100uM	KO_minus_WT	-0.476405
ABP1	CdCl2 100uM	D_minus_WT	-0.0994923
BBC1	CdCl2 100uM	KO_minus_WT	-0.975205
BBC1	CdCl2 100uM	D_minus_WT	-1.61028
BEM1	CdCl2 100uM	KO_minus_WT	-1.87826
BEM1	CdCl2 100uM	D_minus_WT	-0.35317
BOI1	CdCl2 100uM	KO_minus_WT	0.792458
BOI1	CdCl2 100uM	D_minus_WT	0.410739
BOI2	CdCl2 100uM	KO_minus_WT	0.548312
BOI2	CdCl2 100uM	D_minus_WT	0.226609
BUD14	CdCl2 100uM	KO_minus_WT	0.074349
BUD14	CdCl2 100uM	D_minus_WT	-0.0910323
BZZ1	CdCl2 100uM	KO_minus_WT	0.0949085
BZZ1	CdCl2 100uM	D_minus_WT	-0.0645826
CYK3	CdCl2 100uM	KO_minus_WT	-0.178681
CYK3	CdCl2 100uM	D_minus_WT	0.00590783
FUS1	CdCl2 100uM	KO_minus_WT	0.0567951
FUS1	CdCl2 100uM	D_minus_WT	-0.113826
HSE1	CdCl2 100uM	KO_minus_WT	0.117128
HSE1	CdCl2 100uM	D_minus_WT	-0.011807
LSB1	CdCl2 100uM	KO_minus_WT	0.311807
LSB1	CdCl2 100uM	D_minus_WT	-0.336567
LSB3	CdCl2 100uM	KO_minus_WT	0.211881
LSB3	CdCl2 100uM	D_minus_WT	-0.345882
MYO3	CdCl2 100uM	KO_minus_WT	-0.0919954
MYO3	CdCl2 100uM	D_minus_WT	-0.101365
MYO5	CdCl2 100uM	KO_minus_WT	0.505815
MYO5	CdCl2 100uM	D_minus_WT	-0.136013
NBP2	CdCl2 100uM	KO_minus_WT	0.0403902
NBP2	CdCl2 100uM	D_minus_WT	-0.278049
PEX13	CdCl2 100uM	KO_minus_WT	0.32288
PEX13	CdCl2 100uM	D_minus_WT	-0.158974
PIN3	CdCl2 100uM	KO_minus_WT	0.539686
PIN3	CdCl2 100uM	D_minus_WT	0.0326163
RVS167	CdCl2 100uM	KO_minus_WT	1.27476
RVS167	CdCl2 100uM	D_minus_WT	-0.830236
SHO1	CdCl2 100uM	KO_minus_WT	0.230776
SHO1	CdCl2 100uM	D_minus_WT	-0.438997
SLA1	CdCl2 100uM	KO_minus_WT	-2.29474
SLA1	CdCl2 100uM	D_minus_WT	-1.46283
ABP1	CdCl2 10uM	KO_minus_WT	-0.037755
ABP1	CdCl2 10uM	D_minus_WT	0.0108349
BBC1	CdCl2 10uM	KO_minus_WT	-0.66879
BBC1	CdCl2 10uM	D_minus_WT	-0.708939
BEM1	CdCl2 10uM	KO_minus_WT	-1.4954
BEM1	CdCl2 10uM	D_minus_WT	-0.270836
BOI1	CdCl2 10uM	KO_minus_WT	0.326366
BOI1	CdCl2 10uM	D_minus_WT	0.0904358
BOI2	CdCl2 10uM	KO_minus_WT	0.131758
BOI2	CdCl2 10uM	D_minus_WT	0.0461998
BUD14	CdCl2 10uM	KO_minus_WT	-0.133744
BUD14	CdCl2 10uM	D_minus_WT	-0.209474
BZZ1	CdCl2 10uM	KO_minus_WT	0.0239562
BZZ1	CdCl2 10uM	D_minus_WT	-0.0172712
CYK3	CdCl2 10uM	KO_minus_WT	-0.228882
CYK3	CdCl2 10uM	D_minus_WT	-0.126807
FUS1	CdCl2 10uM	KO_minus_WT	0.118495
FUS1	CdCl2 10uM	D_minus_WT	-0.0659413
HSE1	CdCl2 10uM	KO_minus_WT	-0.0766595
HSE1	CdCl2 10uM	D_minus_WT	-0.0151508
LSB1	CdCl2 10uM	KO_minus_WT	0.138414
LSB1	CdCl2 10uM	D_minus_WT	-0.0303193
LSB3	CdCl2 10uM	KO_minus_WT	0.0798949
LSB3	CdCl2 10uM	D_minus_WT	0.00122245
MYO3	CdCl2 10uM	KO_minus_WT	0.112669
MYO3	CdCl2 10uM	D_minus_WT	0.0671786
MYO5	CdCl2 10uM	KO_minus_WT	0.0561142
MYO5	CdCl2 10uM	D_minus_WT	-0.0695716
NBP2	CdCl2 10uM	KO_minus_WT	-0.553113
NBP2	CdCl2 10uM	D_minus_WT	-0.559524
PEX13	CdCl2 10uM	KO_minus_WT	0.0134816
PEX13	CdCl2 10uM	D_minus_WT	-0.0349696
PIN3	CdCl2 10uM	KO_minus_WT	0.0721895
PIN3	CdCl2 10uM	D_minus_WT	0.0117552
RVS167	CdCl2 10uM	KO_minus_WT	0.189532
RVS167	CdCl2 10uM	D_minus_WT	-0.542537
SHO1	CdCl2 10uM	KO_minus_WT	0.103115
SHO1	CdCl2 10uM	D_minus_WT	0.0149069
SLA1	CdCl2 10uM	KO_minus_WT	-1.36876
SLA1	CdCl2 10uM	D_minus_WT	-0.819932
ABP1	CdCl2 50uM	KO_minus_WT	-0.374782
ABP1	CdCl2 50uM	D_minus_WT	-0.249842
BBC1	CdCl2 50uM	KO_minus_WT	-0.727335
BBC1	CdCl2 50uM	D_minus_WT	-1.74119
BEM1	CdCl2 50uM	KO_minus_WT	-1.37279
BEM1	CdCl2 50uM	D_minus_WT	-0.186922
BOI1	CdCl2 50uM	KO_minus_WT	1.06307
BOI1	CdCl2 50uM	D_minus_WT	0.27514
BOI2	CdCl2 50uM	KO_minus_WT	0.912668
BOI2	CdCl2 50uM	D_minus_WT	0.203488
BUD14	CdCl2 50uM	KO_minus_WT	0.198864
BUD14	CdCl2 50uM	D_minus_WT	-0.338556
BZZ1	CdCl2 50uM	KO_minus_WT	-0.0289276
BZZ1	CdCl2 50uM	D_minus_WT	0.0189113
CYK3	CdCl2 50uM	KO_minus_WT	-0.136606
CYK3	CdCl2 50uM	D_minus_WT	-0.195672
FUS1	CdCl2 50uM	KO_minus_WT	0.265006
FUS1	CdCl2 50uM	D_minus_WT	-0.0332844
HSE1	CdCl2 50uM	KO_minus_WT	0.411826
HSE1	CdCl2 50uM	D_minus_WT	0.0332521
LSB1	CdCl2 50uM	KO_minus_WT	0.838911
LSB1	CdCl2 50uM	D_minus_WT	-0.120697
LSB3	CdCl2 50uM	KO_minus_WT	0.702846
LSB3	CdCl2 50uM	D_minus_WT	-0.149386
MYO3	CdCl2 50uM	KO_minus_WT	0.0155009
MYO3	CdCl2 50uM	D_minus_WT	-0.0136731
MYO5	CdCl2 50uM	KO_minus_WT	0.859451
MYO5	CdCl2 50uM	D_minus_WT	-0.151456
NBP2	CdCl2 50uM	KO_minus_WT	0.33541
NBP2	CdCl2 50uM	D_minus_WT	-0.407013
PEX13	CdCl2 50uM	KO_minus_WT	0.854026
PEX13	CdCl2 50uM	D_minus_WT	-0.0578412
PIN3	CdCl2 50uM	KO_minus_WT	0.943786
PIN3	CdCl2 50uM	D_minus_WT	0.0298207
RVS167	CdCl2 50uM	KO_minus_WT	1.15859
RVS167	CdCl2 50uM	D_minus_WT	-1.26372
SHO1	CdCl2 50uM	KO_minus_WT	0.805412
SHO1	CdCl2 50uM	D_minus_WT	-0.177044
SLA1	CdCl2 50uM	KO_minus_WT	-2.30265
SLA1	CdCl2 50uM	D_minus_WT	-1.56288
ABP1	CuSO4 1mM	KO_minus_WT	-0.177235
ABP1	CuSO4 1mM	D_minus_WT	-0.132584
BBC1	CuSO4 1mM	KO_minus_WT	-0.572339
BBC1	CuSO4 1mM	D_minus_WT	-0.903766
BEM1	CuSO4 1mM	KO_minus_WT	-1.17577
BEM1	CuSO4 1mM	D_minus_WT	-0.350523
BOI1	CuSO4 1mM	KO_minus_WT	0.40299
BOI1	CuSO4 1mM	D_minus_WT	0.123981
BOI2	CuSO4 1mM	KO_minus_WT	0.230238
BOI2	CuSO4 1mM	D_minus_WT	0.145736
BUD14	CuSO4 1mM	KO_minus_WT	0.128717
BUD14	CuSO4 1mM	D_minus_WT	-0.202386
BZZ1	CuSO4 1mM	KO_minus_WT	0.0353087
BZZ1	CuSO4 1mM	D_minus_WT	-0.013594
CYK3	CuSO4 1mM	KO_minus_WT	0.317726
CYK3	CuSO4 1mM	D_minus_WT	-0.0418978
FUS1	CuSO4 1mM	KO_minus_WT	0.401978
FUS1	CuSO4 1mM	D_minus_WT	-0.0994651
HSE1	CuSO4 1mM	KO_minus_WT	0.117779
HSE1	CuSO4 1mM	D_minus_WT	-0.209174
LSB1	CuSO4 1mM	KO_minus_WT	0.207561
LSB1	CuSO4 1mM	D_minus_WT	-0.0768302
LSB3	CuSO4 1mM	KO_minus_WT	0.263146
LSB3	CuSO4 1mM	D_minus_WT	0.0152721
MYO3	CuSO4 1mM	KO_minus_WT	0.588278
MYO3	CuSO4 1mM	D_minus_WT	0.0614703
MYO5	CuSO4 1mM	KO_minus_WT	0.190246
MYO5	CuSO4 1mM	D_minus_WT	-0.172595
NBP2	CuSO4 1mM	KO_minus_WT	-0.533348
NBP2	CuSO4 1mM	D_minus_WT	-0.770718
PEX13	CuSO4 1mM	KO_minus_WT	0.142817
PEX13	CuSO4 1mM	D_minus_WT	-0.06837
PIN3	CuSO4 1mM	KO_minus_WT	0.127251
PIN3	CuSO4 1mM	D_minus_WT	0.0152808
RVS167	CuSO4 1mM	KO_minus_WT	0.278736
RVS167	CuSO4 1mM	D_minus_WT	-1.58873
SHO1	CuSO4 1mM	KO_minus_WT	0.255155
SHO1	CuSO4 1mM	D_minus_WT	-0.0016293
SLA1	CuSO4 1mM	KO_minus_WT	-2.81825
SLA1	CuSO4 1mM	D_minus_WT	-1.98805
ABP1	CuSO4 5mM	KO_minus_WT	-0.711046
ABP1	CuSO4 5mM	D_minus_WT	-0.501742
BBC1	CuSO4 5mM	KO_minus_WT	-1.43719
BBC1	CuSO4 5mM	D_minus_WT	-3.22726
BEM1	CuSO4 5mM	KO_minus_WT	-0.334702
BEM1	CuSO4 5mM	D_minus_WT	-0.245158
BOI1	CuSO4 5mM	KO_minus_WT	2.51106
BOI1	CuSO4 5mM	D_minus_WT	0.370648
BOI2	CuSO4 5mM	KO_minus_WT	1.96589
BOI2	CuSO4 5mM	D_minus_WT	0.248057
BZZ1	CuSO4 5mM	KO_minus_WT	0.0138947
BZZ1	CuSO4 5mM	D_minus_WT	0.00205473
CYK3	CuSO4 5mM	KO_minus_WT	1.69257
CYK3	CuSO4 5mM	D_minus_WT	-0.472267
FUS1	CuSO4 5mM	KO_minus_WT	2.03023
FUS1	CuSO4 5mM	D_minus_WT	-0.0393204
HSE1	CuSO4 5mM	KO_minus_WT	2.02792
HSE1	CuSO4 5mM	D_minus_WT	0.107052
LSB1	CuSO4 5mM	KO_minus_WT	1.87595
LSB1	CuSO4 5mM	D_minus_WT	-0.149542
LSB3	CuSO4 5mM	KO_minus_WT	1.5149
LSB3	CuSO4 5mM	D_minus_WT	-0.0562496
MYO3	CuSO4 5mM	KO_minus_WT	1.45662
MYO3	CuSO4 5mM	D_minus_WT	-0.0498478
MYO5	CuSO4 5mM	KO_minus_WT	1.5756
MYO5	CuSO4 5mM	D_minus_WT	-0.399518
NBP2	CuSO4 5mM	KO_minus_WT	1.02322
NBP2	CuSO4 5mM	D_minus_WT	-8.97189
PEX13	CuSO4 5mM	KO_minus_WT	1.41673
PEX13	CuSO4 5mM	D_minus_WT	-9.2494
PIN3	CuSO4 5mM	KO_minus_WT	1.71768
PIN3	CuSO4 5mM	D_minus_WT	0.15025
SHO1	CuSO4 5mM	KO_minus_WT	1.87448
SHO1	CuSO4 5mM	D_minus_WT	0.0555392
SLA1	CuSO4 5mM	KO_minus_WT	-8.99696
SLA1	CuSO4 5mM	D_minus_WT	-8.99696
ABP1	Cycloheximide 0.05 uM	KO_minus_WT	-0.0200511
ABP1	Cycloheximide 0.05 uM	D_minus_WT	0.0160376
BBC1	Cycloheximide 0.05 uM	KO_minus_WT	-0.622857
BBC1	Cycloheximide 0.05 uM	D_minus_WT	-0.656162
BEM1	Cycloheximide 0.05 uM	KO_minus_WT	-1.63215
BEM1	Cycloheximide 0.05 uM	D_minus_WT	-0.39612
BOI1	Cycloheximide 0.05 uM	KO_minus_WT	0.189466
BOI1	Cycloheximide 0.05 uM	D_minus_WT	0.140945
BOI2	Cycloheximide 0.05 uM	KO_minus_WT	0.0368466
BOI2	Cycloheximide 0.05 uM	D_minus_WT	0.0951004
BUD14	Cycloheximide 0.05 uM	KO_minus_WT	-0.153997
BUD14	Cycloheximide 0.05 uM	D_minus_WT	-0.0256274
BZZ1	Cycloheximide 0.05 uM	KO_minus_WT	-0.022981
BZZ1	Cycloheximide 0.05 uM	D_minus_WT	0.0170254
CYK3	Cycloheximide 0.05 uM	KO_minus_WT	-0.088205
CYK3	Cycloheximide 0.05 uM	D_minus_WT	-0.0721526
FUS1	Cycloheximide 0.05 uM	KO_minus_WT	0.318165
FUS1	Cycloheximide 0.05 uM	D_minus_WT	-0.0330544
HSE1	Cycloheximide 0.05 uM	KO_minus_WT	-0.259159
HSE1	Cycloheximide 0.05 uM	D_minus_WT	-0.251921
LSB1	Cycloheximide 0.05 uM	KO_minus_WT	0.0940315
LSB1	Cycloheximide 0.05 uM	D_minus_WT	-0.0906213
LSB3	Cycloheximide 0.05 uM	KO_minus_WT	-0.12334
LSB3	Cycloheximide 0.05 uM	D_minus_WT	0.00404097
MYO3	Cycloheximide 0.05 uM	KO_minus_WT	0.223579
MYO3	Cycloheximide 0.05 uM	D_minus_WT	0.0228749
MYO5	Cycloheximide 0.05 uM	KO_minus_WT	0.0764332
MYO5	Cycloheximide 0.05 uM	D_minus_WT	-0.00955868
NBP2	Cycloheximide 0.05 uM	KO_minus_WT	-0.832138
NBP2	Cycloheximide 0.05 uM	D_minus_WT	-0.712798
PEX13	Cycloheximide 0.05 uM	KO_minus_WT	-0.126747
PEX13	Cycloheximide 0.05 uM	D_minus_WT	-0.024196
PIN3	Cycloheximide 0.05 uM	KO_minus_WT	-0.120086
PIN3	Cycloheximide 0.05 uM	D_minus_WT	-0.00295573
RVS167	Cycloheximide 0.05 uM	KO_minus_WT	-0.00680493
RVS167	Cycloheximide 0.05 uM	D_minus_WT	-0.555442
SHO1	Cycloheximide 0.05 uM	KO_minus_WT	-0.0871655
SHO1	Cycloheximide 0.05 uM	D_minus_WT	0.0453852
SLA1	Cycloheximide 0.05 uM	KO_minus_WT	-1.97623
SLA1	Cycloheximide 0.05 uM	D_minus_WT	-1.34641
ABP1	Cycloheximide 0.2 uM	KO_minus_WT	-0.100165
ABP1	Cycloheximide 0.2 uM	D_minus_WT	-0.00483997
BBC1	Cycloheximide 0.2 uM	KO_minus_WT	-0.613574
BBC1	Cycloheximide 0.2 uM	D_minus_WT	-0.483999
BEM1	Cycloheximide 0.2 uM	KO_minus_WT	-2.65029
BEM1	Cycloheximide 0.2 uM	D_minus_WT	-0.598716
BOI1	Cycloheximide 0.2 uM	KO_minus_WT	0.142739
BOI1	Cycloheximide 0.2 uM	D_minus_WT	0.0705319
BOI2	Cycloheximide 0.2 uM	KO_minus_WT	-0.0651717
BOI2	Cycloheximide 0.2 uM	D_minus_WT	0.127723
BUD14	Cycloheximide 0.2 uM	KO_minus_WT	-0.271765
BUD14	Cycloheximide 0.2 uM	D_minus_WT	-0.161465
BZZ1	Cycloheximide 0.2 uM	KO_minus_WT	-0.000179455
BZZ1	Cycloheximide 0.2 uM	D_minus_WT	0.0689188
CYK3	Cycloheximide 0.2 uM	KO_minus_WT	-0.43242
CYK3	Cycloheximide 0.2 uM	D_minus_WT	0.0100789
FUS1	Cycloheximide 0.2 uM	KO_minus_WT	-0.0258167
FUS1	Cycloheximide 0.2 uM	D_minus_WT	-0.0182943
HSE1	Cycloheximide 0.2 uM	KO_minus_WT	-0.260411
HSE1	Cycloheximide 0.2 uM	D_minus_WT	-0.10655
LSB1	Cycloheximide 0.2 uM	KO_minus_WT	0.00912444
LSB1	Cycloheximide 0.2 uM	D_minus_WT	-0.124822
LSB3	Cycloheximide 0.2 uM	KO_minus_WT	-0.0576666
LSB3	Cycloheximide 0.2 uM	D_minus_WT	0.0277641
MYO3	Cycloheximide 0.2 uM	KO_minus_WT	-0.134154
MYO3	Cycloheximide 0.2 uM	D_minus_WT	0.0682925
MYO5	Cycloheximide 0.2 uM	KO_minus_WT	-0.13719
MYO5	Cycloheximide 0.2 uM	D_minus_WT	-0.119844
NBP2	Cycloheximide 0.2 uM	KO_minus_WT	-1.06791
NBP2	Cycloheximide 0.2 uM	D_minus_WT	-0.972183
PEX13	Cycloheximide 0.2 uM	KO_minus_WT	-0.0916822
PEX13	Cycloheximide 0.2 uM	D_minus_WT	-0.0520855
PIN3	Cycloheximide 0.2 uM	KO_minus_WT	-0.128529
PIN3	Cycloheximide 0.2 uM	D_minus_WT	0.0413898
RVS167	Cycloheximide 0.2 uM	KO_minus_WT	-0.0784538
RVS167	Cycloheximide 0.2 uM	D_minus_WT	-1.67131
SHO1	Cycloheximide 0.2 uM	KO_minus_WT	-0.107838
SHO1	Cycloheximide 0.2 uM	D_minus_WT	0.0286905
SLA1	Cycloheximide 0.2 uM	KO_minus_WT	-3.07582
SLA1	Cycloheximide 0.2 uM	D_minus_WT	-2.07802
ABP1	Cycloheximide 0.5 uM	KO_minus_WT	-0.338099
ABP1	Cycloheximide 0.5 uM	D_minus_WT	-0.372751
BBC1	Cycloheximide 0.5 uM	KO_minus_WT	-0.277724
BBC1	Cycloheximide 0.5 uM	D_minus_WT	-0.251894
BEM1	Cycloheximide 0.5 uM	KO_minus_WT	-2.86927
BEM1	Cycloheximide 0.5 uM	D_minus_WT	-1.24384
BOI1	Cycloheximide 0.5 uM	KO_minus_WT	-0.017357
BOI1	Cycloheximide 0.5 uM	D_minus_WT	-0.0445709
BOI2	Cycloheximide 0.5 uM	KO_minus_WT	0.058735
BOI2	Cycloheximide 0.5 uM	D_minus_WT	0.146427
BUD14	Cycloheximide 0.5 uM	KO_minus_WT	-0.178094
BUD14	Cycloheximide 0.5 uM	D_minus_WT	-0.0466162
BZZ1	Cycloheximide 0.5 uM	KO_minus_WT	0.0298599
BZZ1	Cycloheximide 0.5 uM	D_minus_WT	-0.00597316
CYK3	Cycloheximide 0.5 uM	KO_minus_WT	-0.580402
CYK3	Cycloheximide 0.5 uM	D_minus_WT	-0.131739
FUS1	Cycloheximide 0.5 uM	KO_minus_WT	-0.166327
FUS1	Cycloheximide 0.5 uM	D_minus_WT	-0.0474655
HSE1	Cycloheximide 0.5 uM	KO_minus_WT	-0.297677
HSE1	Cycloheximide 0.5 uM	D_minus_WT	-0.266267
LSB1	Cycloheximide 0.5 uM	KO_minus_WT	-0.000958339
LSB1	Cycloheximide 0.5 uM	D_minus_WT	-0.118262
LSB3	Cycloheximide 0.5 uM	KO_minus_WT	-0.0488117
LSB3	Cycloheximide 0.5 uM	D_minus_WT	0.0546774
MYO3	Cycloheximide 0.5 uM	KO_minus_WT	-0.201021
MYO3	Cycloheximide 0.5 uM	D_minus_WT	0.0524346
MYO5	Cycloheximide 0.5 uM	KO_minus_WT	-0.178807
MYO5	Cycloheximide 0.5 uM	D_minus_WT	-0.142309
NBP2	Cycloheximide 0.5 uM	KO_minus_WT	-1.17231
NBP2	Cycloheximide 0.5 uM	D_minus_WT	-0.974993
PEX13	Cycloheximide 0.5 uM	KO_minus_WT	0.0164736
PEX13	Cycloheximide 0.5 uM	D_minus_WT	0.056764
PIN3	Cycloheximide 0.5 uM	KO_minus_WT	0.0378221
PIN3	Cycloheximide 0.5 uM	D_minus_WT	0.0659168
RVS167	Cycloheximide 0.5 uM	KO_minus_WT	0.106886
RVS167	Cycloheximide 0.5 uM	D_minus_WT	-2.07879
SHO1	Cycloheximide 0.5 uM	KO_minus_WT	-0.0193349
SHO1	Cycloheximide 0.5 uM	D_minus_WT	-0.0400451
SLA1	Cycloheximide 0.5 uM	D_minus_WT	-2.96362
ABP1	DMSO 2%	KO_minus_WT	-0.0148642
ABP1	DMSO 2%	D_minus_WT	0.079603
BBC1	DMSO 2%	KO_minus_WT	-0.739734
BBC1	DMSO 2%	D_minus_WT	-0.833701
BEM1	DMSO 2%	KO_minus_WT	-1.76635
BEM1	DMSO 2%	D_minus_WT	-0.264541
BOI1	DMSO 2%	KO_minus_WT	0.133059
BOI1	DMSO 2%	D_minus_WT	0.100149
BOI2	DMSO 2%	KO_minus_WT	0.00288033
BOI2	DMSO 2%	D_minus_WT	0.0975921
BUD14	DMSO 2%	KO_minus_WT	-0.118438
BUD14	DMSO 2%	D_minus_WT	-0.0743105
BZZ1	DMSO 2%	KO_minus_WT	0.0662624
BZZ1	DMSO 2%	D_minus_WT	0.0283116
CYK3	DMSO 2%	KO_minus_WT	0.0452178
CYK3	DMSO 2%	D_minus_WT	-0.0488921
FUS1	DMSO 2%	KO_minus_WT	0.317495
FUS1	DMSO 2%	D_minus_WT	-0.0700335
HSE1	DMSO 2%	KO_minus_WT	-0.151818
HSE1	DMSO 2%	D_minus_WT	-0.077466
LSB1	DMSO 2%	KO_minus_WT	0.110785
LSB1	DMSO 2%	D_minus_WT	-0.0909716
LSB3	DMSO 2%	KO_minus_WT	-0.0193094
LSB3	DMSO 2%	D_minus_WT	-0.0398961
MYO3	DMSO 2%	KO_minus_WT	0.434229
MYO3	DMSO 2%	D_minus_WT	0.040535
MYO5	DMSO 2%	KO_minus_WT	0.021413
MYO5	DMSO 2%	D_minus_WT	-0.000449244
NBP2	DMSO 2%	KO_minus_WT	-0.62341
NBP2	DMSO 2%	D_minus_WT	-0.792771
PEX13	DMSO 2%	KO_minus_WT	-0.00058892
PEX13	DMSO 2%	D_minus_WT	0.0201866
PIN3	DMSO 2%	KO_minus_WT	0.0282346
PIN3	DMSO 2%	D_minus_WT	0.0438727
RVS167	DMSO 2%	KO_minus_WT	0.015558
RVS167	DMSO 2%	D_minus_WT	-0.474
SHO1	DMSO 2%	KO_minus_WT	-0.000131209
SHO1	DMSO 2%	D_minus_WT	-0.0190862
SLA1	DMSO 2%	KO_minus_WT	-1.55511
SLA1	DMSO 2%	D_minus_WT	-0.93331
ABP1	DMSO 6%	KO_minus_WT	-0.169096
ABP1	DMSO 6%	D_minus_WT	-0.0755427
BBC1	DMSO 6%	KO_minus_WT	-0.841593
BBC1	DMSO 6%	D_minus_WT	-0.644361
BEM1	DMSO 6%	KO_minus_WT	-3.87544
BEM1	DMSO 6%	D_minus_WT	-1.81964
BOI1	DMSO 6%	KO_minus_WT	-0.225448
BOI1	DMSO 6%	D_minus_WT	0.133093
BOI2	DMSO 6%	KO_minus_WT	-0.126807
BOI2	DMSO 6%	D_minus_WT	0.135091
BUD14	DMSO 6%	KO_minus_WT	-0.0435254
BUD14	DMSO 6%	D_minus_WT	0.0152215
BZZ1	DMSO 6%	KO_minus_WT	0.0168712
BZZ1	DMSO 6%	D_minus_WT	-0.129841
CYK3	DMSO 6%	KO_minus_WT	-0.233028
CYK3	DMSO 6%	D_minus_WT	-0.0156519
FUS1	DMSO 6%	KO_minus_WT	-0.0673684
FUS1	DMSO 6%	D_minus_WT	-0.00138754
HSE1	DMSO 6%	KO_minus_WT	-0.457699
HSE1	DMSO 6%	D_minus_WT	-0.281008
LSB1	DMSO 6%	KO_minus_WT	-0.361229
LSB1	DMSO 6%	D_minus_WT	-0.263808
LSB3	DMSO 6%	KO_minus_WT	-0.245075
LSB3	DMSO 6%	D_minus_WT	-0.0655959
MYO3	DMSO 6%	KO_minus_WT	-0.0183629
MYO3	DMSO 6%	D_minus_WT	-0.0474098
MYO5	DMSO 6%	KO_minus_WT	-0.228731
MYO5	DMSO 6%	D_minus_WT	-0.135712
NBP2	DMSO 6%	KO_minus_WT	-0.862361
NBP2	DMSO 6%	D_minus_WT	-0.986535
PEX13	DMSO 6%	KO_minus_WT	-0.474522
PEX13	DMSO 6%	D_minus_WT	-0.210767
PIN3	DMSO 6%	KO_minus_WT	-0.107443
PIN3	DMSO 6%	D_minus_WT	0.068949
RVS167	DMSO 6%	KO_minus_WT	-0.50613
RVS167	DMSO 6%	D_minus_WT	-1.67366
SHO1	DMSO 6%	KO_minus_WT	-0.21947
SHO1	DMSO 6%	D_minus_WT	-0.063242
SLA1	DMSO 6%	D_minus_WT	-2.71716
ABP1	DMSO 8%	KO_minus_WT	-0.17159
ABP1	DMSO 8%	D_minus_WT	-0.0928305
BBC1	DMSO 8%	KO_minus_WT	-0.805775
BBC1	DMSO 8%	D_minus_WT	-0.52549
BEM1	DMSO 8%	D_minus_WT	-0.898375
BOI1	DMSO 8%	KO_minus_WT	-0.428337
BOI1	DMSO 8%	D_minus_WT	0.055485
BOI2	DMSO 8%	KO_minus_WT	-0.307919
BOI2	DMSO 8%	D_minus_WT	0.2883
BUD14	DMSO 8%	KO_minus_WT	-0.430744
BUD14	DMSO 8%	D_minus_WT	-0.00404086
BZZ1	DMSO 8%	KO_minus_WT	0.00733546
BZZ1	DMSO 8%	D_minus_WT	-0.00635797
CYK3	DMSO 8%	KO_minus_WT	-0.166431
CYK3	DMSO 8%	D_minus_WT	-0.144175
FUS1	DMSO 8%	KO_minus_WT	0.238093
FUS1	DMSO 8%	D_minus_WT	0.0290986
HSE1	DMSO 8%	KO_minus_WT	-0.320329
HSE1	DMSO 8%	D_minus_WT	-0.0135541
LSB1	DMSO 8%	KO_minus_WT	-0.514634
LSB1	DMSO 8%	D_minus_WT	-0.455068
LSB3	DMSO 8%	KO_minus_WT	-0.505145
LSB3	DMSO 8%	D_minus_WT	-0.211501
MYO3	DMSO 8%	KO_minus_WT	0.3596
MYO3	DMSO 8%	D_minus_WT	-0.0143968
MYO5	DMSO 8%	KO_minus_WT	-0.515278
MYO5	DMSO 8%	D_minus_WT	-0.117708
NBP2	DMSO 8%	KO_minus_WT	-0.505267
NBP2	DMSO 8%	D_minus_WT	-0.462009
PEX13	DMSO 8%	KO_minus_WT	-0.705452
PEX13	DMSO 8%	D_minus_WT	-0.275264
PIN3	DMSO 8%	KO_minus_WT	-0.114394
PIN3	DMSO 8%	D_minus_WT	0.0735205
RVS167	DMSO 8%	KO_minus_WT	-0.609398
RVS167	DMSO 8%	D_minus_WT	-1.52834
SHO1	DMSO 8%	KO_minus_WT	-0.665543
SHO1	DMSO 8%	D_minus_WT	-0.203355
SLA1	DMSO 8%	KO_minus_WT	-9.27537
ABP1	Ethanol 2%	KO_minus_WT	-0.0361454
ABP1	Ethanol 2%	D_minus_WT	0.0318695
BBC1	Ethanol 2%	KO_minus_WT	-0.680179
BBC1	Ethanol 2%	D_minus_WT	-0.69942
BEM1	Ethanol 2%	KO_minus_WT	-1.42865
BEM1	Ethanol 2%	D_minus_WT	-0.189162
BOI1	Ethanol 2%	KO_minus_WT	0.158901
BOI1	Ethanol 2%	D_minus_WT	0.0963597
BOI2	Ethanol 2%	KO_minus_WT	0.00176528
BOI2	Ethanol 2%	D_minus_WT	0.0681608
BUD14	Ethanol 2%	KO_minus_WT	-0.100783
BUD14	Ethanol 2%	D_minus_WT	-0.0736499
BZZ1	Ethanol 2%	KO_minus_WT	0.0391387
BZZ1	Ethanol 2%	D_minus_WT	0.0150148
CYK3	Ethanol 2%	KO_minus_WT	0.062764
CYK3	Ethanol 2%	D_minus_WT	-0.0258713
FUS1	Ethanol 2%	KO_minus_WT	0.393975
FUS1	Ethanol 2%	D_minus_WT	-0.0282216
HSE1	Ethanol 2%	KO_minus_WT	-0.122306
HSE1	Ethanol 2%	D_minus_WT	-0.0584637
LSB1	Ethanol 2%	KO_minus_WT	0.0471436
LSB1	Ethanol 2%	D_minus_WT	-0.0322179
LSB3	Ethanol 2%	KO_minus_WT	0.0120803
LSB3	Ethanol 2%	D_minus_WT	-0.0409538
MYO3	Ethanol 2%	KO_minus_WT	0.350474
MYO3	Ethanol 2%	D_minus_WT	-0.019762
MYO5	Ethanol 2%	KO_minus_WT	-0.0161842
MYO5	Ethanol 2%	D_minus_WT	-0.0643645
NBP2	Ethanol 2%	KO_minus_WT	-0.514346
NBP2	Ethanol 2%	D_minus_WT	-0.564333
PEX13	Ethanol 2%	KO_minus_WT	-0.0307673
PEX13	Ethanol 2%	D_minus_WT	0.0023981
PIN3	Ethanol 2%	KO_minus_WT	-0.0230434
PIN3	Ethanol 2%	D_minus_WT	0.0737176
RVS167	Ethanol 2%	KO_minus_WT	-0.0124685
RVS167	Ethanol 2%	D_minus_WT	-0.42284
SHO1	Ethanol 2%	KO_minus_WT	0.0903375
SHO1	Ethanol 2%	D_minus_WT	0.0327275
SLA1	Ethanol 2%	KO_minus_WT	-1.11783
SLA1	Ethanol 2%	D_minus_WT	-0.629101
ABP1	Ethanol 6%	KO_minus_WT	-0.107957
ABP1	Ethanol 6%	D_minus_WT	-0.0795209
BBC1	Ethanol 6%	KO_minus_WT	-0.543193
BBC1	Ethanol 6%	D_minus_WT	-0.556112
BEM1	Ethanol 6%	KO_minus_WT	-2.12481
BEM1	Ethanol 6%	D_minus_WT	-0.285507
BOI1	Ethanol 6%	KO_minus_WT	0.134344
BOI1	Ethanol 6%	D_minus_WT	0.0778713
BOI2	Ethanol 6%	KO_minus_WT	-0.0192702
BOI2	Ethanol 6%	D_minus_WT	0.0373047
BUD14	Ethanol 6%	KO_minus_WT	-0.0982097
BUD14	Ethanol 6%	D_minus_WT	-0.0547245
BZZ1	Ethanol 6%	KO_minus_WT	-0.00884171
BZZ1	Ethanol 6%	D_minus_WT	-0.0533557
CYK3	Ethanol 6%	KO_minus_WT	-0.181685
CYK3	Ethanol 6%	D_minus_WT	-0.0648538
FUS1	Ethanol 6%	KO_minus_WT	0.199279
FUS1	Ethanol 6%	D_minus_WT	-0.0854522
HSE1	Ethanol 6%	KO_minus_WT	-0.383344
HSE1	Ethanol 6%	D_minus_WT	-0.20094
LSB1	Ethanol 6%	KO_minus_WT	0.0594372
LSB1	Ethanol 6%	D_minus_WT	0.0197021
LSB3	Ethanol 6%	KO_minus_WT	-0.0228181
LSB3	Ethanol 6%	D_minus_WT	-0.0597832
MYO3	Ethanol 6%	KO_minus_WT	0.110916
MYO3	Ethanol 6%	D_minus_WT	0.0167335
MYO5	Ethanol 6%	KO_minus_WT	-0.00769736
MYO5	Ethanol 6%	D_minus_WT	-0.0446177
NBP2	Ethanol 6%	KO_minus_WT	-0.383725
NBP2	Ethanol 6%	D_minus_WT	-0.857717
PEX13	Ethanol 6%	KO_minus_WT	-0.0903057
PEX13	Ethanol 6%	D_minus_WT	0.0217476
PIN3	Ethanol 6%	KO_minus_WT	-0.0456239
PIN3	Ethanol 6%	D_minus_WT	0.06286
RVS167	Ethanol 6%	KO_minus_WT	0.0143124
RVS167	Ethanol 6%	D_minus_WT	-0.976217
SHO1	Ethanol 6%	KO_minus_WT	0.016925
SHO1	Ethanol 6%	D_minus_WT	-0.0448489
SLA1	Ethanol 6%	KO_minus_WT	-2.73436
SLA1	Ethanol 6%	D_minus_WT	-1.68054
ABP1	Ethanol 8%	KO_minus_WT	-0.418626
ABP1	Ethanol 8%	D_minus_WT	-0.32369
BBC1	Ethanol 8%	KO_minus_WT	-0.668666
BBC1	Ethanol 8%	D_minus_WT	-0.6333
BEM1	Ethanol 8%	KO_minus_WT	-2.21791
BEM1	Ethanol 8%	D_minus_WT	-0.330668
BOI1	Ethanol 8%	KO_minus_WT	0.193741
BOI1	Ethanol 8%	D_minus_WT	0.0631556
BOI2	Ethanol 8%	KO_minus_WT	0.0407391
BOI2	Ethanol 8%	D_minus_WT	0.0230522
BUD14	Ethanol 8%	KO_minus_WT	-0.00997284
BUD14	Ethanol 8%	D_minus_WT	-0.0553422
BZZ1	Ethanol 8%	KO_minus_WT	-0.0568478
BZZ1	Ethanol 8%	D_minus_WT	-0.138928
CYK3	Ethanol 8%	KO_minus_WT	-0.167736
CYK3	Ethanol 8%	D_minus_WT	0.0369619
FUS1	Ethanol 8%	KO_minus_WT	0.138017
FUS1	Ethanol 8%	D_minus_WT	-0.0266043
HSE1	Ethanol 8%	KO_minus_WT	-0.537992
HSE1	Ethanol 8%	D_minus_WT	-0.290516
LSB1	Ethanol 8%	KO_minus_WT	0.102164
LSB1	Ethanol 8%	D_minus_WT	-0.0097421
LSB3	Ethanol 8%	KO_minus_WT	-0.0195053
LSB3	Ethanol 8%	D_minus_WT	-0.0305673
MYO3	Ethanol 8%	KO_minus_WT	0.0640281
MYO3	Ethanol 8%	D_minus_WT	-0.000671978
MYO5	Ethanol 8%	KO_minus_WT	-0.0230742
MYO5	Ethanol 8%	D_minus_WT	0.000483687
NBP2	Ethanol 8%	KO_minus_WT	-0.401232
NBP2	Ethanol 8%	D_minus_WT	-1.10117
PEX13	Ethanol 8%	KO_minus_WT	-0.137885
PEX13	Ethanol 8%	D_minus_WT	-0.038054
PIN3	Ethanol 8%	KO_minus_WT	-0.155228
PIN3	Ethanol 8%	D_minus_WT	0.0308965
RVS167	Ethanol 8%	KO_minus_WT	0.212833
RVS167	Ethanol 8%	D_minus_WT	-0.958341
SHO1	Ethanol 8%	KO_minus_WT	-0.0501878
SHO1	Ethanol 8%	D_minus_WT	-0.076125
SLA1	Ethanol 8%	D_minus_WT	-2.08952
ABP1	Galactose 2%	KO_minus_WT	-0.0451651
ABP1	Galactose 2%	D_minus_WT	-0.000857872
BBC1	Galactose 2%	KO_minus_WT	-0.662385
BBC1	Galactose 2%	D_minus_WT	-0.514334
BEM1	Galactose 2%	KO_minus_WT	-1.06342
BEM1	Galactose 2%	D_minus_WT	-0.178136
BOI1	Galactose 2%	KO_minus_WT	0.0793332
BOI1	Galactose 2%	D_minus_WT	0.069137
BOI2	Galactose 2%	KO_minus_WT	-0.109565
BOI2	Galactose 2%	D_minus_WT	0.0924699
BUD14	Galactose 2%	KO_minus_WT	-0.182637
BUD14	Galactose 2%	D_minus_WT	-0.134676
BZZ1	Galactose 2%	KO_minus_WT	-0.0278977
BZZ1	Galactose 2%	D_minus_WT	0.0177074
CYK3	Galactose 2%	KO_minus_WT	-0.0423452
CYK3	Galactose 2%	D_minus_WT	-0.0361787
FUS1	Galactose 2%	KO_minus_WT	-0.0311932
FUS1	Galactose 2%	D_minus_WT	-0.102836
HSE1	Galactose 2%	KO_minus_WT	-0.214825
HSE1	Galactose 2%	D_minus_WT	-0.0970737
LSB1	Galactose 2%	KO_minus_WT	-0.0626025
LSB1	Galactose 2%	D_minus_WT	-0.128257
LSB3	Galactose 2%	KO_minus_WT	-0.0946642
LSB3	Galactose 2%	D_minus_WT	-0.049777
MYO3	Galactose 2%	KO_minus_WT	0.00831044
MYO3	Galactose 2%	D_minus_WT	0.0558819
MYO5	Galactose 2%	KO_minus_WT	-0.0880891
MYO5	Galactose 2%	D_minus_WT	-0.0827949
NBP2	Galactose 2%	KO_minus_WT	-1.07423
NBP2	Galactose 2%	D_minus_WT	-0.858819
PEX13	Galactose 2%	KO_minus_WT	-0.214861
PEX13	Galactose 2%	D_minus_WT	-0.016
PIN3	Galactose 2%	KO_minus_WT	-0.110888
PIN3	Galactose 2%	D_minus_WT	0.0253893
RVS167	Galactose 2%	KO_minus_WT	-0.184214
RVS167	Galactose 2%	D_minus_WT	-2.02575
SHO1	Galactose 2%	KO_minus_WT	-0.0261957
SHO1	Galactose 2%	D_minus_WT	0.0495324
SLA1	Galactose 2%	KO_minus_WT	-1.97846
SLA1	Galactose 2%	D_minus_WT	-1.00123
ABP1	Glycerol 2%	KO_minus_WT	-0.851744
ABP1	Glycerol 2%	D_minus_WT	-0.618643
BBC1	Glycerol 2%	KO_minus_WT	-0.646214
BBC1	Glycerol 2%	D_minus_WT	-0.447548
BEM1	Glycerol 2%	KO_minus_WT	-1.09033
BEM1	Glycerol 2%	D_minus_WT	-0.216467
BOI1	Glycerol 2%	KO_minus_WT	-0.0693622
BOI1	Glycerol 2%	D_minus_WT	0.106369
BOI2	Glycerol 2%	KO_minus_WT	-0.208173
BOI2	Glycerol 2%	D_minus_WT	0.0379375
BUD14	Glycerol 2%	KO_minus_WT	-0.248502
BUD14	Glycerol 2%	D_minus_WT	-0.130053
BZZ1	Glycerol 2%	KO_minus_WT	-0.136265
BZZ1	Glycerol 2%	D_minus_WT	-0.156822
CYK3	Glycerol 2%	KO_minus_WT	-0.176805
CYK3	Glycerol 2%	D_minus_WT	-0.0626914
FUS1	Glycerol 2%	KO_minus_WT	-0.0633257
FUS1	Glycerol 2%	D_minus_WT	-0.0570934
HSE1	Glycerol 2%	KO_minus_WT	-0.729414
HSE1	Glycerol 2%	D_minus_WT	-0.200239
LSB1	Glycerol 2%	KO_minus_WT	-0.250445
LSB1	Glycerol 2%	D_minus_WT	-0.191812
LSB3	Glycerol 2%	KO_minus_WT	-0.140274
LSB3	Glycerol 2%	D_minus_WT	0.0115547
MYO3	Glycerol 2%	KO_minus_WT	-0.0844807
MYO3	Glycerol 2%	D_minus_WT	0.0519023
MYO5	Glycerol 2%	KO_minus_WT	-0.329412
MYO5	Glycerol 2%	D_minus_WT	-0.191919
NBP2	Glycerol 2%	KO_minus_WT	-0.953347
NBP2	Glycerol 2%	D_minus_WT	-0.710841
PEX13	Glycerol 2%	KO_minus_WT	-0.228731
PEX13	Glycerol 2%	D_minus_WT	-0.0112638
PIN3	Glycerol 2%	KO_minus_WT	-0.0653828
PIN3	Glycerol 2%	D_minus_WT	0.0425394
RVS167	Glycerol 2%	KO_minus_WT	-0.170689
RVS167	Glycerol 2%	D_minus_WT	-2.17289
SHO1	Glycerol 2%	KO_minus_WT	-0.0871814
SHO1	Glycerol 2%	D_minus_WT	0.0237057
SLA1	Glycerol 2%	KO_minus_WT	-1.75199
SLA1	Glycerol 2%	D_minus_WT	-0.885183
ABP1	Hydroxyurea 25mM	KO_minus_WT	-0.0542525
ABP1	Hydroxyurea 25mM	D_minus_WT	0.0216231
BBC1	Hydroxyurea 25mM	KO_minus_WT	-0.61766
BBC1	Hydroxyurea 25mM	D_minus_WT	-0.734002
BEM1	Hydroxyurea 25mM	KO_minus_WT	-1.3741
BEM1	Hydroxyurea 25mM	D_minus_WT	-0.196601
BOI1	Hydroxyurea 25mM	KO_minus_WT	0.0753561
BOI1	Hydroxyurea 25mM	D_minus_WT	0.055109
BOI2	Hydroxyurea 25mM	KO_minus_WT	0.0354128
BOI2	Hydroxyurea 25mM	D_minus_WT	0.230237
BUD14	Hydroxyurea 25mM	KO_minus_WT	-0.127279
BUD14	Hydroxyurea 25mM	D_minus_WT	-0.00966874
BZZ1	Hydroxyurea 25mM	KO_minus_WT	0.0150666
BZZ1	Hydroxyurea 25mM	D_minus_WT	0.0525598
CYK3	Hydroxyurea 25mM	KO_minus_WT	0.137662
CYK3	Hydroxyurea 25mM	D_minus_WT	-0.0391157
FUS1	Hydroxyurea 25mM	KO_minus_WT	0.395641
FUS1	Hydroxyurea 25mM	D_minus_WT	0.00959187
HSE1	Hydroxyurea 25mM	KO_minus_WT	-0.187387
HSE1	Hydroxyurea 25mM	D_minus_WT	-0.178909
LSB1	Hydroxyurea 25mM	KO_minus_WT	0.0682312
LSB1	Hydroxyurea 25mM	D_minus_WT	-0.0138167
LSB3	Hydroxyurea 25mM	KO_minus_WT	0.00806374
LSB3	Hydroxyurea 25mM	D_minus_WT	0.111398
MYO3	Hydroxyurea 25mM	KO_minus_WT	0.424865
MYO3	Hydroxyurea 25mM	D_minus_WT	0.0548644
MYO5	Hydroxyurea 25mM	KO_minus_WT	-0.0623507
MYO5	Hydroxyurea 25mM	D_minus_WT	-0.0864465
NBP2	Hydroxyurea 25mM	KO_minus_WT	-0.718594
NBP2	Hydroxyurea 25mM	D_minus_WT	-0.67924
PEX13	Hydroxyurea 25mM	KO_minus_WT	-0.128714
PEX13	Hydroxyurea 25mM	D_minus_WT	-0.0377816
PIN3	Hydroxyurea 25mM	KO_minus_WT	-0.0697097
PIN3	Hydroxyurea 25mM	D_minus_WT	0.0262402
RVS167	Hydroxyurea 25mM	KO_minus_WT	0.105977
RVS167	Hydroxyurea 25mM	D_minus_WT	-0.608569
SHO1	Hydroxyurea 25mM	KO_minus_WT	-0.10276
SHO1	Hydroxyurea 25mM	D_minus_WT	-0.0471405
SLA1	Hydroxyurea 25mM	KO_minus_WT	-1.35513
SLA1	Hydroxyurea 25mM	D_minus_WT	-0.886877
ABP1	Hygromycin 190uM	KO_minus_WT	0.0176378
ABP1	Hygromycin 190uM	D_minus_WT	0.092795
BBC1	Hygromycin 190uM	KO_minus_WT	-0.74382
BBC1	Hygromycin 190uM	D_minus_WT	-0.654672
BEM1	Hygromycin 190uM	KO_minus_WT	-1.37521
BEM1	Hygromycin 190uM	D_minus_WT	-0.30113
BOI1	Hygromycin 190uM	KO_minus_WT	0.0832376
BOI1	Hygromycin 190uM	D_minus_WT	0.0157274
BOI2	Hygromycin 190uM	KO_minus_WT	-0.016134
BOI2	Hygromycin 190uM	D_minus_WT	0.12887
BUD14	Hygromycin 190uM	KO_minus_WT	-0.192908
BUD14	Hygromycin 190uM	D_minus_WT	-0.091976
BZZ1	Hygromycin 190uM	KO_minus_WT	0.0956384
BZZ1	Hygromycin 190uM	D_minus_WT	0.0738737
CYK3	Hygromycin 190uM	KO_minus_WT	-0.142546
CYK3	Hygromycin 190uM	D_minus_WT	-0.0567008
FUS1	Hygromycin 190uM	KO_minus_WT	0.0339256
FUS1	Hygromycin 190uM	D_minus_WT	-0.136078
HSE1	Hygromycin 190uM	KO_minus_WT	-0.102701
HSE1	Hygromycin 190uM	D_minus_WT	-0.0288685
LSB1	Hygromycin 190uM	KO_minus_WT	0.0143295
LSB1	Hygromycin 190uM	D_minus_WT	-0.0909289
LSB3	Hygromycin 190uM	KO_minus_WT	-0.0142577
LSB3	Hygromycin 190uM	D_minus_WT	0.0163043
MYO3	Hygromycin 190uM	KO_minus_WT	0.182762
MYO3	Hygromycin 190uM	D_minus_WT	0.132138
MYO5	Hygromycin 190uM	KO_minus_WT	-0.0887567
MYO5	Hygromycin 190uM	D_minus_WT	-0.0439012
NBP2	Hygromycin 190uM	KO_minus_WT	-0.807684
NBP2	Hygromycin 190uM	D_minus_WT	-0.850715
PEX13	Hygromycin 190uM	KO_minus_WT	-0.0943584
PEX13	Hygromycin 190uM	D_minus_WT	0.0212834
PIN3	Hygromycin 190uM	KO_minus_WT	-0.0464904
PIN3	Hygromycin 190uM	D_minus_WT	0.0310165
RVS167	Hygromycin 190uM	KO_minus_WT	-0.164205
RVS167	Hygromycin 190uM	D_minus_WT	-0.606281
SHO1	Hygromycin 190uM	KO_minus_WT	-0.0637386
SHO1	Hygromycin 190uM	D_minus_WT	0.0101021
SLA1	Hygromycin 190uM	KO_minus_WT	-1.67074
SLA1	Hygromycin 190uM	D_minus_WT	-0.97953
ABP1	Hygromycin 19uM	KO_minus_WT	-0.033909
ABP1	Hygromycin 19uM	D_minus_WT	0.0293005
BBC1	Hygromycin 19uM	KO_minus_WT	-0.870862
BBC1	Hygromycin 19uM	D_minus_WT	-0.808088
BEM1	Hygromycin 19uM	KO_minus_WT	-1.32481
BEM1	Hygromycin 19uM	D_minus_WT	-0.196349
BOI1	Hygromycin 19uM	KO_minus_WT	0.121146
BOI1	Hygromycin 19uM	D_minus_WT	0.000120407
BOI2	Hygromycin 19uM	KO_minus_WT	0.0322127
BOI2	Hygromycin 19uM	D_minus_WT	0.100997
BUD14	Hygromycin 19uM	KO_minus_WT	-0.178053
BUD14	Hygromycin 19uM	D_minus_WT	-0.0702741
BZZ1	Hygromycin 19uM	KO_minus_WT	0.0737703
BZZ1	Hygromycin 19uM	D_minus_WT	0.0260437
CYK3	Hygromycin 19uM	KO_minus_WT	0.107009
CYK3	Hygromycin 19uM	D_minus_WT	0.0147474
FUS1	Hygromycin 19uM	KO_minus_WT	0.329991
FUS1	Hygromycin 19uM	D_minus_WT	-0.0262896
HSE1	Hygromycin 19uM	KO_minus_WT	-0.070779
HSE1	Hygromycin 19uM	D_minus_WT	-0.0288747
LSB1	Hygromycin 19uM	KO_minus_WT	0.0163619
LSB1	Hygromycin 19uM	D_minus_WT	-0.00089655
LSB3	Hygromycin 19uM	KO_minus_WT	-0.0631305
LSB3	Hygromycin 19uM	D_minus_WT	-0.0522141
MYO3	Hygromycin 19uM	KO_minus_WT	0.207202
MYO3	Hygromycin 19uM	D_minus_WT	-0.0105048
MYO5	Hygromycin 19uM	KO_minus_WT	0.0304567
MYO5	Hygromycin 19uM	D_minus_WT	-0.0104811
NBP2	Hygromycin 19uM	KO_minus_WT	-0.556284
NBP2	Hygromycin 19uM	D_minus_WT	-0.619835
PEX13	Hygromycin 19uM	KO_minus_WT	-0.110169
PEX13	Hygromycin 19uM	D_minus_WT	-0.0423523
PIN3	Hygromycin 19uM	KO_minus_WT	-0.064217
PIN3	Hygromycin 19uM	D_minus_WT	0.0492262
RVS167	Hygromycin 19uM	KO_minus_WT	-0.12759
RVS167	Hygromycin 19uM	D_minus_WT	-0.41337
SHO1	Hygromycin 19uM	KO_minus_WT	0.011712
SHO1	Hygromycin 19uM	D_minus_WT	-0.00366304
SLA1	Hygromycin 19uM	KO_minus_WT	-0.911341
SLA1	Hygromycin 19uM	D_minus_WT	-0.521096
ABP1	Hygromycin 95uM	KO_minus_WT	0.0574773
ABP1	Hygromycin 95uM	D_minus_WT	0.0767124
BBC1	Hygromycin 95uM	KO_minus_WT	-0.769392
BBC1	Hygromycin 95uM	D_minus_WT	-0.805568
BEM1	Hygromycin 95uM	KO_minus_WT	-1.20906
BEM1	Hygromycin 95uM	D_minus_WT	-0.237734
BOI1	Hygromycin 95uM	KO_minus_WT	0.165911
BOI1	Hygromycin 95uM	D_minus_WT	0.0968414
BOI2	Hygromycin 95uM	KO_minus_WT	0.0403478
BOI2	Hygromycin 95uM	D_minus_WT	0.0960324
BUD14	Hygromycin 95uM	KO_minus_WT	-0.177739
BUD14	Hygromycin 95uM	D_minus_WT	-0.093608
BZZ1	Hygromycin 95uM	KO_minus_WT	0.0740501
BZZ1	Hygromycin 95uM	D_minus_WT	0.0779458
CYK3	Hygromycin 95uM	KO_minus_WT	-0.0503888
CYK3	Hygromycin 95uM	D_minus_WT	0.0242508
FUS1	Hygromycin 95uM	KO_minus_WT	0.246215
FUS1	Hygromycin 95uM	D_minus_WT	-0.0525586
HSE1	Hygromycin 95uM	KO_minus_WT	-0.110666
HSE1	Hygromycin 95uM	D_minus_WT	-0.115024
LSB1	Hygromycin 95uM	KO_minus_WT	0.0248782
LSB1	Hygromycin 95uM	D_minus_WT	-0.105856
LSB3	Hygromycin 95uM	KO_minus_WT	0.00626643
LSB3	Hygromycin 95uM	D_minus_WT	0.0288963
MYO3	Hygromycin 95uM	KO_minus_WT	0.27807
MYO3	Hygromycin 95uM	D_minus_WT	0.0526269
MYO5	Hygromycin 95uM	KO_minus_WT	-0.0264482
MYO5	Hygromycin 95uM	D_minus_WT	-0.0305365
NBP2	Hygromycin 95uM	KO_minus_WT	-0.667902
NBP2	Hygromycin 95uM	D_minus_WT	-0.636323
PEX13	Hygromycin 95uM	KO_minus_WT	-0.0526827
PEX13	Hygromycin 95uM	D_minus_WT	-0.0512894
PIN3	Hygromycin 95uM	KO_minus_WT	-0.145748
PIN3	Hygromycin 95uM	D_minus_WT	0.02823
RVS167	Hygromycin 95uM	KO_minus_WT	-0.16024
RVS167	Hygromycin 95uM	D_minus_WT	-0.383126
SHO1	Hygromycin 95uM	KO_minus_WT	-0.00382281
SHO1	Hygromycin 95uM	D_minus_WT	0.035258
SLA1	Hygromycin 95uM	KO_minus_WT	-1.38437
SLA1	Hygromycin 95uM	D_minus_WT	-0.797859
ABP1	Menadione 100uM	KO_minus_WT	0.0394222
ABP1	Menadione 100uM	D_minus_WT	0.0869491
BBC1	Menadione 100uM	KO_minus_WT	-1.1038
BBC1	Menadione 100uM	D_minus_WT	-0.939183
BEM1	Menadione 100uM	KO_minus_WT	-1.63939
BEM1	Menadione 100uM	D_minus_WT	-0.189411
BOI1	Menadione 100uM	KO_minus_WT	-0.0919207
BOI1	Menadione 100uM	D_minus_WT	-0.0226043
BOI2	Menadione 100uM	KO_minus_WT	-0.157319
BOI2	Menadione 100uM	D_minus_WT	0.101909
BUD14	Menadione 100uM	KO_minus_WT	-0.266456
BUD14	Menadione 100uM	D_minus_WT	-0.13344
BZZ1	Menadione 100uM	KO_minus_WT	0.0266219
BZZ1	Menadione 100uM	D_minus_WT	-0.0596434
CYK3	Menadione 100uM	KO_minus_WT	-0.275095
CYK3	Menadione 100uM	D_minus_WT	-0.134885
FUS1	Menadione 100uM	KO_minus_WT	0.0205099
FUS1	Menadione 100uM	D_minus_WT	-0.0146344
HSE1	Menadione 100uM	KO_minus_WT	-0.049734
HSE1	Menadione 100uM	D_minus_WT	-0.0398123
LSB1	Menadione 100uM	KO_minus_WT	0.0638614
LSB1	Menadione 100uM	D_minus_WT	-0.0769492
LSB3	Menadione 100uM	KO_minus_WT	-0.0263897
LSB3	Menadione 100uM	D_minus_WT	0.106359
MYO3	Menadione 100uM	KO_minus_WT	0.0477535
MYO3	Menadione 100uM	D_minus_WT	0.029376
MYO5	Menadione 100uM	KO_minus_WT	-0.127377
MYO5	Menadione 100uM	D_minus_WT	-0.0173647
NBP2	Menadione 100uM	KO_minus_WT	-0.69025
NBP2	Menadione 100uM	D_minus_WT	-0.741752
PEX13	Menadione 100uM	KO_minus_WT	-0.198664
PEX13	Menadione 100uM	D_minus_WT	-0.0421689
PIN3	Menadione 100uM	KO_minus_WT	-0.141503
PIN3	Menadione 100uM	D_minus_WT	0.0246941
RVS167	Menadione 100uM	KO_minus_WT	-0.116699
RVS167	Menadione 100uM	D_minus_WT	-0.397055
SHO1	Menadione 100uM	KO_minus_WT	-0.132821
SHO1	Menadione 100uM	D_minus_WT	0.00980081
SLA1	Menadione 100uM	KO_minus_WT	-1.54023
SLA1	Menadione 100uM	D_minus_WT	-0.818255
ABP1	Menadione 200uM	KO_minus_WT	0.0942599
ABP1	Menadione 200uM	D_minus_WT	0.0616839
BBC1	Menadione 200uM	KO_minus_WT	-0.844417
BBC1	Menadione 200uM	D_minus_WT	-0.752698
BEM1	Menadione 200uM	KO_minus_WT	-1.91595
BEM1	Menadione 200uM	D_minus_WT	-0.406202
BOI1	Menadione 200uM	KO_minus_WT	-0.112647
BOI1	Menadione 200uM	D_minus_WT	-0.0269657
BOI2	Menadione 200uM	KO_minus_WT	-0.106816
BOI2	Menadione 200uM	D_minus_WT	0.240468
BUD14	Menadione 200uM	KO_minus_WT	-0.274274
BUD14	Menadione 200uM	D_minus_WT	-0.0672157
BZZ1	Menadione 200uM	KO_minus_WT	0.0411008
BZZ1	Menadione 200uM	D_minus_WT	0.00400846
CYK3	Menadione 200uM	KO_minus_WT	-0.496592
CYK3	Menadione 200uM	D_minus_WT	-0.0922634
FUS1	Menadione 200uM	KO_minus_WT	-0.154665
FUS1	Menadione 200uM	D_minus_WT	-0.0453786
HSE1	Menadione 200uM	KO_minus_WT	-0.20117
HSE1	Menadione 200uM	D_minus_WT	-0.197794
LSB1	Menadione 200uM	KO_minus_WT	-0.110705
LSB1	Menadione 200uM	D_minus_WT	-0.0881253
LSB3	Menadione 200uM	KO_minus_WT	-0.163908
LSB3	Menadione 200uM	D_minus_WT	-0.0484054
MYO3	Menadione 200uM	KO_minus_WT	-0.225797
MYO3	Menadione 200uM	D_minus_WT	-0.0921606
MYO5	Menadione 200uM	KO_minus_WT	-0.0660058
MYO5	Menadione 200uM	D_minus_WT	-0.0100982
NBP2	Menadione 200uM	KO_minus_WT	-0.668356
NBP2	Menadione 200uM	D_minus_WT	-0.695587
PEX13	Menadione 200uM	KO_minus_WT	-0.328872
PEX13	Menadione 200uM	D_minus_WT	-0.0877333
PIN3	Menadione 200uM	KO_minus_WT	-0.116997
PIN3	Menadione 200uM	D_minus_WT	-0.00101919
RVS167	Menadione 200uM	KO_minus_WT	-0.0724665
RVS167	Menadione 200uM	D_minus_WT	-0.632091
SHO1	Menadione 200uM	KO_minus_WT	-0.102653
SHO1	Menadione 200uM	D_minus_WT	0.069034
SLA1	Menadione 200uM	KO_minus_WT	-2.12616
SLA1	Menadione 200uM	D_minus_WT	-1.25886
ABP1	Menadione 50uM	KO_minus_WT	-0.033175
ABP1	Menadione 50uM	D_minus_WT	-0.0308838
BBC1	Menadione 50uM	KO_minus_WT	-0.983919
BBC1	Menadione 50uM	D_minus_WT	-0.851624
BEM1	Menadione 50uM	KO_minus_WT	-1.6978
BEM1	Menadione 50uM	D_minus_WT	-0.204818
BOI1	Menadione 50uM	KO_minus_WT	0.116625
BOI1	Menadione 50uM	D_minus_WT	0.0419419
BOI2	Menadione 50uM	KO_minus_WT	-0.0751058
BOI2	Menadione 50uM	D_minus_WT	0.0506142
BUD14	Menadione 50uM	KO_minus_WT	-0.286715
BUD14	Menadione 50uM	D_minus_WT	-0.118267
BZZ1	Menadione 50uM	KO_minus_WT	0.0648914
BZZ1	Menadione 50uM	D_minus_WT	0.0558316
CYK3	Menadione 50uM	KO_minus_WT	-0.2611
CYK3	Menadione 50uM	D_minus_WT	-0.114734
FUS1	Menadione 50uM	KO_minus_WT	-0.00876487
FUS1	Menadione 50uM	D_minus_WT	-0.0692315
HSE1	Menadione 50uM	KO_minus_WT	-0.223532
HSE1	Menadione 50uM	D_minus_WT	-0.0729998
LSB1	Menadione 50uM	KO_minus_WT	0.0816346
LSB1	Menadione 50uM	D_minus_WT	-0.0879959
LSB3	Menadione 50uM	KO_minus_WT	-0.0332844
LSB3	Menadione 50uM	D_minus_WT	-0.0465725
MYO3	Menadione 50uM	KO_minus_WT	-0.00160297
MYO3	Menadione 50uM	D_minus_WT	-0.00534441
MYO5	Menadione 50uM	KO_minus_WT	-0.0374025
MYO5	Menadione 50uM	D_minus_WT	-0.0310654
NBP2	Menadione 50uM	KO_minus_WT	-0.667357
NBP2	Menadione 50uM	D_minus_WT	-0.68786
PEX13	Menadione 50uM	KO_minus_WT	-0.147848
PEX13	Menadione 50uM	D_minus_WT	0.0295962
PIN3	Menadione 50uM	KO_minus_WT	-0.0596076
PIN3	Menadione 50uM	D_minus_WT	0.0769133
RVS167	Menadione 50uM	KO_minus_WT	-0.111502
RVS167	Menadione 50uM	D_minus_WT	-0.640419
SHO1	Menadione 50uM	KO_minus_WT	-0.0635487
SHO1	Menadione 50uM	D_minus_WT	0.046798
SLA1	Menadione 50uM	KO_minus_WT	-1.32288
SLA1	Menadione 50uM	D_minus_WT	-0.712529
ABP1	MMS 0.004%	KO_minus_WT	0.019771
ABP1	MMS 0.004%	D_minus_WT	0.004038
BBC1	MMS 0.004%	KO_minus_WT	-0.735417
BBC1	MMS 0.004%	D_minus_WT	-0.75811
BEM1	MMS 0.004%	KO_minus_WT	-1.36929
BEM1	MMS 0.004%	D_minus_WT	-0.29762
BOI1	MMS 0.004%	KO_minus_WT	0.0448085
BOI1	MMS 0.004%	D_minus_WT	-0.0396965
BOI2	MMS 0.004%	KO_minus_WT	0.029087
BOI2	MMS 0.004%	D_minus_WT	0.147479
BUD14	MMS 0.004%	KO_minus_WT	-0.161538
BUD14	MMS 0.004%	D_minus_WT	0.0515765
BZZ1	MMS 0.004%	KO_minus_WT	0.0987003
BZZ1	MMS 0.004%	D_minus_WT	0.139076
CYK3	MMS 0.004%	KO_minus_WT	-0.0411534
CYK3	MMS 0.004%	D_minus_WT	-0.0941528
FUS1	MMS 0.004%	KO_minus_WT	0.372586
FUS1	MMS 0.004%	D_minus_WT	-0.0037633
HSE1	MMS 0.004%	KO_minus_WT	-0.177384
HSE1	MMS 0.004%	D_minus_WT	-0.0634714
LSB1	MMS 0.004%	KO_minus_WT	0.0697351
LSB1	MMS 0.004%	D_minus_WT	-0.0477075
LSB3	MMS 0.004%	KO_minus_WT	-0.0364461
LSB3	MMS 0.004%	D_minus_WT	0.0261726
MYO3	MMS 0.004%	KO_minus_WT	0.344234
MYO3	MMS 0.004%	D_minus_WT	0.0175183
MYO5	MMS 0.004%	KO_minus_WT	0.00234316
MYO5	MMS 0.004%	D_minus_WT	0.00569782
NBP2	MMS 0.004%	KO_minus_WT	-0.680993
NBP2	MMS 0.004%	D_minus_WT	-0.649619
PEX13	MMS 0.004%	KO_minus_WT	-0.104372
PEX13	MMS 0.004%	D_minus_WT	0.0047177
PIN3	MMS 0.004%	KO_minus_WT	-0.0271012
PIN3	MMS 0.004%	D_minus_WT	0.0218027
RVS167	MMS 0.004%	KO_minus_WT	0.0712264
RVS167	MMS 0.004%	D_minus_WT	-0.455866
SHO1	MMS 0.004%	KO_minus_WT	-0.00241689
SHO1	MMS 0.004%	D_minus_WT	0.00433907
SLA1	MMS 0.004%	KO_minus_WT	-1.04656
SLA1	MMS 0.004%	D_minus_WT	-0.57804
ABP1	MMS 0.02%	KO_minus_WT	-0.17247
ABP1	MMS 0.02%	D_minus_WT	-0.0931178
BBC1	MMS 0.02%	KO_minus_WT	-0.694584
BBC1	MMS 0.02%	D_minus_WT	-0.619838
BEM1	MMS 0.02%	KO_minus_WT	-1.35477
BEM1	MMS 0.02%	D_minus_WT	-0.242278
BOI1	MMS 0.02%	KO_minus_WT	0.0756255
BOI1	MMS 0.02%	D_minus_WT	0.0669228
BOI2	MMS 0.02%	KO_minus_WT	-0.0603583
BOI2	MMS 0.02%	D_minus_WT	0.160975
BUD14	MMS 0.02%	KO_minus_WT	-0.195894
BUD14	MMS 0.02%	D_minus_WT	-0.0744038
BZZ1	MMS 0.02%	KO_minus_WT	0.0223046
BZZ1	MMS 0.02%	D_minus_WT	-0.0153841
CYK3	MMS 0.02%	KO_minus_WT	-0.18067
CYK3	MMS 0.02%	D_minus_WT	-0.0168114
FUS1	MMS 0.02%	KO_minus_WT	0.044459
FUS1	MMS 0.02%	D_minus_WT	-0.0941346
HSE1	MMS 0.02%	KO_minus_WT	-0.4065
HSE1	MMS 0.02%	D_minus_WT	-0.0867126
LSB1	MMS 0.02%	KO_minus_WT	0.0526926
LSB1	MMS 0.02%	D_minus_WT	-0.0559522
LSB3	MMS 0.02%	KO_minus_WT	-0.0577059
LSB3	MMS 0.02%	D_minus_WT	0.04414
MYO3	MMS 0.02%	KO_minus_WT	0.12599
MYO3	MMS 0.02%	D_minus_WT	0.00241386
MYO5	MMS 0.02%	KO_minus_WT	-0.050984
MYO5	MMS 0.02%	D_minus_WT	-0.0302234
NBP2	MMS 0.02%	KO_minus_WT	-0.809299
NBP2	MMS 0.02%	D_minus_WT	-0.779978
PEX13	MMS 0.02%	KO_minus_WT	-0.164279
PEX13	MMS 0.02%	D_minus_WT	-0.074689
PIN3	MMS 0.02%	KO_minus_WT	-0.0864773
PIN3	MMS 0.02%	D_minus_WT	0.00480986
RVS167	MMS 0.02%	KO_minus_WT	0.0182319
RVS167	MMS 0.02%	D_minus_WT	-0.785172
SHO1	MMS 0.02%	KO_minus_WT	-0.0285744
SHO1	MMS 0.02%	D_minus_WT	0.00412048
SLA1	MMS 0.02%	KO_minus_WT	-1.69732
SLA1	MMS 0.02%	D_minus_WT	-0.978214
ABP1	MMS 0.04%	KO_minus_WT	-0.396519
ABP1	MMS 0.04%	D_minus_WT	-0.242425
BBC1	MMS 0.04%	KO_minus_WT	-1.5311
BBC1	MMS 0.04%	D_minus_WT	-1.52989
BEM1	MMS 0.04%	KO_minus_WT	-1.92981
BEM1	MMS 0.04%	D_minus_WT	-0.484541
BOI1	MMS 0.04%	KO_minus_WT	0.0223717
BOI1	MMS 0.04%	D_minus_WT	0.0566623
BOI2	MMS 0.04%	KO_minus_WT	-0.0903315
BOI2	MMS 0.04%	D_minus_WT	0.169288
BUD14	MMS 0.04%	KO_minus_WT	-0.0296518
BUD14	MMS 0.04%	D_minus_WT	0.10587
BZZ1	MMS 0.04%	KO_minus_WT	-0.0432991
BZZ1	MMS 0.04%	D_minus_WT	-0.0243723
CYK3	MMS 0.04%	KO_minus_WT	0.139903
CYK3	MMS 0.04%	D_minus_WT	-0.0434984
FUS1	MMS 0.04%	KO_minus_WT	0.408518
FUS1	MMS 0.04%	D_minus_WT	0.00759523
HSE1	MMS 0.04%	KO_minus_WT	-0.479311
HSE1	MMS 0.04%	D_minus_WT	-0.373476
LSB1	MMS 0.04%	KO_minus_WT	0.0831425
LSB1	MMS 0.04%	D_minus_WT	-0.0365137
LSB3	MMS 0.04%	KO_minus_WT	-0.0144064
LSB3	MMS 0.04%	D_minus_WT	0.0572755
MYO3	MMS 0.04%	KO_minus_WT	0.416318
MYO3	MMS 0.04%	D_minus_WT	-0.0320961
MYO5	MMS 0.04%	KO_minus_WT	-0.102733
MYO5	MMS 0.04%	D_minus_WT	-0.107084
NBP2	MMS 0.04%	KO_minus_WT	-1.38118
NBP2	MMS 0.04%	D_minus_WT	-1.18723
PEX13	MMS 0.04%	KO_minus_WT	-0.297662
PEX13	MMS 0.04%	D_minus_WT	-0.127935
PIN3	MMS 0.04%	KO_minus_WT	-0.137961
PIN3	MMS 0.04%	D_minus_WT	0.0656451
RVS167	MMS 0.04%	KO_minus_WT	-0.256879
RVS167	MMS 0.04%	D_minus_WT	-1.59733
SHO1	MMS 0.04%	KO_minus_WT	0.0698753
SHO1	MMS 0.04%	D_minus_WT	0.035533
SLA1	MMS 0.04%	KO_minus_WT	-3.06494
SLA1	MMS 0.04%	D_minus_WT	-1.84587
ABP1	NaCl 0.25M	KO_minus_WT	-0.0532004
ABP1	NaCl 0.25M	D_minus_WT	-0.0453933
BBC1	NaCl 0.25M	KO_minus_WT	-0.690382
BBC1	NaCl 0.25M	D_minus_WT	-0.806875
BEM1	NaCl 0.25M	KO_minus_WT	-0.890504
BEM1	NaCl 0.25M	D_minus_WT	-0.168087
BOI1	NaCl 0.25M	KO_minus_WT	-0.00523202
BOI1	NaCl 0.25M	D_minus_WT	0.0601707
BOI2	NaCl 0.25M	KO_minus_WT	0.137468
BOI2	NaCl 0.25M	D_minus_WT	0.255968
BUD14	NaCl 0.25M	KO_minus_WT	-0.0250811
BUD14	NaCl 0.25M	D_minus_WT	0.0708815
BZZ1	NaCl 0.25M	KO_minus_WT	-0.0872885
BZZ1	NaCl 0.25M	D_minus_WT	-0.0419668
CYK3	NaCl 0.25M	KO_minus_WT	0.195369
CYK3	NaCl 0.25M	D_minus_WT	-0.0297371
FUS1	NaCl 0.25M	KO_minus_WT	0.445741
FUS1	NaCl 0.25M	D_minus_WT	-0.110108
HSE1	NaCl 0.25M	KO_minus_WT	-0.135473
HSE1	NaCl 0.25M	D_minus_WT	-0.0835287
LSB1	NaCl 0.25M	KO_minus_WT	-0.0128298
LSB1	NaCl 0.25M	D_minus_WT	-0.156459
LSB3	NaCl 0.25M	KO_minus_WT	0.0403948
LSB3	NaCl 0.25M	D_minus_WT	-0.0357822
MYO3	NaCl 0.25M	KO_minus_WT	0.478151
MYO3	NaCl 0.25M	D_minus_WT	0.0270373
MYO5	NaCl 0.25M	KO_minus_WT	-0.0206576
MYO5	NaCl 0.25M	D_minus_WT	-0.126584
NBP2	NaCl 0.25M	KO_minus_WT	-0.46073
NBP2	NaCl 0.25M	D_minus_WT	-0.521064
PEX13	NaCl 0.25M	KO_minus_WT	-0.216721
PEX13	NaCl 0.25M	D_minus_WT	-0.0502098
PIN3	NaCl 0.25M	KO_minus_WT	-0.140686
PIN3	NaCl 0.25M	D_minus_WT	0.0404469
RVS167	NaCl 0.25M	KO_minus_WT	-0.140537
RVS167	NaCl 0.25M	D_minus_WT	-0.83115
SHO1	NaCl 0.25M	KO_minus_WT	-0.142627
SHO1	NaCl 0.25M	D_minus_WT	-0.0871046
SLA1	NaCl 0.25M	KO_minus_WT	-1.20516
SLA1	NaCl 0.25M	D_minus_WT	-0.783594
ABP1	NaCl 1M	KO_minus_WT	-0.543396
ABP1	NaCl 1M	D_minus_WT	-0.551035
BBC1	NaCl 1M	KO_minus_WT	-0.857693
BBC1	NaCl 1M	D_minus_WT	-1.00147
BEM1	NaCl 1M	KO_minus_WT	-0.747428
BEM1	NaCl 1M	D_minus_WT	-0.00795676
BOI1	NaCl 1M	KO_minus_WT	-0.0695588
BOI1	NaCl 1M	D_minus_WT	0.17268
BOI2	NaCl 1M	KO_minus_WT	0.019379
BOI2	NaCl 1M	D_minus_WT	0.0651631
BUD14	NaCl 1M	KO_minus_WT	-0.0729915
BUD14	NaCl 1M	D_minus_WT	0.156799
BZZ1	NaCl 1M	KO_minus_WT	-0.0271582
BZZ1	NaCl 1M	D_minus_WT	-0.0861721
CYK3	NaCl 1M	KO_minus_WT	-0.00334274
CYK3	NaCl 1M	D_minus_WT	-0.012317
FUS1	NaCl 1M	KO_minus_WT	0.327803
FUS1	NaCl 1M	D_minus_WT	-0.0599544
HSE1	NaCl 1M	KO_minus_WT	-0.331671
HSE1	NaCl 1M	D_minus_WT	-0.320643
LSB1	NaCl 1M	KO_minus_WT	-0.11007
LSB1	NaCl 1M	D_minus_WT	-0.155308
LSB3	NaCl 1M	KO_minus_WT	-0.254566
LSB3	NaCl 1M	D_minus_WT	0.0744341
MYO3	NaCl 1M	KO_minus_WT	0.347447
MYO3	NaCl 1M	D_minus_WT	0.0426844
MYO5	NaCl 1M	KO_minus_WT	0.107881
MYO5	NaCl 1M	D_minus_WT	-0.00867252
NBP2	NaCl 1M	KO_minus_WT	-0.539917
NBP2	NaCl 1M	D_minus_WT	-0.769884
PEX13	NaCl 1M	KO_minus_WT	-0.257809
PEX13	NaCl 1M	D_minus_WT	-0.162283
PIN3	NaCl 1M	KO_minus_WT	-0.0476497
PIN3	NaCl 1M	D_minus_WT	0.148579
RVS167	NaCl 1M	KO_minus_WT	0.830101
SHO1	NaCl 1M	KO_minus_WT	-0.185396
SHO1	NaCl 1M	D_minus_WT	-0.0286159
SLA1	NaCl 1M	D_minus_WT	-2.48408
ABP1	Nitroquinoline 10uM	KO_minus_WT	-0.00475356
ABP1	Nitroquinoline 10uM	D_minus_WT	0.053713
BBC1	Nitroquinoline 10uM	KO_minus_WT	-0.816693
BBC1	Nitroquinoline 10uM	D_minus_WT	-0.815898
BEM1	Nitroquinoline 10uM	KO_minus_WT	-1.97659
BEM1	Nitroquinoline 10uM	D_minus_WT	-0.613953
BOI1	Nitroquinoline 10uM	KO_minus_WT	0.116686
BOI1	Nitroquinoline 10uM	D_minus_WT	0.174784
BOI2	Nitroquinoline 10uM	KO_minus_WT	0.0319684
BOI2	Nitroquinoline 10uM	D_minus_WT	0.197203
BUD14	Nitroquinoline 10uM	KO_minus_WT	-0.093789
BUD14	Nitroquinoline 10uM	D_minus_WT	-0.0160069
BZZ1	Nitroquinoline 10uM	KO_minus_WT	-0.121968
BZZ1	Nitroquinoline 10uM	D_minus_WT	-0.143639
CYK3	Nitroquinoline 10uM	KO_minus_WT	0.00448007
CYK3	Nitroquinoline 10uM	D_minus_WT	-0.143929
FUS1	Nitroquinoline 10uM	KO_minus_WT	0.445959
FUS1	Nitroquinoline 10uM	D_minus_WT	-0.0212759
HSE1	Nitroquinoline 10uM	KO_minus_WT	-0.3585
HSE1	Nitroquinoline 10uM	D_minus_WT	-0.28163
LSB1	Nitroquinoline 10uM	KO_minus_WT	0.113389
LSB1	Nitroquinoline 10uM	D_minus_WT	-0.18695
LSB3	Nitroquinoline 10uM	KO_minus_WT	0.0270795
LSB3	Nitroquinoline 10uM	D_minus_WT	0.0979692
MYO3	Nitroquinoline 10uM	KO_minus_WT	0.419695
MYO3	Nitroquinoline 10uM	D_minus_WT	0.0162089
MYO5	Nitroquinoline 10uM	KO_minus_WT	-0.0772895
MYO5	Nitroquinoline 10uM	D_minus_WT	-0.0717047
NBP2	Nitroquinoline 10uM	KO_minus_WT	-1.01945
NBP2	Nitroquinoline 10uM	D_minus_WT	-1.05014
PEX13	Nitroquinoline 10uM	KO_minus_WT	-0.125871
PEX13	Nitroquinoline 10uM	D_minus_WT	-0.0253726
PIN3	Nitroquinoline 10uM	KO_minus_WT	-0.114108
PIN3	Nitroquinoline 10uM	D_minus_WT	0.0103693
RVS167	Nitroquinoline 10uM	KO_minus_WT	0.0416656
RVS167	Nitroquinoline 10uM	D_minus_WT	-0.526044
SHO1	Nitroquinoline 10uM	KO_minus_WT	-0.0272453
SHO1	Nitroquinoline 10uM	D_minus_WT	0.0241327
SLA1	Nitroquinoline 10uM	KO_minus_WT	-2.63507
SLA1	Nitroquinoline 10uM	D_minus_WT	-1.42756
ABP1	Nitroquinoline 50uM	KO_minus_WT	-0.099992
ABP1	Nitroquinoline 50uM	D_minus_WT	-0.0338793
BBC1	Nitroquinoline 50uM	KO_minus_WT	-0.963997
BBC1	Nitroquinoline 50uM	D_minus_WT	-1.08752
BEM1	Nitroquinoline 50uM	D_minus_WT	-0.806109
BOI1	Nitroquinoline 50uM	KO_minus_WT	0.104237
BOI1	Nitroquinoline 50uM	D_minus_WT	0.0231488
BOI2	Nitroquinoline 50uM	KO_minus_WT	0.0157284
BOI2	Nitroquinoline 50uM	D_minus_WT	0.253021
BUD14	Nitroquinoline 50uM	KO_minus_WT	-0.0418849
BUD14	Nitroquinoline 50uM	D_minus_WT	0.0631815
BZZ1	Nitroquinoline 50uM	KO_minus_WT	0.0578592
BZZ1	Nitroquinoline 50uM	D_minus_WT	0.0160844
CYK3	Nitroquinoline 50uM	KO_minus_WT	-0.487277
CYK3	Nitroquinoline 50uM	D_minus_WT	-0.393099
FUS1	Nitroquinoline 50uM	KO_minus_WT	0.544474
FUS1	Nitroquinoline 50uM	D_minus_WT	0.0262091
HSE1	Nitroquinoline 50uM	KO_minus_WT	-0.550286
HSE1	Nitroquinoline 50uM	D_minus_WT	-0.391788
LSB1	Nitroquinoline 50uM	KO_minus_WT	0.0628242
LSB1	Nitroquinoline 50uM	D_minus_WT	-0.21322
LSB3	Nitroquinoline 50uM	KO_minus_WT	0.0221921
LSB3	Nitroquinoline 50uM	D_minus_WT	0.157828
MYO3	Nitroquinoline 50uM	KO_minus_WT	0.634387
MYO3	Nitroquinoline 50uM	D_minus_WT	0.0343968
MYO5	Nitroquinoline 50uM	KO_minus_WT	-0.0652972
MYO5	Nitroquinoline 50uM	D_minus_WT	-0.153238
NBP2	Nitroquinoline 50uM	KO_minus_WT	-1.27217
NBP2	Nitroquinoline 50uM	D_minus_WT	-1.31045
PEX13	Nitroquinoline 50uM	KO_minus_WT	-0.236278
PEX13	Nitroquinoline 50uM	D_minus_WT	0.0278852
PIN3	Nitroquinoline 50uM	KO_minus_WT	-0.0384658
PIN3	Nitroquinoline 50uM	D_minus_WT	0.10467
RVS167	Nitroquinoline 50uM	KO_minus_WT	0.0208254
RVS167	Nitroquinoline 50uM	D_minus_WT	-0.953867
SHO1	Nitroquinoline 50uM	KO_minus_WT	-0.0812855
SHO1	Nitroquinoline 50uM	D_minus_WT	0.0390094
SLA1	Nitroquinoline 50uM	KO_minus_WT	-10.8505
ABP1	Nystatin 0.01uM	KO_minus_WT	0.0120278
ABP1	Nystatin 0.01uM	D_minus_WT	0.0889754
BBC1	Nystatin 0.01uM	KO_minus_WT	-0.801152
BBC1	Nystatin 0.01uM	D_minus_WT	-0.860855
BEM1	Nystatin 0.01uM	KO_minus_WT	-1.62142
BEM1	Nystatin 0.01uM	D_minus_WT	-0.373549
BOI1	Nystatin 0.01uM	KO_minus_WT	0.124232
BOI1	Nystatin 0.01uM	D_minus_WT	0.0608455
BOI2	Nystatin 0.01uM	KO_minus_WT	-0.0147531
BOI2	Nystatin 0.01uM	D_minus_WT	0.116688
BUD14	Nystatin 0.01uM	KO_minus_WT	-0.13414
BUD14	Nystatin 0.01uM	D_minus_WT	-0.112399
BZZ1	Nystatin 0.01uM	KO_minus_WT	-0.00747179
BZZ1	Nystatin 0.01uM	D_minus_WT	-0.0286695
CYK3	Nystatin 0.01uM	KO_minus_WT	0.137202
CYK3	Nystatin 0.01uM	D_minus_WT	-0.017916
FUS1	Nystatin 0.01uM	KO_minus_WT	0.236127
FUS1	Nystatin 0.01uM	D_minus_WT	-0.11678
HSE1	Nystatin 0.01uM	KO_minus_WT	-0.172257
HSE1	Nystatin 0.01uM	D_minus_WT	-0.13996
LSB1	Nystatin 0.01uM	KO_minus_WT	0.0288608
LSB1	Nystatin 0.01uM	D_minus_WT	-0.0719638
LSB3	Nystatin 0.01uM	KO_minus_WT	0.0048338
LSB3	Nystatin 0.01uM	D_minus_WT	-0.00388526
MYO3	Nystatin 0.01uM	KO_minus_WT	0.33232
MYO3	Nystatin 0.01uM	D_minus_WT	0.00430748
MYO5	Nystatin 0.01uM	KO_minus_WT	-0.0474497
MYO5	Nystatin 0.01uM	D_minus_WT	-0.0384169
NBP2	Nystatin 0.01uM	KO_minus_WT	-0.536678
NBP2	Nystatin 0.01uM	D_minus_WT	-0.742161
PEX13	Nystatin 0.01uM	KO_minus_WT	-0.133739
PEX13	Nystatin 0.01uM	D_minus_WT	-0.0268033
PIN3	Nystatin 0.01uM	KO_minus_WT	-0.0478222
PIN3	Nystatin 0.01uM	D_minus_WT	0.0227522
RVS167	Nystatin 0.01uM	KO_minus_WT	-0.126191
RVS167	Nystatin 0.01uM	D_minus_WT	-0.489023
SHO1	Nystatin 0.01uM	KO_minus_WT	-0.0407724
SHO1	Nystatin 0.01uM	D_minus_WT	-0.0358755
SLA1	Nystatin 0.01uM	KO_minus_WT	-1.57185
SLA1	Nystatin 0.01uM	D_minus_WT	-0.883046
ABP1	Nystatin 0.1uM	KO_minus_WT	-0.103644
ABP1	Nystatin 0.1uM	D_minus_WT	-0.0097969
BBC1	Nystatin 0.1uM	KO_minus_WT	-0.784307
BBC1	Nystatin 0.1uM	D_minus_WT	-0.761909
BEM1	Nystatin 0.1uM	KO_minus_WT	-1.85683
BEM1	Nystatin 0.1uM	D_minus_WT	-0.498752
BOI1	Nystatin 0.1uM	KO_minus_WT	0.0532893
BOI1	Nystatin 0.1uM	D_minus_WT	0.0268994
BOI2	Nystatin 0.1uM	KO_minus_WT	0.0135802
BOI2	Nystatin 0.1uM	D_minus_WT	0.192567
BUD14	Nystatin 0.1uM	KO_minus_WT	-0.218395
BUD14	Nystatin 0.1uM	D_minus_WT	-0.0145584
BZZ1	Nystatin 0.1uM	KO_minus_WT	0.0414035
BZZ1	Nystatin 0.1uM	D_minus_WT	-0.041473
CYK3	Nystatin 0.1uM	KO_minus_WT	-0.0373461
CYK3	Nystatin 0.1uM	D_minus_WT	-0.0411634
FUS1	Nystatin 0.1uM	KO_minus_WT	0.224978
FUS1	Nystatin 0.1uM	D_minus_WT	-0.151413
HSE1	Nystatin 0.1uM	KO_minus_WT	-0.242597
HSE1	Nystatin 0.1uM	D_minus_WT	-0.242337
LSB1	Nystatin 0.1uM	KO_minus_WT	0.0791046
LSB1	Nystatin 0.1uM	D_minus_WT	-0.0926304
LSB3	Nystatin 0.1uM	KO_minus_WT	-0.0184165
LSB3	Nystatin 0.1uM	D_minus_WT	0.0258807
MYO3	Nystatin 0.1uM	KO_minus_WT	0.319901
MYO3	Nystatin 0.1uM	D_minus_WT	0.0602511
MYO5	Nystatin 0.1uM	KO_minus_WT	-0.058638
MYO5	Nystatin 0.1uM	D_minus_WT	-0.0870218
NBP2	Nystatin 0.1uM	KO_minus_WT	-0.734575
NBP2	Nystatin 0.1uM	D_minus_WT	-0.98019
PEX13	Nystatin 0.1uM	KO_minus_WT	-0.172396
PEX13	Nystatin 0.1uM	D_minus_WT	0.0278172
PIN3	Nystatin 0.1uM	KO_minus_WT	-0.108914
PIN3	Nystatin 0.1uM	D_minus_WT	0.0360473
RVS167	Nystatin 0.1uM	KO_minus_WT	0.0825683
RVS167	Nystatin 0.1uM	D_minus_WT	-1.08579
SHO1	Nystatin 0.1uM	KO_minus_WT	-0.0907101
SHO1	Nystatin 0.1uM	D_minus_WT	-0.0340121
SLA1	Nystatin 0.1uM	KO_minus_WT	-2.28644
SLA1	Nystatin 0.1uM	D_minus_WT	-1.47575
ABP1	Raffinose 2%	KO_minus_WT	0.0882257
ABP1	Raffinose 2%	D_minus_WT	0.146561
BBC1	Raffinose 2%	KO_minus_WT	-0.642633
BBC1	Raffinose 2%	D_minus_WT	-0.649281
BEM1	Raffinose 2%	KO_minus_WT	-1.01074
BEM1	Raffinose 2%	D_minus_WT	-0.178503
BOI1	Raffinose 2%	KO_minus_WT	0.098738
BOI1	Raffinose 2%	D_minus_WT	0.0819066
BOI2	Raffinose 2%	KO_minus_WT	-0.00131568
BOI2	Raffinose 2%	D_minus_WT	0.0456721
BUD14	Raffinose 2%	KO_minus_WT	-0.0717396
BUD14	Raffinose 2%	D_minus_WT	-0.0289725
BZZ1	Raffinose 2%	KO_minus_WT	0.0128606
BZZ1	Raffinose 2%	D_minus_WT	-0.00327183
CYK3	Raffinose 2%	KO_minus_WT	0.110871
CYK3	Raffinose 2%	D_minus_WT	-0.0368932
FUS1	Raffinose 2%	KO_minus_WT	0.216825
FUS1	Raffinose 2%	D_minus_WT	-0.0793079
HSE1	Raffinose 2%	KO_minus_WT	-0.0578925
HSE1	Raffinose 2%	D_minus_WT	-0.127127
LSB1	Raffinose 2%	KO_minus_WT	0.0366687
LSB1	Raffinose 2%	D_minus_WT	-0.126351
LSB3	Raffinose 2%	KO_minus_WT	0.00284679
LSB3	Raffinose 2%	D_minus_WT	-0.00930535
MYO3	Raffinose 2%	KO_minus_WT	0.288339
MYO3	Raffinose 2%	D_minus_WT	0.0244257
MYO5	Raffinose 2%	KO_minus_WT	-0.0537247
MYO5	Raffinose 2%	D_minus_WT	-0.0437534
NBP2	Raffinose 2%	KO_minus_WT	-1.14757
NBP2	Raffinose 2%	D_minus_WT	-1.03555
PEX13	Raffinose 2%	KO_minus_WT	-0.0168024
PEX13	Raffinose 2%	D_minus_WT	-0.000170408
PIN3	Raffinose 2%	KO_minus_WT	-0.0444195
PIN3	Raffinose 2%	D_minus_WT	0.00961536
RVS167	Raffinose 2%	KO_minus_WT	0.107175
RVS167	Raffinose 2%	D_minus_WT	-0.776637
SHO1	Raffinose 2%	KO_minus_WT	0.0329953
SHO1	Raffinose 2%	D_minus_WT	0.0699267
SLA1	Raffinose 2%	KO_minus_WT	-0.720169
SLA1	Raffinose 2%	D_minus_WT	-0.26327
ABP1	Rapamycin 10nM	KO_minus_WT	-0.131217
ABP1	Rapamycin 10nM	D_minus_WT	-0.0380287
BBC1	Rapamycin 10nM	KO_minus_WT	-0.831103
BBC1	Rapamycin 10nM	D_minus_WT	-0.786391
BEM1	Rapamycin 10nM	KO_minus_WT	-1.4911
BEM1	Rapamycin 10nM	D_minus_WT	-0.792996
BOI1	Rapamycin 10nM	KO_minus_WT	-0.255725
BOI1	Rapamycin 10nM	D_minus_WT	-0.030115
BOI2	Rapamycin 10nM	KO_minus_WT	0.395315
BOI2	Rapamycin 10nM	D_minus_WT	0.0974337
BUD14	Rapamycin 10nM	KO_minus_WT	-0.40517
BUD14	Rapamycin 10nM	D_minus_WT	0.000653199
BZZ1	Rapamycin 10nM	KO_minus_WT	-0.0594586
BZZ1	Rapamycin 10nM	D_minus_WT	0.0771984
CYK3	Rapamycin 10nM	KO_minus_WT	0.115095
CYK3	Rapamycin 10nM	D_minus_WT	-0.351618
FUS1	Rapamycin 10nM	KO_minus_WT	0.493812
FUS1	Rapamycin 10nM	D_minus_WT	-0.0596102
HSE1	Rapamycin 10nM	KO_minus_WT	-0.163162
HSE1	Rapamycin 10nM	D_minus_WT	-0.0297192
LSB1	Rapamycin 10nM	KO_minus_WT	-0.212456
LSB1	Rapamycin 10nM	D_minus_WT	-0.117249
LSB3	Rapamycin 10nM	KO_minus_WT	-0.210332
LSB3	Rapamycin 10nM	D_minus_WT	0.103371
MYO3	Rapamycin 10nM	KO_minus_WT	0.76085
MYO3	Rapamycin 10nM	D_minus_WT	0.0953058
MYO5	Rapamycin 10nM	KO_minus_WT	0.0404404
MYO5	Rapamycin 10nM	D_minus_WT	-0.122907
NBP2	Rapamycin 10nM	KO_minus_WT	-0.4522
NBP2	Rapamycin 10nM	D_minus_WT	-0.664026
PEX13	Rapamycin 10nM	KO_minus_WT	-0.525049
PEX13	Rapamycin 10nM	D_minus_WT	-0.229406
PIN3	Rapamycin 10nM	KO_minus_WT	-0.0278699
PIN3	Rapamycin 10nM	D_minus_WT	0.0316039
RVS167	Rapamycin 10nM	KO_minus_WT	0.166924
RVS167	Rapamycin 10nM	D_minus_WT	-0.522083
SHO1	Rapamycin 10nM	KO_minus_WT	-0.227558
SHO1	Rapamycin 10nM	D_minus_WT	-0.0838381
SLA1	Rapamycin 10nM	KO_minus_WT	-2.15919
SLA1	Rapamycin 10nM	D_minus_WT	-1.45262
ABP1	Rapamycin 50nM	KO_minus_WT	0.10134
ABP1	Rapamycin 50nM	D_minus_WT	0.198451
BBC1	Rapamycin 50nM	KO_minus_WT	-0.933458
BBC1	Rapamycin 50nM	D_minus_WT	-0.949657
BEM1	Rapamycin 50nM	KO_minus_WT	-2.04871
BEM1	Rapamycin 50nM	D_minus_WT	-0.839877
BOI1	Rapamycin 50nM	KO_minus_WT	-0.41917
BOI1	Rapamycin 50nM	D_minus_WT	0.0996763
BOI2	Rapamycin 50nM	KO_minus_WT	0.0927788
BOI2	Rapamycin 50nM	D_minus_WT	0.0506165
BUD14	Rapamycin 50nM	KO_minus_WT	-0.533417
BUD14	Rapamycin 50nM	D_minus_WT	-0.173396
BZZ1	Rapamycin 50nM	KO_minus_WT	-0.11974
BZZ1	Rapamycin 50nM	D_minus_WT	-0.122761
CYK3	Rapamycin 50nM	KO_minus_WT	0.113607
CYK3	Rapamycin 50nM	D_minus_WT	-0.38444
FUS1	Rapamycin 50nM	KO_minus_WT	0.677681
FUS1	Rapamycin 50nM	D_minus_WT	-0.0113322
HSE1	Rapamycin 50nM	KO_minus_WT	-0.504787
HSE1	Rapamycin 50nM	D_minus_WT	-0.0208252
LSB1	Rapamycin 50nM	KO_minus_WT	-0.346202
LSB1	Rapamycin 50nM	D_minus_WT	-0.349727
LSB3	Rapamycin 50nM	KO_minus_WT	-0.533297
LSB3	Rapamycin 50nM	D_minus_WT	-0.0922659
MYO3	Rapamycin 50nM	KO_minus_WT	0.663489
MYO3	Rapamycin 50nM	D_minus_WT	0.219259
MYO5	Rapamycin 50nM	KO_minus_WT	-0.178224
MYO5	Rapamycin 50nM	D_minus_WT	-0.116814
NBP2	Rapamycin 50nM	KO_minus_WT	-0.578761
NBP2	Rapamycin 50nM	D_minus_WT	-0.52066
PEX13	Rapamycin 50nM	KO_minus_WT	-0.930378
PEX13	Rapamycin 50nM	D_minus_WT	-0.391335
PIN3	Rapamycin 50nM	KO_minus_WT	-0.528262
PIN3	Rapamycin 50nM	D_minus_WT	0.0318272
RVS167	Rapamycin 50nM	KO_minus_WT	0.018524
RVS167	Rapamycin 50nM	D_minus_WT	-0.624797
SHO1	Rapamycin 50nM	KO_minus_WT	-0.628853
SHO1	Rapamycin 50nM	D_minus_WT	-0.291897
SLA1	Rapamycin 50nM	KO_minus_WT	-1.9777
SLA1	Rapamycin 50nM	D_minus_WT	-1.31314
ABP1	SC pH3	KO_minus_WT	-0.0320193
ABP1	SC pH3	D_minus_WT	-0.00651186
BBC1	SC pH3	KO_minus_WT	-0.501832
BBC1	SC pH3	D_minus_WT	-0.39151
BEM1	SC pH3	KO_minus_WT	-1.39377
BEM1	SC pH3	D_minus_WT	-0.241285
BOI1	SC pH3	KO_minus_WT	0.128471
BOI1	SC pH3	D_minus_WT	0.0521561
BOI2	SC pH3	KO_minus_WT	-0.0607717
BOI2	SC pH3	D_minus_WT	0.0341444
BUD14	SC pH3	KO_minus_WT	-0.268036
BUD14	SC pH3	D_minus_WT	-0.152585
BZZ1	SC pH3	KO_minus_WT	-0.0260031
BZZ1	SC pH3	D_minus_WT	-0.0129744
CYK3	SC pH3	KO_minus_WT	-0.368516
CYK3	SC pH3	D_minus_WT	-0.0725213
FUS1	SC pH3	KO_minus_WT	-0.294635
FUS1	SC pH3	D_minus_WT	-0.0169042
HSE1	SC pH3	KO_minus_WT	-0.245942
HSE1	SC pH3	D_minus_WT	-0.158314
LSB1	SC pH3	KO_minus_WT	0.027491
LSB1	SC pH3	D_minus_WT	-0.0439028
LSB3	SC pH3	KO_minus_WT	-0.0540076
LSB3	SC pH3	D_minus_WT	-0.033058
MYO3	SC pH3	KO_minus_WT	-0.273119
MYO3	SC pH3	D_minus_WT	0.00164671
MYO5	SC pH3	KO_minus_WT	-0.0541291
MYO5	SC pH3	D_minus_WT	-0.0123727
NBP2	SC pH3	KO_minus_WT	-0.512879
NBP2	SC pH3	D_minus_WT	-0.530115
PEX13	SC pH3	KO_minus_WT	-0.0786356
PEX13	SC pH3	D_minus_WT	0.0244752
PIN3	SC pH3	KO_minus_WT	-0.0980003
PIN3	SC pH3	D_minus_WT	0.000548085
RVS167	SC pH3	KO_minus_WT	-0.286476
RVS167	SC pH3	D_minus_WT	-0.322804
SHO1	SC pH3	KO_minus_WT	-0.0851418
SHO1	SC pH3	D_minus_WT	-0.00337642
SLA1	SC pH3	KO_minus_WT	-1.43628
SLA1	SC pH3	D_minus_WT	-0.7877
ABP1	SC pH6	KO_minus_WT	0.0185469
ABP1	SC pH6	D_minus_WT	-0.0106993
BBC1	SC pH6	KO_minus_WT	-0.699932
BBC1	SC pH6	D_minus_WT	-0.716049
BEM1	SC pH6	KO_minus_WT	-1.25085
BEM1	SC pH6	D_minus_WT	-0.277163
BOI1	SC pH6	KO_minus_WT	0.14035
BOI1	SC pH6	D_minus_WT	0.0590461
BOI2	SC pH6	KO_minus_WT	0.0300732
BOI2	SC pH6	D_minus_WT	0.127089
BUD14	SC pH6	KO_minus_WT	-0.111986
BUD14	SC pH6	D_minus_WT	-0.0525466
BZZ1	SC pH6	KO_minus_WT	0.00874928
BZZ1	SC pH6	D_minus_WT	-0.0182207
CYK3	SC pH6	KO_minus_WT	0.047243
CYK3	SC pH6	D_minus_WT	-0.00152
FUS1	SC pH6	KO_minus_WT	0.263555
FUS1	SC pH6	D_minus_WT	-0.0465047
HSE1	SC pH6	KO_minus_WT	-0.110784
HSE1	SC pH6	D_minus_WT	-0.111282
LSB1	SC pH6	KO_minus_WT	0.039932
LSB1	SC pH6	D_minus_WT	-0.104751
LSB3	SC pH6	KO_minus_WT	-0.126704
LSB3	SC pH6	D_minus_WT	-0.0240983
MYO3	SC pH6	KO_minus_WT	0.207443
MYO3	SC pH6	D_minus_WT	0.0197686
MYO5	SC pH6	KO_minus_WT	0.0612515
MYO5	SC pH6	D_minus_WT	-0.0120257
NBP2	SC pH6	KO_minus_WT	-0.649408
NBP2	SC pH6	D_minus_WT	-0.633494
PEX13	SC pH6	KO_minus_WT	-0.171331
PEX13	SC pH6	D_minus_WT	-0.0509032
PIN3	SC pH6	KO_minus_WT	-0.0846998
PIN3	SC pH6	D_minus_WT	-0.00863541
RVS167	SC pH6	KO_minus_WT	-0.0375486
RVS167	SC pH6	D_minus_WT	-0.496575
SHO1	SC pH6	KO_minus_WT	-0.0942425
SHO1	SC pH6	D_minus_WT	0.0330119
SLA1	SC pH6	KO_minus_WT	-1.06743
SLA1	SC pH6	D_minus_WT	-0.623834
ABP1	SDS 0.01%	KO_minus_WT	0.0607469
ABP1	SDS 0.01%	D_minus_WT	0.035672
BBC1	SDS 0.01%	KO_minus_WT	-0.646986
BBC1	SDS 0.01%	D_minus_WT	-0.781383
BEM1	SDS 0.01%	KO_minus_WT	-1.37716
BEM1	SDS 0.01%	D_minus_WT	-0.373824
BOI1	SDS 0.01%	KO_minus_WT	0.112844
BOI1	SDS 0.01%	D_minus_WT	0.0391992
BOI2	SDS 0.01%	KO_minus_WT	0.0245459
BOI2	SDS 0.01%	D_minus_WT	0.123076
BUD14	SDS 0.01%	KO_minus_WT	-0.161097
BUD14	SDS 0.01%	D_minus_WT	-0.0584494
BZZ1	SDS 0.01%	KO_minus_WT	0.00693989
BZZ1	SDS 0.01%	D_minus_WT	-0.053014
CYK3	SDS 0.01%	KO_minus_WT	0.0783296
CYK3	SDS 0.01%	D_minus_WT	-0.0592083
FUS1	SDS 0.01%	KO_minus_WT	0.381603
FUS1	SDS 0.01%	D_minus_WT	-0.0731798
HSE1	SDS 0.01%	KO_minus_WT	-0.0484183
HSE1	SDS 0.01%	D_minus_WT	-0.0741166
LSB1	SDS 0.01%	KO_minus_WT	-0.0148787
LSB1	SDS 0.01%	D_minus_WT	-0.124942
LSB3	SDS 0.01%	KO_minus_WT	-0.071609
LSB3	SDS 0.01%	D_minus_WT	-0.0290871
MYO3	SDS 0.01%	KO_minus_WT	0.361569
MYO3	SDS 0.01%	D_minus_WT	-0.0266959
MYO5	SDS 0.01%	KO_minus_WT	-0.0117909
MYO5	SDS 0.01%	D_minus_WT	-0.0238168
NBP2	SDS 0.01%	KO_minus_WT	-0.679076
NBP2	SDS 0.01%	D_minus_WT	-0.631853
PEX13	SDS 0.01%	KO_minus_WT	-0.0861962
PEX13	SDS 0.01%	D_minus_WT	0.0562217
PIN3	SDS 0.01%	KO_minus_WT	-0.0399838
PIN3	SDS 0.01%	D_minus_WT	0.0545282
RVS167	SDS 0.01%	KO_minus_WT	0.00574752
RVS167	SDS 0.01%	D_minus_WT	-0.589517
SHO1	SDS 0.01%	KO_minus_WT	-0.0569422
SHO1	SDS 0.01%	D_minus_WT	-0.0638632
SLA1	SDS 0.01%	KO_minus_WT	-1.70642
SLA1	SDS 0.01%	D_minus_WT	-0.900378
ABP1	SDS 0.02%	KO_minus_WT	0.0577594
ABP1	SDS 0.02%	D_minus_WT	0.064028
BBC1	SDS 0.02%	KO_minus_WT	-0.584547
BBC1	SDS 0.02%	D_minus_WT	-0.63232
BEM1	SDS 0.02%	KO_minus_WT	-1.46709
BEM1	SDS 0.02%	D_minus_WT	-0.373921
BOI1	SDS 0.02%	KO_minus_WT	0.12369
BOI1	SDS 0.02%	D_minus_WT	0.0126362
BOI2	SDS 0.02%	KO_minus_WT	0.0275231
BOI2	SDS 0.02%	D_minus_WT	0.130072
BUD14	SDS 0.02%	KO_minus_WT	-0.245255
BUD14	SDS 0.02%	D_minus_WT	-0.138472
BZZ1	SDS 0.02%	KO_minus_WT	0.0569045
BZZ1	SDS 0.02%	D_minus_WT	-0.0208644
CYK3	SDS 0.02%	KO_minus_WT	-0.00544839
CYK3	SDS 0.02%	D_minus_WT	-0.0922238
FUS1	SDS 0.02%	KO_minus_WT	0.269158
FUS1	SDS 0.02%	D_minus_WT	-0.0466164
HSE1	SDS 0.02%	KO_minus_WT	-0.179991
HSE1	SDS 0.02%	D_minus_WT	-0.145312
LSB1	SDS 0.02%	KO_minus_WT	0.0325781
LSB1	SDS 0.02%	D_minus_WT	-0.0684362
LSB3	SDS 0.02%	KO_minus_WT	-0.0926059
LSB3	SDS 0.02%	D_minus_WT	-0.0700616
MYO3	SDS 0.02%	KO_minus_WT	0.367445
MYO3	SDS 0.02%	D_minus_WT	-0.0315796
MYO5	SDS 0.02%	KO_minus_WT	0.0291405
MYO5	SDS 0.02%	D_minus_WT	-0.014156
NBP2	SDS 0.02%	KO_minus_WT	-0.680761
NBP2	SDS 0.02%	D_minus_WT	-0.701294
PEX13	SDS 0.02%	KO_minus_WT	-0.0925932
PEX13	SDS 0.02%	D_minus_WT	0.0608265
PIN3	SDS 0.02%	KO_minus_WT	-0.0614078
PIN3	SDS 0.02%	D_minus_WT	-0.00437981
RVS167	SDS 0.02%	KO_minus_WT	-0.0656185
RVS167	SDS 0.02%	D_minus_WT	-0.794202
SHO1	SDS 0.02%	KO_minus_WT	0.00573635
SHO1	SDS 0.02%	D_minus_WT	0.0453418
SLA1	SDS 0.02%	KO_minus_WT	-2.55811
SLA1	SDS 0.02%	D_minus_WT	-1.32004
ABP1	SDS 0.05%	KO_minus_WT	0.091615
ABP1	SDS 0.05%	D_minus_WT	0.0248331
BBC1	SDS 0.05%	KO_minus_WT	-0.575247
BBC1	SDS 0.05%	D_minus_WT	-0.615046
BEM1	SDS 0.05%	KO_minus_WT	-1.84053
BEM1	SDS 0.05%	D_minus_WT	-0.436548
BOI1	SDS 0.05%	KO_minus_WT	0.148225
BOI1	SDS 0.05%	D_minus_WT	0.106467
BOI2	SDS 0.05%	KO_minus_WT	0.106753
BOI2	SDS 0.05%	D_minus_WT	0.0655544
BUD14	SDS 0.05%	KO_minus_WT	-0.634951
BUD14	SDS 0.05%	D_minus_WT	-0.515519
BZZ1	SDS 0.05%	KO_minus_WT	0.00895048
BZZ1	SDS 0.05%	D_minus_WT	-0.0438099
CYK3	SDS 0.05%	KO_minus_WT	0.0191649
CYK3	SDS 0.05%	D_minus_WT	-0.225045
FUS1	SDS 0.05%	KO_minus_WT	0.549134
FUS1	SDS 0.05%	D_minus_WT	-0.0431511
HSE1	SDS 0.05%	KO_minus_WT	-0.221568
HSE1	SDS 0.05%	D_minus_WT	-0.20945
LSB1	SDS 0.05%	KO_minus_WT	0.0161381
LSB1	SDS 0.05%	D_minus_WT	-0.130554
LSB3	SDS 0.05%	KO_minus_WT	0.00987272
LSB3	SDS 0.05%	D_minus_WT	0.00985654
MYO3	SDS 0.05%	KO_minus_WT	0.628083
MYO3	SDS 0.05%	D_minus_WT	-0.0175565
MYO5	SDS 0.05%	KO_minus_WT	0.136214
MYO5	SDS 0.05%	D_minus_WT	-0.0124061
NBP2	SDS 0.05%	KO_minus_WT	-0.915411
NBP2	SDS 0.05%	D_minus_WT	-1.26311
PEX13	SDS 0.05%	KO_minus_WT	-0.0328047
PEX13	SDS 0.05%	D_minus_WT	0.0225709
PIN3	SDS 0.05%	KO_minus_WT	-0.0105731
PIN3	SDS 0.05%	D_minus_WT	0.0130807
RVS167	SDS 0.05%	KO_minus_WT	-0.455578
RVS167	SDS 0.05%	D_minus_WT	-1.04032
SHO1	SDS 0.05%	KO_minus_WT	-0.00511135
SHO1	SDS 0.05%	D_minus_WT	0.00526787
SLA1	SDS 0.05%	KO_minus_WT	-3.40002
SLA1	SDS 0.05%	D_minus_WT	-1.94677
ABP1	Sorbitol 10mM	KO_minus_WT	-0.00928117
ABP1	Sorbitol 10mM	D_minus_WT	0.0271856
BBC1	Sorbitol 10mM	KO_minus_WT	-0.726276
BBC1	Sorbitol 10mM	D_minus_WT	-0.767783
BEM1	Sorbitol 10mM	KO_minus_WT	-1.49409
BEM1	Sorbitol 10mM	D_minus_WT	-0.273478
BOI1	Sorbitol 10mM	KO_minus_WT	0.156442
BOI1	Sorbitol 10mM	D_minus_WT	0.0545915
BOI2	Sorbitol 10mM	KO_minus_WT	0.0948244
BOI2	Sorbitol 10mM	D_minus_WT	0.114614
BUD14	Sorbitol 10mM	KO_minus_WT	-0.151907
BUD14	Sorbitol 10mM	D_minus_WT	-0.109579
BZZ1	Sorbitol 10mM	KO_minus_WT	0.072147
BZZ1	Sorbitol 10mM	D_minus_WT	0.0573505
CYK3	Sorbitol 10mM	KO_minus_WT	0.0762937
CYK3	Sorbitol 10mM	D_minus_WT	-0.0601773
FUS1	Sorbitol 10mM	KO_minus_WT	0.322958
FUS1	Sorbitol 10mM	D_minus_WT	-0.0847831
HSE1	Sorbitol 10mM	KO_minus_WT	-0.0875474
HSE1	Sorbitol 10mM	D_minus_WT	-0.0925327
LSB1	Sorbitol 10mM	KO_minus_WT	0.0426471
LSB1	Sorbitol 10mM	D_minus_WT	0.00574441
LSB3	Sorbitol 10mM	KO_minus_WT	-0.0444922
LSB3	Sorbitol 10mM	D_minus_WT	0.000332039
MYO3	Sorbitol 10mM	KO_minus_WT	0.356817
MYO3	Sorbitol 10mM	D_minus_WT	0.0181035
MYO5	Sorbitol 10mM	KO_minus_WT	0.0282883
MYO5	Sorbitol 10mM	D_minus_WT	0.024978
NBP2	Sorbitol 10mM	KO_minus_WT	-0.693299
NBP2	Sorbitol 10mM	D_minus_WT	-0.63993
PEX13	Sorbitol 10mM	KO_minus_WT	0.00954145
PEX13	Sorbitol 10mM	D_minus_WT	0.021
PIN3	Sorbitol 10mM	KO_minus_WT	-0.0120398
PIN3	Sorbitol 10mM	D_minus_WT	0.0448219
RVS167	Sorbitol 10mM	KO_minus_WT	0.00334825
RVS167	Sorbitol 10mM	D_minus_WT	-0.562576
SHO1	Sorbitol 10mM	KO_minus_WT	0.0439901
SHO1	Sorbitol 10mM	D_minus_WT	0.0303373
SLA1	Sorbitol 10mM	KO_minus_WT	-1.09076
SLA1	Sorbitol 10mM	D_minus_WT	-0.608658
ABP1	Sorbitol 1mM	KO_minus_WT	0.00657585
ABP1	Sorbitol 1mM	D_minus_WT	0.0181541
BBC1	Sorbitol 1mM	KO_minus_WT	-0.818829
BBC1	Sorbitol 1mM	D_minus_WT	-0.917383
BEM1	Sorbitol 1mM	KO_minus_WT	-1.28146
BEM1	Sorbitol 1mM	D_minus_WT	-0.21178
BOI1	Sorbitol 1mM	KO_minus_WT	0.12392
BOI1	Sorbitol 1mM	D_minus_WT	0.0443085
BOI2	Sorbitol 1mM	KO_minus_WT	-0.0213486
BOI2	Sorbitol 1mM	D_minus_WT	0.0773534
BUD14	Sorbitol 1mM	KO_minus_WT	-0.0844925
BUD14	Sorbitol 1mM	D_minus_WT	-0.0227304
BZZ1	Sorbitol 1mM	KO_minus_WT	0.0392656
BZZ1	Sorbitol 1mM	D_minus_WT	0.0415166
CYK3	Sorbitol 1mM	KO_minus_WT	0.160109
CYK3	Sorbitol 1mM	D_minus_WT	0.026157
FUS1	Sorbitol 1mM	KO_minus_WT	0.260433
FUS1	Sorbitol 1mM	D_minus_WT	-0.073694
HSE1	Sorbitol 1mM	KO_minus_WT	-0.101856
HSE1	Sorbitol 1mM	D_minus_WT	-0.0542443
LSB1	Sorbitol 1mM	KO_minus_WT	0.0943153
LSB1	Sorbitol 1mM	D_minus_WT	-0.0405341
LSB3	Sorbitol 1mM	KO_minus_WT	-0.0627689
LSB3	Sorbitol 1mM	D_minus_WT	0.00498049
MYO3	Sorbitol 1mM	KO_minus_WT	0.38437
MYO3	Sorbitol 1mM	D_minus_WT	0.0187556
MYO5	Sorbitol 1mM	KO_minus_WT	0.0236594
MYO5	Sorbitol 1mM	D_minus_WT	0.0467339
NBP2	Sorbitol 1mM	KO_minus_WT	-0.645639
NBP2	Sorbitol 1mM	D_minus_WT	-0.647658
PEX13	Sorbitol 1mM	KO_minus_WT	0.00800298
PEX13	Sorbitol 1mM	D_minus_WT	0.0912645
PIN3	Sorbitol 1mM	KO_minus_WT	-0.0370724
PIN3	Sorbitol 1mM	D_minus_WT	-0.0302834
RVS167	Sorbitol 1mM	KO_minus_WT	0.0152252
RVS167	Sorbitol 1mM	D_minus_WT	-0.513165
SHO1	Sorbitol 1mM	KO_minus_WT	0.057949
SHO1	Sorbitol 1mM	D_minus_WT	0.0266254
SLA1	Sorbitol 1mM	KO_minus_WT	-1.09157
SLA1	Sorbitol 1mM	D_minus_WT	-0.678388
ABP1	Sorbitol 5mM	KO_minus_WT	-0.0310624
ABP1	Sorbitol 5mM	D_minus_WT	0.0108506
BBC1	Sorbitol 5mM	KO_minus_WT	-0.835102
BBC1	Sorbitol 5mM	D_minus_WT	-0.760308
BEM1	Sorbitol 5mM	KO_minus_WT	-1.24997
BEM1	Sorbitol 5mM	D_minus_WT	-0.207774
BOI1	Sorbitol 5mM	KO_minus_WT	0.112248
BOI1	Sorbitol 5mM	D_minus_WT	0.0852624
BOI2	Sorbitol 5mM	KO_minus_WT	0.0110565
BOI2	Sorbitol 5mM	D_minus_WT	0.0897241
BUD14	Sorbitol 5mM	KO_minus_WT	-0.144166
BUD14	Sorbitol 5mM	D_minus_WT	-0.107052
BZZ1	Sorbitol 5mM	KO_minus_WT	0.00203646
[truncated: 27 more rows]

## Sheet: Fig1F
gene_tagged	Condition	type_difference	relative_to_wt
BEM1 D|WT	Bathophenanthroline 0.1uM	D_minus_WT	-1.06248		D = SH3 deletion
BEM1 WT|D	Bathophenanthroline 0.1uM	D_minus_WT	-0.0638718		KO = Gene deletion
BEM1 D|D	Bathophenanthroline 0.1uM	D_minus_WT	-0.223992		Deleted = SH3 deletion
BEM1 KO	Bathophenanthroline 0.1uM	KO_minus_WT	-1.45644
BZZ1 D|WT	Bathophenanthroline 0.1uM	D_minus_WT	0.0404397
BZZ1 WT|D	Bathophenanthroline 0.1uM	D_minus_WT	0.0388761
BZZ1 D|D	Bathophenanthroline 0.1uM	D_minus_WT	-0.0275086
BZZ1 KO	Bathophenanthroline 0.1uM	KO_minus_WT	0.0618914
SLA1 D|WT|WT	Bathophenanthroline 0.1uM	D_minus_WT	-0.22449
SLA1 KO	Bathophenanthroline 0.1uM	KO_minus_WT	-1.29849
SLA1 D|D|D	Bathophenanthroline 0.1uM	D_minus_WT	-0.710921
SLA1 WT|D|WT	Bathophenanthroline 0.1uM	D_minus_WT	-0.153626
SLA1 WT|WT|D	Bathophenanthroline 0.1uM	D_minus_WT	-0.016913
BEM1 D|WT	Bathophenanthroline 10uM	D_minus_WT	-0.954387
BEM1 WT|D	Bathophenanthroline 10uM	D_minus_WT	-0.0666088
BEM1 D|D	Bathophenanthroline 10uM	D_minus_WT	-0.209556
BEM1 KO	Bathophenanthroline 10uM	KO_minus_WT	-1.55719
BZZ1 D|WT	Bathophenanthroline 10uM	D_minus_WT	0.0329976
BZZ1 WT|D	Bathophenanthroline 10uM	D_minus_WT	0.0160008
BZZ1 D|D	Bathophenanthroline 10uM	D_minus_WT	-0.0169056
BZZ1 KO	Bathophenanthroline 10uM	KO_minus_WT	0.0417419
SLA1 D|WT|WT	Bathophenanthroline 10uM	D_minus_WT	-0.0581296
SLA1 KO	Bathophenanthroline 10uM	KO_minus_WT	-1.08866
SLA1 D|D|D	Bathophenanthroline 10uM	D_minus_WT	-0.581277
SLA1 WT|D|WT	Bathophenanthroline 10uM	D_minus_WT	0.0375791
SLA1 WT|WT|D	Bathophenanthroline 10uM	D_minus_WT	0.0369203
BEM1 D|WT	Bathophenanthroline 1uM	D_minus_WT	-1.01333
BEM1 WT|D	Bathophenanthroline 1uM	D_minus_WT	-0.0572316
BEM1 D|D	Bathophenanthroline 1uM	D_minus_WT	-0.192267
BEM1 KO	Bathophenanthroline 1uM	KO_minus_WT	-1.35949
BZZ1 D|WT	Bathophenanthroline 1uM	D_minus_WT	0.0194653
BZZ1 WT|D	Bathophenanthroline 1uM	D_minus_WT	0.0422357
BZZ1 D|D	Bathophenanthroline 1uM	D_minus_WT	-0.0356169
BZZ1 KO	Bathophenanthroline 1uM	KO_minus_WT	-0.0270384
SLA1 D|WT|WT	Bathophenanthroline 1uM	D_minus_WT	-0.234631
SLA1 KO	Bathophenanthroline 1uM	KO_minus_WT	-1.30687
SLA1 D|D|D	Bathophenanthroline 1uM	D_minus_WT	-0.647641
SLA1 WT|D|WT	Bathophenanthroline 1uM	D_minus_WT	-0.126182
SLA1 WT|WT|D	Bathophenanthroline 1uM	D_minus_WT	-0.0271008
BEM1 D|WT	CaCl2 100mM	D_minus_WT	-1.15004
BEM1 WT|D	CaCl2 100mM	D_minus_WT	-0.00922771
BEM1 D|D	CaCl2 100mM	D_minus_WT	-0.153084
BEM1 KO	CaCl2 100mM	KO_minus_WT	-0.94088
BZZ1 D|WT	CaCl2 100mM	D_minus_WT	0.0416619
BZZ1 WT|D	CaCl2 100mM	D_minus_WT	0.0861326
BZZ1 D|D	CaCl2 100mM	D_minus_WT	0.0652641
BZZ1 KO	CaCl2 100mM	KO_minus_WT	0.0823932
SLA1 D|WT|WT	CaCl2 100mM	D_minus_WT	-0.055883
SLA1 KO	CaCl2 100mM	KO_minus_WT	-0.765321
SLA1 D|D|D	CaCl2 100mM	D_minus_WT	-0.420926
SLA1 WT|D|WT	CaCl2 100mM	D_minus_WT	0.0647708
SLA1 WT|WT|D	CaCl2 100mM	D_minus_WT	0.000275304
BEM1 D|WT	CaCl2 250mM	D_minus_WT	-1.16672
BEM1 WT|D	CaCl2 250mM	D_minus_WT	-0.048117
BEM1 D|D	CaCl2 250mM	D_minus_WT	-0.211227
BEM1 KO	CaCl2 250mM	KO_minus_WT	-0.986235
BZZ1 D|WT	CaCl2 250mM	D_minus_WT	0.0462669
BZZ1 WT|D	CaCl2 250mM	D_minus_WT	0.0363375
BZZ1 D|D	CaCl2 250mM	D_minus_WT	0.0243233
BZZ1 KO	CaCl2 250mM	KO_minus_WT	0.0647923
SLA1 D|WT|WT	CaCl2 250mM	D_minus_WT	-0.250042
SLA1 KO	CaCl2 250mM	KO_minus_WT	-1.38174
SLA1 D|D|D	CaCl2 250mM	D_minus_WT	-0.752691
SLA1 WT|D|WT	CaCl2 250mM	D_minus_WT	-0.202184
SLA1 WT|WT|D	CaCl2 250mM	D_minus_WT	0.00600488
BEM1 D|WT	CaCl2 500mM	D_minus_WT	-1.17921
BEM1 WT|D	CaCl2 500mM	D_minus_WT	-0.279244
BEM1 D|D	CaCl2 500mM	D_minus_WT	-0.44612
BEM1 KO	CaCl2 500mM	KO_minus_WT	-2.02846
BZZ1 D|WT	CaCl2 500mM	D_minus_WT	-0.00858211
BZZ1 WT|D	CaCl2 500mM	D_minus_WT	0.0615975
BZZ1 D|D	CaCl2 500mM	D_minus_WT	0.0391296
BZZ1 KO	CaCl2 500mM	KO_minus_WT	0.0509566
SLA1 D|WT|WT	CaCl2 500mM	D_minus_WT	-0.570278
SLA1 KO	CaCl2 500mM	KO_minus_WT	-2.14624
SLA1 D|D|D	CaCl2 500mM	D_minus_WT	-1.47735
SLA1 WT|D|WT	CaCl2 500mM	D_minus_WT	-0.699648
SLA1 WT|WT|D	CaCl2 500mM	D_minus_WT	-0.0124091
BEM1 D|WT	Caffein 10mM	D_minus_WT	-0.264074
BEM1 WT|D	Caffein 10mM	D_minus_WT	-0.454431
BEM1 D|D	Caffein 10mM	D_minus_WT	-0.894687
BEM1 KO	Caffein 10mM	KO_minus_WT	-2.7266
BZZ1 D|WT	Caffein 10mM	D_minus_WT	0.0642761
BZZ1 WT|D	Caffein 10mM	D_minus_WT	0.0591563
BZZ1 D|D	Caffein 10mM	D_minus_WT	0.0240053
BZZ1 KO	Caffein 10mM	KO_minus_WT	0.0448688
SLA1 D|WT|WT	Caffein 10mM	D_minus_WT	-1.27246
SLA1 D|D|D	Caffein 10mM	D_minus_WT	-2.3666
SLA1 WT|D|WT	Caffein 10mM	D_minus_WT	-1.67217
SLA1 WT|WT|D	Caffein 10mM	D_minus_WT	-0.0912886
BEM1 D|WT	Caffein 2mM	D_minus_WT	-1.27165
BEM1 WT|D	Caffein 2mM	D_minus_WT	-0.215453
BEM1 D|D	Caffein 2mM	D_minus_WT	-0.365768
BEM1 KO	Caffein 2mM	KO_minus_WT	-1.34554
BZZ1 D|WT	Caffein 2mM	D_minus_WT	-0.010271
BZZ1 WT|D	Caffein 2mM	D_minus_WT	0.100261
BZZ1 D|D	Caffein 2mM	D_minus_WT	0.0312087
BZZ1 KO	Caffein 2mM	KO_minus_WT	0.0746644
SLA1 D|WT|WT	Caffein 2mM	D_minus_WT	-0.276398
SLA1 KO	Caffein 2mM	KO_minus_WT	-1.18729
SLA1 D|D|D	Caffein 2mM	D_minus_WT	-0.80468
SLA1 WT|D|WT	Caffein 2mM	D_minus_WT	-0.211806
SLA1 WT|WT|D	Caffein 2mM	D_minus_WT	-0.10611
BEM1 D|WT	CdCl2 100uM	D_minus_WT	-0.0820815
BEM1 WT|D	CdCl2 100uM	D_minus_WT	-0.315059
BEM1 D|D	CdCl2 100uM	D_minus_WT	-0.35317
BEM1 KO	CdCl2 100uM	KO_minus_WT	-1.87826
BZZ1 D|WT	CdCl2 100uM	D_minus_WT	0.0209182
BZZ1 WT|D	CdCl2 100uM	D_minus_WT	0.170441
BZZ1 D|D	CdCl2 100uM	D_minus_WT	-0.0645826
BZZ1 KO	CdCl2 100uM	KO_minus_WT	0.0949085
SLA1 D|WT|WT	CdCl2 100uM	D_minus_WT	-0.754293
SLA1 KO	CdCl2 100uM	KO_minus_WT	-2.29474
SLA1 D|D|D	CdCl2 100uM	D_minus_WT	-1.46283
SLA1 WT|D|WT	CdCl2 100uM	D_minus_WT	-1.01868
SLA1 WT|WT|D	CdCl2 100uM	D_minus_WT	-0.107379
BEM1 D|WT	CdCl2 10uM	D_minus_WT	-0.823508
BEM1 WT|D	CdCl2 10uM	D_minus_WT	-0.0828914
BEM1 D|D	CdCl2 10uM	D_minus_WT	-0.270836
BEM1 KO	CdCl2 10uM	KO_minus_WT	-1.4954
BZZ1 D|WT	CdCl2 10uM	D_minus_WT	-0.00236184
BZZ1 WT|D	CdCl2 10uM	D_minus_WT	0.0976655
BZZ1 D|D	CdCl2 10uM	D_minus_WT	-0.0172712
BZZ1 KO	CdCl2 10uM	KO_minus_WT	0.0239562
SLA1 D|WT|WT	CdCl2 10uM	D_minus_WT	-0.281127
SLA1 KO	CdCl2 10uM	KO_minus_WT	-1.36876
SLA1 D|D|D	CdCl2 10uM	D_minus_WT	-0.819932
SLA1 WT|D|WT	CdCl2 10uM	D_minus_WT	-0.192634
SLA1 WT|WT|D	CdCl2 10uM	D_minus_WT	-0.0838712
BEM1 D|WT	CdCl2 50uM	D_minus_WT	0.092376
BEM1 WT|D	CdCl2 50uM	D_minus_WT	-0.0893811
BEM1 D|D	CdCl2 50uM	D_minus_WT	-0.186922
BEM1 KO	CdCl2 50uM	KO_minus_WT	-1.37279
BZZ1 D|WT	CdCl2 50uM	D_minus_WT	-0.0265465
BZZ1 WT|D	CdCl2 50uM	D_minus_WT	0.0539528
BZZ1 D|D	CdCl2 50uM	D_minus_WT	0.0189113
BZZ1 KO	CdCl2 50uM	KO_minus_WT	-0.0289276
SLA1 D|WT|WT	CdCl2 50uM	D_minus_WT	-0.858027
SLA1 KO	CdCl2 50uM	KO_minus_WT	-2.30265
SLA1 D|D|D	CdCl2 50uM	D_minus_WT	-1.56288
SLA1 WT|D|WT	CdCl2 50uM	D_minus_WT	-0.986157
SLA1 WT|WT|D	CdCl2 50uM	D_minus_WT	-0.128944
BEM1 D|WT	CuSO4 1mM	D_minus_WT	-0.793819
BEM1 WT|D	CuSO4 1mM	D_minus_WT	-0.224981
BEM1 D|D	CuSO4 1mM	D_minus_WT	-0.350523
BEM1 KO	CuSO4 1mM	KO_minus_WT	-1.17577
BZZ1 D|WT	CuSO4 1mM	D_minus_WT	0.0131095
BZZ1 WT|D	CuSO4 1mM	D_minus_WT	0.00691422
BZZ1 D|D	CuSO4 1mM	D_minus_WT	-0.013594
BZZ1 KO	CuSO4 1mM	KO_minus_WT	0.0353087
SLA1 D|WT|WT	CuSO4 1mM	D_minus_WT	-0.696864
SLA1 KO	CuSO4 1mM	KO_minus_WT	-2.81825
SLA1 D|D|D	CuSO4 1mM	D_minus_WT	-1.98805
SLA1 WT|D|WT	CuSO4 1mM	D_minus_WT	-0.668181
SLA1 WT|WT|D	CuSO4 1mM	D_minus_WT	0.082366
BEM1 D|WT	CuSO4 5mM	D_minus_WT	0.458876
BEM1 WT|D	CuSO4 5mM	D_minus_WT	-0.276492
BEM1 D|D	CuSO4 5mM	D_minus_WT	-0.245158
BEM1 KO	CuSO4 5mM	KO_minus_WT	-0.334702
BZZ1 D|WT	CuSO4 5mM	D_minus_WT	-0.0511463
BZZ1 WT|D	CuSO4 5mM	D_minus_WT	0.090879
BZZ1 D|D	CuSO4 5mM	D_minus_WT	0.00205473
BZZ1 KO	CuSO4 5mM	KO_minus_WT	0.0138947
SLA1 KO	CuSO4 5mM	KO_minus_WT	-8.99696
SLA1 D|D|D	CuSO4 5mM	D_minus_WT	-8.99696
SLA1 WT|WT|D	CuSO4 5mM	D_minus_WT	0.294235
BEM1 D|WT	Cycloheximide 0.05 uM	D_minus_WT	-1.11601
BEM1 WT|D	Cycloheximide 0.05 uM	D_minus_WT	-0.188127
BEM1 D|D	Cycloheximide 0.05 uM	D_minus_WT	-0.39612
BEM1 KO	Cycloheximide 0.05 uM	KO_minus_WT	-1.63215
BZZ1 D|WT	Cycloheximide 0.05 uM	D_minus_WT	-0.0153834
BZZ1 WT|D	Cycloheximide 0.05 uM	D_minus_WT	0.000916316
BZZ1 D|D	Cycloheximide 0.05 uM	D_minus_WT	0.0170254
BZZ1 KO	Cycloheximide 0.05 uM	KO_minus_WT	-0.022981
SLA1 D|WT|WT	Cycloheximide 0.05 uM	D_minus_WT	-0.411764
SLA1 KO	Cycloheximide 0.05 uM	KO_minus_WT	-1.97623
SLA1 D|D|D	Cycloheximide 0.05 uM	D_minus_WT	-1.34641
SLA1 WT|D|WT	Cycloheximide 0.05 uM	D_minus_WT	-0.464312
SLA1 WT|WT|D	Cycloheximide 0.05 uM	D_minus_WT	-0.0389367
BEM1 D|WT	Cycloheximide 0.2 uM	D_minus_WT	-0.927834
BEM1 WT|D	Cycloheximide 0.2 uM	D_minus_WT	-0.283489
BEM1 D|D	Cycloheximide 0.2 uM	D_minus_WT	-0.598716
BEM1 KO	Cycloheximide 0.2 uM	KO_minus_WT	-2.65029
BZZ1 D|WT	Cycloheximide 0.2 uM	D_minus_WT	0.0367133
BZZ1 WT|D	Cycloheximide 0.2 uM	D_minus_WT	0.0642913
BZZ1 D|D	Cycloheximide 0.2 uM	D_minus_WT	0.0689188
BZZ1 KO	Cycloheximide 0.2 uM	KO_minus_WT	-0.000179455
SLA1 D|WT|WT	Cycloheximide 0.2 uM	D_minus_WT	-0.620334
SLA1 KO	Cycloheximide 0.2 uM	KO_minus_WT	-3.07582
SLA1 D|D|D	Cycloheximide 0.2 uM	D_minus_WT	-2.07802
SLA1 WT|D|WT	Cycloheximide 0.2 uM	D_minus_WT	-0.761963
SLA1 WT|WT|D	Cycloheximide 0.2 uM	D_minus_WT	-0.123563
BEM1 D|WT	Cycloheximide 0.5 uM	D_minus_WT	-0.545376
BEM1 WT|D	Cycloheximide 0.5 uM	D_minus_WT	-0.631045
BEM1 D|D	Cycloheximide 0.5 uM	D_minus_WT	-1.24384
BEM1 KO	Cycloheximide 0.5 uM	KO_minus_WT	-2.86927
BZZ1 D|WT	Cycloheximide 0.5 uM	D_minus_WT	0.00752805
BZZ1 WT|D	Cycloheximide 0.5 uM	D_minus_WT	-0.040809
BZZ1 D|D	Cycloheximide 0.5 uM	D_minus_WT	-0.00597316
BZZ1 KO	Cycloheximide 0.5 uM	KO_minus_WT	0.0298599
SLA1 D|WT|WT	Cycloheximide 0.5 uM	D_minus_WT	-1.19666
SLA1 D|D|D	Cycloheximide 0.5 uM	D_minus_WT	-2.96362
SLA1 WT|D|WT	Cycloheximide 0.5 uM	D_minus_WT	-1.24664
SLA1 WT|WT|D	Cycloheximide 0.5 uM	D_minus_WT	-0.168251
BEM1 D|WT	DMSO 2%	D_minus_WT	-1.00217
BEM1 WT|D	DMSO 2%	D_minus_WT	-0.0922198
BEM1 D|D	DMSO 2%	D_minus_WT	-0.264541
BEM1 KO	DMSO 2%	KO_minus_WT	-1.76635
BZZ1 D|WT	DMSO 2%	D_minus_WT	0.0640054
BZZ1 WT|D	DMSO 2%	D_minus_WT	0.0852296
BZZ1 D|D	DMSO 2%	D_minus_WT	0.0283116
BZZ1 KO	DMSO 2%	KO_minus_WT	0.0662624
SLA1 D|WT|WT	DMSO 2%	D_minus_WT	-0.244244
SLA1 KO	DMSO 2%	KO_minus_WT	-1.55511
SLA1 D|D|D	DMSO 2%	D_minus_WT	-0.93331
SLA1 WT|D|WT	DMSO 2%	D_minus_WT	-0.303614
SLA1 WT|WT|D	DMSO 2%	D_minus_WT	0.0639025
BEM1 D|WT	DMSO 6%	D_minus_WT	-0.496091
BEM1 WT|D	DMSO 6%	D_minus_WT	-1.20716
BEM1 D|D	DMSO 6%	D_minus_WT	-1.81964
BEM1 KO	DMSO 6%	KO_minus_WT	-3.87544
BZZ1 D|WT	DMSO 6%	D_minus_WT	-0.132613
BZZ1 WT|D	DMSO 6%	D_minus_WT	0.0609745
BZZ1 D|D	DMSO 6%	D_minus_WT	-0.129841
BZZ1 KO	DMSO 6%	KO_minus_WT	0.0168712
SLA1 D|WT|WT	DMSO 6%	D_minus_WT	-1.82554
SLA1 D|D|D	DMSO 6%	D_minus_WT	-2.71716
SLA1 WT|D|WT	DMSO 6%	D_minus_WT	-2.56542
SLA1 WT|WT|D	DMSO 6%	D_minus_WT	0.0117262
BEM1 D|WT	DMSO 8%	D_minus_WT	-0.234146
BEM1 WT|D	DMSO 8%	D_minus_WT	-0.695529
BEM1 D|D	DMSO 8%	D_minus_WT	-0.898375
BZZ1 D|WT	DMSO 8%	D_minus_WT	-0.175632
BZZ1 WT|D	DMSO 8%	D_minus_WT	0.248367
BZZ1 D|D	DMSO 8%	D_minus_WT	-0.00635797
BZZ1 KO	DMSO 8%	KO_minus_WT	0.00733546
SLA1 D|WT|WT	DMSO 8%	D_minus_WT	-1.45045
SLA1 KO	DMSO 8%	KO_minus_WT	-9.27537
SLA1 WT|D|WT	DMSO 8%	D_minus_WT	-1.83589
SLA1 WT|WT|D	DMSO 8%	D_minus_WT	-0.117024
BEM1 D|WT	Ethanol 2%	D_minus_WT	-1.08355
BEM1 WT|D	Ethanol 2%	D_minus_WT	-0.0981074
BEM1 D|D	Ethanol 2%	D_minus_WT	-0.189162
BEM1 KO	Ethanol 2%	KO_minus_WT	-1.42865
BZZ1 D|WT	Ethanol 2%	D_minus_WT	0.0126705
BZZ1 WT|D	Ethanol 2%	D_minus_WT	0.0309639
BZZ1 D|D	Ethanol 2%	D_minus_WT	0.0150148
BZZ1 KO	Ethanol 2%	KO_minus_WT	0.0391387
SLA1 D|WT|WT	Ethanol 2%	D_minus_WT	-0.133758
SLA1 KO	Ethanol 2%	KO_minus_WT	-1.11783
SLA1 D|D|D	Ethanol 2%	D_minus_WT	-0.629101
SLA1 WT|D|WT	Ethanol 2%	D_minus_WT	-0.150793
SLA1 WT|WT|D	Ethanol 2%	D_minus_WT	0.0278489
BEM1 D|WT	Ethanol 6%	D_minus_WT	-0.992111
BEM1 WT|D	Ethanol 6%	D_minus_WT	-0.112941
BEM1 D|D	Ethanol 6%	D_minus_WT	-0.285507
BEM1 KO	Ethanol 6%	KO_minus_WT	-2.12481
BZZ1 D|WT	Ethanol 6%	D_minus_WT	-0.00846953
BZZ1 WT|D	Ethanol 6%	D_minus_WT	0.0428044
BZZ1 D|D	Ethanol 6%	D_minus_WT	-0.0533557
BZZ1 KO	Ethanol 6%	KO_minus_WT	-0.00884171
SLA1 D|WT|WT	Ethanol 6%	D_minus_WT	-0.842116
SLA1 KO	Ethanol 6%	KO_minus_WT	-2.73436
SLA1 D|D|D	Ethanol 6%	D_minus_WT	-1.68054
SLA1 WT|D|WT	Ethanol 6%	D_minus_WT	-0.957948
SLA1 WT|WT|D	Ethanol 6%	D_minus_WT	0.0171467
BEM1 D|WT	Ethanol 8%	D_minus_WT	-0.774043
BEM1 WT|D	Ethanol 8%	D_minus_WT	-0.164337
BEM1 D|D	Ethanol 8%	D_minus_WT	-0.330668
BEM1 KO	Ethanol 8%	KO_minus_WT	-2.21791
BZZ1 D|WT	Ethanol 8%	D_minus_WT	0.00272413
BZZ1 WT|D	Ethanol 8%	D_minus_WT	0.0493934
BZZ1 D|D	Ethanol 8%	D_minus_WT	-0.138928
BZZ1 KO	Ethanol 8%	KO_minus_WT	-0.0568478
SLA1 D|WT|WT	Ethanol 8%	D_minus_WT	-1.13884
SLA1 D|D|D	Ethanol 8%	D_minus_WT	-2.08952
SLA1 WT|D|WT	Ethanol 8%	D_minus_WT	-1.47574
SLA1 WT|WT|D	Ethanol 8%	D_minus_WT	-0.0166402
BEM1 D|WT	Galactose 2%	D_minus_WT	-4.94571
BEM1 WT|D	Galactose 2%	D_minus_WT	-0.0789317
BEM1 D|D	Galactose 2%	D_minus_WT	-0.178136
BEM1 KO	Galactose 2%	KO_minus_WT	-1.06342
BZZ1 D|WT	Galactose 2%	D_minus_WT	0.00785731
BZZ1 WT|D	Galactose 2%	D_minus_WT	0.0584762
BZZ1 D|D	Galactose 2%	D_minus_WT	0.0177074
BZZ1 KO	Galactose 2%	KO_minus_WT	-0.0278977
SLA1 D|WT|WT	Galactose 2%	D_minus_WT	-0.366837
SLA1 KO	Galactose 2%	KO_minus_WT	-1.97846
SLA1 D|D|D	Galactose 2%	D_minus_WT	-1.00123
SLA1 WT|D|WT	Galactose 2%	D_minus_WT	-0.376907
SLA1 WT|WT|D	Galactose 2%	D_minus_WT	0.0100233
BEM1 D|WT	Glycerol 2%	D_minus_WT	-3.96733
BEM1 WT|D	Glycerol 2%	D_minus_WT	-0.0594611
BEM1 D|D	Glycerol 2%	D_minus_WT	-0.216467
BEM1 KO	Glycerol 2%	KO_minus_WT	-1.09033
BZZ1 D|WT	Glycerol 2%	D_minus_WT	-0.18309
BZZ1 WT|D	Glycerol 2%	D_minus_WT	-0.0725163
BZZ1 D|D	Glycerol 2%	D_minus_WT	-0.156822
BZZ1 KO	Glycerol 2%	KO_minus_WT	-0.136265
SLA1 D|WT|WT	Glycerol 2%	D_minus_WT	-0.343178
SLA1 KO	Glycerol 2%	KO_minus_WT	-1.75199
SLA1 D|D|D	Glycerol 2%	D_minus_WT	-0.885183
SLA1 WT|D|WT	Glycerol 2%	D_minus_WT	-0.491804
SLA1 WT|WT|D	Glycerol 2%	D_minus_WT	0.044706
BEM1 D|WT	Hydroxyurea 25mM	D_minus_WT	-1.06813
BEM1 WT|D	Hydroxyurea 25mM	D_minus_WT	-0.132663
BEM1 D|D	Hydroxyurea 25mM	D_minus_WT	-0.196601
BEM1 KO	Hydroxyurea 25mM	KO_minus_WT	-1.3741
BZZ1 D|WT	Hydroxyurea 25mM	D_minus_WT	0.0210719
BZZ1 WT|D	Hydroxyurea 25mM	D_minus_WT	0.0492195
BZZ1 D|D	Hydroxyurea 25mM	D_minus_WT	0.0525598
BZZ1 KO	Hydroxyurea 25mM	KO_minus_WT	0.0150666
SLA1 D|WT|WT	Hydroxyurea 25mM	D_minus_WT	-0.258931
SLA1 KO	Hydroxyurea 25mM	KO_minus_WT	-1.35513
SLA1 D|D|D	Hydroxyurea 25mM	D_minus_WT	-0.886877
SLA1 WT|D|WT	Hydroxyurea 25mM	D_minus_WT	-0.126488
SLA1 WT|WT|D	Hydroxyurea 25mM	D_minus_WT	-0.0810881
BEM1 D|WT	Hygromycin 190uM	D_minus_WT	-1.29156
BEM1 WT|D	Hygromycin 190uM	D_minus_WT	-0.130325
BEM1 D|D	Hygromycin 190uM	D_minus_WT	-0.30113
BEM1 KO	Hygromycin 190uM	KO_minus_WT	-1.37521
BZZ1 D|WT	Hygromycin 190uM	D_minus_WT	0.0672865
BZZ1 WT|D	Hygromycin 190uM	D_minus_WT	0.080883
BZZ1 D|D	Hygromycin 190uM	D_minus_WT	0.0738737
BZZ1 KO	Hygromycin 190uM	KO_minus_WT	0.0956384
SLA1 D|WT|WT	Hygromycin 190uM	D_minus_WT	-0.33086
SLA1 KO	Hygromycin 190uM	KO_minus_WT	-1.67074
SLA1 D|D|D	Hygromycin 190uM	D_minus_WT	-0.97953
SLA1 WT|D|WT	Hygromycin 190uM	D_minus_WT	-0.230691
SLA1 WT|WT|D	Hygromycin 190uM	D_minus_WT	-0.0476872
BEM1 D|WT	Hygromycin 19uM	D_minus_WT	-0.944155
BEM1 WT|D	Hygromycin 19uM	D_minus_WT	-0.0707577
BEM1 D|D	Hygromycin 19uM	D_minus_WT	-0.196349
BEM1 KO	Hygromycin 19uM	KO_minus_WT	-1.32481
BZZ1 D|WT	Hygromycin 19uM	D_minus_WT	-0.0418554
BZZ1 WT|D	Hygromycin 19uM	D_minus_WT	0.0191769
BZZ1 D|D	Hygromycin 19uM	D_minus_WT	0.0260437
BZZ1 KO	Hygromycin 19uM	KO_minus_WT	0.0737703
SLA1 D|WT|WT	Hygromycin 19uM	D_minus_WT	-0.0574519
SLA1 KO	Hygromycin 19uM	KO_minus_WT	-0.911341
SLA1 D|D|D	Hygromycin 19uM	D_minus_WT	-0.521096
SLA1 WT|D|WT	Hygromycin 19uM	D_minus_WT	0.0775419
SLA1 WT|WT|D	Hygromycin 19uM	D_minus_WT	-0.00555905
BEM1 D|WT	Hygromycin 95uM	D_minus_WT	-0.984719
BEM1 WT|D	Hygromycin 95uM	D_minus_WT	-0.0917201
BEM1 D|D	Hygromycin 95uM	D_minus_WT	-0.237734
BEM1 KO	Hygromycin 95uM	KO_minus_WT	-1.20906
BZZ1 D|WT	Hygromycin 95uM	D_minus_WT	0.000771203
BZZ1 WT|D	Hygromycin 95uM	D_minus_WT	0.130644
BZZ1 D|D	Hygromycin 95uM	D_minus_WT	0.0779458
BZZ1 KO	Hygromycin 95uM	KO_minus_WT	0.0740501
SLA1 D|WT|WT	Hygromycin 95uM	D_minus_WT	-0.169531
SLA1 KO	Hygromycin 95uM	KO_minus_WT	-1.38437
SLA1 D|D|D	Hygromycin 95uM	D_minus_WT	-0.797859
SLA1 WT|D|WT	Hygromycin 95uM	D_minus_WT	-0.160879
SLA1 WT|WT|D	Hygromycin 95uM	D_minus_WT	0.0277624
BEM1 D|WT	Menadione 100uM	D_minus_WT	-0.746857
BEM1 WT|D	Menadione 100uM	D_minus_WT	-0.0777812
BEM1 D|D	Menadione 100uM	D_minus_WT	-0.189411
BEM1 KO	Menadione 100uM	KO_minus_WT	-1.63939
BZZ1 D|WT	Menadione 100uM	D_minus_WT	-0.033601
BZZ1 WT|D	Menadione 100uM	D_minus_WT	0.0145382
BZZ1 D|D	Menadione 100uM	D_minus_WT	-0.0596434
BZZ1 KO	Menadione 100uM	KO_minus_WT	0.0266219
SLA1 D|WT|WT	Menadione 100uM	D_minus_WT	-0.312749
SLA1 KO	Menadione 100uM	KO_minus_WT	-1.54023
SLA1 D|D|D	Menadione 100uM	D_minus_WT	-0.818255
SLA1 WT|D|WT	Menadione 100uM	D_minus_WT	-0.333851
SLA1 WT|WT|D	Menadione 100uM	D_minus_WT	0.0741481
BEM1 D|WT	Menadione 200uM	D_minus_WT	-0.442832
BEM1 WT|D	Menadione 200uM	D_minus_WT	-0.15063
BEM1 D|D	Menadione 200uM	D_minus_WT	-0.406202
BEM1 KO	Menadione 200uM	KO_minus_WT	-1.91595
BZZ1 D|WT	Menadione 200uM	D_minus_WT	-0.00245318
BZZ1 WT|D	Menadione 200uM	D_minus_WT	0.0458612
BZZ1 D|D	Menadione 200uM	D_minus_WT	0.00400846
BZZ1 KO	Menadione 200uM	KO_minus_WT	0.0411008
SLA1 D|WT|WT	Menadione 200uM	D_minus_WT	-0.647141
SLA1 KO	Menadione 200uM	KO_minus_WT	-2.12616
SLA1 D|D|D	Menadione 200uM	D_minus_WT	-1.25886
SLA1 WT|D|WT	Menadione 200uM	D_minus_WT	-0.600279
SLA1 WT|WT|D	Menadione 200uM	D_minus_WT	-0.0605091
BEM1 D|WT	Menadione 50uM	D_minus_WT	-0.90957
BEM1 WT|D	Menadione 50uM	D_minus_WT	-0.0683473
BEM1 D|D	Menadione 50uM	D_minus_WT	-0.204818
BEM1 KO	Menadione 50uM	KO_minus_WT	-1.6978
BZZ1 D|WT	Menadione 50uM	D_minus_WT	0.00926097
BZZ1 WT|D	Menadione 50uM	D_minus_WT	0.0604186
BZZ1 D|D	Menadione 50uM	D_minus_WT	0.0558316
BZZ1 KO	Menadione 50uM	KO_minus_WT	0.0648914
SLA1 D|WT|WT	Menadione 50uM	D_minus_WT	-0.18804
SLA1 KO	Menadione 50uM	KO_minus_WT	-1.32288
SLA1 D|D|D	Menadione 50uM	D_minus_WT	-0.712529
SLA1 WT|D|WT	Menadione 50uM	D_minus_WT	-0.0805432
SLA1 WT|WT|D	Menadione 50uM	D_minus_WT	-0.0141103
BEM1 D|WT	MMS 0.004%	D_minus_WT	-1.09123
BEM1 WT|D	MMS 0.004%	D_minus_WT	-0.14055
BEM1 D|D	MMS 0.004%	D_minus_WT	-0.29762
BEM1 KO	MMS 0.004%	KO_minus_WT	-1.36929
BZZ1 D|WT	MMS 0.004%	D_minus_WT	0.00715047
BZZ1 WT|D	MMS 0.004%	D_minus_WT	0.0747764
BZZ1 D|D	MMS 0.004%	D_minus_WT	0.139076
BZZ1 KO	MMS 0.004%	KO_minus_WT	0.0987003
SLA1 D|WT|WT	MMS 0.004%	D_minus_WT	-0.192113
SLA1 KO	MMS 0.004%	KO_minus_WT	-1.04656
SLA1 D|D|D	MMS 0.004%	D_minus_WT	-0.57804
SLA1 WT|D|WT	MMS 0.004%	D_minus_WT	-0.0209011
SLA1 WT|WT|D	MMS 0.004%	D_minus_WT	-0.020418
BEM1 D|WT	MMS 0.02%	D_minus_WT	-1.00823
BEM1 WT|D	MMS 0.02%	D_minus_WT	-0.0823366
BEM1 D|D	MMS 0.02%	D_minus_WT	-0.242278
BEM1 KO	MMS 0.02%	KO_minus_WT	-1.35477
BZZ1 D|WT	MMS 0.02%	D_minus_WT	0.00572017
BZZ1 WT|D	MMS 0.02%	D_minus_WT	-0.0119141
BZZ1 D|D	MMS 0.02%	D_minus_WT	-0.0153841
BZZ1 KO	MMS 0.02%	KO_minus_WT	0.0223046
SLA1 D|WT|WT	MMS 0.02%	D_minus_WT	-0.298343
SLA1 KO	MMS 0.02%	KO_minus_WT	-1.69732
SLA1 D|D|D	MMS 0.02%	D_minus_WT	-0.978214
SLA1 WT|D|WT	MMS 0.02%	D_minus_WT	-0.240578
SLA1 WT|WT|D	MMS 0.02%	D_minus_WT	-0.0757183
BEM1 D|WT	MMS 0.04%	D_minus_WT	-1.22178
BEM1 WT|D	MMS 0.04%	D_minus_WT	-0.268969
BEM1 D|D	MMS 0.04%	D_minus_WT	-0.484541
BEM1 KO	MMS 0.04%	KO_minus_WT	-1.92981
BZZ1 D|WT	MMS 0.04%	D_minus_WT	0.00426598
BZZ1 WT|D	MMS 0.04%	D_minus_WT	-0.0243225
BZZ1 D|D	MMS 0.04%	D_minus_WT	-0.0243723
BZZ1 KO	MMS 0.04%	KO_minus_WT	-0.0432991
SLA1 D|WT|WT	MMS 0.04%	D_minus_WT	-0.501941
SLA1 KO	MMS 0.04%	KO_minus_WT	-3.06494
SLA1 D|D|D	MMS 0.04%	D_minus_WT	-1.84587
SLA1 WT|D|WT	MMS 0.04%	D_minus_WT	-0.573799
SLA1 WT|WT|D	MMS 0.04%	D_minus_WT	-0.069512
BEM1 D|WT	NaCl 0.25M	D_minus_WT	-0.964874
BEM1 WT|D	NaCl 0.25M	D_minus_WT	-0.0653818
BEM1 D|D	NaCl 0.25M	D_minus_WT	-0.168087
BEM1 KO	NaCl 0.25M	KO_minus_WT	-0.890504
BZZ1 D|WT	NaCl 0.25M	D_minus_WT	0.00778173
BZZ1 WT|D	NaCl 0.25M	D_minus_WT	0.00453591
BZZ1 D|D	NaCl 0.25M	D_minus_WT	-0.0419668
BZZ1 KO	NaCl 0.25M	KO_minus_WT	-0.0872885
SLA1 D|WT|WT	NaCl 0.25M	D_minus_WT	-0.230298
SLA1 KO	NaCl 0.25M	KO_minus_WT	-1.20516
SLA1 D|D|D	NaCl 0.25M	D_minus_WT	-0.783594
SLA1 WT|D|WT	NaCl 0.25M	D_minus_WT	-0.143121
SLA1 WT|WT|D	NaCl 0.25M	D_minus_WT	-0.113658
BEM1 D|WT	NaCl 1M	D_minus_WT	-0.786277
BEM1 WT|D	NaCl 1M	D_minus_WT	0.0986333
BEM1 D|D	NaCl 1M	D_minus_WT	-0.00795676
BEM1 KO	NaCl 1M	KO_minus_WT	-0.747428
BZZ1 D|WT	NaCl 1M	D_minus_WT	-0.0799507
BZZ1 WT|D	NaCl 1M	D_minus_WT	-0.0119547
BZZ1 D|D	NaCl 1M	D_minus_WT	-0.0861721
BZZ1 KO	NaCl 1M	KO_minus_WT	-0.0271582
SLA1 D|WT|WT	NaCl 1M	D_minus_WT	-1.02747
SLA1 D|D|D	NaCl 1M	D_minus_WT	-2.48408
SLA1 WT|D|WT	NaCl 1M	D_minus_WT	-1.01401
SLA1 WT|WT|D	NaCl 1M	D_minus_WT	-0.0548133
BEM1 D|WT	Nitroquinoline 10uM	D_minus_WT	-1.2612
BEM1 WT|D	Nitroquinoline 10uM	D_minus_WT	-0.30721
BEM1 D|D	Nitroquinoline 10uM	D_minus_WT	-0.613953
BEM1 KO	Nitroquinoline 10uM	KO_minus_WT	-1.97659
BZZ1 D|WT	Nitroquinoline 10uM	D_minus_WT	0.00606109
BZZ1 WT|D	Nitroquinoline 10uM	D_minus_WT	-0.0941588
BZZ1 D|D	Nitroquinoline 10uM	D_minus_WT	-0.143639
BZZ1 KO	Nitroquinoline 10uM	KO_minus_WT	-0.121968
SLA1 D|WT|WT	Nitroquinoline 10uM	D_minus_WT	-0.429337
SLA1 KO	Nitroquinoline 10uM	KO_minus_WT	-2.63507
SLA1 D|D|D	Nitroquinoline 10uM	D_minus_WT	-1.42756
SLA1 WT|D|WT	Nitroquinoline 10uM	D_minus_WT	-0.494776
SLA1 WT|WT|D	Nitroquinoline 10uM	D_minus_WT	-0.0403195
BEM1 D|WT	Nitroquinoline 50uM	D_minus_WT	-1.48186
BEM1 WT|D	Nitroquinoline 50uM	D_minus_WT	-0.429812
BEM1 D|D	Nitroquinoline 50uM	D_minus_WT	-0.806109
BZZ1 D|WT	Nitroquinoline 50uM	D_minus_WT	0.0547362
BZZ1 WT|D	Nitroquinoline 50uM	D_minus_WT	-0.00767194
BZZ1 D|D	Nitroquinoline 50uM	D_minus_WT	0.0160844
BZZ1 KO	Nitroquinoline 50uM	KO_minus_WT	0.0578592
SLA1 D|WT|WT	Nitroquinoline 50uM	D_minus_WT	-1.2083
SLA1 KO	Nitroquinoline 50uM	KO_minus_WT	-10.8505
SLA1 WT|D|WT	Nitroquinoline 50uM	D_minus_WT	-1.13238
SLA1 WT|WT|D	Nitroquinoline 50uM	D_minus_WT	-0.0168543
BEM1 D|WT	Nystatin 0.01uM	D_minus_WT	-1.22443
BEM1 WT|D	Nystatin 0.01uM	D_minus_WT	-0.179547
BEM1 D|D	Nystatin 0.01uM	D_minus_WT	-0.373549
BEM1 KO	Nystatin 0.01uM	KO_minus_WT	-1.62142
BZZ1 D|WT	Nystatin 0.01uM	D_minus_WT	-0.0406133
BZZ1 WT|D	Nystatin 0.01uM	D_minus_WT	0.0629021
BZZ1 D|D	Nystatin 0.01uM	D_minus_WT	-0.0286695
BZZ1 KO	Nystatin 0.01uM	KO_minus_WT	-0.00747179
SLA1 D|WT|WT	Nystatin 0.01uM	D_minus_WT	-0.347884
SLA1 KO	Nystatin 0.01uM	KO_minus_WT	-1.57185
SLA1 D|D|D	Nystatin 0.01uM	D_minus_WT	-0.883046
SLA1 WT|D|WT	Nystatin 0.01uM	D_minus_WT	-0.341137
SLA1 WT|WT|D	Nystatin 0.01uM	D_minus_WT	-0.0541795
BEM1 D|WT	Nystatin 0.1uM	D_minus_WT	-1.14452
BEM1 WT|D	Nystatin 0.1uM	D_minus_WT	-0.204338
BEM1 D|D	Nystatin 0.1uM	D_minus_WT	-0.498752
BEM1 KO	Nystatin 0.1uM	KO_minus_WT	-1.85683
BZZ1 D|WT	Nystatin 0.1uM	D_minus_WT	-0.0363432
BZZ1 WT|D	Nystatin 0.1uM	D_minus_WT	0.00786755
BZZ1 D|D	Nystatin 0.1uM	D_minus_WT	-0.041473
BZZ1 KO	Nystatin 0.1uM	KO_minus_WT	0.0414035
SLA1 D|WT|WT	Nystatin 0.1uM	D_minus_WT	-0.56417
SLA1 KO	Nystatin 0.1uM	KO_minus_WT	-2.28644
SLA1 D|D|D	Nystatin 0.1uM	D_minus_WT	-1.47575
SLA1 WT|D|WT	Nystatin 0.1uM	D_minus_WT	-0.457592
SLA1 WT|WT|D	Nystatin 0.1uM	D_minus_WT	-0.0307807
BEM1 D|WT	Raffinose 2%	D_minus_WT	-2.23133
BEM1 WT|D	Raffinose 2%	D_minus_WT	-0.0329926
BEM1 D|D	Raffinose 2%	D_minus_WT	-0.178503
BEM1 KO	Raffinose 2%	KO_minus_WT	-1.01074
BZZ1 D|WT	Raffinose 2%	D_minus_WT	-0.0019374
BZZ1 WT|D	Raffinose 2%	D_minus_WT	0.0391821
BZZ1 D|D	Raffinose 2%	D_minus_WT	-0.00327183
BZZ1 KO	Raffinose 2%	KO_minus_WT	0.0128606
SLA1 D|WT|WT	Raffinose 2%	D_minus_WT	0.0431734
SLA1 KO	Raffinose 2%	KO_minus_WT	-0.720169
SLA1 D|D|D	Raffinose 2%	D_minus_WT	-0.26327
SLA1 WT|D|WT	Raffinose 2%	D_minus_WT	0.0201287
SLA1 WT|WT|D	Raffinose 2%	D_minus_WT	-0.0148825
BEM1 D|WT	Rapamycin 10nM	D_minus_WT	0.15791
BEM1 WT|D	Rapamycin 10nM	D_minus_WT	-0.572739
BEM1 D|D	Rapamycin 10nM	D_minus_WT	-0.792996
BEM1 KO	Rapamycin 10nM	KO_minus_WT	-1.4911
BZZ1 D|WT	Rapamycin 10nM	D_minus_WT	-0.107022
BZZ1 WT|D	Rapamycin 10nM	D_minus_WT	0.0937238
BZZ1 D|D	Rapamycin 10nM	D_minus_WT	0.0771984
BZZ1 KO	Rapamycin 10nM	KO_minus_WT	-0.0594586
SLA1 D|WT|WT	Rapamycin 10nM	D_minus_WT	-0.974163
SLA1 KO	Rapamycin 10nM	KO_minus_WT	-2.15919
SLA1 D|D|D	Rapamycin 10nM	D_minus_WT	-1.45262
SLA1 WT|D|WT	Rapamycin 10nM	D_minus_WT	-0.85774
SLA1 WT|WT|D	Rapamycin 10nM	D_minus_WT	-0.0509545
BEM1 D|WT	Rapamycin 50nM	D_minus_WT	0.268804
BEM1 WT|D	Rapamycin 50nM	D_minus_WT	-0.432248
BEM1 D|D	Rapamycin 50nM	D_minus_WT	-0.839877
BEM1 KO	Rapamycin 50nM	KO_minus_WT	-2.04871
BZZ1 D|WT	Rapamycin 50nM	D_minus_WT	-0.150379
BZZ1 WT|D	Rapamycin 50nM	D_minus_WT	0.0998145
BZZ1 D|D	Rapamycin 50nM	D_minus_WT	-0.122761
BZZ1 KO	Rapamycin 50nM	KO_minus_WT	-0.11974
SLA1 D|WT|WT	Rapamycin 50nM	D_minus_WT	-0.916215
SLA1 KO	Rapamycin 50nM	KO_minus_WT	-1.9777
SLA1 D|D|D	Rapamycin 50nM	D_minus_WT	-1.31314
SLA1 WT|D|WT	Rapamycin 50nM	D_minus_WT	-0.927788
SLA1 WT|WT|D	Rapamycin 50nM	D_minus_WT	-0.0666934
BEM1 D|WT	SC pH3	D_minus_WT	-0.983237
BEM1 WT|D	SC pH3	D_minus_WT	-0.111283
BEM1 D|D	SC pH3	D_minus_WT	-0.241285
BEM1 KO	SC pH3	KO_minus_WT	-1.39377
BZZ1 D|WT	SC pH3	D_minus_WT	-0.0166763
BZZ1 WT|D	SC pH3	D_minus_WT	0.0330961
BZZ1 D|D	SC pH3	D_minus_WT	-0.0129744
BZZ1 KO	SC pH3	KO_minus_WT	-0.0260031
SLA1 D|WT|WT	SC pH3	D_minus_WT	-0.356376
SLA1 KO	SC pH3	KO_minus_WT	-1.43628
SLA1 D|D|D	SC pH3	D_minus_WT	-0.7877
SLA1 WT|D|WT	SC pH3	D_minus_WT	-0.22105
SLA1 WT|WT|D	SC pH3	D_minus_WT	-0.039358
BEM1 D|WT	SC pH6	D_minus_WT	-1.23337
BEM1 WT|D	SC pH6	D_minus_WT	-0.107522
BEM1 D|D	SC pH6	D_minus_WT	-0.277163
BEM1 KO	SC pH6	KO_minus_WT	-1.25085
BZZ1 D|WT	SC pH6	D_minus_WT	-0.00344227
BZZ1 WT|D	SC pH6	D_minus_WT	0.0446013
BZZ1 D|D	SC pH6	D_minus_WT	-0.0182207
BZZ1 KO	SC pH6	KO_minus_WT	0.00874928
SLA1 D|WT|WT	SC pH6	D_minus_WT	-0.268706
SLA1 KO	SC pH6	KO_minus_WT	-1.06743
SLA1 D|D|D	SC pH6	D_minus_WT	-0.623834
SLA1 WT|D|WT	SC pH6	D_minus_WT	-0.11635
SLA1 WT|WT|D	SC pH6	D_minus_WT	-0.0988631
BEM1 D|WT	SDS 0.01%	D_minus_WT	-1.13293
BEM1 WT|D	SDS 0.01%	D_minus_WT	-0.216077
BEM1 D|D	SDS 0.01%	D_minus_WT	-0.373824
BEM1 KO	SDS 0.01%	KO_minus_WT	-1.37716
BZZ1 D|WT	SDS 0.01%	D_minus_WT	0.0170438
BZZ1 WT|D	SDS 0.01%	D_minus_WT	0.0337486
BZZ1 D|D	SDS 0.01%	D_minus_WT	-0.053014
BZZ1 KO	SDS 0.01%	KO_minus_WT	0.00693989
SLA1 D|WT|WT	SDS 0.01%	D_minus_WT	-0.321322
SLA1 KO	SDS 0.01%	KO_minus_WT	-1.70642
SLA1 D|D|D	SDS 0.01%	D_minus_WT	-0.900378
SLA1 WT|D|WT	SDS 0.01%	D_minus_WT	-0.221173
SLA1 WT|WT|D	SDS 0.01%	D_minus_WT	-0.111464
BEM1 D|WT	SDS 0.02%	D_minus_WT	-1.01983
BEM1 WT|D	SDS 0.02%	D_minus_WT	-0.183902
BEM1 D|D	SDS 0.02%	D_minus_WT	-0.373921
BEM1 KO	SDS 0.02%	KO_minus_WT	-1.46709
BZZ1 D|WT	SDS 0.02%	D_minus_WT	-0.0126807
BZZ1 WT|D	SDS 0.02%	D_minus_WT	0.0306602
BZZ1 D|D	SDS 0.02%	D_minus_WT	-0.0208644
BZZ1 KO	SDS 0.02%	KO_minus_WT	0.0569045
SLA1 D|WT|WT	SDS 0.02%	D_minus_WT	-0.442678
SLA1 KO	SDS 0.02%	KO_minus_WT	-2.55811
SLA1 D|D|D	SDS 0.02%	D_minus_WT	-1.32004
SLA1 WT|D|WT	SDS 0.02%	D_minus_WT	-0.275093
SLA1 WT|WT|D	SDS 0.02%	D_minus_WT	-0.140812
BEM1 D|WT	SDS 0.05%	D_minus_WT	-0.906696
BEM1 WT|D	SDS 0.05%	D_minus_WT	-0.173478
BEM1 D|D	SDS 0.05%	D_minus_WT	-0.436548
BEM1 KO	SDS 0.05%	KO_minus_WT	-1.84053
BZZ1 D|WT	SDS 0.05%	D_minus_WT	-0.0619683
BZZ1 WT|D	SDS 0.05%	D_minus_WT	0.0531522
BZZ1 D|D	SDS 0.05%	D_minus_WT	-0.0438099
BZZ1 KO	SDS 0.05%	KO_minus_WT	0.00895048
SLA1 D|WT|WT	SDS 0.05%	D_minus_WT	-0.391472
SLA1 KO	SDS 0.05%	KO_minus_WT	-3.40002
SLA1 D|D|D	SDS 0.05%	D_minus_WT	-1.94677
SLA1 WT|D|WT	SDS 0.05%	D_minus_WT	-0.441913
SLA1 WT|WT|D	SDS 0.05%	D_minus_WT	-0.0524858
BEM1 D|WT	Sorbitol 10mM	D_minus_WT	-0.943378
BEM1 WT|D	Sorbitol 10mM	D_minus_WT	-0.0967039
BEM1 D|D	Sorbitol 10mM	D_minus_WT	-0.273478
BEM1 KO	Sorbitol 10mM	KO_minus_WT	-1.49409
BZZ1 D|WT	Sorbitol 10mM	D_minus_WT	0.0190031
BZZ1 WT|D	Sorbitol 10mM	D_minus_WT	0.0726226
BZZ1 D|D	Sorbitol 10mM	D_minus_WT	0.0573505
BZZ1 KO	Sorbitol 10mM	KO_minus_WT	0.072147
SLA1 D|WT|WT	Sorbitol 10mM	D_minus_WT	-0.169371
SLA1 KO	Sorbitol 10mM	KO_minus_WT	-1.09076
SLA1 D|D|D	Sorbitol 10mM	D_minus_WT	-0.608658
SLA1 WT|D|WT	Sorbitol 10mM	D_minus_WT	-0.0110099
SLA1 WT|WT|D	Sorbitol 10mM	D_minus_WT	0.00173812
BEM1 D|WT	Sorbitol 1mM	D_minus_WT	-0.944783
BEM1 WT|D	Sorbitol 1mM	D_minus_WT	-0.0957013
BEM1 D|D	Sorbitol 1mM	D_minus_WT	-0.21178
BEM1 KO	Sorbitol 1mM	KO_minus_WT	-1.28146
BZZ1 D|WT	Sorbitol 1mM	D_minus_WT	0.0331637
BZZ1 WT|D	Sorbitol 1mM	D_minus_WT	0.0525659
BZZ1 D|D	Sorbitol 1mM	D_minus_WT	0.0415166
BZZ1 KO	Sorbitol 1mM	KO_minus_WT	0.0392656
SLA1 D|WT|WT	Sorbitol 1mM	D_minus_WT	-0.143587
SLA1 KO	Sorbitol 1mM	KO_minus_WT	-1.09157
SLA1 D|D|D	Sorbitol 1mM	D_minus_WT	-0.678388
SLA1 WT|D|WT	Sorbitol 1mM	D_minus_WT	-0.0331422
SLA1 WT|WT|D	Sorbitol 1mM	D_minus_WT	0.0150493
BEM1 D|WT	Sorbitol 5mM	D_minus_WT	-1.09418
BEM1 WT|D	Sorbitol 5mM	D_minus_WT	-0.0742914
BEM1 D|D	Sorbitol 5mM	D_minus_WT	-0.207774
BEM1 KO	Sorbitol 5mM	KO_minus_WT	-1.24997
BZZ1 D|WT	Sorbitol 5mM	D_minus_WT	0.0478339
BZZ1 WT|D	Sorbitol 5mM	D_minus_WT	0.0591669
BZZ1 D|D	Sorbitol 5mM	D_minus_WT	0.0366661
BZZ1 KO	Sorbitol 5mM	KO_minus_WT	0.00203646
SLA1 D|WT|WT	Sorbitol 5mM	D_minus_WT	-0.0870764
SLA1 KO	Sorbitol 5mM	KO_minus_WT	-0.951347
SLA1 D|D|D	Sorbitol 5mM	D_minus_WT	-0.530412
SLA1 WT|D|WT	Sorbitol 5mM	D_minus_WT	0.0206065
SLA1 WT|WT|D	Sorbitol 5mM	D_minus_WT	-0.00731258

## Sheet: Fig2B
Bait	Prey	Replicates	medsize	medrep
ABP1	YAL005C	4	6098	5.429587259	medsize = median colony size
ABP1	YBL007C	4	2990-05-01	4.392679957	medrep = log2 median colony size normalized to plate background
ABP1	YBL017C	4	447.5	1.647297842
ABP1	YBL039C	4	2100-05-01	3.877332037
ABP1	YBL071W-A	4	388	1.453743368
ABP1	YBR130C	4	878	2.629999608
ABP1	YBR234C	4	6374	5.488291223
ABP1	YCR002C	4	801	2.496210125
ABP1	YCR009C	2	3645	4.681730609
ABP1	YCR030C	4	652	2.201227837
ABP1	YCR088W	4	6553	5.528381958
ABP1	YDL065C	4	892	2.662964109
ABP1	YDL146W	3	1771	3.631291552
ABP1	YDL225W	4	687	2.276210443
ABP1	YDL229W	4	6254	5.460863742
ABP1	YDR129C	4	6361	5.48541213
ABP1	YDR170C	4	470	1.717263033
ABP1	YDR388W	2	3719	4.711362217
ABP1	YER166W	4	1155	3.035179438
ABP1	YFL010C	4	635	2.163171611
ABP1	YFR004W	4	696	2.295302016
ABP1	YFR024C-A	4	5226	5.192473186
ABP1	YFR040W	4	1031.5	2.847160699
ABP1	YGL099W	4	377.5	1.414336177
ABP1	YGL206C	4	2764	4.275161092
ABP1	YGL242C	4	1345.5	3.235043523
ABP1	YGL252C	4	617.5	2.120261835
ABP1	YGR037C	4	1229	3.114609185
ABP1	YGR229C	4	2246	3.976631188
ABP1	YGR250C	4	424	1.577759573
ABP1	YHR016C	3	4444	4.958096367
ABP1	YHR064C	4	4090	4.835900312
ABP1	YHR114W	4	2043-05-01	3.833998336
ABP1	YIL033C	3	1359	3.249519599
ABP1	YIL062C	4	5478-05-01	5.26528993
ABP1	YIL095W	4	2712	4.250006647
ABP1	YIR003W	4	3867	4.767622935
ABP1	YIR006C	4	4743-05-01	5.061992243
ABP1	YJL020C	4	819.5	2.532227697
ABP1	YJL128C	4	917.5	2.693407252
ABP1	YJL155C	4	432	1.59634434
ABP1	YJL201W	4	2017	3.81615427
ABP1	YJR076C	4	392.5	1.470311628
ABP1	YJR083C	4	495	1.804473238
ABP1	YKL054C	4	912	2.693918633
ABP1	YKL117W	4	1038	2.870584022
ABP1	YKL129C	4	3156-05-01	4.464226663
ABP1	YKR001C	4	973.5	2.787322721
ABP1	YKR048C	4	2182-05-01	3.938559384
ABP1	YLL039C	4	969	2.761184116
ABP1	YLR196W	4	1885.5	3.731784585
ABP1	YLR206W	4	923.5	2.695872449
ABP1	YLR314C	2	2957	4.380685017
ABP1	YLR330W	4	1489	3.386377534
ABP1	YLR332W	4	815.5	2.522718331
ABP1	YLR337C	4	3169-05-01	4.480783156
ABP1	YLR370C	4	4796-05-01	5.077030988
ABP1	YML016C	4	409.5	1.528738136
ABP1	YML035C	4	2004-05-01	3.809855141
ABP1	YML131W	4	937	2.72371965
ABP1	YMR109W	4	3516-05-01	4.62045916
ABP1	YMR216C	4	444.5	1.640241233
ABP1	YNL020C	4	2669	4.232889915
ABP1	YNL084C	4	2486	4.130367362
ABP1	YNL094W	4	514.5	1.857244387
ABP1	YNL098C	4	1419	3.321946341
ABP1	YNL106C	4	2232	3.973303603
ABP1	YNL138W	4	5807-05-01	5.358494011
ABP1	YNL229C	4	531.5	1.888967743
ABP1	YNL243W	4	3565-05-01	4.660741212
ABP1	YNL255C	4	990.5	2.800976969
ABP1	YNL287W	4	386.5	1.418894311
ABP1	YNL307C	4	410	1.520860701
ABP1	YOR042W	4	2363	4.057273933
ABP1	YOR181W	4	3165	4.467300086
ABP1	YOR204W	4	1569.5	3.467121312
ABP1	YOR284W	4	1352	3.261965526
ABP1	YPR055W	4	394.5	1.475271278
ABP1	YPR154W	4	419.5	1.556184817
ABP1	YPR184W	4	1618.5	3.500386273
ABP1 in ABP1	YAL005C	4	6259	5.827230072
ABP1 in ABP1	YBL007C	4	3151	4.889809433
ABP1 in ABP1	YBL017C	4	469	2.097730047
ABP1 in ABP1	YBL039C	4	2102-05-01	4.249879565
ABP1 in ABP1	YBL071W-A	4	349.5	1.625150821
ABP1 in ABP1	YBR130C	4	868.5	3.038342368
ABP1 in ABP1	YBR200W	4	404	1.840012882
ABP1 in ABP1	YBR234C	4	6816-05-01	5.947107084
ABP1 in ABP1	YCR002C	4	792.5	2.857989164
ABP1 in ABP1	YCR009C	2	3713	5.088628986
ABP1 in ABP1	YCR030C	4	675	2.676424833
ABP1 in ABP1	YCR088W	4	7102-05-01	5.981491701
ABP1 in ABP1	YDL065C	4	911.5	3.090482291
ABP1 in ABP1	YDL146W	4	1644.5	3.935074353
ABP1 in ABP1	YDL160C	3	374	1.584962501
ABP1 in ABP1	YDL225W	4	675.5	2.6601401
ABP1 in ABP1	YDL229W	4	6549-05-01	5.950298715
ABP1 in ABP1	YDR129C	4	6818-05-01	5.99044902
ABP1 in ABP1	YDR170C	4	400	1.604932223
ABP1 in ABP1	YDR388W	2	3844	5.145792101
ABP1 in ABP1	YER166W	4	1102	3.350414466
ABP1 in ABP1	YFL010C	4	658.5	2.252950325
ABP1 in ABP1	YFR004W	4	816.5	2.858698327
ABP1 in ABP1	YFR024C-A	4	5361	5.642377827
ABP1 in ABP1	YFR040W	4	1035.5	3.316632316
ABP1 in ABP1	YGL099W	4	307.5	1.385769408
ABP1 in ABP1	YGL206C	4	2958	4.757422766
ABP1 in ABP1	YGL242C	4	1418.5	3.728834917
ABP1 in ABP1	YGL252C	4	548	2.374575567
ABP1 in ABP1	YGR037C	4	1279	3.571095651
ABP1 in ABP1	YGR178C	4	305.5	1.377578502
ABP1 in ABP1	YGR229C	4	2246-05-01	4.419383291
ABP1 in ABP1	YGR250C	4	431.5	1.838422301
ABP1 in ABP1	YHR016C	4	4616	5.417633078
ABP1 in ABP1	YHR064C	4	4008	5.226297479
ABP1 in ABP1	YHR114W	4	2089-05-01	4.325711212
ABP1 in ABP1	YIL033C	3	1408	3.3616156
ABP1 in ABP1	YIL062C	4	5551	5.665166972
ABP1 in ABP1	YIL095W	4	2690-05-01	4.671286806
ABP1 in ABP1	YIR003W	4	3958	5.208771818
ABP1 in ABP1	YIR006C	4	4923	5.507168786
ABP1 in ABP1	YJL020C	4	709.5	2.737994896
ABP1 in ABP1	YJL128C	4	894.5	3.016823869
ABP1 in ABP1	YJL155C	4	354.5	1.611472184
ABP1 in ABP1	YJL201W	4	2015	4.228183495
ABP1 in ABP1	YJR076C	4	420.5	1.936665554
ABP1 in ABP1	YJR083C	4	388	1.780035115
ABP1 in ABP1	YKL013C	2	5683-05-01	5.709875984
ABP1 in ABP1	YKL054C	4	927.5	3.09366762
ABP1 in ABP1	YKL117W	4	1044.5	3.324494246
ABP1 in ABP1	YKL129C	4	3165	4.89862087
ABP1 in ABP1	YKR001C	4	990	3.178843323
ABP1 in ABP1	YKR048C	4	2386-05-01	4.439560818
ABP1 in ABP1	YLL039C	4	1082	3.250207555
ABP1 in ABP1	YLR196W	4	1784.5	4.059192471
ABP1 in ABP1	YLR206W	4	1048.5	3.278483684
ABP1 in ABP1	YLR314C	2	2963	4.771588839
ABP1 in ABP1	YLR330W	4	1541	3.871226903
ABP1 in ABP1	YLR332W	4	864	2.99531249
ABP1 in ABP1	YLR337C	4	3261-05-01	4.917094761
ABP1 in ABP1	YLR370C	4	4902	5.481637772
ABP1 in ABP1	YML016C	4	412	1.844953834
ABP1 in ABP1	YML035C	4	2011-05-01	4.2305086
ABP1 in ABP1	YML131W	4	1167	3.327787266
ABP1 in ABP1	YMR080C	4	297	1.303337941
ABP1 in ABP1	YMR109W	4	3743-05-01	5.063899362
ABP1 in ABP1	YMR216C	4	526.5	2.045835527
ABP1 in ABP1	YNL020C	4	2845-05-01	4.715936215
ABP1 in ABP1	YNL084C	4	2629	4.624859075
ABP1 in ABP1	YNL094W	4	534	2.348661108
ABP1 in ABP1	YNL098C	4	1433.5	3.684464407
ABP1 in ABP1	YNL106C	4	2402-05-01	4.42539427
ABP1 in ABP1	YNL138W	4	6069	5.83568072
ABP1 in ABP1	YNL229C	4	526.5	2.261983635
ABP1 in ABP1	YNL243W	4	3912	5.192799158
ABP1 in ABP1	YNL255C	4	979.5	3.209610348
ABP1 in ABP1	YNL287W	4	294	1.635264471
ABP1 in ABP1	YNL307C	4	442	1.95914768
ABP1 in ABP1	YOR042W	4	2470	4.539992694
ABP1 in ABP1	YOR181W	4	3143	4.891238662
ABP1 in ABP1	YOR204W	4	1610	3.91182849
ABP1 in ABP1	YOR284W	4	1482.5	3.735435249
ABP1 in ABP1	YPR055W	4	368.5	1.751076957
ABP1 in ABP1	YPR108W	2	2968	2.093067522
ABP1 in ABP1	YPR154W	4	442	2.030447204
ABP1 in ABP1	YPR184W	4	1626	3.890406567
ABP1 Deleted	YAL005C	4	6569-05-01	5.871443683
ABP1 Deleted	YAR042W	4	343.5	1.619952109
ABP1 Deleted	YBL007C	4	3208-05-01	4.838428408
ABP1 Deleted	YBL017C	4	752	2.710629843
ABP1 Deleted	YBL039C	4	2852	4.667795352
ABP1 Deleted	YBL071W-A	4	462.5	1.990079778
ABP1 Deleted	YBR053C	4	324.5	1.540588702
ABP1 Deleted	YBR130C	4	674	2.477532567
ABP1 Deleted	YBR200W	4	371	1.729674119
ABP1 Deleted	YBR234C	4	6629-05-01	5.885234193
ABP1 Deleted	YCR002C	4	875	2.922166583
ABP1 Deleted	YCR009C	2	3565-05-01	4.99063292
ABP1 Deleted	YCR030C	4	518.5	2.156983496
ABP1 Deleted	YCR088W	4	6528-05-01	5.862859612
ABP1 Deleted	YDL065C	4	1284	3.51786578
ABP1 Deleted	YDL146W	4	1353.5	3.593876589
ABP1 Deleted	YDL160C	4	444	1.807233248
ABP1 Deleted	YDL225W	4	789.5	2.826954927
ABP1 Deleted	YDL229W	4	5884	5.711079176
ABP1 Deleted	YDR129C	4	6622-05-01	5.881392033
ABP1 Deleted	YDR170C	4	806.5	2.657012315
ABP1 Deleted	YDR388W	2	3761	5.066574986
ABP1 Deleted	YER008C	4	340	1.508887351
ABP1 Deleted	YER166W	4	1005.5	3.248114225
ABP1 Deleted	YFL010C	4	678.5	2.575020485
ABP1 Deleted	YFR004W	4	1782	3.989801856
ABP1 Deleted	YFR024C-A	4	5223	5.536128681
ABP1 Deleted	YFR040W	4	1486	3.723088146
ABP1 Deleted	YGL206C	4	3290-05-01	4.874823922
ABP1 Deleted	YGL242C	4	1559.5	3.844440534
ABP1 Deleted	YGL252C	4	642.5	2.5403787
ABP1 Deleted	YGR037C	4	1569.5	3.804094214
ABP1 Deleted	YGR178C	4	304	1.413987015
ABP1 Deleted	YGR229C	4	3069	4.773636033
ABP1 Deleted	YGR250C	4	689.5	2.652406818
ABP1 Deleted	YHR016C	4	4642	5.371175331
ABP1 Deleted	YHR064C	4	4521-05-01	5.324822446
ABP1 Deleted	YHR114W	4	1544	3.789401358
ABP1 Deleted	YIL033C	2	1632.5	3.863489055
ABP1 Deleted	YIL062C	4	5622-05-01	5.646798763
ABP1 Deleted	YIL095W	4	2076-05-01	4.192216585
ABP1 Deleted	YIR003W	4	3890-05-01	5.116369025
ABP1 Deleted	YIR006C	4	5245	5.543615581
ABP1 Deleted	YJL020C	4	710	2.586927897
ABP1 Deleted	YJL128C	4	598	2.234307815
ABP1 Deleted	YJL151C	4	304.5	1.424580998
ABP1 Deleted	YJL155C	4	321	1.331123397
ABP1 Deleted	YJL201W	4	2106-05-01	4.231514342
ABP1 Deleted	YJR076C	4	554	2.020583276
ABP1 Deleted	YKL054C	4	911.5	3.008421849
ABP1 Deleted	YKL117W	4	1547	3.785754887
ABP1 Deleted	YKL129C	4	3417	4.929070239
ABP1 Deleted	YKR001C	4	1142	3.345928318
ABP1 Deleted	YKR048C	4	2716	4.597734405
ABP1 Deleted	YLL039C	4	969	3.106208576
ABP1 Deleted	YLR196W	4	2704-05-01	4.592015016
ABP1 Deleted	YLR206W	4	1277	3.5144088
ABP1 Deleted	YLR258W	4	418.5	1.988530768
ABP1 Deleted	YLR314C	2	2005	4.152806953
ABP1 Deleted	YLR330W	4	1350	3.588276403
ABP1 Deleted	YLR332W	4	1143	3.345333128
ABP1 Deleted	YLR337C	4	3437-05-01	4.93784368
ABP1 Deleted	YLR370C	4	4956-05-01	5.463281483
ABP1 Deleted	YML016C	4	582	2.329185194
ABP1 Deleted	YML035C	4	2348	4.38807702
ABP1 Deleted	YML131W	4	1042.5	3.217526143
ABP1 Deleted	YMR080C	4	342	1.542084045
ABP1 Deleted	YMR109W	4	3860	5.104467136
ABP1 Deleted	YMR216C	4	365.5	1.694475286
ABP1 Deleted	YNL020C	4	1378.5	3.609192514
ABP1 Deleted	YNL084C	4	3042	4.761578452
ABP1 Deleted	YNL098C	4	1311	3.546585154
ABP1 Deleted	YNL106C	4	1915-05-01	4.092960674
ABP1 Deleted	YNL138W	4	5267-05-01	5.553524758
ABP1 Deleted	YNL229C	4	586	2.271327782
ABP1 Deleted	YNL243W	4	4159	5.21192209
ABP1 Deleted	YNL255C	4	1255.5	3.48499945
ABP1 Deleted	YNL287W	4	678.5	2.549839009
ABP1 Deleted	YNL307C	4	454.5	1.988661799
ABP1 Deleted	YNR007C	4	343	1.566107476
ABP1 Deleted	YOR042W	4	2765	4.623875033
ABP1 Deleted	YOR181W	4	3410-05-01	4.92548271
ABP1 Deleted	YOR204W	4	1314.5	3.534365228
ABP1 Deleted	YOR229W	4	461.5	1.855176627
ABP1 Deleted	YPL246C	4	352.5	1.38404653
ABP1 Deleted	YPR154W	4	388	1.84402009
ABP1 Deleted	YPR184W	4	1984-05-01	4.166827896
BBC1 in ABP1	YAL005C	4	6316	5.976911781
BBC1 in ABP1	YBL007C	4	2645-05-01	4.694852753
BBC1 in ABP1	YBL017C	4	464	2.248296991
BBC1 in ABP1	YBL039C	4	2345	4.54829304
BBC1 in ABP1	YBL071W-A	4	226.5	1.329206484
BBC1 in ABP1	YBR130C	4	767.5	2.780426528
BBC1 in ABP1	YBR200W	4	304	1.530222669
BBC1 in ABP1	YBR234C	4	6615-05-01	6.030415303
BBC1 in ABP1	YCR002C	4	821	2.886967479
BBC1 in ABP1	YCR009C	2	2688	4.730537323
BBC1 in ABP1	YCR030C	4	360	1.902185532
BBC1 in ABP1	YCR088W	4	6808	6.074461101
BBC1 in ABP1	YDL065C	4	842	3.0816533
BBC1 in ABP1	YDL146W	4	1023.5	3.378843913
BBC1 in ABP1	YDL225W	4	586.5	2.626317888
BBC1 in ABP1	YDL229W	4	6146-05-01	5.953977555
BBC1 in ABP1	YDR129C	4	6932-05-01	6.097017234
BBC1 in ABP1	YDR170C	4	451	2.117230419
BBC1 in ABP1	YDR388W	2	2945-05-01	4.864391088
BBC1 in ABP1	YER166W	4	620	2.615403622
BBC1 in ABP1	YFL010C	4	446	2.059112548
BBC1 in ABP1	YFR004W	4	970	3.285106304
BBC1 in ABP1	YFR024C-A	4	5290	5.69702242
BBC1 in ABP1	YFR040W	4	1006.5	3.387796111
BBC1 in ABP1	YGL206C	4	2733	4.700461565
BBC1 in ABP1	YGL242C	4	1230	3.678805302
BBC1 in ABP1	YGL252C	4	477	2.134372863
BBC1 in ABP1	YGR037C	4	1209	3.595189078
BBC1 in ABP1	YGR229C	4	2305-05-01	4.521373906
BBC1 in ABP1	YGR250C	4	426	2.033618124
BBC1 in ABP1	YHR016C	4	4217	5.391627429
BBC1 in ABP1	YHR064C	4	4086-05-01	5.355848783
BBC1 in ABP1	YHR114W	4	1218.5	3.590813709
BBC1 in ABP1	YIL033C	4	1249	3.707806321
BBC1 in ABP1	YIL062C	4	5279	5.778736751
BBC1 in ABP1	YIL095W	4	1755	4.157697242
BBC1 in ABP1	YIR003W	4	4025	5.365026995
BBC1 in ABP1	YIR006C	4	4909-05-01	5.6139025
BBC1 in ABP1	YJL020C	4	777	2.978551021
BBC1 in ABP1	YJL128C	4	617	2.613504267
BBC1 in ABP1	YJL155C	4	321	1.662249491
BBC1 in ABP1	YJL201W	4	1453.5	3.822978118
BBC1 in ABP1	YJR076C	4	406	2.001023915
BBC1 in ABP1	YKL013C	2	5412-05-01	5.743251836
BBC1 in ABP1	YKL054C	4	786	2.948557608
BBC1 in ABP1	YKL117W	4	1111.5	3.437010083
BBC1 in ABP1	YKL129C	4	3455	5.104701556
BBC1 in ABP1	YKR001C	4	894	3.294305924
BBC1 in ABP1	YKR048C	4	2298	4.470779963
BBC1 in ABP1	YLL039C	4	886.5	3.126045366
BBC1 in ABP1	YLR196W	4	1820.5	4.137395365
BBC1 in ABP1	YLR206W	4	819	2.977953605
BBC1 in ABP1	YLR258W	4	250	1.398549376
BBC1 in ABP1	YLR314C	2	2092-05-01	4.371818737
BBC1 in ABP1	YLR330W	4	1214	3.652572103
BBC1 in ABP1	YLR332W	4	804	2.963145674
BBC1 in ABP1	YLR337C	4	3159-05-01	5.003050627
BBC1 in ABP1	YLR370C	4	4835	5.586465875
BBC1 in ABP1	YML016C	4	366	1.758341889
BBC1 in ABP1	YML035C	4	1999-05-01	4.323850092
BBC1 in ABP1	YML131W	4	1104.5	3.446862304
BBC1 in ABP1	YMR080C	4	249	1.425864732
BBC1 in ABP1	YMR109W	4	3821-05-01	5.232939908
BBC1 in ABP1	YNL020C	4	1159.5	3.550787709
BBC1 in ABP1	YNL084C	4	2470-05-01	4.608537993
BBC1 in ABP1	YNL098C	4	1228.5	3.604576743
BBC1 in ABP1	YNL106C	4	1700	4.059683009
BBC1 in ABP1	YNL138W	4	4490	5.451767375
BBC1 in ABP1	YNL229C	4	405	2.145464426
BBC1 in ABP1	YNL243W	4	3632	5.164094987
BBC1 in ABP1	YNL255C	4	914.5	3.179632091
BBC1 in ABP1	YNL287W	4	278.5	1.469250568
BBC1 in ABP1	YNL307C	4	312.5	1.671152305
BBC1 in ABP1	YOR042W	4	2095-05-01	4.395160363
BBC1 in ABP1	YOR181W	4	3089	4.93586679
BBC1 in ABP1	YOR204W	4	1359	3.732054396
BBC1 in ABP1	YPR055W	4	273.5	1.460496063
BBC1 in ABP1	YPR184W	4	1507	3.853286576
BEM1-1 in ABP1	YAL005C	4	4762	5.564921963
BEM1-1 in ABP1	YBL007C	4	2139	4.425437121
BEM1-1 in ABP1	YBL017C	4	272.5	1.430068602
BEM1-1 in ABP1	YBL039C	4	1168	3.540125476
BEM1-1 in ABP1	YBR130C	4	258.5	1.367732343
BEM1-1 in ABP1	YBR234C	4	6302-05-01	5.966295553
BEM1-1 in ABP1	YCR009C	2	2155	4.420245923
BEM1-1 in ABP1	YCR088W	4	6261	5.955255902
BEM1-1 in ABP1	YDL065C	4	447	2.155298517
BEM1-1 in ABP1	YDL146W	4	852.5	3.086344232
BEM1-1 in ABP1	YDL225W	4	293	1.545435435
BEM1-1 in ABP1	YDL229W	4	4257	5.405005593
BEM1-1 in ABP1	YDR129C	4	6268	5.98018158
BEM1-1 in ABP1	YDR388W	2	2932-05-01	4.867087636
BEM1-1 in ABP1	YER166W	4	411	2.044644341
BEM1-1 in ABP1	YFL010C	4	276	1.462249255
BEM1-1 in ABP1	YFR004W	4	449.5	2.16434213
BEM1-1 in ABP1	YFR024C-A	4	4157	5.384850125
BEM1-1 in ABP1	YFR040W	4	481.5	2.261631882
BEM1-1 in ABP1	YGL206C	4	1983	4.30175257
BEM1-1 in ABP1	YGL242C	4	678.5	2.755886896
BEM1-1 in ABP1	YGR037C	4	668.5	2.735932982
BEM1-1 in ABP1	YGR229C	4	1289	3.682201946
BEM1-1 in ABP1	YGR250C	4	262.5	1.390640892
BEM1-1 in ABP1	YHR016C	4	3548	5.141292105
BEM1-1 in ABP1	YHR064C	4	2756-05-01	4.773413995
BEM1-1 in ABP1	YHR114W	4	794.5	2.967778814
BEM1-1 in ABP1	YIL033C	2	931	3.213194673
BEM1-1 in ABP1	YIL062C	4	5002-05-01	5.642781398
BEM1-1 in ABP1	YIL095W	4	1569.5	3.950819466
BEM1-1 in ABP1	YIR003W	4	2851-05-01	4.834296545
BEM1-1 in ABP1	YIR006C	4	4200	5.392607256
BEM1-1 in ABP1	YJL020C	4	320	1.650607878
BEM1-1 in ABP1	YJL128C	4	292.5	1.545720443
BEM1-1 in ABP1	YJL201W	4	952.5	3.245831296
BEM1-1 in ABP1	YKL117W	4	559	2.475882742
BEM1-1 in ABP1	YKL129C	4	2316-05-01	4.509415105
BEM1-1 in ABP1	YKR001C	4	259	1.37040896
BEM1-1 in ABP1	YKR048C	4	1219.5	3.598733195
BEM1-1 in ABP1	YLL039C	4	460	2.200341724
BEM1-1 in ABP1	YLR196W	4	870	3.111854131
BEM1-1 in ABP1	YLR206W	4	559	2.477471363
BEM1-1 in ABP1	YLR314C	2	499.5	2.313824919
BEM1-1 in ABP1	YLR330W	4	479.5	2.254394837
BEM1-1 in ABP1	YLR332W	4	383	1.933949211
BEM1-1 in ABP1	YLR337C	4	2596-05-01	4.691952875
BEM1-1 in ABP1	YLR370C	4	4039	5.3233835
BEM1-1 in ABP1	YML035C	4	1073.5	3.418551133
BEM1-1 in ABP1	YML131W	4	479.5	2.256932005
BEM1-1 in ABP1	YMR109W	4	2726-05-01	4.762472476
BEM1-1 in ABP1	YNL020C	4	846.5	3.075995519
BEM1-1 in ABP1	YNL084C	4	1877	4.224060914
BEM1-1 in ABP1	YNL098C	4	360	1.844609709
BEM1-1 in ABP1	YNL106C	4	1504	3.925755032
BEM1-1 in ABP1	YNL138W	4	3614-05-01	5.16395875
BEM1-1 in ABP1	YNL229C	4	277	1.468012756
BEM1-1 in ABP1	YNL243W	4	3174	4.979074809
BEM1-1 in ABP1	YNL255C	3	345	1.805271608
BEM1-1 in ABP1	YOR042W	4	1300	3.715760474
BEM1-1 in ABP1	YOR181W	4	2515	4.624453944
BEM1-1 in ABP1	YPR154W	4	255	1.346900261
BEM1-1 in ABP1	YPR184W	4	825.5	3.035007974
BEM1-2 in ABP1	YAL005C	4	1592	3.697999972
BEM1-2 in ABP1	YBR234C	4	4022	5.023311982
BEM1-2 in ABP1	YCR088W	4	3757-05-01	4.921820029
BEM1-2 in ABP1	YDL229W	4	332	1.426975665
BEM1-2 in ABP1	YDR129C	4	2949	4.650709316
BEM1-2 in ABP1	YFR024C-A	4	476	1.940079761
BEM1-2 in ABP1	YHR016C	4	322	1.340759144
BEM1-2 in ABP1	YIL033C	2	422	1.761499272
BEM1-2 in ABP1	YIL062C	4	1875.5	3.91848471
BEM1-2 in ABP1	YIR006C	4	359.5	1.499221294
BEM1-2 in ABP1	YLR370C	4	574	2.224653477
BEM1-2 in ABP1	YNL138W	4	408	1.630373427
BOI1 in ABP1	YAL005C	4	6312	5.834975801
BOI1 in ABP1	YBL007C	4	2624-05-01	4.539778258
BOI1 in ABP1	YBL017C	4	313	1.451915589
BOI1 in ABP1	YBL039C	4	1832	4.018497046
BOI1 in ABP1	YBR234C	4	7430-05-01	6.064496273
BOI1 in ABP1	YCR002C	4	459.5	2.001566445
BOI1 in ABP1	YCR009C	2	2805-05-01	4.661063516
BOI1 in ABP1	YCR030C	4	314.5	1.508001371
BOI1 in ABP1	YCR088W	4	7590	6.095938945
BOI1 in ABP1	YDL065C	4	525	2.296698131
BOI1 in ABP1	YDL146W	4	1264.5	3.563424481
BOI1 in ABP1	YDL225W	4	1076.5	3.286224547
BOI1 in ABP1	YDL229W	4	6211	5.772319661
BOI1 in ABP1	YDR129C	4	7700	6.116306602
BOI1 in ABP1	YDR388W	2	3363	4.922482452
BOI1 in ABP1	YER155C	4	722	2.756217856
BOI1 in ABP1	YER166W	4	746	2.750471712
BOI1 in ABP1	YFL010C	4	702	2.663655646
BOI1 in ABP1	YFR004W	4	805.5	2.85569599
BOI1 in ABP1	YFR024C-A	4	5666	5.696285485
BOI1 in ABP1	YFR040W	4	641	2.490388137
BOI1 in ABP1	YGL206C	4	2517	4.500324849
BOI1 in ABP1	YGL242C	4	864.5	2.992552375
BOI1 in ABP1	YGL252C	4	288	1.328389831
BOI1 in ABP1	YGR037C	4	739	2.755096194
BOI1 in ABP1	YGR229C	4	1781	4.004624551
BOI1 in ABP1	YGR250C	4	281.5	1.344438236
BOI1 in ABP1	YHR016C	4	4710	5.421357027
BOI1 in ABP1	YHR064C	4	3707-05-01	5.057640298
BOI1 in ABP1	YHR114W	4	2371-05-01	4.41841234
BOI1 in ABP1	YIL033C	2	954	3.103653255
BOI1 in ABP1	YIL062C	4	6225-05-01	5.80987859
BOI1 in ABP1	YIL095W	4	2214	4.2572019
BOI1 in ABP1	YIR003W	4	3642	5.043381811
BOI1 in ABP1	YIR006C	4	5230	5.555515148
BOI1 in ABP1	YJL020C	4	316	1.473186348
BOI1 in ABP1	YJL128C	4	448	2.017078804
BOI1 in ABP1	YJL201W	4	1708	3.977136771
BOI1 in ABP1	YJR076C	4	657	2.563590567
BOI1 in ABP1	YKL054C	4	498	2.166628116
BOI1 in ABP1	YKL117W	4	811	2.870191445
BOI1 in ABP1	YKL129C	4	3398-05-01	4.907943622
BOI1 in ABP1	YKR001C	4	291	1.391456451
BOI1 in ABP1	YKR048C	4	2146	4.256963313
BOI1 in ABP1	YLL039C	4	586	2.377458949
BOI1 in ABP1	YLR196W	4	1686.5	3.917061954
BOI1 in ABP1	YLR206W	4	820	2.885491823
BOI1 in ABP1	YLR314C	2	1155.5	3.371801601
BOI1 in ABP1	YLR330W	4	604	2.446358335
BOI1 in ABP1	YLR332W	4	746	2.750076771
BOI1 in ABP1	YLR337C	4	3310-05-01	4.903125673
BOI1 in ABP1	YLR370C	4	5233	5.559883384
BOI1 in ABP1	YML016C	4	284	1.356626253
BOI1 in ABP1	YML035C	4	1546.5	3.822628292
BOI1 in ABP1	YML131W	4	527	2.250905251
BOI1 in ABP1	YMR109W	4	3858	5.133069989
BOI1 in ABP1	YNL020C	4	1332	3.534891442
BOI1 in ABP1	YNL084C	4	2767-05-01	4.62642372
BOI1 in ABP1	YNL098C	4	570.5	2.409544531
BOI1 in ABP1	YNL106C	4	1885.5	4.107598343
BOI1 in ABP1	YNL138W	4	4846-05-01	5.448905399
BOI1 in ABP1	YNL229C	4	346.5	1.641438875
BOI1 in ABP1	YNL243W	4	3947-05-01	5.152519455
BOI1 in ABP1	YNL255C	4	636	2.54035447
BOI1 in ABP1	YNL287W	4	413.5	1.901446367
BOI1 in ABP1	YNL307C	4	289	1.385194388
BOI1 in ABP1	YOR042W	4	2843	4.646091654
BOI1 in ABP1	YOR181W	4	3228	4.873839054
BOI1 in ABP1	YOR204W	4	1342.5	3.595771829
BOI1 in ABP1	YPR184W	4	1200	3.431875408
BOI2 in ABP1	YAL005C	4	5594-05-01	5.995251889
BOI2 in ABP1	YBL007C	4	2060	4.568997252
BOI2 in ABP1	YBL039C	4	1171	3.722505191
BOI2 in ABP1	YBR102C	4	764.5	3.034288057
BOI2 in ABP1	YBR234C	4	7242-05-01	6.331035185
BOI2 in ABP1	YCR002C	4	394	2.047773537
BOI2 in ABP1	YCR009C	2	2370-05-01	4.737848461
BOI2 in ABP1	YCR088W	4	7625	6.367505223
BOI2 in ABP1	YDL065C	4	290	1.67816629
BOI2 in ABP1	YDL146W	4	1086.5	3.546402375
BOI2 in ABP1	YDL225W	4	344.5	1.914493913
BOI2 in ABP1	YDL229W	4	5435	5.952675106
BOI2 in ABP1	YDR129C	4	7167	6.336328252
BOI2 in ABP1	YDR388W	2	3124-05-01	5.135885085
BOI2 in ABP1	YER155C	4	1576	4.168058089
BOI2 in ABP1	YER166W	4	435.5	2.298156605
BOI2 in ABP1	YFL010C	4	334	1.885584487
BOI2 in ABP1	YFR004W	4	296	1.963413884
BOI2 in ABP1	YFR024C-A	4	5130-05-01	5.869547709
BOI2 in ABP1	YFR040W	4	327	1.73253117
BOI2 in ABP1	YGL206C	4	1994	4.50457945
BOI2 in ABP1	YGL242C	4	590.5	2.572162537
BOI2 in ABP1	YGR037C	4	515.5	2.591376591
BOI2 in ABP1	YGR229C	4	1291	3.867094784
BOI2 in ABP1	YHR016C	4	4182	5.544253155
BOI2 in ABP1	YHR064C	4	3314	5.12994106
BOI2 in ABP1	YHR114W	4	1452	4.086534593
BOI2 in ABP1	YIL033C	2	832.5	3.230767637
BOI2 in ABP1	YIL062C	4	5883-05-01	6.006615858
BOI2 in ABP1	YIL095W	4	1909-05-01	4.364717543
BOI2 in ABP1	YIR003W	4	3122-05-01	5.204114153
BOI2 in ABP1	YIR006C	4	4693	5.715085054
BOI2 in ABP1	YJL020C	4	243.5	1.412926752
BOI2 in ABP1	YJL128C	4	316.5	1.790602442
BOI2 in ABP1	YJL201W	4	1191.5	3.672045152
BOI2 in ABP1	YKL054C	4	377.5	1.610405404
BOI2 in ABP1	YKL117W	4	375.5	2.213428193
BOI2 in ABP1	YKL129C	4	2791-05-01	4.896870183
BOI2 in ABP1	YKR048C	4	1407	3.979114162
BOI2 in ABP1	YLL039C	4	399.5	1.883792319
BOI2 in ABP1	YLR196W	4	702	3.061147649
BOI2 in ABP1	YLR206W	4	466	2.339987808
BOI2 in ABP1	YLR314C	2	897.5	3.281891299
BOI2 in ABP1	YLR330W	4	388	1.969824839
BOI2 in ABP1	YLR332W	4	388.5	2.149421798
BOI2 in ABP1	YLR337C	4	2845	5.07964854
BOI2 in ABP1	YLR370C	4	5113	5.758764951
BOI2 in ABP1	YML035C	4	1290	3.836639236
BOI2 in ABP1	YML131W	4	351	1.922914535
BOI2 in ABP1	YMR109W	4	3227-05-01	5.160956969
BOI2 in ABP1	YNL020C	4	978.5	3.522259464
BOI2 in ABP1	YNL084C	4	2176	4.649196223
BOI2 in ABP1	YNL098C	4	319	1.833430906
BOI2 in ABP1	YNL106C	4	1748.5	4.231784745
BOI2 in ABP1	YNL138W	4	4024-05-01	5.531060956
BOI2 in ABP1	YNL229C	4	233	1.33838637
BOI2 in ABP1	YNL243W	4	3279-05-01	5.219517385
BOI2 in ABP1	YNL255C	4	329	2.06032146
BOI2 in ABP1	YOR042W	4	1896.5	4.429869951
BOI2 in ABP1	YOR181W	4	2912	5.017510548
BOI2 in ABP1	YOR204W	4	632.5	2.697021193
BOI2 in ABP1	YPR184W	4	1258	3.704964624
BUD14 in ABP1	YAL005C	4	5187	5.584988716
BUD14 in ABP1	YBL007C	4	1789	4.044410959
BUD14 in ABP1	YBL039C	4	1841.5	4.016495615
BUD14 in ABP1	YBR234C	4	7054	6.047526543
BUD14 in ABP1	YCR009C	2	1190.5	3.482574038
BUD14 in ABP1	YCR088W	4	7194-05-01	6.059859216
BUD14 in ABP1	YDL065C	4	517.5	2.114190792
BUD14 in ABP1	YDL146W	4	1545	3.859651054
BUD14 in ABP1	YDL229W	4	5191-05-01	5.488620497
BUD14 in ABP1	YDR129C	4	6831	6.012330985
BUD14 in ABP1	YDR388W	2	2237	4.383800771
BUD14 in ABP1	YFR004W	3	710	2.789103218
BUD14 in ABP1	YFR024C-A	4	4278	5.343091893
BUD14 in ABP1	YFR040W	4	596.5	2.479402782
BUD14 in ABP1	YGL206C	4	1689.5	3.95589372
BUD14 in ABP1	YGL242C	4	514	2.010131575
BUD14 in ABP1	YGR037C	4	522.5	2.301268031
BUD14 in ABP1	YGR229C	4	1498.5	3.754546906
BUD14 in ABP1	YGR250C	4	558.5	2.337456277
BUD14 in ABP1	YHR016C	4	3345	4.982956388
BUD14 in ABP1	YHR064C	4	3378-05-01	5.014039162
BUD14 in ABP1	YHR114W	4	632.5	2.504625805
BUD14 in ABP1	YIL033C	4	704.5	2.733665829
BUD14 in ABP1	YIL062C	4	4841-05-01	5.581372924
BUD14 in ABP1	YIL095W	4	969.5	3.430698948
BUD14 in ABP1	YIR003W	4	2728	4.821871828
BUD14 in ABP1	YIR006C	4	4401	5.443550654
BUD14 in ABP1	YJL201W	4	1202	3.636977557
BUD14 in ABP1	YKL117W	4	660.5	2.397550979
BUD14 in ABP1	YKL129C	4	2439-05-01	4.286608241
BUD14 in ABP1	YKR048C	4	1683.5	3.97100125
BUD14 in ABP1	YLL039C	4	379	1.840632171
BUD14 in ABP1	YLR206W	4	329	1.594931603
BUD14 in ABP1	YLR314C	2	862.5	2.239040089
BUD14 in ABP1	YLR330W	4	348.5	1.469216089
BUD14 in ABP1	YLR332W	4	339.5	1.434400267
BUD14 in ABP1	YLR337C	4	3118-05-01	4.823971901
BUD14 in ABP1	YLR370C	4	4041-05-01	5.19236569
BUD14 in ABP1	YML035C	4	1164	3.387324172
BUD14 in ABP1	YML131W	4	555.5	2.195729898
BUD14 in ABP1	YMR109W	4	3822-05-01	5.163116904
BUD14 in ABP1	YNL020C	4	941.5	3.151081525
BUD14 in ABP1	YNL084C	4	1411	3.700238225
BUD14 in ABP1	YNL106C	4	1082.5	3.449104177
BUD14 in ABP1	YNL138W	4	3493	5.070248348
BUD14 in ABP1	YNL243W	4	2769	4.661060421
BUD14 in ABP1	YOR042W	4	1963-05-01	4.32935329
BUD14 in ABP1	YOR181W	4	3181	4.739725503
BUD14 in ABP1	YOR204W	3	316	1.342554745
BUD14 in ABP1	YPR184W	4	895.5	3.087673585
BZZ1-1 in ABP1	YAL005C	4	6443	5.848485197
BZZ1-1 in ABP1	YBL007C	4	3072-05-01	4.76545877
BZZ1-1 in ABP1	YBL017C	4	592	2.43052653
BZZ1-1 in ABP1	YBL039C	4	2717-05-01	4.613026841
BZZ1-1 in ABP1	YBL071W-A	4	456.5	2.035802371
BZZ1-1 in ABP1	YBR053C	4	273.5	1.316998975
BZZ1-1 in ABP1	YBR130C	4	600	2.428403928
BZZ1-1 in ABP1	YBR234C	4	6768	5.923518466
BZZ1-1 in ABP1	YCR002C	4	678	2.585103717
BZZ1-1 in ABP1	YCR009C	2	3317	4.894304314
BZZ1-1 in ABP1	YCR030C	4	532	2.252289744
BZZ1-1 in ABP1	YCR088W	4	6744-05-01	5.918865941
BZZ1-1 in ABP1	YDL065C	4	1140	3.336634577
BZZ1-1 in ABP1	YDL146W	4	2206	4.291099108
BZZ1-1 in ABP1	YDL160C	4	310	1.486763895
BZZ1-1 in ABP1	YDL225W	4	828	2.891830099
BZZ1-1 in ABP1	YDL229W	4	6231	5.803374935
BZZ1-1 in ABP1	YDR129C	4	7117	6.011561034
BZZ1-1 in ABP1	YDR170C	2	783.5	2.806838364
BZZ1-1 in ABP1	YDR388W	2	3657-05-01	5.036187317
BZZ1-1 in ABP1	YER166W	4	988.5	3.14977164
BZZ1-1 in ABP1	YFL010C	4	772.5	2.813608051
BZZ1-1 in ABP1	YFR004W	4	1458	3.709991781
BZZ1-1 in ABP1	YFR024C-A	4	5157	5.53649017
BZZ1-1 in ABP1	YFR040W	4	1395	3.642952521
BZZ1-1 in ABP1	YGL206C	4	2902	4.69050841
BZZ1-1 in ABP1	YGL242C	4	1648	3.886398337
BZZ1-1 in ABP1	YGL252C	4	577	2.369964013
BZZ1-1 in ABP1	YGR037C	4	1383.5	3.633634406
BZZ1-1 in ABP1	YGR229C	4	2778	4.658707802
BZZ1-1 in ABP1	YGR250C	4	606.5	2.443774399
BZZ1-1 in ABP1	YHR016C	4	4407	5.315951599
BZZ1-1 in ABP1	YHR064C	4	4557	5.354730991
BZZ1-1 in ABP1	YHR114W	4	1810.5	4.03892031
BZZ1-1 in ABP1	YIL033C	2	1436	3.687781166
BZZ1-1 in ABP1	YIL062C	4	5537-05-01	5.637812549
BZZ1-1 in ABP1	YIL095W	4	2091-05-01	4.222184212
BZZ1-1 in ABP1	YIR003W	4	3736	5.058385364
BZZ1-1 in ABP1	YIR006C	4	5395-05-01	5.597038965
BZZ1-1 in ABP1	YJL020C	4	770.5	2.789391652
BZZ1-1 in ABP1	YJL128C	4	523.5	2.232322569
BZZ1-1 in ABP1	YJL155C	4	364.5	1.706872846
BZZ1-1 in ABP1	YJL201W	4	2069	4.19588404
BZZ1-1 in ABP1	YJR076C	4	472	2.082572754
BZZ1-1 in ABP1	YKL054C	4	901	3.035154742
BZZ1-1 in ABP1	YKL117W	4	1438.5	3.705651488
BZZ1-1 in ABP1	YKL129C	4	3835-05-01	5.123964737
BZZ1-1 in ABP1	YKR001C	4	1218.5	3.448750678
BZZ1-1 in ABP1	YKR048C	4	2599	4.541962561
BZZ1-1 in ABP1	YLL039C	4	998	3.160221571
BZZ1-1 in ABP1	YLR196W	4	2636	4.556309392
BZZ1-1 in ABP1	YLR206W	4	1331.5	3.57874725
BZZ1-1 in ABP1	YLR258W	4	352	1.680860983
BZZ1-1 in ABP1	YLR314C	2	2260-05-01	4.34213664
BZZ1-1 in ABP1	YLR330W	4	1405.5	3.653207764
BZZ1-1 in ABP1	YLR332W	4	1174.5	3.398220443
BZZ1-1 in ABP1	YLR337C	4	4499-05-01	5.33508805
BZZ1-1 in ABP1	YLR370C	4	5120	5.516892139
BZZ1-1 in ABP1	YML016C	4	444	2.015685932
BZZ1-1 in ABP1	YML035C	4	2262	4.333426703
BZZ1-1 in ABP1	YML131W	4	1250.5	3.486871942
BZZ1-1 in ABP1	YMR080C	4	325.5	1.550168152
BZZ1-1 in ABP1	YMR109W	4	4568-05-01	5.361167407
BZZ1-1 in ABP1	YMR216C	4	361	1.696871334
BZZ1-1 in ABP1	YNL020C	4	1706.5	3.936899969
BZZ1-1 in ABP1	YNL084C	4	2891-05-01	4.710520396
BZZ1-1 in ABP1	YNL098C	4	1261	3.500681563
BZZ1-1 in ABP1	YNL106C	4	1906	4.10256093
BZZ1-1 in ABP1	YNL138W	4	5131-05-01	5.524644076
BZZ1-1 in ABP1	YNL229C	4	504	2.179299523
BZZ1-1 in ABP1	YNL243W	4	4136	5.213599525
BZZ1-1 in ABP1	YNL255C	4	1205	3.431397838
BZZ1-1 in ABP1	YNL287W	4	847.5	2.927658517
BZZ1-1 in ABP1	YNL307C	4	348	1.645934759
BZZ1-1 in ABP1	YNR007C	4	297	1.416047832
BZZ1-1 in ABP1	YOR042W	4	2598-05-01	4.552524592
BZZ1-1 in ABP1	YOR181W	4	3773	5.077244865
BZZ1-1 in ABP1	YOR204W	4	1419.5	3.671357919
BZZ1-1 in ABP1	YOR229W	4	420.5	1.918594106
BZZ1-1 in ABP1	YPR154W	4	318.5	1.518505184
BZZ1-1 in ABP1	YPR184W	4	1901	4.091992816
BZZ1-2 in ABP1	YAL005C	4	5848	5.883833764
BZZ1-2 in ABP1	YBL007C	4	2466	4.631974478
BZZ1-2 in ABP1	YBL017C	4	318.5	1.637891791
BZZ1-2 in ABP1	YBL039C	4	1622.5	4.034871249
BZZ1-2 in ABP1	YBR130C	4	341.5	1.727997203
BZZ1-2 in ABP1	YBR234C	4	7038-05-01	6.151034099
BZZ1-2 in ABP1	YCR002C	4	366	1.879646341
BZZ1-2 in ABP1	YCR009C	2	2856-05-01	4.850284727
BZZ1-2 in ABP1	YCR030C	4	335.5	1.760609913
BZZ1-2 in ABP1	YCR088W	4	7238-05-01	6.191652328
BZZ1-2 in ABP1	YDL065C	4	533.5	2.397453484
BZZ1-2 in ABP1	YDL146W	4	2387	4.590948316
BZZ1-2 in ABP1	YDL225W	4	302.5	1.657697239
BZZ1-2 in ABP1	YDL229W	4	6005	5.922153231
BZZ1-2 in ABP1	YDR129C	4	7215-05-01	6.186901795
BZZ1-2 in ABP1	YDR388W	2	3331	5.072125321
BZZ1-2 in ABP1	YER166W	4	585	2.55967682
BZZ1-2 in ABP1	YFL010C	4	412	2.030434598
BZZ1-2 in ABP1	YFR004W	4	693	2.824930761
BZZ1-2 in ABP1	YFR024C-A	4	5032-05-01	5.66263072
BZZ1-2 in ABP1	YFR040W	4	639	2.590325854
BZZ1-2 in ABP1	YGL206C	4	2407-05-01	4.603430016
BZZ1-2 in ABP1	YGL242C	4	1237.5	3.648730903
BZZ1-2 in ABP1	YGL252C	4	351.5	1.749483721
BZZ1-2 in ABP1	YGR037C	4	892.5	3.173254382
BZZ1-2 in ABP1	YGR229C	4	1717.5	4.115960669
BZZ1-2 in ABP1	YGR250C	4	310.5	1.648952433
BZZ1-2 in ABP1	YHR016C	4	4076-05-01	5.363020784
BZZ1-2 in ABP1	YHR064C	4	3717	5.228618421
BZZ1-2 in ABP1	YHR114W	4	1642.5	4.048518322
BZZ1-2 in ABP1	YIL033C	2	1090.5	3.460002632
BZZ1-2 in ABP1	YIL062C	4	5716	5.8498554
BZZ1-2 in ABP1	YIL095W	4	2028	4.406942066
BZZ1-2 in ABP1	YIR003W	4	3413-05-01	5.097619813
BZZ1-2 in ABP1	YIR006C	4	5743	5.855465339
BZZ1-2 in ABP1	YJL020C	4	767	2.847808274
BZZ1-2 in ABP1	YJL128C	4	342	1.658518649
BZZ1-2 in ABP1	YJL201W	4	1359.5	3.720853647
BZZ1-2 in ABP1	YKL054C	4	428	1.954860578
BZZ1-2 in ABP1	YKL117W	4	727.5	2.867004673
BZZ1-2 in ABP1	YKL129C	4	3472-05-01	5.138749991
BZZ1-2 in ABP1	YKR001C	4	637.5	2.692982858
BZZ1-2 in ABP1	YKR048C	4	1750.5	4.140463405
BZZ1-2 in ABP1	YLL039C	4	656.5	2.746047457
BZZ1-2 in ABP1	YLR196W	4	1459.5	3.874004077
BZZ1-2 in ABP1	YLR206W	4	753.5	2.923211642
BZZ1-2 in ABP1	YLR314C	2	1709.5	4.110138744
BZZ1-2 in ABP1	YLR330W	4	1053	3.349562015
BZZ1-2 in ABP1	YLR332W	4	562	2.500055147
BZZ1-2 in ABP1	YLR337C	4	4398-05-01	5.473104019
BZZ1-2 in ABP1	YLR370C	4	4841	5.611282222
BZZ1-2 in ABP1	YML035C	4	1562	3.979780928
BZZ1-2 in ABP1	YML131W	4	687	2.844649581
BZZ1-2 in ABP1	YMR109W	4	4437-05-01	5.485007931
BZZ1-2 in ABP1	YNL020C	4	1566	4.001766908
BZZ1-2 in ABP1	YNL084C	4	2447	4.628054921
BZZ1-2 in ABP1	YNL098C	4	681	2.843314512
BZZ1-2 in ABP1	YNL106C	4	1954	4.307416634
BZZ1-2 in ABP1	YNL138W	4	4654-05-01	5.573834304
BZZ1-2 in ABP1	YNL229C	4	329	1.735640805
BZZ1-2 in ABP1	YNL243W	4	3675-05-01	5.213708325
BZZ1-2 in ABP1	YNL255C	4	623	2.675821512
BZZ1-2 in ABP1	YNL307C	4	223.5	1.31713887
BZZ1-2 in ABP1	YOR042W	4	1903	4.264413724
BZZ1-2 in ABP1	YOR181W	4	3575	5.171987411
BZZ1-2 in ABP1	YOR204W	4	642.5	2.587292863
BZZ1-2 in ABP1	YPR108W	2	2808-05-01	2.757480961
BZZ1-2 in ABP1	YPR154W	4	265.5	1.423692006
BZZ1-2 in ABP1	YPR184W	4	1188.5	3.55084504
CDC25 in ABP1	YAL005C	4	4362	5.433742133
CDC25 in ABP1	YBL007C	4	508.5	1.996289737
CDC25 in ABP1	YBR234C	4	6679-05-01	6.066465094
CDC25 in ABP1	YCR009C	2	337	1.727971256
CDC25 in ABP1	YCR088W	4	6682-05-01	6.046100251
CDC25 in ABP1	YDL229W	4	2314	4.539442814
CDC25 in ABP1	YDR129C	4	6105	5.967729139
CDC25 in ABP1	YDR388W	2	619	2.626866059
CDC25 in ABP1	YFR024C-A	4	2591	4.727178557
CDC25 in ABP1	YGL206C	4	346.5	1.556414114
CDC25 in ABP1	YHR016C	4	1541.5	3.958902296
CDC25 in ABP1	YHR064C	4	616.5	2.844715866
CDC25 in ABP1	YIL033C	2	486.5	2.257278757
CDC25 in ABP1	YIL062C	4	4168	5.448822463
CDC25 in ABP1	YIL095W	4	275.5	1.434213346
CDC25 in ABP1	YIR003W	4	827.5	3.016978506
CDC25 in ABP1	YIR006C	4	3255-05-01	5.025215688
CDC25 in ABP1	YKL117W	4	1768.5	4.228868721
CDC25 in ABP1	YKL129C	4	464	1.993058086
CDC25 in ABP1	YLR337C	4	1062	3.289427852
CDC25 in ABP1	YLR370C	4	3011	4.898828363
CDC25 in ABP1	YMR109W	4	792	3.103045957
CDC25 in ABP1	YNL084C	4	566.5	2.536383085
CDC25 in ABP1	YNL106C	4	312	1.566559247
CDC25 in ABP1	YNL138W	4	1922	4.291773132
CDC25 in ABP1	YNL243W	4	1290	3.581862906
CDC25 in ABP1	YOR181W	4	876	3.124928101
CTTN in ABP1	YAL005C	4	5849	5.317596449
CTTN in ABP1	YBL007C	4	2782	4.237566527
CTTN in ABP1	YBL017C	4	448	1.644662509
CTTN in ABP1	YBL039C	4	2313	3.931073476
CTTN in ABP1	YBR130C	4	745	2.374247522
CTTN in ABP1	YBR234C	4	6598	5.435213007
CTTN in ABP1	YCR002C	4	813.5	2.197953284
CTTN in ABP1	YCR009C	2	3005-05-01	4.325357981
CTTN in ABP1	YCR030C	4	464.5	1.631342947
CTTN in ABP1	YCR088W	4	6772-05-01	5.487236332
CTTN in ABP1	YDL065C	4	896.5	2.523930894
CTTN in ABP1	YDL146W	4	1572	3.365932852
CTTN in ABP1	YDL225W	4	661	2.13428123
CTTN in ABP1	YDL229W	4	5934-05-01	5.306752137
CTTN in ABP1	YDR129C	4	6710	5.496277208
CTTN in ABP1	YDR170C	4	421	1.58314114
CTTN in ABP1	YDR388W	2	3419-05-01	4.511498358
CTTN in ABP1	YER166W	4	891.5	2.547698728
CTTN in ABP1	YFL010C	4	482.5	1.688875633
CTTN in ABP1	YFR004W	4	872	2.687165233
CTTN in ABP1	YFR024C-A	4	5033	5.04098443
CTTN in ABP1	YFR040W	4	954	2.745152481
CTTN in ABP1	YGL206C	4	2774	4.208244111
CTTN in ABP1	YGL242C	4	1339.5	3.150545726
CTTN in ABP1	YGL252C	4	483	1.694341439
CTTN in ABP1	YGR037C	4	1199.5	3.001510377
CTTN in ABP1	YGR229C	4	2256	3.922160828
CTTN in ABP1	YGR250C	4	383	1.425428381
CTTN in ABP1	YHR016C	4	4087-05-01	4.796100512
CTTN in ABP1	YHR064C	4	3904-05-01	4.704021032
CTTN in ABP1	YHR114W	4	1987	3.767089879
CTTN in ABP1	YIL033C	2	1397	3.221492397
CTTN in ABP1	YIL062C	4	5247	5.151714255
CTTN in ABP1	YIL095W	4	2038	3.745160518
CTTN in ABP1	YIR003W	4	3380	4.495277923
CTTN in ABP1	YIR006C	4	4947	5.044964359
CTTN in ABP1	YJL020C	4	824	2.384068076
CTTN in ABP1	YJL128C	4	682	2.257554371
CTTN in ABP1	YJL201W	4	1925-05-01	3.68578437
CTTN in ABP1	YKL013C	2	5416-05-01	5.175444521
CTTN in ABP1	YKL054C	4	1026	2.820771174
CTTN in ABP1	YKL117W	4	1104	2.887114988
CTTN in ABP1	YKL129C	4	3127	4.377416694
CTTN in ABP1	YKR001C	4	1214	3.059436221
CTTN in ABP1	YKR048C	4	2155	3.866353572
CTTN in ABP1	YLL039C	4	897.5	2.587210969
CTTN in ABP1	YLR196W	4	1604.5	3.425657298
CTTN in ABP1	YLR206W	4	900	2.616581977
CTTN in ABP1	YLR314C	2	2761-05-01	4.203745269
CTTN in ABP1	YLR330W	4	1150	3.010886269
CTTN in ABP1	YLR332W	4	834.5	2.491705535
CTTN in ABP1	YLR337C	4	3194-05-01	4.439848441
CTTN in ABP1	YLR370C	4	4678	4.971663654
CTTN in ABP1	YML035C	4	2004-05-01	3.787545341
CTTN in ABP1	YML131W	4	960.5	2.707187727
CTTN in ABP1	YMR109W	4	3755-05-01	4.638454959
CTTN in ABP1	YNL020C	4	2713-05-01	4.192808746
CTTN in ABP1	YNL084C	4	2478-05-01	4.052930281
CTTN in ABP1	YNL098C	4	1304.5	3.131617248
CTTN in ABP1	YNL106C	4	2026	3.760631426
CTTN in ABP1	YNL138W	4	4678	4.972236673
CTTN in ABP1	YNL229C	4	406.5	1.442321301
CTTN in ABP1	YNL243W	4	3708	4.654281018
CTTN in ABP1	YNL255C	4	905.5	2.557188499
CTTN in ABP1	YOR042W	4	2180-05-01	3.86339124
CTTN in ABP1	YOR181W	4	3078-05-01	4.40269451
CTTN in ABP1	YOR204W	4	1496	3.319579187
CTTN in ABP1	YPR154W	4	403.5	1.331155526
CTTN in ABP1	YPR184W	4	1567.5	3.394880495
CYK3 in ABP1	YAL005C	4	3436-05-01	5.240182861
CYK3 in ABP1	YBR234C	4	6547	6.217636443
CYK3 in ABP1	YCR088W	4	6438-05-01	6.132884252
CYK3 in ABP1	YDL229W	4	2430	4.713814324
CYK3 in ABP1	YDR129C	4	5910-05-01	6.071708016
CYK3 in ABP1	YDR388W	2	313	1.750325235
CYK3 in ABP1	YFR024C-A	4	2311-05-01	4.641595323
CYK3 in ABP1	YGL206C	4	370	1.940824652
CYK3 in ABP1	YHR016C	4	1455.5	4.141961111
CYK3 in ABP1	YHR064C	4	845.5	3.23962525
CYK3 in ABP1	YIL033C	2	517	2.447644251
CYK3 in ABP1	YIL062C	4	3797-05-01	5.475362699
CYK3 in ABP1	YIL095W	4	225	1.438514722
CYK3 in ABP1	YIR003W	4	1155	3.683498464
CYK3 in ABP1	YIR006C	4	2335-05-01	4.680736363
CYK3 in ABP1	YKL129C	4	365	2.11738477
CYK3 in ABP1	YKR048C	4	252.5	1.466515851
CYK3 in ABP1	YLR337C	4	559	2.619060897
CYK3 in ABP1	YLR370C	4	2562	4.785311045
CYK3 in ABP1	YMR109W	4	724	2.976718605
CYK3 in ABP1	YNL084C	4	402.5	1.968406385
CYK3 in ABP1	YNL106C	4	328.5	1.848385878
CYK3 in ABP1	YNL138W	4	1843.5	4.319681331
CYK3 in ABP1	YNL243W	4	1103.5	3.514346006
CYK3 in ABP1	YOR181W	4	496	2.42773665
DBNL in ABP1	YAL005C	4	6242-05-01	5.827179451
DBNL in ABP1	YBL007C	4	2785	4.689416718
DBNL in ABP1	YBL017C	4	495.5	2.195939181
DBNL in ABP1	YBL039C	4	2370	4.44551394
DBNL in ABP1	YBL071W-A	4	301.5	1.505891333
DBNL in ABP1	YBR053C	4	317.5	1.398169048
DBNL in ABP1	YBR130C	4	749	2.698936583
DBNL in ABP1	YBR200W	4	311.5	1.527346801
DBNL in ABP1	YBR234C	4	6934	6.033426393
DBNL in ABP1	YCR002C	4	747.5	2.788328501
DBNL in ABP1	YCR009C	2	2956	4.770440643
DBNL in ABP1	YCR030C	4	403.5	1.900024571
DBNL in ABP1	YCR088W	4	7013	6.026090478
DBNL in ABP1	YDL065C	4	963.5	3.129104738
DBNL in ABP1	YDL146W	4	1449	3.739140008
DBNL in ABP1	YDL160C	4	314	1.569752574
DBNL in ABP1	YDL225W	4	669.5	2.663107326
DBNL in ABP1	YDL229W	4	6351-05-01	5.847931511
DBNL in ABP1	YDR129C	4	7032-05-01	5.989221944
DBNL in ABP1	YDR170C	4	439	2.020479745
DBNL in ABP1	YDR388W	2	3217-05-01	4.892773833
DBNL in ABP1	YER008C	4	273	1.32275118
DBNL in ABP1	YER166W	4	814	2.911250833
DBNL in ABP1	YFL010C	4	474	2.130846601
DBNL in ABP1	YFR004W	4	952	3.09985415
DBNL in ABP1	YFR024C-A	4	4896-05-01	5.533037658
DBNL in ABP1	YFR040W	4	1080	3.297046133
DBNL in ABP1	YGL206C	4	2913-05-01	4.748861396
DBNL in ABP1	YGL242C	4	1333	3.634267936
DBNL in ABP1	YGL252C	4	473.5	2.130644722
DBNL in ABP1	YGR037C	4	1306.5	3.612884775
DBNL in ABP1	YGR178C	4	289	1.39620229
DBNL in ABP1	YGR229C	4	2497	4.512081599
DBNL in ABP1	YGR250C	4	495	2.194312573
DBNL in ABP1	YHR016C	4	4269-05-01	5.258098149
DBNL in ABP1	YHR064C	4	4425	5.286970694
DBNL in ABP1	YHR114W	4	1344	3.609025961
DBNL in ABP1	YIL033C	2	1488.5	3.780921849
DBNL in ABP1	YIL062C	4	5674-05-01	5.637007406
DBNL in ABP1	YIL095W	4	2035	4.249016784
DBNL in ABP1	YIR003W	4	3675	5.041977248
DBNL in ABP1	YIR006C	4	5109-05-01	5.575091123
DBNL in ABP1	YJL020C	4	839.5	2.935875938
DBNL in ABP1	YJL128C	4	640	2.464199997
DBNL in ABP1	YJL151C	4	284.5	1.397159761
DBNL in ABP1	YJL155C	4	345	1.677526248
DBNL in ABP1	YJL201W	4	1960-05-01	4.146987348
DBNL in ABP1	YJR076C	4	446	2.013693693
DBNL in ABP1	YKL054C	4	1022	3.328138174
DBNL in ABP1	YKL117W	4	1155	3.410954288
DBNL in ABP1	YKL129C	4	3316-05-01	4.938985157
DBNL in ABP1	YKR001C	4	1368	3.688000123
DBNL in ABP1	YKR048C	4	2281-05-01	4.411673038
DBNL in ABP1	YLL039C	4	1001	3.179827539
DBNL in ABP1	YLR196W	4	1869.5	4.124619294
DBNL in ABP1	YLR206W	4	926.5	3.101436935
DBNL in ABP1	YLR258W	4	299	1.355021306
DBNL in ABP1	YLR314C	2	2565-05-01	4.565488491
DBNL in ABP1	YLR330W	4	1269	3.548211239
DBNL in ABP1	YLR332W	4	825	2.944338171
DBNL in ABP1	YLR337C	4	3434	4.941353035
DBNL in ABP1	YLR370C	4	5099	5.519987489
DBNL in ABP1	YML016C	4	359.5	1.732131022
DBNL in ABP1	YML035C	4	2094-05-01	4.281884659
DBNL in ABP1	YML131W	4	1121.5	3.399042732
DBNL in ABP1	YMR109W	4	3692	5.118788113
DBNL in ABP1	YMR216C	4	255.5	1.316714763
DBNL in ABP1	YNL020C	4	2588-05-01	4.567836888
DBNL in ABP1	YNL084C	4	2515-05-01	4.552007428
DBNL in ABP1	YNL098C	4	1422.5	3.699802661
DBNL in ABP1	YNL106C	4	2114	4.325165715
DBNL in ABP1	YNL138W	4	4984	5.523598784
DBNL in ABP1	YNL229C	4	499	2.268179023
DBNL in ABP1	YNL243W	4	3907-05-01	5.184876852
DBNL in ABP1	YNL255C	4	966	3.154408139
DBNL in ABP1	YNL287W	4	311.5	1.534346906
DBNL in ABP1	YNL307C	4	360.5	1.738462418
DBNL in ABP1	YOR042W	4	2153	4.373280699
DBNL in ABP1	YOR181W	4	3125	4.847558023
DBNL in ABP1	YOR204W	4	1399.5	3.782325653
DBNL in ABP1	YPL246C	4	297	1.459772358
DBNL in ABP1	YPR055W	4	360.5	1.738451378
DBNL in ABP1	YPR154W	4	313	1.532858359
DBNL in ABP1	YPR184W	4	1712.5	3.97881746
FUS1 in ABP1	YAL005C	4	4581-05-01	5.57064105
FUS1 in ABP1	YBL007C	4	1590.5	4.020661771
FUS1 in ABP1	YBL039C	4	713.5	2.840361809
FUS1 in ABP1	YBR234C	4	7030-05-01	6.188091905
FUS1 in ABP1	YCR009C	2	1580	4.034961472
FUS1 in ABP1	YCR088W	4	7160-05-01	6.175414133
FUS1 in ABP1	YDL146W	4	573	2.533849888
FUS1 in ABP1	YDL229W	4	4493-05-01	5.518351954
FUS1 in ABP1	YDR129C	4	6991-05-01	6.210245825
FUS1 in ABP1	YDR388W	2	2357-05-01	4.611387067
FUS1 in ABP1	YER149C	4	1383	3.843102274
FUS1 in ABP1	YER166W	4	393.5	1.935746966
FUS1 in ABP1	YFR004W	4	274.5	1.46269347
FUS1 in ABP1	YFR024C-A	4	4327-05-01	5.476044013
FUS1 in ABP1	YFR040W	4	263.5	1.422425125
FUS1 in ABP1	YGL206C	4	1559.5	4.059236131
FUS1 in ABP1	YGL242C	4	421	2.038304373
FUS1 in ABP1	YGR037C	4	405.5	1.879932998
FUS1 in ABP1	YGR229C	4	874.5	3.137211998
FUS1 in ABP1	YHR016C	4	3444	5.219277335
FUS1 in ABP1	YHR064C	4	2658-05-01	4.82355801
FUS1 in ABP1	YHR114W	4	590	2.471685936
FUS1 in ABP1	YIL033C	3	677	2.641993446
FUS1 in ABP1	YIL062C	4	5255-05-01	5.757498172
FUS1 in ABP1	YIL095W	4	1544	4.070925845
FUS1 in ABP1	YIR003W	4	2802-05-01	4.856273115
FUS1 in ABP1	YIR006C	4	4231	5.455609605
FUS1 in ABP1	YJL020C	4	306.5	1.501162527
FUS1 in ABP1	YJL201W	4	646.5	2.673085753
FUS1 in ABP1	YKL117W	4	416	2.06231082
FUS1 in ABP1	YKL129C	4	2080	4.403558508
FUS1 in ABP1	YKR048C	4	908.5	3.259051799
FUS1 in ABP1	YLL039C	4	319	1.652231969
FUS1 in ABP1	YLR206W	4	406	1.971827622
FUS1 in ABP1	YLR330W	4	291.5	1.481567992
FUS1 in ABP1	YLR332W	4	295.5	1.62075609
FUS1 in ABP1	YLR337C	4	3273	5.106632872
FUS1 in ABP1	YLR370C	4	4136-05-01	5.379367318
FUS1 in ABP1	YML035C	4	767.5	3.049916809
FUS1 in ABP1	YML131W	4	278.5	1.491044136
FUS1 in ABP1	YMR109W	4	2591-05-01	4.754733209
FUS1 in ABP1	YNL020C	4	573.5	2.695787416
FUS1 in ABP1	YNL084C	4	1778	4.138941396
FUS1 in ABP1	YNL098C	4	297.5	1.315633015
FUS1 in ABP1	YNL106C	4	1435	3.89715762
FUS1 in ABP1	YNL138W	4	3460-05-01	5.147375956
FUS1 in ABP1	YNL243W	4	2958	4.949647923
FUS1 in ABP1	YOR042W	4	1236.5	3.626350009
FUS1 in ABP1	YOR181W	4	2390	4.634734539
FUS1 in ABP1	YPR184W	4	706.5	2.944077017
HCLS1 in ABP1	YAL005C	4	6143	6.119497634
HCLS1 in ABP1	YAR042W	4	244	1.330096463
HCLS1 in ABP1	YBL007C	4	2814-05-01	4.971872145
HCLS1 in ABP1	YBL017C	4	555.5	2.649863687
HCLS1 in ABP1	YBL039C	4	2563	4.811565525
HCLS1 in ABP1	YBL071W-A	4	327	1.78028799
HCLS1 in ABP1	YBR053C	4	245.5	1.379046153
HCLS1 in ABP1	YBR130C	4	824.5	3.227727084
HCLS1 in ABP1	YBR200W	4	324.5	1.859578322
HCLS1 in ABP1	YBR234C	4	6553	6.184257781
HCLS1 in ABP1	YCR002C	4	833.5	3.197456168
HCLS1 in ABP1	YCR009C	2	3108-05-01	5.105749798
HCLS1 in ABP1	YCR030C	4	488	2.453807634
HCLS1 in ABP1	YCR088W	4	6611-05-01	6.198229298
HCLS1 in ABP1	YDL065C	4	1078	3.601844967
HCLS1 in ABP1	YDL146W	4	1366.5	3.970175394
HCLS1 in ABP1	YDL160C	4	318.5	1.810068637
HCLS1 in ABP1	YDL225W	4	795	3.139693289
HCLS1 in ABP1	YDL229W	4	6127-05-01	6.077569221
HCLS1 in ABP1	YDR129C	4	6692-05-01	6.218864133
HCLS1 in ABP1	YDR170C	4	538	2.561211108
HCLS1 in ABP1	YDR388W	2	3270	5.183894769
HCLS1 in ABP1	YER008C	4	235	1.314525258
HCLS1 in ABP1	YER166W	4	878	3.264249864
HCLS1 in ABP1	YFL010C	4	494.5	2.454620741
HCLS1 in ABP1	YFR004W	4	1208	3.728507611
HCLS1 in ABP1	YFR024C-A	4	4958	5.768466928
HCLS1 in ABP1	YFR040W	4	1256.5	3.813656744
HCLS1 in ABP1	YGL206C	4	2952	5.042524572
HCLS1 in ABP1	YGL242C	4	1524.5	4.029629966
HCLS1 in ABP1	YGL252C	4	615.5	2.650718437
HCLS1 in ABP1	YGR037C	4	1498	4.058915078
HCLS1 in ABP1	YGR178C	4	258	1.496963495
HCLS1 in ABP1	YGR229C	4	2564	4.824010524
HCLS1 in ABP1	YGR250C	4	516.5	2.378591512
HCLS1 in ABP1	YHR016C	4	4163-05-01	5.581867416
HCLS1 in ABP1	YHR064C	4	4281	5.604722957
HCLS1 in ABP1	YHR114W	4	1498	4.000293066
HCLS1 in ABP1	YIL033C	4	1546.5	4.10935185
HCLS1 in ABP1	YIL062C	4	5063-05-01	5.877806592
HCLS1 in ABP1	YIL095W	4	1970-05-01	4.450782347
HCLS1 in ABP1	YIR003W	4	3428-05-01	5.265914101
HCLS1 in ABP1	YIR006C	4	4878-05-01	5.758976174
HCLS1 in ABP1	YJL020C	4	888.5	3.30233305
HCLS1 in ABP1	YJL128C	4	678	2.865185025
HCLS1 in ABP1	YJL151C	4	278	1.571189872
HCLS1 in ABP1	YJL155C	4	364	2.038395916
HCLS1 in ABP1	YJL201W	4	1932-05-01	4.431497474
HCLS1 in ABP1	YJR076C	4	474.5	2.438145451
HCLS1 in ABP1	YKL013C	2	5406	5.909289238
HCLS1 in ABP1	YKL054C	4	1177.5	3.70761065
HCLS1 in ABP1	YKL117W	4	1322	3.896484966
HCLS1 in ABP1	YKL129C	4	3148-05-01	5.194879111
HCLS1 in ABP1	YKR001C	4	1197	3.690791518
HCLS1 in ABP1	YKR048C	4	2341	4.679162544
HCLS1 in ABP1	YLL039C	4	1075.5	3.613070096
HCLS1 in ABP1	YLL048C	4	248.5	1.444946735
HCLS1 in ABP1	YLR196W	4	2056	4.474927053
HCLS1 in ABP1	YLR206W	4	956	3.384953426
HCLS1 in ABP1	YLR258W	4	332.5	1.808979101
HCLS1 in ABP1	YLR314C	2	2571-05-01	4.836763134
HCLS1 in ABP1	YLR330W	4	1388	3.988885004
HCLS1 in ABP1	YLR332W	4	1024	3.510072463
HCLS1 in ABP1	YLR337C	4	3192	5.163199752
HCLS1 in ABP1	YLR370C	4	4910	5.779866707
HCLS1 in ABP1	YML016C	4	429.5	2.223552339
HCLS1 in ABP1	YML035C	4	2226	4.627291083
HCLS1 in ABP1	YML131W	4	1104	3.741292241
HCLS1 in ABP1	YMR109W	4	3610-05-01	5.323710822
HCLS1 in ABP1	YMR216C	4	294.5	1.706247653
HCLS1 in ABP1	YNL020C	4	2449-05-01	4.774112473
HCLS1 in ABP1	YNL084C	4	2561	4.864267882
HCLS1 in ABP1	YNL098C	4	1597	4.130884258
HCLS1 in ABP1	YNL106C	4	1953	4.46264277
HCLS1 in ABP1	YNL138W	4	4885	5.747345522
HCLS1 in ABP1	YNL229C	4	438	2.359334664
HCLS1 in ABP1	YNL243W	4	3792-05-01	5.40948781
HCLS1 in ABP1	YNL255C	4	1200.5	3.780136906
HCLS1 in ABP1	YNL287W	4	330	1.758326562
HCLS1 in ABP1	YNL307C	4	341.5	1.891091318
HCLS1 in ABP1	YOR042W	4	2287-05-01	4.644466234
HCLS1 in ABP1	YOR181W	4	3007	5.08434086
HCLS1 in ABP1	YOR204W	4	1603	4.156099485
HCLS1 in ABP1	YOR229W	4	282	1.524809485
HCLS1 in ABP1	YPL246C	4	298.5	1.650723115
HCLS1 in ABP1	YPR055W	4	258	1.363990494
HCLS1 in ABP1	YPR154W	4	311.5	1.852751938
HCLS1 in ABP1	YPR184W	4	1739.5	4.316201664
HOF1 in ABP1	YAL005C	4	3307-05-01	4.863853559
HOF1 in ABP1	YBR234C	4	4926	5.442324294
HOF1 in ABP1	YCR088W	4	4224	5.179918157
HOF1 in ABP1	YDL160C	3	324	1.64385619
HOF1 in ABP1	YDL229W	4	1610.5	3.844498537
HOF1 in ABP1	YDR129C	4	4219-05-01	5.227058422
HOF1 in ABP1	YFR024C-A	4	630.5	2.354451324
HOF1 in ABP1	YHR016C	4	346	1.609740413
HOF1 in ABP1	YHR064C	4	336	1.562336473
HOF1 in ABP1	YIL033C	2	437.5	1.945141569
HOF1 in ABP1	YIL062C	4	2826	4.622907933
HOF1 in ABP1	YIR006C	4	1072.5	3.164772988
HOF1 in ABP1	YKL117W	4	2540	4.453299967
HOF1 in ABP1	YLR370C	4	1920	4.102380373
HOF1 in ABP1	YNL138W	4	780	2.779966058
HSE1 in ABP1	YAL005C	4	6189	5.90609097
HSE1 in ABP1	YBL007C	4	2995	4.856664631
HSE1 in ABP1	YBL017C	4	475	2.217337995
HSE1 in ABP1	YBL039C	4	2332-05-01	4.497343577
HSE1 in ABP1	YBL071W-A	4	394	1.94826706
HSE1 in ABP1	YBR130C	4	414	2.016730423
HSE1 in ABP1	YBR200W	4	306	1.58098077
HSE1 in ABP1	YBR234C	4	6773-05-01	6.081387537
HSE1 in ABP1	YCR002C	4	494.5	2.249187586
HSE1 in ABP1	YCR009C	2	2991	4.869492273
HSE1 in ABP1	YCR030C	4	388	1.924847192
HSE1 in ABP1	YCR088W	4	6681	6.053897558
HSE1 in ABP1	YDL065C	4	1018	3.350266204
HSE1 in ABP1	YDL146W	4	1269.5	3.632088276
HSE1 in ABP1	YDL225W	4	672.5	2.721666422
HSE1 in ABP1	YDL229W	4	6027	5.871342996
HSE1 in ABP1	YDR129C	4	6923-05-01	6.067665858
HSE1 in ABP1	YDR170C	4	547	2.420016722
HSE1 in ABP1	YDR388W	2	3236-05-01	4.982950669
HSE1 in ABP1	YER166W	4	833.5	3.02111958
HSE1 in ABP1	YFL010C	4	753	2.880695649
HSE1 in ABP1	YFR004W	4	1234	3.51790054
HSE1 in ABP1	YFR024C-A	4	4951	5.602645232
HSE1 in ABP1	YFR040W	4	1136.5	3.462831171
HSE1 in ABP1	YGL206C	4	2844	4.783470821
HSE1 in ABP1	YGL242C	4	1228	3.578036469
HSE1 in ABP1	YGL252C	4	387	1.919011105
HSE1 in ABP1	YGR037C	4	1188	3.535553001
HSE1 in ABP1	YGR229C	4	2402	4.578240298
HSE1 in ABP1	YGR250C	4	546	2.417910055
HSE1 in ABP1	YHR016C	4	4169-05-01	5.319885555
HSE1 in ABP1	YHR064C	4	4046	5.230850508
HSE1 in ABP1	YHR114W	4	1339.5	3.661712481
HSE1 in ABP1	YIL033C	2	1288.5	3.654552581
HSE1 in ABP1	YIL062C	4	5496	5.756254423
HSE1 in ABP1	YIL095W	4	2149	4.314214419
HSE1 in ABP1	YIR003W	4	3642-05-01	5.108648305
HSE1 in ABP1	YIR006C	4	4865	5.568482347
HSE1 in ABP1	YJL020C	4	487	2.224242866
HSE1 in ABP1	YJL128C	4	568	2.474804457
HSE1 in ABP1	YJL155C	4	259.5	1.341330407
HSE1 in ABP1	YJL201W	4	1926-05-01	4.230447828
HSE1 in ABP1	YJR076C	4	392.5	1.942305861
HSE1 in ABP1	YJR083C	4	303.5	1.555877066
HSE1 in ABP1	YKL054C	4	1131.5	3.424286786
HSE1 in ABP1	YKL117W	4	3220	4.992426372
HSE1 in ABP1	YKL129C	4	3287	4.986696435
HSE1 in ABP1	YKR001C	4	720.5	2.891258103
HSE1 in ABP1	YKR048C	4	2383-05-01	4.478083417
HSE1 in ABP1	YLL039C	4	903	3.125500532
HSE1 in ABP1	YLR196W	4	2108	4.343374597
HSE1 in ABP1	YLR206W	4	1156.5	3.42552104
HSE1 in ABP1	YLR258W	4	308.5	1.594583955
HSE1 in ABP1	YLR314C	2	2122-05-01	4.356372482
HSE1 in ABP1	YLR330W	4	1008	3.25765875
HSE1 in ABP1	YLR332W	4	959.5	3.19356249
HSE1 in ABP1	YLR337C	4	3113	4.941523231
HSE1 in ABP1	YLR370C	4	4811-05-01	5.576851029
HSE1 in ABP1	YML035C	4	1926	4.234553977
HSE1 in ABP1	YML131W	4	868.5	3.051913719
HSE1 in ABP1	YMR080C	4	288.5	1.444250536
HSE1 in ABP1	YMR109W	4	3821	5.236311693
HSE1 in ABP1	YNL020C	4	1567	3.936579337
HSE1 in ABP1	YNL084C	4	2721	4.744830888
HSE1 in ABP1	YNL098C	4	956.5	3.183411454
HSE1 in ABP1	YNL106C	4	1959	4.248997534
HSE1 in ABP1	YNL138W	4	5027	5.593396302
HSE1 in ABP1	YNL229C	4	445.5	2.125093579
HSE1 in ABP1	YNL243W	4	3825-05-01	5.195600981
HSE1 in ABP1	YNL255C	4	1047	3.353654527
HSE1 in ABP1	YNL287W	4	795.5	2.960130095
HSE1 in ABP1	YNL307C	4	310.5	1.683158784
HSE1 in ABP1	YOR042W	4	2468-05-01	4.582418194
HSE1 in ABP1	YOR181W	4	3300	5.025158092
HSE1 in ABP1	YOR204W	4	1469.5	3.844564038
HSE1 in ABP1	YPR154W	4	311.5	1.609645259
HSE1 in ABP1	YPR184W	4	1548	3.903026406
LSB1 in ABP1	YAL005C	4	6135-05-01	5.985521803
LSB1 in ABP1	YAL041W	8	322.5	1.644753309
LSB1 in ABP1	YAR042W	4	448.5	2.191451289
LSB1 in ABP1	YBL007C	4	3183	5.043450208
LSB1 in ABP1	YBL017C	4	956.5	3.27776776
LSB1 in ABP1	YBL039C	4	3065	4.97964409
LSB1 in ABP1	YBL071W-A	4	696.5	2.778615441
LSB1 in ABP1	YBR053C	4	491.5	2.356294795
LSB1 in ABP1	YBR130C	4	1174.5	3.600013024
LSB1 in ABP1	YBR200W	4	456.5	2.215470571
LSB1 in ABP1	YBR234C	4	6026-05-01	5.95239714
LSB1 in ABP1	YCL034W	4	243.5	1.304876277
LSB1 in ABP1	YCR002C	4	1120	3.471068249
LSB1 in ABP1	YCR009C	2	3246	5.060229683
LSB1 in ABP1	YCR030C	4	821	3.001627334
LSB1 in ABP1	YCR088W	4	6164	5.98177076
LSB1 in ABP1	YDL019C	4	277.5	1.485593544
LSB1 in ABP1	YDL065C	4	1600.5	4.057656159
LSB1 in ABP1	YDL146W	4	1517.5	3.961366414
LSB1 in ABP1	YDL160C	4	705	2.861000957
LSB1 in ABP1	YDL225W	4	1112.5	3.553117715
LSB1 in ABP1	YDL229W	4	5933	5.922143784
LSB1 in ABP1	YDR129C	4	6251	6.003963791
LSB1 in ABP1	YDR166C	4	293.5	1.58678916
LSB1 in ABP1	YDR170C	4	985	3.443255839
LSB1 in ABP1	YDR229W	4	346.5	1.829720328
LSB1 in ABP1	YDR368W	4	351	1.757816434
LSB1 in ABP1	YDR388W	2	3476	5.161384724
LSB1 in ABP1	YDR515W	4	248	1.344185842
LSB1 in ABP1	YER008C	4	421	2.117295816
LSB1 in ABP1	YER149C	4	249	1.361880678
LSB1 in ABP1	YER166W	4	1170	3.573758832
LSB1 in ABP1	YFL010C	4	1040.5	3.422179323
LSB1 in ABP1	YFR004W	4	1629.5	4.048577048
LSB1 in ABP1	YFR024C-A	4	4775-05-01	5.6117569
LSB1 in ABP1	YFR040W	4	1738.5	4.183392197
LSB1 in ABP1	YGL099W	4	393.5	2.081964829
LSB1 in ABP1	YGL206C	4	3123-05-01	5.032314359
LSB1 in ABP1	YGL242C	4	1798	4.210450849
LSB1 in ABP1	YGL252C	4	1005	3.34905605
LSB1 in ABP1	YGR037C	4	1851.5	4.252946179
LSB1 in ABP1	YGR178C	4	434.5	2.158023599
LSB1 in ABP1	YGR229C	4	3208	5.050548774
LSB1 in ABP1	YGR250C	4	905.5	3.234559762
LSB1 in ABP1	YHR016C	4	4100-05-01	5.423440036
LSB1 in ABP1	YHR064C	4	4677	5.600626854
LSB1 in ABP1	YHR114W	4	1899	4.314810428
LSB1 in ABP1	YIL033C	2	1680.5	4.112915103
LSB1 in ABP1	YIL062C	4	5076	5.716429163
LSB1 in ABP1	YIL095W	4	2173-05-01	4.519576979
LSB1 in ABP1	YIR003W	4	3578	5.227227975
LSB1 in ABP1	YIR006C	4	4770-05-01	5.617065814
LSB1 in ABP1	YJL020C	4	945.5	3.307385195
LSB1 in ABP1	YJL042W	4	253.5	1.371692893
LSB1 in ABP1	YJL128C	4	977	3.30447476
LSB1 in ABP1	YJL151C	4	401.5	2.008891353
LSB1 in ABP1	YJL155C	4	655	2.718725281
LSB1 in ABP1	YJL201W	4	2328	4.600509453
LSB1 in ABP1	YJR076C	4	815.5	3.066965277
LSB1 in ABP1	YJR083C	4	518	2.492069206
LSB1 in ABP1	YKL054C	4	1426	3.887190224
LSB1 in ABP1	YKL117W	4	1875	4.260895989
LSB1 in ABP1	YKL129C	4	3468	5.16555509
LSB1 in ABP1	YKR001C	4	1549.5	4.020065901
LSB1 in ABP1	YKR048C	4	2869-05-01	4.936359507
LSB1 in ABP1	YLL039C	4	1401	3.849343027
LSB1 in ABP1	YLL048C	4	402.5	2.042337473
LSB1 in ABP1	YLR025W	4	401	2.043633436
LSB1 in ABP1	YLR196W	4	2552	4.737258798
LSB1 in ABP1	YLR206W	4	1458.5	3.945072356
LSB1 in ABP1	YLR258W	4	650	2.773770913
LSB1 in ABP1	YLR314C	2	3127-05-01	5.008501641
LSB1 in ABP1	YLR324W	4	247.5	1.34317742
LSB1 in ABP1	YLR330W	4	2095-05-01	4.367425431
LSB1 in ABP1	YLR332W	4	1462.5	3.918855826
LSB1 in ABP1	YLR337C	4	3339-05-01	5.170662449
LSB1 in ABP1	YLR370C	4	4750-05-01	5.610469744
LSB1 in ABP1	YML016C	4	827	3.002500341
LSB1 in ABP1	YML035C	4	2511-05-01	4.682439533
LSB1 in ABP1	YML131W	4	1489.5	3.93885951
LSB1 in ABP1	YMR080C	4	483	2.412344586
LSB1 in ABP1	YMR109W	4	3900-05-01	5.365175235
LSB1 in ABP1	YMR139W	4	310	1.67745631
LSB1 in ABP1	YMR192W	4	219.5	1.305608183
LSB1 in ABP1	YMR216C	4	455.5	2.187035094
LSB1 in ABP1	YNL020C	4	1760.5	4.207525066
LSB1 in ABP1	YNL084C	4	2859-05-01	4.874100264
LSB1 in ABP1	YNL098C	4	1967	4.370399334
LSB1 in ABP1	YNL106C	4	1988	4.32628
LSB1 in ABP1	YNL138W	4	4895-05-01	5.672046975
LSB1 in ABP1	YNL229C	4	692.5	2.841781101
LSB1 in ABP1	YNL243W	4	3855	5.310646527
LSB1 in ABP1	YNL255C	4	1731	4.147434112
LSB1 in ABP1	YNL287W	4	917	3.239287581
LSB1 in ABP1	YNL307C	4	569	2.534985774
LSB1 in ABP1	YNR007C	4	459	2.293036364
LSB1 in ABP1	YOR035C	4	259.5	1.412942992
LSB1 in ABP1	YOR039W	4	261.5	1.425380327
LSB1 in ABP1	YOR042W	4	2850	4.87426108
LSB1 in ABP1	YOR181W	4	3482-05-01	5.176034547
LSB1 in ABP1	YOR204W	4	2105	4.41013873
LSB1 in ABP1	YOR229W	4	578.5	2.57630431
LSB1 in ABP1	YPL246C	4	278.5	1.496503037
LSB1 in ABP1	YPR055W	4	459	2.180617923
LSB1 in ABP1	YPR154W	4	478	2.38371728
LSB1 in ABP1	YPR184W	4	2196	4.524718798
LSB3 in ABP1	YAL005C	4	6094	5.875628303
LSB3 in ABP1	YAL041W	7	382	1.530100566
LSB3 in ABP1	YAR042W	4	517	2.233367844
LSB3 in ABP1	YBL007C	4	3272-05-01	4.998641892
LSB3 in ABP1	YBL017C	4	1033	3.319822924
LSB3 in ABP1	YBL039C	4	3137	4.912856118
LSB3 in ABP1	YBL071W-A	4	716.5	2.713969586
LSB3 in ABP1	YBR053C	4	511	2.270106599
LSB3 in ABP1	YBR130C	4	1196.5	3.452607427
LSB3 in ABP1	YBR200W	4	494.5	2.366066288
LSB3 in ABP1	YBR234C	4	6140-05-01	5.879559569
LSB3 in ABP1	YCL034W	4	387.5	1.836793629
LSB3 in ABP1	YCR002C	4	1191.5	3.375991882
LSB3 in ABP1	YCR009C	2	3232-05-01	4.953076633
LSB3 in ABP1	YCR030C	4	813	2.984981778
LSB3 in ABP1	YCR088W	4	6429	5.916419647
LSB3 in ABP1	YDL019C	4	386	1.827115825
LSB3 in ABP1	YDL065C	4	1744	4.066997432
LSB3 in ABP1	YDL125C	4	305	1.516775421
LSB3 in ABP1	YDL146W	4	1502.5	3.876930048
LSB3 in ABP1	YDL160C	4	641.5	2.774883313
LSB3 in ABP1	YDL225W	4	1190	3.582959024
LSB3 in ABP1	YDL229W	4	6134-05-01	5.849763927
LSB3 in ABP1	YDR129C	4	6255	5.917131825
LSB3 in ABP1	YDR166C	4	379	1.711984196
LSB3 in ABP1	YDR170C	4	1143	3.419607118
LSB3 in ABP1	YDR229W	4	409	1.968571199
LSB3 in ABP1	YDR368W	4	370.5	1.597441495
LSB3 in ABP1	YDR388W	2	3232-05-01	4.955464075
LSB3 in ABP1	YDR515W	4	289.5	1.489515004
LSB3 in ABP1	YER008C	4	421	2.131043526
LSB3 in ABP1	YER166W	4	1238.5	3.54662343
LSB3 in ABP1	YFL010C	4	1052.5	3.311982692
LSB3 in ABP1	YFR004W	4	1744	4.039274201
LSB3 in ABP1	YFR024C-A	4	4882	5.523676523
LSB3 in ABP1	YFR040W	4	1799.5	4.124859306
LSB3 in ABP1	YGL099W	4	466	1.947135175
LSB3 in ABP1	YGL206C	4	3234-05-01	4.94452738
LSB3 in ABP1	YGL242C	4	1818.5	4.1332407
LSB3 in ABP1	YGL252C	4	1081.5	3.267133426
LSB3 in ABP1	YGR037C	4	1880.5	4.220445103
LSB3 in ABP1	YGR178C	4	436	2.22725262
LSB3 in ABP1	YGR210C	4	248.5	1.304302202
LSB3 in ABP1	YGR229C	4	3141	4.945874222
LSB3 in ABP1	YGR250C	4	909	3.126747041
LSB3 in ABP1	YHR016C	4	4012	5.30292026
LSB3 in ABP1	YHR064C	4	4814-05-01	5.524943397
LSB3 in ABP1	YHR114W	4	1597	4.028153721
LSB3 in ABP1	YIL033C	2	1755.5	4.073558155
LSB3 in ABP1	YIL062C	4	5238	5.650102281
LSB3 in ABP1	YIL095W	4	2160-05-01	4.400083289
LSB3 in ABP1	YIR003W	4	3565	5.129785653
LSB3 in ABP1	YIR006C	4	4796	5.52489697
LSB3 in ABP1	YJL020C	4	877	3.119082646
LSB3 in ABP1	YJL042W	4	314.5	1.339391146
LSB3 in ABP1	YJL128C	4	925	3.184816255
LSB3 in ABP1	YJL151C	4	548	2.280541978
LSB3 in ABP1	YJL155C	4	686.5	2.555628643
LSB3 in ABP1	YJL201W	4	2294	4.445947815
LSB3 in ABP1	YJR076C	4	853	2.972502152
LSB3 in ABP1	YJR083C	4	584.5	2.3467377
LSB3 in ABP1	YKL054C	4	1594.5	3.887442083
LSB3 in ABP1	YKL117W	4	1909-05-01	4.251840914
LSB3 in ABP1	YKL129C	4	3547-05-01	5.102067407
LSB3 in ABP1	YKR001C	4	1646.5	3.983078204
LSB3 in ABP1	YKR048C	4	2997	4.906347642
LSB3 in ABP1	YLL039C	4	1501	3.83768012
LSB3 in ABP1	YLL048C	4	478	2.243473733
LSB3 in ABP1	YLR025W	4	411.5	2.0182106
LSB3 in ABP1	YLR166C	4	431	1.945731142
LSB3 in ABP1	YLR196W	4	2810	4.734463122
LSB3 in ABP1	YLR206W	4	1461	3.848635883
LSB3 in ABP1	YLR258W	4	703.5	2.751710351
LSB3 in ABP1	YLR314C	2	3222	4.949836972
LSB3 in ABP1	YLR324W	4	288	1.426368624
LSB3 in ABP1	YLR330W	4	2061-05-01	4.31239495
LSB3 in ABP1	YLR332W	4	1393.5	3.769506511
LSB3 in ABP1	YLR337C	4	3306-05-01	5.037233408
LSB3 in ABP1	YLR370C	4	4928	5.546822955
LSB3 in ABP1	YML016C	4	909	3.120427522
LSB3 in ABP1	YML035C	4	2451	4.578688599
LSB3 in ABP1	YML131W	4	1578	3.922013026
LSB3 in ABP1	YMR080C	4	469.5	2.177559261
LSB3 in ABP1	YMR109W	4	3939-05-01	5.191070032
LSB3 in ABP1	YMR139W	4	352.5	1.619565166
LSB3 in ABP1	YMR192W	4	285.5	1.394993935
LSB3 in ABP1	YMR216C	4	544	2.196889392
LSB3 in ABP1	YNL020C	4	1732	4.139529671
LSB3 in ABP1	YNL084C	4	2919-05-01	4.81521985
LSB3 in ABP1	YNL098C	4	1989-05-01	4.307118207
LSB3 in ABP1	YNL106C	4	1911-05-01	4.19058433
LSB3 in ABP1	YNL138W	4	4793	5.535857356
LSB3 in ABP1	YNL229C	4	670	2.629920418
LSB3 in ABP1	YNL243W	4	3950	5.260785572
LSB3 in ABP1	YNL255C	3	1726	3.987836691
LSB3 in ABP1	YNL287W	4	954	3.204241057
LSB3 in ABP1	YNL307C	4	613	2.538782826
LSB3 in ABP1	YNR007C	4	456.5	1.970196369
LSB3 in ABP1	YOR039W	4	311	1.491803498
LSB3 in ABP1	YOR042W	4	3145-05-01	4.907049342
LSB3 in ABP1	YOR181W	4	3478-05-01	5.033183142
LSB3 in ABP1	YOR204W	4	2142-05-01	4.330445852
LSB3 in ABP1	YOR229W	4	683.5	2.88308787
LSB3 in ABP1	YPL246C	4	456	2.191137855
LSB3 in ABP1	YPR055W	4	493	2.250757423
LSB3 in ABP1	YPR154W	4	446.5	2.096420144
LSB3 in ABP1	YPR184W	4	2267	4.414744799
MYO3 in ABP1	YAL005C	4	6142-05-01	5.925504713
MYO3 in ABP1	YAL041W	8	340.5	1.725353986
MYO3 in ABP1	YAR042W	4	401	1.982018436
MYO3 in ABP1	YBL007C	4	3479-05-01	5.099315027
MYO3 in ABP1	YBL017C	4	668	2.628072991
MYO3 in ABP1	YBL039C	4	2811-05-01	4.780837962
MYO3 in ABP1	YBL071W-A	4	514	2.351851113
MYO3 in ABP1	YBR053C	4	383.5	1.879027391
MYO3 in ABP1	YBR109C	3	845	3.216719213
MYO3 in ABP1	YBR130C	4	840	2.99055685
MYO3 in ABP1	YBR200W	4	615	2.581559708
MYO3 in ABP1	YBR234C	4	6029	5.879162467
MYO3 in ABP1	YCR002C	4	893.5	3.096473307
MYO3 in ABP1	YCR009C	2	3601-05-01	5.135155422
MYO3 in ABP1	YCR030C	4	1096.5	3.416865113
MYO3 in ABP1	YCR088W	4	6058	5.887852757
MYO3 in ABP1	YDL019C	4	2411	4.580851657
MYO3 in ABP1	YDL065C	4	1205	3.592962624
MYO3 in ABP1	YDL146W	4	1878	4.183344896
MYO3 in ABP1	YDL160C	4	785	2.818939433
MYO3 in ABP1	YDL225W	4	879.5	3.14959635
MYO3 in ABP1	YDL229W	4	5605-05-01	5.754421581
MYO3 in ABP1	YDR129C	4	6199	5.926687677
MYO3 in ABP1	YDR170C	4	623	2.591843591
MYO3 in ABP1	YDR229W	4	435.5	2.073576325
MYO3 in ABP1	YDR368W	4	287.5	1.485395176
MYO3 in ABP1	YDR388W	2	3906-05-01	5.255209102
MYO3 in ABP1	YER166W	4	1314.5	3.714891141
MYO3 in ABP1	YFL010C	4	1437.5	3.891479936
MYO3 in ABP1	YFR004W	4	1105	3.46441093
MYO3 in ABP1	YFR024C-A	4	4831	5.550438009
MYO3 in ABP1	YFR040W	4	1286	3.644307675
MYO3 in ABP1	YGL206C	4	2959	4.905291958
MYO3 in ABP1	YGL242C	4	2098-05-01	4.337981888
MYO3 in ABP1	YGL252C	4	795.5	2.950662076
MYO3 in ABP1	YGR037C	4	1641.5	4.004999948
MYO3 in ABP1	YGR178C	4	331	1.69807634
MYO3 in ABP1	YGR229C	4	2813-05-01	4.740611215
MYO3 in ABP1	YGR250C	4	925	3.160403778
MYO3 in ABP1	YHR016C	4	4057-05-01	5.361525708
MYO3 in ABP1	YHR064C	4	3707-05-01	5.224900555
MYO3 in ABP1	YHR114W	4	3307	5.072812928
MYO3 in ABP1	YIL033C	2	1501	3.876011085
MYO3 in ABP1	YIL062C	4	4874-05-01	5.633488043
MYO3 in ABP1	YIL095W	4	2051-05-01	4.44092887
MYO3 in ABP1	YIR003W	4	3415-05-01	5.094257152
MYO3 in ABP1	YIR006C	4	5262	5.684116089
MYO3 in ABP1	YJL020C	4	1773	4.109356387
MYO3 in ABP1	YJL128C	4	879	3.095899279
MYO3 in ABP1	YJL155C	4	433.5	2.098321416
MYO3 in ABP1	YJL201W	4	2023	4.264234289
MYO3 in ABP1	YJR076C	4	528.5	2.472163888
MYO3 in ABP1	YJR083C	4	713.5	2.707068413
MYO3 in ABP1	YKL051W	4	266	1.520450132
MYO3 in ABP1	YKL054C	4	1270.5	3.586004785
MYO3 in ABP1	YKL117W	4	1469	3.816211927
MYO3 in ABP1	YKL129C	4	4280-05-01	5.386956923
MYO3 in ABP1	YKR001C	4	1329.5	3.767216371
MYO3 in ABP1	YKR048C	4	2560-05-01	4.684767673
MYO3 in ABP1	YLL039C	4	1236.5	3.630338695
MYO3 in ABP1	YLL048C	4	354	1.789862927
MYO3 in ABP1	YLR025W	4	308.5	1.694255718
MYO3 in ABP1	YLR196W	4	2181	4.430455841
MYO3 in ABP1	YLR206W	4	1848	4.167225963
MYO3 in ABP1	YLR258W	4	528.5	2.351835242
MYO3 in ABP1	YLR314C	2	2555	4.641593411
MYO3 in ABP1	YLR330W	4	1277	3.617495373
MYO3 in ABP1	YLR332W	4	1723	4.052721658
MYO3 in ABP1	YLR337C	4	4319-05-01	5.466759619
MYO3 in ABP1	YLR370C	4	4569	5.479677665
MYO3 in ABP1	YML016C	4	559	2.482252829
MYO3 in ABP1	YML035C	4	2211-05-01	4.428678167
MYO3 in ABP1	YML131W	4	1309.5	3.708799271
MYO3 in ABP1	YMR109W	4	4703	5.540694164
MYO3 in ABP1	YMR139W	4	419	2.099598397
MYO3 in ABP1	YMR216C	4	356	1.914865155
MYO3 in ABP1	YNL020C	4	1735.5	4.133935775
MYO3 in ABP1	YNL084C	4	3412-05-01	5.090340448
MYO3 in ABP1	YNL098C	4	1457.5	3.885160096
MYO3 in ABP1	YNL106C	4	1892	4.19458269
MYO3 in ABP1	YNL138W	4	4808-05-01	5.595477039
MYO3 in ABP1	YNL229C	4	833.5	2.983530974
MYO3 in ABP1	YNL243W	4	4241-05-01	5.374054345
MYO3 in ABP1	YNL255C	4	1387	3.749213878
MYO3 in ABP1	YNL271C	4	260	1.337407811
MYO3 in ABP1	YNL287W	4	454	2.184694725
MYO3 in ABP1	YNL307C	4	551.5	2.455853806
MYO3 in ABP1	YNR006W	4	315	1.567386866
MYO3 in ABP1	YNR007C	4	339.5	1.890610924
MYO3 in ABP1	YOR042W	4	2676	4.773243915
MYO3 in ABP1	YOR181W	4	4093	5.341212713
MYO3 in ABP1	YOR204W	4	1696.5	4.05455512
MYO3 in ABP1	YOR229W	4	272.5	1.554023587
MYO3 in ABP1	YPR154W	4	1230	3.561094254
MYO3 in ABP1	YPR184W	4	1708.5	4.091929404
MYO5 in ABP1	YAL005C	4	6183	5.84651367
MYO5 in ABP1	YAL041W	7	347	1.728697978
MYO5 in ABP1	YAR042W	4	412.5	1.943636028
MYO5 in ABP1	YBL007C	4	3471-05-01	5.01593893
MYO5 in ABP1	YBL017C	4	631	2.555961879
MYO5 in ABP1	YBL039C	4	2766-05-01	4.719112474
MYO5 in ABP1	YBL071W-A	4	491	2.194208096
MYO5 in ABP1	YBR053C	4	398.5	1.878317583
MYO5 in ABP1	YBR130C	3	810	2.882198391
MYO5 in ABP1	YBR200W	4	575	2.421904933
MYO5 in ABP1	YBR234C	4	6150-05-01	5.854221729
MYO5 in ABP1	YCL034W	4	345	1.686608662
MYO5 in ABP1	YCR002C	4	904.5	3.068608032
MYO5 in ABP1	YCR009C	2	3641	5.082587282
MYO5 in ABP1	YCR030C	4	1077.5	3.325424545
MYO5 in ABP1	YCR088W	4	6092	5.857959853
MYO5 in ABP1	YDL019C	4	2526	4.555393665
MYO5 in ABP1	YDL065C	4	1260	3.563629038
MYO5 in ABP1	YDL146W	4	1863.5	4.113948702
MYO5 in ABP1	YDL160C	4	885.5	3.066494022
MYO5 in ABP1	YDL225W	4	855	2.986588943
MYO5 in ABP1	YDL229W	4	5686-05-01	5.728902025
MYO5 in ABP1	YDR129C	4	6336-05-01	5.842612842
MYO5 in ABP1	YDR170C	4	607.5	2.501286972
MYO5 in ABP1	YDR229W	4	360.5	1.749650302
MYO5 in ABP1	YDR368W	4	291.5	1.444235108
MYO5 in ABP1	YDR388W	2	3875	5.172548511
MYO5 in ABP1	YER008C	4	267	1.316587263
MYO5 in ABP1	YER166W	4	1238.5	3.561270628
MYO5 in ABP1	YFL010C	4	1440.5	3.745469099
MYO5 in ABP1	YFR004W	4	1142	3.397300203
MYO5 in ABP1	YFR024C-A	4	4887-05-01	5.510805899
MYO5 in ABP1	YFR040W	4	1313.5	3.567271713
MYO5 in ABP1	YGL206C	4	3040-05-01	4.830049668
MYO5 in ABP1	YGL242C	4	1989-05-01	4.224553415
MYO5 in ABP1	YGL252C	4	739	2.78254535
MYO5 in ABP1	YGR037C	4	1646.5	3.940430736
MYO5 in ABP1	YGR178C	4	339.5	1.613254265
MYO5 in ABP1	YGR229C	4	2666-05-01	4.619561393
MYO5 in ABP1	YGR250C	4	958.5	3.158292306
MYO5 in ABP1	YHL002W	4	283.5	1.408160215
MYO5 in ABP1	YHR016C	4	4194	5.274376689
MYO5 in ABP1	YHR064C	4	3781-05-01	5.131642528
MYO5 in ABP1	YHR114W	4	3330-05-01	4.953062794
MYO5 in ABP1	YIL033C	2	1542	3.843719731
MYO5 in ABP1	YIL062C	4	4910	5.512818957
MYO5 in ABP1	YIL095W	4	2155	4.314613488
MYO5 in ABP1	YIR003W	4	3538	5.036153147
MYO5 in ABP1	YIR006C	4	5473-05-01	5.670796883
MYO5 in ABP1	YJL020C	4	1837.5	4.089755525
MYO5 in ABP1	YJL128C	4	833	2.956075031
MYO5 in ABP1	YJL151C	4	266	1.312883198
MYO5 in ABP1	YJL155C	4	467.5	2.084584837
MYO5 in ABP1	YJL164C	4	331	1.583656402
MYO5 in ABP1	YJL201W	4	1900-05-01	4.132012277
MYO5 in ABP1	YJR076C	4	568.5	2.403539156
MYO5 in ABP1	YJR083C	4	652.5	2.601037524
MYO5 in ABP1	YKL051W	4	335	1.608647409
MYO5 in ABP1	YKL054C	4	1295	3.582735432
MYO5 in ABP1	YKL117W	4	1472.5	3.764910474
MYO5 in ABP1	YKL129C	4	4302-05-01	5.334986193
MYO5 in ABP1	YKR001C	4	1372.5	3.664773056
MYO5 in ABP1	YKR048C	4	2629-05-01	4.608728674
MYO5 in ABP1	YLL039C	4	1211.5	3.49596335
MYO5 in ABP1	YLL048C	4	384.5	1.841763168
MYO5 in ABP1	YLR196W	4	2085-05-01	4.278996953
MYO5 in ABP1	YLR206W	4	1705	3.94890698
MYO5 in ABP1	YLR258W	4	562	2.340543394
MYO5 in ABP1	YLR314C	2	2555-05-01	4.571325403
MYO5 in ABP1	YLR330W	4	1245.5	3.534534502
MYO5 in ABP1	YLR332W	4	1695.5	3.995550982
MYO5 in ABP1	YLR337C	4	4374-05-01	5.347309269
MYO5 in ABP1	YLR370C	4	4649	5.457100724
MYO5 in ABP1	YML016C	4	608.5	2.50367931
MYO5 in ABP1	YML035C	4	2225	4.372414298
MYO5 in ABP1	YML131W	4	1292.5	3.588471268
MYO5 in ABP1	YMR080C	4	368	1.757465411
MYO5 in ABP1	YMR109W	4	4791-05-01	5.455000684
MYO5 in ABP1	YMR139W	4	403.5	1.911795285
MYO5 in ABP1	YMR216C	4	422	1.976711238
MYO5 in ABP1	YNL020C	4	1778	4.035791079
MYO5 in ABP1	YNL084C	4	3416-05-01	4.988805125
MYO5 in ABP1	YNL098C	4	1512.5	3.798935827
MYO5 in ABP1	YNL106C	4	1918-05-01	4.139767688
MYO5 in ABP1	YNL138W	4	4938	5.50672539
MYO5 in ABP1	YNL229C	4	796.5	2.903911627
MYO5 in ABP1	YNL243W	4	4118	5.267175446
MYO5 in ABP1	YNL255C	4	1353	3.650858349
MYO5 in ABP1	YNL287W	4	433	2.038144054
MYO5 in ABP1	YNL307C	4	553.5	2.361218818
MYO5 in ABP1	YNR006W	4	298	1.476069949
MYO5 in ABP1	YNR007C	4	323.5	1.590795681
MYO5 in ABP1	YOR042W	4	2650-05-01	4.63127564
MYO5 in ABP1	YOR181W	4	4231	5.292016027
MYO5 in ABP1	YOR204W	4	1735	4.020993811
MYO5 in ABP1	YOR229W	4	381.5	1.814521728
MYO5 in ABP1	YPL246C	4	318	1.569354762
MYO5 in ABP1	YPR055W	4	276	1.388746538
MYO5 in ABP1	YPR154W	4	1263	3.563706765
MYO5 in ABP1	YPR184W	4	1740	4.050568889
NBP2 in ABP1	YAL005C	4	5497-05-01	5.583259006
NBP2 in ABP1	YBL007C	4	1688.5	3.899698068
NBP2 in ABP1	YBL039C	4	839	2.888186595
NBP2 in ABP1	YBR102C	4	521	2.204132136
NBP2 in ABP1	YBR130C	3	302	1.359281509
NBP2 in ABP1	YBR234C	4	7193-05-01	5.983795598
NBP2 in ABP1	YCR009C	2	2087-05-01	4.205134232
NBP2 in ABP1	YCR088W	4	7527	6.067002514
NBP2 in ABP1	YDL065C	4	336.5	1.587103915
NBP2 in ABP1	YDL146W	4	805.5	2.792182035
NBP2 in ABP1	YDL225W	4	295	1.422620641
NBP2 in ABP1	YDL229W	4	5512	5.633985667
NBP2 in ABP1	YDR129C	4	7459-05-01	6.018868145
NBP2 in ABP1	YDR388W	2	2815-05-01	4.636885064
NBP2 in ABP1	YER166W	4	297	1.489794938
NBP2 in ABP1	YFR004W	4	318.5	1.53180805
NBP2 in ABP1	YFR024C-A	4	4773	5.404020527
NBP2 in ABP1	YFR040W	4	320	1.387553733
NBP2 in ABP1	YGL206C	4	1820.5	3.991416657
NBP2 in ABP1	YGL242C	4	538.5	2.252535903
NBP2 in ABP1	YGR037C	4	504.5	2.219222266
NBP2 in ABP1	YGR229C	4	963.5	3.091089974
NBP2 in ABP1	YHR016C	4	3690-05-01	5.03794449
NBP2 in ABP1	YHR064C	4	3122-05-01	4.762042824
NBP2 in ABP1	YHR114W	4	578	2.35323918
NBP2 in ABP1	YIL033C	2	777	2.779128798
NBP2 in ABP1	YIL062C	4	5275	5.491494951
NBP2 in ABP1	YIL095W	4	1598	3.763220681
NBP2 in ABP1	YIR003W	4	2943-05-01	4.69197656
NBP2 in ABP1	YIR006C	4	4788	5.385293846
NBP2 in ABP1	YJL020C	4	376.5	1.726113144
NBP2 in ABP1	YJL128C	4	2005	4.144160117
NBP2 in ABP1	YJL201W	4	619.5	2.437641421
NBP2 in ABP1	YKL117W	4	453	2.00583622
NBP2 in ABP1	YKL129C	4	2457-05-01	4.429150919
NBP2 in ABP1	YKR048C	4	1198	3.397740411
NBP2 in ABP1	YLL039C	4	395	1.806639759
NBP2 in ABP1	YLR196W	4	664	2.662175091
NBP2 in ABP1	YLR206W	4	300	1.383983665
NBP2 in ABP1	YLR314C	2	522.5	2.208837339
NBP2 in ABP1	YLR330W	4	436	1.859028388
NBP2 in ABP1	YLR332W	4	440	1.922412958
NBP2 in ABP1	YLR337C	4	2679-05-01	4.564660815
NBP2 in ABP1	YLR370C	4	4479	5.265348406
NBP2 in ABP1	YML035C	4	855.5	2.943694146
NBP2 in ABP1	YML131W	4	414	1.8234941
NBP2 in ABP1	YMR109W	4	2851	4.698046188
NBP2 in ABP1	YNL020C	4	782.5	2.79093808
NBP2 in ABP1	YNL084C	4	1916	4.093732443
NBP2 in ABP1	YNL098C	4	395	1.806846793
NBP2 in ABP1	YNL106C	4	1483.5	3.710524254
NBP2 in ABP1	YNL138W	4	3689-05-01	5.024627145
NBP2 in ABP1	YNL229C	4	280	1.306202494
NBP2 in ABP1	YNL243W	4	2889-05-01	4.679706855
NBP2 in ABP1	YNL255C	4	333.5	1.576965937
NBP2 in ABP1	YNL298W	4	342.5	1.601416519
NBP2 in ABP1	YOR042W	4	1050	3.213421079
NBP2 in ABP1	YOR181W	4	2508	4.470224369
NBP2 in ABP1	YPR184W	4	736	2.666585882
PEX13 in ABP1	YAL005C	4	6014-05-01	6.03922552
PEX13 in ABP1	YAR042W	4	319	1.774992659
PEX13 in ABP1	YBL007C	4	3265-05-01	5.129942234
PEX13 in ABP1	YBL017C	4	660	2.917631158
PEX13 in ABP1	YBL039C	4	2837-05-01	4.978867606
PEX13 in ABP1	YBL071W-A	4	450	2.392125359
PEX13 in ABP1	YBR053C	4	244.5	1.448005869
PEX13 in ABP1	YBR130C	2	736	2.99990424
PEX13 in ABP1	YBR200W	4	363	1.956898353
PEX13 in ABP1	YBR234C	4	6291	6.092318892
PEX13 in ABP1	YCR002C	4	836.5	2.88790642
PEX13 in ABP1	YCR009C	2	3192-05-01	5.115181065
PEX13 in ABP1	YCR030C	4	616.5	2.735495869
PEX13 in ABP1	YCR088W	4	6402	6.117207591
PEX13 in ABP1	YDL065C	4	1439.5	3.964759353
PEX13 in ABP1	YDL146W	4	1337	3.916327405
PEX13 in ABP1	YDL160C	4	479	2.448980004
PEX13 in ABP1	YDL225W	4	938.5	3.438255214
PEX13 in ABP1	YDL229W	4	5840	5.978587433
PEX13 in ABP1	YDR129C	4	6367	6.105008121
PEX13 in ABP1	YDR170C	4	842	3.150311331
PEX13 in ABP1	YDR229W	4	287	1.642279778
PEX13 in ABP1	YDR388W	2	3500-05-01	5.248940634
PEX13 in ABP1	YER008C	4	408.5	2.128380378
PEX13 in ABP1	YER166W	4	1072	3.571907635
PEX13 in ABP1	YFL010C	4	1135	3.637064847
PEX13 in ABP1	YFR004W	4	1315	3.837411209
PEX13 in ABP1	YFR024C-A	4	4848-05-01	5.718244457
PEX13 in ABP1	YFR040W	4	1487.5	4.093381798
PEX13 in ABP1	YGL206C	4	2975	5.029459452
PEX13 in ABP1	YGL242C	4	1525	4.099775374
PEX13 in ABP1	YGL252C	4	674	2.908336097
PEX13 in ABP1	YGR037C	4	1604	4.123836074
PEX13 in ABP1	YGR178C	4	232.5	1.38542157
PEX13 in ABP1	YGR229C	4	2938	4.993477274
PEX13 in ABP1	YGR250C	4	787.5	3.137714521
PEX13 in ABP1	YHR016C	4	4056-05-01	5.479913667
PEX13 in ABP1	YHR064C	4	4220-05-01	5.528161438
PEX13 in ABP1	YHR114W	4	1682	4.246326949
PEX13 in ABP1	YIL033C	2	1434	3.962319031
PEX13 in ABP1	YIL062C	4	5018	5.760273822
PEX13 in ABP1	YIL095W	4	2131-05-01	4.537576505
PEX13 in ABP1	YIR003W	4	3628-05-01	5.297859785
PEX13 in ABP1	YIR006C	4	5066-05-01	5.782554523
PEX13 in ABP1	YJL020C	4	839.5	3.1908622
PEX13 in ABP1	YJL128C	4	830.5	3.084601855
PEX13 in ABP1	YJL151C	4	317	1.621261949
PEX13 in ABP1	YJL155C	4	470.5	2.15593287
PEX13 in ABP1	YJL201W	4	2158-05-01	4.528290486
PEX13 in ABP1	YJR076C	4	593	2.634205272
PEX13 in ABP1	YJR083C	4	656.5	2.659799164
PEX13 in ABP1	YKL054C	4	1269	3.867315249
PEX13 in ABP1	YKL117W	4	1540.5	4.037287197
PEX13 in ABP1	YKL129C	4	3543-05-01	5.307601756
PEX13 in ABP1	YKR001C	4	1292	3.754201705
PEX13 in ABP1	YKR048C	4	2685-05-01	4.900712308
PEX13 in ABP1	YLL039C	4	1096	3.614701513
PEX13 in ABP1	YLR025W	4	539	2.492446554
PEX13 in ABP1	YLR196W	4	2536-05-01	4.787970725
PEX13 in ABP1	YLR206W	4	1330	3.954397954
PEX13 in ABP1	YLR258W	4	446.5	2.12958801
PEX13 in ABP1	YLR314C	2	2452-05-01	4.732168357
PEX13 in ABP1	YLR330W	4	1451	3.873553862
PEX13 in ABP1	YLR332W	4	1263	3.857784324
PEX13 in ABP1	YLR337C	4	3357-05-01	5.189096716
PEX13 in ABP1	YLR370C	4	4783-05-01	5.692032101
PEX13 in ABP1	YML016C	4	515.5	2.589898778
PEX13 in ABP1	YML035C	4	4851-05-01	5.701691996
PEX13 in ABP1	YML131W	4	1124.5	3.611834289
PEX13 in ABP1	YMR080C	4	465.5	2.261096035
PEX13 in ABP1	YMR109W	4	3956-05-01	5.459138406
PEX13 in ABP1	YMR216C	4	474.5	2.307814783
PEX13 in ABP1	YNL020C	4	1701.5	4.222463827
PEX13 in ABP1	YNL084C	4	2801-05-01	4.933010304
PEX13 in ABP1	YNL098C	4	1361.5	3.917120383
PEX13 in ABP1	YNL106C	4	1848.5	4.403905411
PEX13 in ABP1	YNL138W	4	4857	5.738867196
PEX13 in ABP1	YNL229C	4	666	2.798302247
PEX13 in ABP1	YNL243W	4	3965-05-01	5.409192112
PEX13 in ABP1	YNL255C	4	1374.5	3.863781946
PEX13 in ABP1	YNL287W	4	805	3.111355783
PEX13 in ABP1	YNL307C	4	436	2.29902658
PEX13 in ABP1	YNR007C	4	365.5	1.873425828
PEX13 in ABP1	YOR042W	4	2832-05-01	4.965141195
PEX13 in ABP1	YOR181W	4	3472-05-01	5.199665905
PEX13 in ABP1	YOR204W	4	1810.5	4.245099752
PEX13 in ABP1	YOR229W	4	342	1.63385407
PEX13 in ABP1	YPL246C	4	286	1.620798618
PEX13 in ABP1	YPR055W	4	293	1.605591867
PEX13 in ABP1	YPR154W	4	455.5	2.362971898
PEX13 in ABP1	YPR184W	4	1819.5	4.314285085
PIN3 in ABP1	YAL005C	4	6095	5.711238073
PIN3 in ABP1	YAL041W	8	328.5	1.314162311
PIN3 in ABP1	YAR042W	4	487.5	2.03175305
PIN3 in ABP1	YBL007C	4	3192	4.757267598
PIN3 in ABP1	YBL017C	4	943.5	3.020549268
PIN3 in ABP1	YBL039C	4	3110	4.768784626
PIN3 in ABP1	YBL071W-A	4	567	2.383140241
PIN3 in ABP1	YBR053C	4	501.5	2.12553987
PIN3 in ABP1	YBR130C	2	1141	3.291827539
PIN3 in ABP1	YBR200W	4	523	2.167637434
PIN3 in ABP1	YBR234C	4	6105-05-01	5.7118907
PIN3 in ABP1	YCR002C	4	1115.5	3.242796929
PIN3 in ABP1	YCR009C	2	3360	4.849819037
PIN3 in ABP1	YCR030C	4	825	2.750805126
PIN3 in ABP1	YCR088W	4	6193	5.730930113
PIN3 in ABP1	YDL019C	4	372.5	1.435319921
PIN3 in ABP1	YDL065C	4	1592.5	3.745279933
PIN3 in ABP1	YDL146W	4	1419.5	3.641989061
PIN3 in ABP1	YDL160C	4	691	2.490175829
PIN3 in ABP1	YDL225W	4	1140	3.318134816
PIN3 in ABP1	YDL229W	4	5827	5.639247619
PIN3 in ABP1	YDR129C	4	6314-05-01	5.758701271
PIN3 in ABP1	YDR166C	4	306.5	1.482682201
PIN3 in ABP1	YDR170C	4	976.5	3.05113003
PIN3 in ABP1	YDR229W	4	427.5	1.739530921
PIN3 in ABP1	YDR388W	2	3468-05-01	4.896606599
PIN3 in ABP1	YER008C	4	406.5	1.894141494
PIN3 in ABP1	YER166W	4	1216.5	3.355127223
PIN3 in ABP1	YFL010C	4	1058	3.17629587
PIN3 in ABP1	YFR004W	4	1519.5	3.666181344
PIN3 in ABP1	YFR024C-A	4	4789	5.362346936
PIN3 in ABP1	YFR040W	4	1621	3.89652162
PIN3 in ABP1	YGL099W	4	383.5	1.753733124
PIN3 in ABP1	YGL206C	4	3109	4.731885994
PIN3 in ABP1	YGL242C	4	1755.5	3.908373776
PIN3 in ABP1	YGL252C	4	965.5	3.086531633
PIN3 in ABP1	YGR037C	4	1912	4.026797152
PIN3 in ABP1	YGR178C	4	451.5	2.071981739
PIN3 in ABP1	YGR229C	4	3202	4.771202446
PIN3 in ABP1	YGR250C	4	867.5	2.915276676
PIN3 in ABP1	YHR016C	4	4180	5.168870816
PIN3 in ABP1	YHR064C	4	4420-05-01	5.216146706
PIN3 in ABP1	YHR114W	4	1861	3.975109908
PIN3 in ABP1	YIL033C	2	1707.5	3.872925864
PIN3 in ABP1	YIL062C	4	4947	5.409889704
PIN3 in ABP1	YIL095W	4	2051	4.128581054
PIN3 in ABP1	YIR003W	4	3505-05-01	4.932681407
PIN3 in ABP1	YIR006C	4	4821-05-01	5.371365889
PIN3 in ABP1	YJL020C	4	952.5	3.047865202
PIN3 in ABP1	YJL128C	4	929	3.082586031
PIN3 in ABP1	YJL151C	4	490.5	1.823958649
PIN3 in ABP1	YJL155C	4	616.5	2.269856689
PIN3 in ABP1	YJL164C	4	322.5	1.366531182
PIN3 in ABP1	YJL201W	4	2269-05-01	4.299095479
PIN3 in ABP1	YJR076C	4	792	2.774884283
PIN3 in ABP1	YJR083C	4	341.5	1.600978762
PIN3 in ABP1	YKL054C	4	1492	3.690224777
PIN3 in ABP1	YKL117W	4	1748	3.921509311
PIN3 in ABP1	YKL129C	4	3517	4.950609137
PIN3 in ABP1	YKR001C	4	1554.5	3.695251856
PIN3 in ABP1	YKR048C	4	2909-05-01	4.632689047
PIN3 in ABP1	YLL039C	4	1443	3.610694099
PIN3 in ABP1	YLL048C	4	372.5	1.771503
PIN3 in ABP1	YLR025W	4	357.5	1.609262875
PIN3 in ABP1	YLR196W	4	2591-05-01	4.448045067
PIN3 in ABP1	YLR206W	4	1347	3.674747637
PIN3 in ABP1	YLR258W	4	710.5	2.419685262
PIN3 in ABP1	YLR314C	2	3018	4.693844474
PIN3 in ABP1	YLR330W	4	1985	4.04046388
PIN3 in ABP1	YLR332W	4	1424	3.586042561
PIN3 in ABP1	YLR337C	4	3357-05-01	4.861464623
PIN3 in ABP1	YLR370C	4	4671-05-01	5.316962111
PIN3 in ABP1	YML016C	4	807	2.781477085
PIN3 in ABP1	YML035C	4	2483	4.434646901
PIN3 in ABP1	YML131W	4	1519.5	3.653119949
PIN3 in ABP1	YMR080C	4	516.5	2.009119505
PIN3 in ABP1	YMR109W	4	3926-05-01	5.086659145
PIN3 in ABP1	YMR139W	4	358.5	1.622932755
PIN3 in ABP1	YMR216C	4	497.5	2.020403914
PIN3 in ABP1	YNL020C	4	1752.5	3.911918203
PIN3 in ABP1	YNL084C	4	2809-05-01	4.642206352
PIN3 in ABP1	YNL098C	4	2031-05-01	4.095374789
PIN3 in ABP1	YNL106C	4	1911-05-01	4.041270875
PIN3 in ABP1	YNL138W	4	4804	5.353190688
PIN3 in ABP1	YNL229C	4	692	2.560666477
PIN3 in ABP1	YNL243W	4	3931	5.071654224
PIN3 in ABP1	YNL255C	4	1708.5	3.870341181
PIN3 in ABP1	YNL287W	4	834	2.817028627
PIN3 in ABP1	YNL307C	4	559.5	2.254233207
PIN3 in ABP1	YNR007C	4	401	1.775002319
PIN3 in ABP1	YOR042W	4	2807	4.562903116
PIN3 in ABP1	YOR181W	4	3372	4.82521188
PIN3 in ABP1	YOR204W	4	2017-05-01	4.064466281
PIN3 in ABP1	YOR229W	4	553.5	2.360992024
PIN3 in ABP1	YPL115C	4	231	1.367314466
PIN3 in ABP1	YPL246C	4	457	1.754415395
PIN3 in ABP1	YPR055W	4	479.5	2.075369233
PIN3 in ABP1	YPR154W	4	451	2.036554709
PIN3 in ABP1	YPR184W	4	1986	4.091570693
RVS167 in ABP1	YAL005C	4	5575-05-01	6.00961011
RVS167 in ABP1	YBL007C	4	2768-05-01	4.951108561
RVS167 in ABP1	YBL017C	4	598.5	2.664089846
RVS167 in ABP1	YBL039C	4	2729-05-01	4.936940513
RVS167 in ABP1	YBL071W-A	4	402	2.092760392
RVS167 in ABP1	YBR053C	4	333	1.70319967
RVS167 in ABP1	YBR130C	2	761	3.085754824
RVS167 in ABP1	YBR200W	4	311	1.879189451
RVS167 in ABP1	YBR234C	4	6557	6.135744168
RVS167 in ABP1	YCR002C	4	810	3.100311136
RVS167 in ABP1	YCR009C	2	2791	4.959229437
RVS167 in ABP1	YCR030C	4	479.5	2.465199189
RVS167 in ABP1	YCR088W	4	6658-05-01	6.168119375
RVS167 in ABP1	YDL065C	4	1129.5	3.657540208
RVS167 in ABP1	YDL146W	4	1315.5	3.905655483
RVS167 in ABP1	YDL160C	4	525	2.568774744
RVS167 in ABP1	YDL225W	4	743.5	2.95109541
RVS167 in ABP1	YDL229W	4	5470-05-01	5.922932446
RVS167 in ABP1	YDR129C	4	6490-05-01	6.160684008
RVS167 in ABP1	YDR170C	4	605	2.754676254
RVS167 in ABP1	YDR229W	4	225.5	1.350337395
RVS167 in ABP1	YDR388W	2	3133-05-01	5.127426011
RVS167 in ABP1	YER008C	4	280	1.398990878
RVS167 in ABP1	YER166W	4	923	3.378990156
RVS167 in ABP1	YFL010C	4	634.5	2.954902999
RVS167 in ABP1	YFR004W	4	1195	3.695323558
RVS167 in ABP1	YFR024C-A	4	4660-05-01	5.652635899
RVS167 in ABP1	YFR040W	4	1279.5	3.876039974
RVS167 in ABP1	YGL099W	4	220	1.302035662
RVS167 in ABP1	YGL206C	4	2676	4.898099779
RVS167 in ABP1	YGL242C	4	1384.5	3.941662712
RVS167 in ABP1	YGL252C	4	629.5	2.84986022
RVS167 in ABP1	YGR037C	4	1425	3.95578233
RVS167 in ABP1	YGR178C	4	258.5	1.553285832
RVS167 in ABP1	YGR229C	4	2457-05-01	4.777397933
RVS167 in ABP1	YGR250C	4	621	2.73581254
RVS167 in ABP1	YHR016C	4	3763-05-01	5.451715841
RVS167 in ABP1	YHR064C	4	3964-05-01	5.499483137
RVS167 in ABP1	YHR114W	4	1282	3.831397345
RVS167 in ABP1	YIL033C	2	1378	3.94425442
RVS167 in ABP1	YIL062C	4	5282	5.875186011
RVS167 in ABP1	YIL095W	4	2090	4.601267907
RVS167 in ABP1	YIR003W	4	3379	5.271833941
RVS167 in ABP1	YIR006C	4	4763	5.732806723
RVS167 in ABP1	YJL020C	4	650.5	2.841202637
RVS167 in ABP1	YJL128C	4	625	2.715649015
RVS167 in ABP1	YJL151C	4	260.5	1.736466546
RVS167 in ABP1	YJL155C	4	329	1.975609126
RVS167 in ABP1	YJL201W	4	1898	4.445573864
RVS167 in ABP1	YJR076C	4	467	2.472026368
RVS167 in ABP1	YJR083C	4	554	2.402389203
RVS167 in ABP1	YKL054C	4	834.5	3.093973391
RVS167 in ABP1	YKL117W	4	1320	3.856841057
RVS167 in ABP1	YKL129C	4	3146	5.109840983
RVS167 in ABP1	YKR001C	4	1123	3.604782557
RVS167 in ABP1	YKR048C	4	2311	4.663771076
RVS167 in ABP1	YLL039C	4	1121	3.6222349
RVS167 in ABP1	YLR196W	4	1988	4.555546867
RVS167 in ABP1	YLR206W	4	1337	3.930120955
RVS167 in ABP1	YLR258W	4	379	1.965549895
RVS167 in ABP1	YLR314C	2	2503	4.801621587
RVS167 in ABP1	YLR330W	4	1354.5	3.964654373
RVS167 in ABP1	YLR332W	4	930.5	3.403561882
RVS167 in ABP1	YLR337C	4	3108	5.173168424
RVS167 in ABP1	YLR370C	4	4700	5.704535338
RVS167 in ABP1	YML016C	4	441.5	2.300407571
RVS167 in ABP1	YML035C	4	2073	4.532207116
RVS167 in ABP1	YML131W	4	1077	3.588988693
RVS167 in ABP1	YMR080C	4	248	1.713778025
RVS167 in ABP1	YMR109W	4	3619-05-01	5.28925248
RVS167 in ABP1	YMR139W	4	229.5	1.345371582
RVS167 in ABP1	YMR216C	4	224.5	1.586599259
RVS167 in ABP1	YNL020C	4	1717	4.246681708
RVS167 in ABP1	YNL084C	4	2587-05-01	4.896823177
RVS167 in ABP1	YNL098C	4	1329.5	3.939200721
RVS167 in ABP1	YNL106C	4	2002-05-01	4.452245801
RVS167 in ABP1	YNL138W	4	4614	5.681056545
RVS167 in ABP1	YNL229C	4	492.5	2.560290698
RVS167 in ABP1	YNL243W	4	3642-05-01	5.364130496
RVS167 in ABP1	YNL255C	4	1188	3.731455282
RVS167 in ABP1	YNL287W	4	457.5	2.183959847
RVS167 in ABP1	YNL307C	4	416.5	2.134549208
RVS167 in ABP1	YNR007C	4	245.5	1.346775178
RVS167 in ABP1	YOR042W	4	2477-05-01	4.770767263
RVS167 in ABP1	YOR181W	4	3296	5.205090997
RVS167 in ABP1	YOR204W	4	1311.5	3.83059136
RVS167 in ABP1	YOR229W	4	315	1.666118323
RVS167 in ABP1	YPL246C	4	266.5	1.502201821
RVS167 in ABP1	YPR055W	4	312.5	1.893031074
RVS167 in ABP1	YPR154W	4	321.5	1.890132152
RVS167 in ABP1	YPR184W	4	1696.5	4.243557121
SDC25 in ABP1	YAL005C	4	1562.5	4.202452916
SDC25 in ABP1	YBR234C	4	2913-05-01	5.133924275
SDC25 in ABP1	YCR088W	4	3223	5.262384132
SDC25 in ABP1	YDL146W	4	226	1.418925144
SDC25 in ABP1	YDR129C	4	2475	4.881309267
SDC25 in ABP1	YIL033C	3	432	2.348832279
SDC25 in ABP1	YIL062C	4	952.5	3.502513431
SDC25 in ABP1	YKL117W	4	2702-05-01	5.001767971
SDC25 in ABP1	YNL138W	4	248.5	1.569146696
SDC25 in ABP1	YNL229C	4	211	1.31658486
SHO1 in ABP1	YAL005C	4	6017	5.74678057
SHO1 in ABP1	YBL007C	4	2994	4.755526534
SHO1 in ABP1	YBL017C	4	450	2.045701201
SHO1 in ABP1	YBL039C	4	2347-05-01	4.431450438
SHO1 in ABP1	YBL071W-A	4	367	1.709012342
SHO1 in ABP1	YBR053C	4	287	1.318301742
SHO1 in ABP1	YBR130C	4	549	2.362070738
SHO1 in ABP1	YBR200W	4	327.5	1.545082554
SHO1 in ABP1	YBR234C	4	6592-05-01	5.890782779
SHO1 in ABP1	YCR002C	4	695.5	2.608740036
SHO1 in ABP1	YCR009C	2	3239	4.864759728
SHO1 in ABP1	YCR030C	4	488	2.110363271
SHO1 in ABP1	YCR088W	4	6782-05-01	5.926599452
SHO1 in ABP1	YDL065C	4	863	2.958729293
SHO1 in ABP1	YDL146W	4	1360.5	3.637914446
SHO1 in ABP1	YDL160C	4	323.5	1.499920482
SHO1 in ABP1	YDL225W	4	618.5	2.477644441
SHO1 in ABP1	YDL229W	4	6110	5.805937636
SHO1 in ABP1	YDR129C	4	6810-05-01	5.952480998
SHO1 in ABP1	YDR170C	4	463	1.970156442
SHO1 in ABP1	YDR388W	2	3522-05-01	4.986725388
SHO1 in ABP1	YER166W	4	987	3.119601515
SHO1 in ABP1	YFL010C	4	576.5	2.407871354
SHO1 in ABP1	YFR004W	4	997.5	3.207966332
SHO1 in ABP1	YFR024C-A	4	5154-05-01	5.508963693
SHO1 in ABP1	YFR040W	4	1004.5	3.17957418
SHO1 in ABP1	YGL206C	4	2730-05-01	4.614447317
SHO1 in ABP1	YGL242C	4	1228	3.512817764
SHO1 in ABP1	YGL252C	4	545.5	2.296849361
SHO1 in ABP1	YGR037C	4	1192	3.432167283
SHO1 in ABP1	YGR229C	4	2289-05-01	4.365388405
SHO1 in ABP1	YGR250C	4	457	2.101631785
SHO1 in ABP1	YHR016C	4	4241	5.264513908
SHO1 in ABP1	YHR064C	4	3985-05-01	5.176795439
SHO1 in ABP1	YHR114W	4	1609	3.856738766
SHO1 in ABP1	YIL033C	4	1336	3.585999894
SHO1 in ABP1	YIL062C	4	5436-05-01	5.593421427
SHO1 in ABP1	YIL095W	4	2047	4.216962506
SHO1 in ABP1	YIR003W	4	3354	4.91887998
SHO1 in ABP1	YIR006C	4	4999-05-01	5.464168783
SHO1 in ABP1	YJL020C	4	662.5	2.679433976
SHO1 in ABP1	YJL128C	4	3387	4.955757867
SHO1 in ABP1	YJL155C	4	347.5	1.632379977
SHO1 in ABP1	YJL201W	4	1627	3.858209353
SHO1 in ABP1	YJR076C	4	459	1.886978348
SHO1 in ABP1	YKL054C	4	698	2.594404209
SHO1 in ABP1	YKL117W	4	1284	3.495077486
SHO1 in ABP1	YKL129C	4	3289-05-01	4.908145624
SHO1 in ABP1	YKR001C	4	1028	3.330214421
SHO1 in ABP1	YKR048C	4	2219-05-01	4.272784332
SHO1 in ABP1	YLL039C	4	870	3.011156944
SHO1 in ABP1	YLR196W	4	1948	4.131017738
SHO1 in ABP1	YLR206W	4	955	3.197871666
SHO1 in ABP1	YLR258W	4	310	1.464942484
SHO1 in ABP1	YLR314C	2	2123-05-01	4.256858044
SHO1 in ABP1	YLR330W	4	1089.5	3.338079635
SHO1 in ABP1	YLR332W	4	731	2.715562822
SHO1 in ABP1	YLR337C	4	3509	5.006501751
SHO1 in ABP1	YLR370C	4	4760-05-01	5.430796868
SHO1 in ABP1	YML016C	4	372	1.718325087
SHO1 in ABP1	YML035C	4	1977	4.18490358
SHO1 in ABP1	YML131W	4	946	3.169106683
SHO1 in ABP1	YMR109W	4	3677	5.0333436
SHO1 in ABP1	YMR216C	4	340	1.504907434
SHO1 in ABP1	YNL020C	4	1592	3.840959815
SHO1 in ABP1	YNL084C	4	2694	4.579493005
SHO1 in ABP1	YNL098C	4	1032.5	3.220295712
SHO1 in ABP1	YNL106C	4	2041	4.201932848
SHO1 in ABP1	YNL138W	4	4645-05-01	5.391608009
[truncated: 289 more rows]

## Sheet: Fig2C
Protein-protein interaction distances between Abp1 SH3-swapped baits
	ABP1	BBC1	BEM1-1	BEM1-2	BOI1	BOI2	BUD14	BZZ1-1	BZZ1-2	CDC25	CTTN	CYK3	DBNL	FUS1	HCLS1	HOF1	HSE1	LSB1	LSB3	MYO3	MYO5	NBP2	PEX13	PIN3	RVS167	SDC25	SHO1	SLA1-1	SLA1-2	SLA1-3	YSC84
ABP1	0	7.0796617983	14.0639398181	32.2959231063	11.5877056711	14.5178107244	17.2310281849	9.5036133727	10.5362368734	26.1269735834	9.3940978607	26.7791322811	8.8051861323	18.4429031064	7.6821812666	30.9800269363	9.4304128616	13.2440272171	13.530080187	12.8474073925	12.3668661644	16.1642928052	10.9634342498	11.4284944083	9.5478630388	33.1402392772	8.9888497641	28.7304399239	19.0118281138	13.1607839132	13.968583176
BBC1	7.0796617983	0	12.0708645458	30.953293058	9.4478621517	12.6717306902	15.2337726951	7.7725948321	9.1684112947	24.4457728287	6.8019386	25.1104169123	7.3292284637	16.6410362883	6.3897503691	29.6285893387	7.2949400842	13.4664962279	13.6322105356	13.0640087099	12.5574499894	14.242331095	10.8578310435	11.2540850676	9.3040285991	31.8498517396	7.4118497656	27.1919361638	16.9120796784	13.3217084721	14.1363750323
BEM1-1	14.0639398181	12.0708645458	0	24.4757016412	8.1896498293	7.7076993607	7.084440283	12.2083290281	7.3271606687	16.8569883524	8.7959643177	17.6006288244	11.423937659	8.0212348855	15.3741201527	23.1561130151	11.1001334278	19.2469285648	19.1515988206	17.4824565308	17.0449160895	5.6744368155	16.6191837672	16.5558539423	14.6705714252	25.7547950301	10.9120426856	20.1012378058	9.6933260243	19.0543409605	19.6000373166
BEM1-2	32.2959231063	30.953293058	24.4757016412	0	28.0646460384	27.077690913	23.2682285511	31.7283329489	28.9402749913	13.0382796915	26.812760591	11.8700476058	30.8302988104	22.6744977552	34.1229348529	6.4147104334	30.9667342182	36.5180821489	36.0251456206	35.2549834738	34.617216649	22.9496147444	35.1857629266	33.6856454806	33.6305672494	6.6720752215	30.4256805601	10.2319505889	22.7640238467	36.864073053	36.2595093095
BOI1	11.5877056711	9.4478621517	8.1896498293	28.0646460384	0	6.7099053522	11.1427458009	8.8633303988	6.781667054	21.0024463066	8.7011154688	21.676937124	8.6157800689	12.5344552439	12.3603415554	26.7387823477	7.8470427448	16.10559674	16.1200155183	14.6267933866	14.3305560297	10.483847603	13.2197879473	13.5837066679	11.5824316937	29.1636257993	8.1515310049	23.9414708075	13.5070668989	15.7542813219	16.6146871459
BOI2	14.5178107244	12.6717306902	7.7076993607	27.077690913	6.7099053522	0	9.6588924622	12.9363734305	8.6716758946	19.4284987706	10.3083527674	20.0576149509	12.1834691233	10.5032902058	15.7087944706	25.7351759721	11.7781920596	19.6309617854	19.5995674819	17.9663907068	17.5918885793	8.1480152226	16.9880063141	17.2062074877	15.2237025149	28.3885102842	11.7703370669	22.5238170931	11.5877093831	19.2869094379	20.0358419754
BUD14	17.2310281849	15.2337726951	7.084440283	23.2682285511	11.1427458009	9.6588924622	0	15.6731273932	11.2247144402	15.5072238904	12.0557551433	16.0976087968	14.9268644169	7.1212640937	18.6238347649	21.8817702553	14.5440322776	22.3002327143	22.1120575818	20.7770577189	20.2732750255	8.1955646076	19.9052389417	19.7027943953	18.0242361965	24.6518319085	14.6598812131	18.5870554718	9.054986705	22.1278747632	22.5156739861
BZZ1-1	9.5036133727	7.7725948321	12.2083290281	31.7283329489	8.8633303988	12.9363734305	15.6731273932	0	8.6889963099	25.3561915469	10.0221566151	26.0832286689	5.3492182319	17.2409447774	8.1739712591	30.3476918242	5.1752634466	10.4289605953	10.7890067409	10.0994541669	9.6735907599	14.9613464556	7.2970884309	8.1636377661	5.914263536	32.499639749	4.8783606419	28.1057051208	17.7913028929	10.3474452177	11.3015179217
BZZ1-2	10.5362368734	9.1684112947	7.3271606687	28.9402749913	6.781667054	8.6716758946	11.2247144402	8.6889963099	0	21.7410745049	7.4332114033	22.4472645014	7.9463444482	12.6437362517	11.8070036263	27.5993250158	7.8102456078	15.9556083162	16.0560189553	14.1232198777	13.8317463855	10.4285265419	13.0853345719	13.5341638564	11.1697319458	29.9671912313	7.8622612407	24.7524911745	13.4578668078	15.5994791977	16.5761982015
CDC25	26.1269735834	24.4457728287	16.8569883524	13.0382796915	21.0024463066	19.4284987706	15.5072238904	25.3561915469	21.7410745049	0	20.7446796354	5.4967276251	24.4397446358	14.2047902381	27.8933723793	10.4191733606	24.1925413228	30.8549466051	30.4669498311	29.4149049368	28.7985961601	15.1258622382	29.1622162115	28.0936014891	27.3954948046	14.8006666523	24.0223273633	7.3288124143	13.1792138137	30.9531496833	30.7619547638
CTTN	9.3940978607	6.8019386	8.7959643177	26.812760591	8.7011154688	10.3083527674	12.0557551433	10.0221566151	7.4332114033	20.7446796354	0	21.373108643	9.1397883783	13.4647718389	10.2851340432	25.6709806803	9.1537293666	16.7215642129	16.7044477641	15.208582359	14.8456449489	11.0047222508	14.1603294634	14.0796245636	12.3973394297	27.8146307126	9.013016873	23.3769561802	14.1502039601	16.5881713033	17.1867266983
CYK3	26.7791322811	25.1104169123	17.6006288244	11.8700476058	21.676937124	20.0576149509	16.0976087968	26.0832286689	22.4472645014	5.4967276251	21.373108643	0	25.1070384108	14.9061859251	28.5873153543	10.7973614001	25.1628703017	31.527643047	31.1314456347	30.1091223306	29.4911532305	15.7439492619	29.8570725311	28.7554515637	28.0935532152	15.2065707529	24.7521720217	5.435786267	14.4312698132	31.6473861005	31.4187807768
DBNL	8.8051861323	7.3292284637	11.423937659	30.8302988104	8.6157800689	12.1834691233	14.9268644169	5.3492182319	7.9463444482	24.4397446358	9.1397883783	25.1070384108	0	16.41645209	7.1409463874	29.4473018845	5.8201316557	10.7719857676	10.8805231966	10.7374388693	9.7221803384	13.9874058762	7.6992817271	8.0742854901	5.554065846	31.6868741018	4.4413523553	27.1784912597	16.779933946	10.6598945278	11.4440151897
FUS1	18.4429031064	16.6410362883	8.0212348855	22.6744977552	12.5344552439	10.5032902058	7.1212640937	17.2409447774	12.6437362517	14.2047902381	13.4647718389	14.9061859251	16.41645209	0	20.0155676423	21.2891489685	16.2333548897	23.4497126978	23.4845854727	21.9662460522	21.4738711848	8.0368407172	21.3684323955	21.0831192559	19.4973577962	24.2843751699	16.0736282372	17.650412211	8.8450730393	23.4955737898	23.8761466595
HCLS1	7.6821812666	6.3897503691	15.3741201527	34.1229348529	12.3603415554	15.7087944706	18.6238347649	8.1739712591	11.8070036263	27.8933723793	10.2851340432	28.5873153543	7.1409463874	20.0155676423	0	32.7062620856	9.2359298408	10.6073854312	10.7956879874	11.1937038675	10.3743141069	17.7230763563	8.5001372633	8.843758988	7.6380910244	34.8655684111	8.3017152601	30.5692329893	20.3984611236	10.4669084614	11.2974807639
HOF1	30.9800269363	29.6285893387	23.1561130151	6.4147104334	26.7387823477	25.7351759721	21.8817702553	30.3476918242	27.5993250158	10.4191733606	25.6709806803	10.7973614001	29.4473018845	21.2891489685	32.7062620856	0	29.4248010565	35.1503624919	34.6741259301	33.9418051089	33.2934530568	21.627773097	33.7897935019	32.3771876228	32.1932829446	7.9053238338	29.0507154573	9.0153051343	20.7170697121	35.4830713683	34.9151586385
HSE1	9.4304128616	7.2949400842	11.1001334278	30.9667342182	7.8470427448	11.7781920596	14.5440322776	5.1752634466	7.8102456078	24.1925413228	9.1537293666	25.1628703017	5.8201316557	16.2333548897	9.2359298408	29.4248010565	0	12.0209838661	12.2925436593	11.1713710763	10.8405604104	13.8769159433	8.7152274734	9.8075601101	7.3146018336	31.594242725	5.6400408492	27.256685301	16.6280035914	11.8622399492	12.8284053421
LSB1	13.2440272171	13.4664962279	19.2469285648	36.5180821489	16.10559674	19.6309617854	22.3002327143	10.4289605953	15.9556083162	30.8549466051	16.7215642129	31.527643047	10.7719857676	23.4497126978	10.6073854312	35.1503624919	12.0209838661	0	3.7313208799	9.1353689279	7.8217724915	21.4908367769	6.7284841563	5.5131079459	7.3923229222	37.1152585022	11.5708577011	33.3371676496	24.0336074002	5.7589553539	3.9110793713
LSB3	13.530080187	13.6322105356	19.1515988206	36.0251456206	16.1200155183	19.5995674819	22.1120575818	10.7890067409	16.0560189553	30.4669498311	16.7044477641	31.1314456347	10.8805231966	23.4845854727	10.7956879874	34.6741259301	12.2925436593	3.7313208799	0	9.6250420254	8.063426305	21.3336545316	7.360755638	5.8174032704	7.8516890217	36.625484764	11.7581586157	32.9163818197	23.8204614863	5.438202431	3.4246270524
MYO3	12.8474073925	13.0640087099	17.4824565308	35.2549834738	14.6267933866	17.9663907068	20.7770577189	10.0994541669	14.1232198777	29.4149049368	15.208582359	30.1091223306	10.7374388693	21.9662460522	11.1937038675	33.9418051089	11.1713710763	9.1353689279	9.6250420254	0	5.8612217886	19.8798837574	8.8740178036	8.3735883939	9.0488130708	35.9088279768	10.6635937712	31.9825184612	22.6410786494	9.0557067568	9.9952608229
MYO5	12.3668661644	12.5574499894	17.0449160895	34.617216649	14.3305560297	17.5918885793	20.2732750255	9.6735907599	13.8317463855	28.7985961601	14.8456449489	29.4911532305	9.7221803384	21.4738711848	10.3743141069	33.2934530568	10.8405604104	7.8217724915	8.063426305	5.8612217886	0	19.4109222895	7.9687282254	6.6702165533	7.6887984857	35.2884098531	10.2561373002	31.3610749048	22.1262121811	7.2569563148	8.1278115253
NBP2	16.1642928052	14.242331095	5.6744368155	22.9496147444	10.483847603	8.1480152226	8.1955646076	14.9613464556	10.4285265419	15.1258622382	11.0047222508	15.7439492619	13.9874058762	8.0368407172	17.7230763563	21.627773097	13.8769159433	21.4908367769	21.3336545316	19.8798837574	19.4109222895	0	19.1322664487	18.8028227114	17.2221817437	24.4401011214	13.0226669546	18.2988005787	9.415967965	21.3898749149	21.7636809883
PEX13	10.9634342498	10.8578310435	16.6191837672	35.1857629266	13.2197879473	16.9880063141	19.9052389417	7.2970884309	13.0853345719	29.1622162115	14.1603294634	29.8570725311	7.6992817271	21.3684323955	8.5001372633	33.7897935019	8.7152274734	6.7284841563	7.360755638	8.8740178036	7.9687282254	19.1322664487	0	5.433360513	4.5870171106	35.8618400112	8.6718300967	31.7759403042	21.8628833908	6.9852353331	7.8479601467
PIN3	11.4284944083	11.2540850676	16.5558539423	33.6856454806	13.5837066679	17.2062074877	19.7027943953	8.1636377661	13.5341638564	28.0936014891	14.0796245636	28.7554515637	8.0742854901	21.0831192559	8.843758988	32.3771876228	9.8075601101	5.5131079459	5.8174032704	8.3735883939	6.6702165533	18.8028227114	5.433360513	0	5.2935461	34.3487670778	9.0044285457	30.5687271202	21.4893145481	6.0164419231	5.8624101583
RVS167	9.5478630388	9.3040285991	14.6705714252	33.6305672494	11.5824316937	15.2237025149	18.0242361965	5.914263536	11.1697319458	27.3954948046	12.3973394297	28.0935532152	5.554065846	19.4973577962	7.6380910244	32.1932829446	7.3146018336	7.3923229222	7.8516890217	9.0488130708	7.6887984857	17.2221817437	4.5870171106	5.2935461	0	34.3656503102	6.815404718	30.0881298181	19.9010537464	7.6981279052	8.2834386726
SDC25	33.1402392772	31.8498517396	25.7547950301	6.6720752215	29.1636257993	28.3885102842	24.6518319085	32.499639749	29.9671912313	14.8006666523	27.8146307126	15.2065707529	31.6868741018	24.2843751699	34.8655684111	7.9053238338	31.594242725	37.1152585022	36.625484764	35.9088279768	35.2884098531	24.4401011214	35.8618400112	34.3487670778	34.3656503102	0	31.2780066492	14.0742790068	23.9947933425	37.4931777642	36.8587336157
SHO1	8.9888497641	7.4118497656	10.9120426856	30.4256805601	8.1515310049	11.7703370669	14.6598812131	4.8783606419	7.8622612407	24.0223273633	9.013016873	24.7521720217	4.4413523553	16.0736282372	8.3017152601	29.0507154573	5.6400408492	11.5708577011	11.7581586157	10.6635937712	10.2561373002	13.0226669546	8.6718300967	9.0044285457	6.815404718	31.2780066492	0	26.7958456951	16.5534901945	11.5079707516	12.3263234721
SLA1-1	28.7304399239	27.1919361638	20.1012378058	10.2319505889	23.9414708075	22.5238170931	18.5870554718	28.1057051208	24.7524911745	7.3288124143	23.3769561802	5.435786267	27.1784912597	17.650412211	30.5692329893	9.0153051343	27.256685301	33.3371676496	32.9163818197	31.9825184612	31.3610749048	18.2988005787	31.7759403042	30.5687271202	30.0881298181	14.0742790068	26.7958456951	0	17.318670681	33.5193513107	33.1819223339
SLA1-2	19.0118281138	16.9120796784	9.6933260243	22.7640238467	13.5070668989	11.5877093831	9.054986705	17.7913028929	13.4578668078	13.1792138137	14.1502039601	14.4312698132	16.779933946	8.8450730393	20.3984611236	20.7170697121	16.6280035914	24.0336074002	23.8204614863	22.6410786494	22.1262121811	9.415967965	21.8628833908	21.4893145481	19.9010537464	23.9947933425	16.5534901945	17.318670681	0	23.8631515662	24.1719456963
SLA1-3	13.1607839132	13.3217084721	19.0543409605	36.864073053	15.7542813219	19.2869094379	22.1278747632	10.3474452177	15.5994791977	30.9531496833	16.5881713033	31.6473861005	10.6598945278	23.4955737898	10.4669084614	35.4830713683	11.8622399492	5.7589553539	5.438202431	9.0557067568	7.2569563148	21.3898749149	6.9852353331	6.0164419231	7.6981279052	37.4931777642	11.5079707516	33.5193513107	23.8631515662	0	6.0136116549
YSC84	13.968583176	14.1363750323	19.6000373166	36.2595093095	16.6146871459	20.0358419754	22.5156739861	11.3015179217	16.5761982015	30.7619547638	17.1867266983	31.4187807768	11.4440151897	23.8761466595	11.2974807639	34.9151586385	12.8284053421	3.9110793713	3.4246270524	9.9952608229	8.1278115253	21.7636809883	7.8479601467	5.8624101583	8.2834386726	36.8587336157	12.3263234721	33.1819223339	24.1719456963	6.0136116549	0
SH3 domain sequence distances
	ABP1	BBC1	BEM1-1	BEM1-2	BOI1	BOI2	BUD14	BZZ1-1	BZZ1-2	CDC25	CTTN	CYK3	DBNL	FUS1	HCLS1	HOF1	HSE1	LSB1	LSB3	MYO3	MYO5	NBP2	PEX13	PIN3	RVS167	SDC25	SHO1	SLA1-1	SLA1-2	SLA1-3	YSC84
ABP1	0	0.603	0.632	0.569	0.655	0.621	0.707	0.638	0.528	0.655	0.411	0.596	0.439	0.655	0.482	0.552	0.518	0.482	0.491	0.655	0.672	0.569	0.596	0.518	0.554	0.654	0.5	0.586	0.586	0.569	0.527
BBC1	0.603	0	0.596	0.644	0.603	0.621	0.672	0.638	0.547	0.667	0.554	0.552	0.579	0.77	0.554	0.576	0.571	0.625	0.527	0.707	0.724	0.638	0.596	0.625	0.571	0.691	0.446	0.661	0.655	0.655	0.545
BEM1-1	0.632	0.596	0	0.596	0.649	0.649	0.667	0.579	0.577	0.596	0.6	0.509	0.589	0.702	0.582	0.579	0.564	0.6	0.537	0.579	0.596	0.632	0.643	0.6	0.582	0.627	0.554	0.561	0.579	0.544	0.593
BEM1-2	0.569	0.644	0.596	0	0.638	0.603	0.741	0.603	0.642	0.644	0.571	0.614	0.596	0.61	0.5	0.593	0.571	0.571	0.509	0.603	0.621	0.534	0.491	0.625	0.554	0.623	0.518	0.603	0.655	0.466	0.527
BOI1	0.655	0.603	0.649	0.638	0	0.148	0.707	0.559	0.537	0.621	0.589	0.614	0.632	0.586	0.554	0.69	0.625	0.554	0.561	0.603	0.569	0.621	0.633	0.536	0.655	0.596	0.625	0.627	0.672	0.593	0.544
BOI2	0.621	0.621	0.649	0.603	0.148	0	0.724	0.559	0.537	0.621	0.571	0.649	0.614	0.569	0.554	0.707	0.607	0.554	0.561	0.586	0.552	0.621	0.6	0.589	0.638	0.577	0.607	0.61	0.638	0.593	0.579
BUD14	0.707	0.672	0.667	0.741	0.707	0.724	0	0.69	0.679	0.603	0.661	0.667	0.632	0.655	0.643	0.707	0.714	0.643	0.6	0.638	0.69	0.707	0.632	0.679	0.661	0.712	0.661	0.603	0.638	0.655	0.673
BZZ1-1	0.638	0.638	0.579	0.603	0.559	0.559	0.69	0	0.426	0.621	0.589	0.702	0.596	0.552	0.589	0.69	0.589	0.571	0.607	0.638	0.621	0.569	0.552	0.536	0.667	0.596	0.5	0.559	0.621	0.542	0.607
BZZ1-2	0.528	0.547	0.577	0.642	0.537	0.537	0.679	0.426	0	0.585	0.434	0.577	0.509	0.604	0.434	0.698	0.528	0.491	0.556	0.547	0.528	0.585	0.611	0.472	0.537	0.612	0.519	0.537	0.585	0.63	0.519
CDC25	0.655	0.667	0.596	0.644	0.621	0.621	0.603	0.621	0.585	0	0.589	0.586	0.632	0.71	0.554	0.65	0.571	0.5	0.545	0.517	0.517	0.603	0.561	0.536	0.554	0.446	0.661	0.633	0.733	0.534	0.582
CTTN	0.411	0.554	0.6	0.571	0.589	0.571	0.661	0.589	0.434	0.589	0	0.6	0.22	0.643	0.136	0.589	0.482	0.5	0.436	0.679	0.661	0.589	0.554	0.5	0.482	0.64	0.455	0.589	0.536	0.536	0.466
CYK3	0.596	0.552	0.509	0.614	0.614	0.649	0.667	0.702	0.577	0.586	0.6	0	0.571	0.793	0.545	0.526	0.527	0.545	0.444	0.544	0.561	0.632	0.554	0.564	0.509	0.577	0.464	0.621	0.579	0.614	0.481
DBNL	0.439	0.579	0.589	0.596	0.632	0.614	0.632	0.596	0.509	0.632	0.22	0.571	0	0.702	0.22	0.561	0.482	0.518	0.436	0.684	0.684	0.632	0.561	0.536	0.518	0.686	0.429	0.614	0.596	0.579	0.517
FUS1	0.655	0.77	0.702	0.61	0.586	0.569	0.655	0.552	0.604	0.71	0.643	0.793	0.702	0	0.607	0.767	0.661	0.625	0.691	0.672	0.707	0.586	0.614	0.625	0.661	0.694	0.661	0.603	0.672	0.586	0.691
HCLS1	0.482	0.554	0.582	0.5	0.554	0.554	0.643	0.589	0.434	0.554	0.136	0.545	0.22	0.607	0	0.571	0.464	0.482	0.382	0.643	0.643	0.589	0.518	0.5	0.464	0.66	0.4	0.589	0.571	0.518	0.414
HOF1	0.552	0.576	0.579	0.593	0.69	0.707	0.707	0.69	0.698	0.65	0.589	0.526	0.561	0.767	0.571	0	0.446	0.5	0.491	0.655	0.672	0.655	0.466	0.536	0.554	0.741	0.456	0.707	0.69	0.569	0.545
HSE1	0.518	0.571	0.564	0.571	0.625	0.607	0.714	0.589	0.528	0.571	0.482	0.527	0.482	0.661	0.464	0.446	0	0.446	0.436	0.607	0.625	0.625	0.464	0.482	0.5	0.58	0.491	0.589	0.518	0.482	0.491
LSB1	0.482	0.625	0.6	0.571	0.554	0.554	0.643	0.571	0.491	0.5	0.5	0.545	0.518	0.625	0.482	0.5	0.446	0	0.455	0.589	0.571	0.571	0.446	0.143	0.429	0.58	0.509	0.571	0.5	0.482	0.4
LSB3	0.491	0.527	0.537	0.509	0.561	0.561	0.6	0.607	0.556	0.545	0.436	0.444	0.436	0.691	0.382	0.491	0.436	0.455	0	0.491	0.527	0.527	0.439	0.473	0.404	0.58	0.444	0.518	0.582	0.446	0.14
MYO3	0.655	0.707	0.579	0.603	0.603	0.586	0.638	0.638	0.547	0.517	0.679	0.544	0.684	0.672	0.643	0.655	0.607	0.589	0.491	0	0.085	0.517	0.579	0.643	0.643	0.558	0.607	0.621	0.621	0.5	0.564
MYO5	0.672	0.724	0.596	0.621	0.569	0.552	0.69	0.621	0.528	0.517	0.661	0.561	0.684	0.707	0.643	0.672	0.625	0.571	0.527	0.085	0	0.552	0.579	0.625	0.661	0.577	0.625	0.586	0.638	0.534	0.527
NBP2	0.569	0.638	0.632	0.534	0.621	0.621	0.707	0.569	0.585	0.603	0.589	0.632	0.632	0.586	0.589	0.655	0.625	0.571	0.527	0.517	0.552	0	0.544	0.554	0.643	0.577	0.536	0.603	0.586	0.534	0.545
PEX13	0.596	0.596	0.643	0.491	0.633	0.6	0.632	0.552	0.611	0.561	0.554	0.554	0.561	0.614	0.518	0.466	0.464	0.446	0.439	0.579	0.579	0.544	0	0.464	0.5	0.588	0.509	0.466	0.509	0.483	0.404
PIN3	0.518	0.625	0.6	0.625	0.536	0.589	0.679	0.536	0.472	0.536	0.5	0.564	0.536	0.625	0.5	0.536	0.482	0.143	0.473	0.643	0.625	0.554	0.464	0	0.482	0.6	0.527	0.536	0.589	0.518	0.4
RVS167	0.554	0.571	0.582	0.554	0.655	0.638	0.661	0.667	0.537	0.554	0.482	0.509	0.518	0.661	0.464	0.554	0.5	0.429	0.404	0.643	0.661	0.643	0.5	0.482	0	0.58	0.527	0.561	0.571	0.596	0.386
SDC25	0.654	0.691	0.627	0.623	0.596	0.577	0.712	0.596	0.612	0.446	0.64	0.577	0.686	0.694	0.66	0.741	0.58	0.58	0.58	0.558	0.577	0.577	0.588	0.6	0.58	0	0.7	0.684	0.731	0.615	0.58
SHO1	0.5	0.446	0.554	0.518	0.625	0.607	0.661	0.5	0.519	0.661	0.455	0.464	0.429	0.661	0.4	0.456	0.491	0.509	0.444	0.607	0.625	0.536	0.509	0.527	0.527	0.7	0	0.554	0.5	0.536	0.5
SLA1-1	0.586	0.661	0.561	0.603	0.627	0.61	0.603	0.559	0.537	0.633	0.589	0.621	0.614	0.603	0.589	0.707	0.589	0.571	0.518	0.621	0.586	0.603	0.466	0.536	0.561	0.684	0.554	0	0.552	0.61	0.5
SLA1-2	0.586	0.655	0.579	0.655	0.672	0.638	0.638	0.621	0.585	0.733	0.536	0.579	0.596	0.672	0.571	0.69	0.518	0.5	0.582	0.621	0.638	0.586	0.509	0.589	0.571	0.731	0.5	0.552	0	0.517	0.6
SLA1-3	0.569	0.655	0.544	0.466	0.593	0.593	0.655	0.542	0.63	0.534	0.536	0.614	0.579	0.586	0.518	0.569	0.482	0.482	0.446	0.5	0.534	0.534	0.483	0.518	0.596	0.615	0.536	0.61	0.517	0	0.518
YSC84	0.527	0.545	0.593	0.527	0.544	0.579	0.673	0.607	0.519	0.582	0.466	0.481	0.517	0.691	0.414	0.545	0.491	0.4	0.14	0.564	0.527	0.545	0.404	0.4	0.386	0.58	0.5	0.5	0.6	0.518	0

## Sheet: Fig2D,S2F
SH3	SH3-dependent PPIs	SH3-inhibited PPIs	PPIs gained by Abp1	PPIs lost by Abp1	SH3-dependent PPIs gained by Abp1	PPIs gained by Abp1 - SH3-dependent PPIs gained by Abp1	SH3-dependent PPIs - SH3-dependent PPIs gained by Abp1
SDC25	na	na	1	80	na	na	na
BEM1-2	18	2	0	82	0	na	18
HOF1	4	4	1	77	0	1	4
CDC25	3	0	0	71	0	na	3
SLA1-1	28	0	0	74	0	na	28
CYK3	0	2	0	72	na	na	na
SLA1-2	29	0	0	52	0	na	29
FUS1	0	0	1	53	na	na	na
BUD14	4	0	0	44	0	na	4
NBP2	7	1	3	50	1	2	6
BEM1-1	11	8	0	34	0	na	11
BOI2	3	2	2	36	1	1	2
BOI1	3	6	2	22	1	1	2
CTTN	na	na	0	19	na	na	na
BZZ1-2	2	14	0	21	0	na	2
BBC1	19	0	2	9	0	2	19
HCLS1	na	na	9	6	na	na	na
HSE1	1	9	4	10	0	4	1
SHO1	2	1	4	8	1	3	1
DBNL	na	na	5	7	na	na	na
BZZ1-1	7	2	7	9	0	7	7
MYO5	19	2	30	5	3	27	16
MYO3	17	2	28	7	4	24	13
PIN3	13	1	29	4	0	29	13
RVS167	31	2	14	4	5	9	26
PEX13	1	4	24	5	1	23	0
SLA1-3	2	0	40	4	0	40	2
LSB1	8	1	41	4	0	41	8
LSB3	19	30	41	4	4	37	15
YSC84	na	na	44	4	na	na	na

## Sheet: Fig2E,4B,4D,S5A
Bait	Prey	Replicates	medsize	medrep
SLA1 D|D|D	YDL229W	4	707	2.152179621		medsize = median colony size
SLA1 D|D|D	YBL007C	4	949	2.600987025		medrep = log2 median colony size normalized to plate background (PCA score)
SLA1 D|D|D	YAL005C	4	1905	3.59264811		D = SH3-deleted
SLA1 D|D|SH3-1	YDL229W	4	500.5	2.52082796
SLA1 D|D|SH3-1	YBL007C	4	554	2.554038653
SLA1 D|D|SH3-1	YAL005C	4	1153.5	3.793747475
SLA1 D|D|WT	YDL229W	4	787	1.806147175
SLA1 D|D|WT	YBL007C	4	1052	2.335388719
SLA1 D|D|WT	YAL005C	4	1720	3.047263362
SLA1 D|WT|D	YIL062C	4	773	2.004230192
SLA1 D|WT|D	YNL084C	4	815.5	2.068835401
SLA1 D|WT|D	YIR006C	4	889.5	2.20850206
SLA1 D|WT|D	YDR129C	4	916.5	2.279141737
SLA1 D|WT|D	YGL206C	4	1025.5	2.418619483
SLA1 D|WT|D	YFR024C-A	4	1134	2.583485149
SLA1 D|WT|D	YHR064C	4	1187	2.589594546
SLA1 D|WT|D	YCR088W	4	1152	2.58995938
SLA1 D|WT|D	YKL117W	4	1492.5	2.929072077
SLA1 D|WT|D	YBR234C	4	1903	3.299872101
SLA1 D|WT|D	YBL007C	4	2189-05-01	3.499599177
SLA1 D|WT|D	YDL229W	4	3097-05-01	3.980871886
SLA1 D|WT|D	YAL005C	4	4258	4.46749349
SLA1 D|WT|SH3-1	YKL117W	4	595	1.831855287
SLA1 D|WT|SH3-1	YCR088W	4	616.5	1.922386503
SLA1 D|WT|SH3-1	YBR234C	4	863	2.366837562
SLA1 D|WT|SH3-1	YDL229W	4	1451	3.028230962
SLA1 D|WT|SH3-1	YBL007C	4	1429.5	3.104726683
SLA1 D|WT|SH3-1	YAL005C	4	2843-05-01	4.189739952
SLA1 D|WT|SH3-2	YDL229W	4	921.5	2.175384611
SLA1 D|WT|SH3-2	YBR234C	4	1625.5	2.95838831
SLA1 D|WT|SH3-2	YAL005C	4	1993-05-01	3.304033097
SLA1 D|WT|WT	YIL062C	4	794.5	1.965665727
SLA1 D|WT|WT	YDR129C	4	990	2.28251478
SLA1 D|WT|WT	YNL084C	4	1000.5	2.296032007
SLA1 D|WT|WT	YIR006C	4	1013	2.315950255
SLA1 D|WT|WT	YHR064C	4	1109	2.459174902
SLA1 D|WT|WT	YGL206C	4	1236	2.612172675
SLA1 D|WT|WT	YFR024C-A	4	1317	2.695595842
SLA1 D|WT|WT	YKL117W	4	1414.5	2.797608373
SLA1 D|WT|WT	YCR088W	4	1425	2.811707878
SLA1 D|WT|WT	YBR234C	4	2051-05-01	3.33453155
SLA1 D|WT|WT	YBL007C	4	2393	3.551209297
SLA1 D|WT|WT	YDL229W	4	2993	3.87893192
SLA1 D|WT|WT	YAL005C	4	4218-05-01	4.371085413
SLA1 ABP1|WT|WT	YIR003W	4	725.5	1.941024242
SLA1 ABP1|WT|WT	YOR181W	4	750	1.962872723
SLA1 ABP1|WT|WT	YLR337C	4	740	1.983631509
SLA1 ABP1|WT|WT	YHR016C	4	836.5	2.138001671
SLA1 ABP1|WT|WT	YLR370C	4	1023.5	2.432514616
SLA1 ABP1|WT|WT	YNL243W	4	1085.5	2.507546501
SLA1 ABP1|WT|WT	YNL138W	4	1165.5	2.621148184
SLA1 ABP1|WT|WT	YIL095W	4	1189.5	2.650225003
SLA1 ABP1|WT|WT	YNL084C	4	1251.5	2.742011276
SLA1 ABP1|WT|WT	YIR006C	4	1363.5	2.882383597
SLA1 ABP1|WT|WT	YIL062C	4	1410	2.913276111
SLA1 ABP1|WT|WT	YHR064C	4	1587.5	3.019357361
SLA1 ABP1|WT|WT	YGL206C	4	1620	3.136897285
SLA1 ABP1|WT|WT	YDR129C	4	1591	3.15565701
SLA1 ABP1|WT|WT	YKL117W	4	1694.5	3.16547644
SLA1 ABP1|WT|WT	YFR024C-A	4	2042-05-01	3.410884187
SLA1 ABP1|WT|WT	YCR088W	4	2213	3.561893855
SLA1 ABP1|WT|WT	YBL007C	4	2353-05-01	3.650189508
SLA1 ABP1|WT|WT	YBR234C	4	2792	3.898437916
SLA1 ABP1|WT|WT	YDL229W	4	2967	3.981176469
SLA1 ABP1|WT|WT	YAL005C	4	4271	4.511774387
SLA1 SH3-2|SH3-1|WT	YCR088W	4	763.5	2.242900074
SLA1 SH3-2|SH3-1|WT	YBR234C	4	891	2.543250008
SLA1 SH3-2|SH3-1|WT	YKL117W	4	958.5	2.647899944
SLA1 SH3-2|SH3-1|WT	YDL229W	4	1215	2.925732545
SLA1 SH3-2|SH3-1|WT	YBL007C	4	1482	3.276483089
SLA1 SH3-2|SH3-1|WT	YAL005C	4	2654-05-01	4.094838723
SLA1 SH3-2|WT|D	YDL229W	4	860.5	2.256121939
SLA1 SH3-2|WT|D	YAL005C	4	2302-05-01	3.672415424
SLA1 SH3-2|WT|WT	YIL062C	4	772	2.018004218
SLA1 SH3-2|WT|WT	YNL084C	4	801.5	2.128062074
SLA1 SH3-2|WT|WT	YNL243W	4	879	2.290190387
SLA1 SH3-2|WT|WT	YIR006C	4	959.5	2.380276415
SLA1 SH3-2|WT|WT	YDR129C	4	1026	2.4426151
SLA1 SH3-2|WT|WT	YGL206C	4	1224	2.69346453
SLA1 SH3-2|WT|WT	YHR064C	4	1449	2.905255974
SLA1 SH3-2|WT|WT	YFR024C-A	4	1424.5	2.910710057
SLA1 SH3-2|WT|WT	YCR088W	4	1587	3.054777749
SLA1 SH3-2|WT|WT	YBL007C	4	1744.5	3.167110522
SLA1 SH3-2|WT|WT	YKL117W	4	2048-05-01	3.437237779
SLA1 SH3-2|WT|WT	YBR234C	4	2089	3.468593368
SLA1 SH3-2|WT|WT	YDL229W	4	2615-05-01	3.792578653
SLA1 SH3-2|WT|WT	YAL005C	4	3787-05-01	4.326841114
SLA1 SH3-3|SH3-1|D	YHR016C	4	533.5	2.052606772
SLA1 SH3-3|SH3-1|D	YKL054C	4	567.5	2.144616254
SLA1 SH3-3|SH3-1|D	YLR337C	4	631	2.319161477
SLA1 SH3-3|SH3-1|D	YKL013C	2	610	2.338611273
SLA1 SH3-3|SH3-1|D	YOR181W	4	844.5	2.823682801
SLA1 SH3-3|SH3-1|D	YLR370C	4	903	2.899129252
SLA1 SH3-3|SH3-1|D	YHR064C	4	1045	3.039220142
SLA1 SH3-3|SH3-1|D	YIL062C	4	1059.5	3.279977279
SLA1 SH3-3|SH3-1|D	YDR129C	4	1327.5	3.434951148
SLA1 SH3-3|SH3-1|D	YNL243W	4	1361	3.497870208
SLA1 SH3-3|SH3-1|D	YNL084C	4	1355	3.500347315
SLA1 SH3-3|SH3-1|D	YIR006C	4	1392	3.54538259
SLA1 SH3-3|SH3-1|D	YKL117W	4	1428	3.563697954
SLA1 SH3-3|SH3-1|D	YFR024C-A	4	1812	3.862392424
SLA1 SH3-3|SH3-1|D	YGL206C	4	1688	3.919820962
SLA1 SH3-3|SH3-1|D	YCR088W	4	2189	4.183086059
SLA1 SH3-3|SH3-1|D	YBR234C	4	2336	4.253908773
SLA1 SH3-3|SH3-1|D	YBL007C	4	2312	4.34956676
SLA1 SH3-3|SH3-1|D	YDL229W	4	2707	4.411283086
SLA1 SH3-3|SH3-1|D	YAL005C	4	3538-05-01	4.822018351
SLA1 SH3-3|SH3-1|SH3-2	YHR064C	4	299.5	1.81664179
SLA1 SH3-3|SH3-1|SH3-2	YNL243W	4	301	1.856604598
SLA1 SH3-3|SH3-1|SH3-2	YFR024C-A	4	347	1.93429289
SLA1 SH3-3|SH3-1|SH3-2	YIL062C	4	447	2.990958354
SLA1 SH3-3|SH3-1|SH3-2	YDR129C	4	630.5	3.008172013
SLA1 SH3-3|SH3-1|SH3-2	YIR006C	3	538	3.266786541
SLA1 SH3-3|SH3-1|SH3-2	YKL117W	4	1016	3.704505312
SLA1 SH3-3|SH3-1|SH3-2	YGL206C	4	1036.5	3.728140534
SLA1 SH3-3|SH3-1|SH3-2	YBR234C	3	1480	3.777468423
SLA1 SH3-3|SH3-1|SH3-2	YCR088W	4	1404.5	4.175746435
SLA1 SH3-3|SH3-1|SH3-2	YBL007C	4	1619	4.373496772
SLA1 SH3-3|SH3-1|SH3-2	YDL229W	4	2102-05-01	4.757331591
SLA1 SH3-3|SH3-1|SH3-2	YAL005C	4	2627-05-01	5.126237489
SLA1 SH3-3|WT|D	YLR337C	4	652.5	1.81076308
SLA1 SH3-3|WT|D	YHR016C	4	904.5	2.280586824
SLA1 SH3-3|WT|D	YKL013C	3	954	2.333307907
SLA1 SH3-3|WT|D	YOR181W	4	1006	2.460102602
SLA1 SH3-3|WT|D	YKL054C	4	1144	2.553498494
SLA1 SH3-3|WT|D	YLR370C	4	1407	2.91811132
SLA1 SH3-3|WT|D	YIL062C	4	1421	2.928260739
SLA1 SH3-3|WT|D	YNL243W	4	1622.5	3.142714365
SLA1 SH3-3|WT|D	YNL084C	4	1894	3.338174455
SLA1 SH3-3|WT|D	YIR006C	4	1958	3.394105641
SLA1 SH3-3|WT|D	YHR064C	4	2068	3.440459395
SLA1 SH3-3|WT|D	YDR129C	4	2109	3.526922271
SLA1 SH3-3|WT|D	YGL206C	4	2464-05-01	3.739155287
SLA1 SH3-3|WT|D	YKL117W	4	2635	3.822302848
SLA1 SH3-3|WT|D	YCR088W	4	2683	3.823967621
SLA1 SH3-3|WT|D	YFR024C-A	4	2741	3.854003779
SLA1 SH3-3|WT|D	YBL007C	4	2856	3.934501759
SLA1 SH3-3|WT|D	YBR234C	4	2982-05-01	3.999746028
SLA1 SH3-3|WT|D	YDL229W	4	3336-05-01	4.18429367
SLA1 SH3-3|WT|D	YAL005C	4	4590	4.648867929
SLA1 SH3-3|WT|SH3-1	YHR016C	4	393	2.343900948
SLA1 SH3-3|WT|SH3-1	YLR337C	4	529	2.572871141
SLA1 SH3-3|WT|SH3-1	YOR181W	4	582.5	2.928511829
SLA1 SH3-3|WT|SH3-1	YIL062C	4	914	3.479425681
SLA1 SH3-3|WT|SH3-1	YLR370C	3	888	3.501546493
SLA1 SH3-3|WT|SH3-1	YNL243W	4	995.5	3.602812394
SLA1 SH3-3|WT|SH3-1	YIR006C	4	1400	4.15922736
SLA1 SH3-3|WT|SH3-1	YNL084C	4	1377	4.179127479
SLA1 SH3-3|WT|SH3-1	YDR129C	4	1408.5	4.179410333
SLA1 SH3-3|WT|SH3-1	YHR064C	4	1403	4.194620934
SLA1 SH3-3|WT|SH3-1	YGL206C	4	1662	4.34529508
SLA1 SH3-3|WT|SH3-1	YKL117W	4	1820	4.515618331
SLA1 SH3-3|WT|SH3-1	YFR024C-A	4	1789	4.530222392
SLA1 SH3-3|WT|SH3-1	YCR088W	4	1831.5	4.561514216
SLA1 SH3-3|WT|SH3-1	YBL007C	4	2150	4.756314249
SLA1 SH3-3|WT|SH3-1	YBR234C	4	2125	4.831114911
SLA1 SH3-3|WT|SH3-1	YDL229W	4	2805	5.214016716
SLA1 SH3-3|WT|SH3-1	YAL005C	4	3597	5.552012221
SLA1 SH3-3|WT|WT	YGR229C	4	655.5	1.869346002
SLA1 SH3-3|WT|WT	YLR206W	4	739	2.0316068
SLA1 SH3-3|WT|WT	YLR337C	4	910.5	2.337154585
SLA1 SH3-3|WT|WT	YKL054C	4	1031.5	2.493904239
SLA1 SH3-3|WT|WT	YKL013C	2	1063.5	2.566611123
SLA1 SH3-3|WT|WT	YOR181W	4	1117	2.636921591
SLA1 SH3-3|WT|WT	YHR016C	4	1379	2.939730843
SLA1 SH3-3|WT|WT	YIL062C	4	1562.5	3.087113938
SLA1 SH3-3|WT|WT	YLR370C	4	1532.5	3.093410389
SLA1 SH3-3|WT|WT	YNL243W	4	1749.5	3.2817723
SLA1 SH3-3|WT|WT	YIR006C	4	2008-05-01	3.475277802
SLA1 SH3-3|WT|WT	YNL084C	4	2245	3.562081563
SLA1 SH3-3|WT|WT	YHR064C	4	2172	3.587464929
SLA1 SH3-3|WT|WT	YDR129C	4	2143	3.665017494
SLA1 SH3-3|WT|WT	YKL117W	4	2492	3.767421231
SLA1 SH3-3|WT|WT	YBL007C	4	2528	3.89602754
SLA1 SH3-3|WT|WT	YGL206C	4	2699	3.904021766
SLA1 SH3-3|WT|WT	YCR088W	4	2896	3.970887792
SLA1 SH3-3|WT|WT	YFR024C-A	4	2920	3.982206202
SLA1 SH3-3|WT|WT	YBR234C	4	3111-05-01	4.132103231
SLA1 SH3-3|WT|WT	YDL229W	4	3547-05-01	4.261424219
SLA1 SH3-3|WT|WT	YAL005C	4	4325-05-01	4.649568182
SLA1 WT*|WT|WT	YKL054C	4	493	2.687967138
SLA1 WT*|WT|WT	YMR109W	4	732.5	3.30459679
SLA1 WT*|WT|WT	YHR016C	4	780	3.323799548
SLA1 WT*|WT|WT	YKL013C	4	1158	3.897540066
SLA1 WT*|WT|WT	YNL243W	4	1662.5	4.420158961
SLA1 WT*|WT|WT	YHR064C	4	1774.5	4.445090475
SLA1 WT*|WT|WT	YIL062C	4	1737	4.48328482
SLA1 WT*|WT|WT	YGL206C	4	1872.5	4.584532122
SLA1 WT*|WT|WT	YLR370C	4	1896	4.606587868
SLA1 WT*|WT|WT	YNL084C	4	2041	4.71572053
SLA1 WT*|WT|WT	YIR006C	4	2122	4.771443169
SLA1 WT*|WT|WT	YDR129C	4	2168	4.8002878
SLA1 WT*|WT|WT	YKL117W	4	2185-05-01	4.814653451
SLA1 WT*|WT|WT	YLR337C	4	2200-05-01	4.822556203
SLA1 WT*|WT|WT	YFR024C-A	4	2302	4.889423888
SLA1 WT*|WT|WT	YBL007C	4	2334	4.904937799
SLA1 WT*|WT|WT	YOR181W	4	2445-05-01	4.976616306
SLA1 WT*|WT|WT	YCR088W	4	2515-05-01	5.017162175
SLA1 WT*|WT|WT	YBR234C	4	3219	5.373081486
SLA1 WT*|WT|WT	YDL229W	4	3344	5.427597872
SLA1 WT*|WT|WT	YAL005C	4	4406	5.824842614
SLA1 WT|D|D	YIL062C	4	714.5	1.874192708
SLA1 WT|D|D	YNL243W	4	730	1.944799049
SLA1 WT|D|D	YNL084C	4	823	2.079596243
SLA1 WT|D|D	YDR129C	4	761.5	2.121242458
SLA1 WT|D|D	YIR006C	4	868.5	2.138348718
SLA1 WT|D|D	YGL206C	4	918.5	2.279374002
SLA1 WT|D|D	YHR064C	4	1013	2.386870059
SLA1 WT|D|D	YFR024C-A	4	1058.5	2.407583136
SLA1 WT|D|D	YCR088W	4	1198.5	2.609642363
SLA1 WT|D|D	YKL117W	4	1551	2.99037905
SLA1 WT|D|D	YBR234C	4	1853	3.255397745
SLA1 WT|D|D	YBL007C	4	1936-05-01	3.282616339
SLA1 WT|D|D	YDL229W	4	2696	3.664336884
SLA1 WT|D|D	YAL005C	4	3986	4.367907962
SLA1 WT|D|SH3-2	YFR024C-A	4	669.5	1.930770982
SLA1 WT|D|SH3-2	YNL084C	4	680.5	1.953119202
SLA1 WT|D|SH3-2	YDR129C	4	697.5	1.98600925
SLA1 WT|D|SH3-2	YIL062C	4	748.5	2.082396338
SLA1 WT|D|SH3-2	YGL206C	4	740	2.13005039
SLA1 WT|D|SH3-2	YHR064C	4	818.5	2.192019461
SLA1 WT|D|SH3-2	YCR088W	4	931	2.43830415
SLA1 WT|D|SH3-2	YKL117W	4	1371	2.97342308
SLA1 WT|D|SH3-2	YBR234C	4	1326.5	2.979973868
SLA1 WT|D|SH3-2	YBL007C	4	1672	3.279334851
SLA1 WT|D|SH3-2	YDL229W	4	2371	3.78576552
SLA1 WT|D|SH3-2	YAL005C	4	3653	4.404845247
SLA1 WT|D|WT	YIL062C	4	777.5	1.903074075
SLA1 WT|D|WT	YDR129C	4	842.5	2.02675502
SLA1 WT|D|WT	YNL243W	4	856	2.046187074
SLA1 WT|D|WT	YNL084C	4	886	2.095804035
SLA1 WT|D|WT	YHR064C	4	943	2.160746216
SLA1 WT|D|WT	YIR006C	4	938.5	2.178761292
SLA1 WT|D|WT	YGL206C	4	1000.5	2.256395062
SLA1 WT|D|WT	YFR024C-A	4	1143	2.462729395
SLA1 WT|D|WT	YCR088W	4	1366	2.719592888
SLA1 WT|D|WT	YKL117W	4	1426	2.781584848
SLA1 WT|D|WT	YBR234C	4	1926-05-01	3.21696656
SLA1 WT|D|WT	YBL007C	4	2032	3.280535208
SLA1 WT|D|WT	YDL229W	4	2580	3.636719793
SLA1 WT|D|WT	YAL005C	4	3921-05-01	4.240227098
SLA1 WT|ABP1|WT	YHR016C	4	591.5	1.830264579
SLA1 WT|ABP1|WT	YLR370C	4	818.5	2.260792377
SLA1 WT|ABP1|WT	YNL138W	4	815	2.285265775
SLA1 WT|ABP1|WT	YLR337C	4	862.5	2.336630333
SLA1 WT|ABP1|WT	YOR181W	4	888.5	2.5327219
SLA1 WT|ABP1|WT	YNL084C	4	1143	2.682359664
SLA1 WT|ABP1|WT	YHR064C	4	1155	2.739340952
SLA1 WT|ABP1|WT	YIR006C	4	1160.5	2.773634355
SLA1 WT|ABP1|WT	YIL062C	4	1107.5	2.779472417
SLA1 WT|ABP1|WT	YNL243W	4	1137.5	2.882155577
SLA1 WT|ABP1|WT	YGL206C	4	1118.5	2.906541
SLA1 WT|ABP1|WT	YDR129C	4	1326.5	3.03682625
SLA1 WT|ABP1|WT	YKL117W	4	1484	3.143614053
SLA1 WT|ABP1|WT	YFR024C-A	4	1575.5	3.214132578
SLA1 WT|ABP1|WT	YCR088W	4	2033-05-01	3.601819611
SLA1 WT|ABP1|WT	YBL007C	4	2140-05-01	3.692623262
SLA1 WT|ABP1|WT	YBR234C	3	2839	3.886712714
SLA1 WT|ABP1|WT	YDL229W	4	2542-05-01	3.916630532
SLA1 WT|ABP1|WT	YAL005C	4	3781	4.497408934
SLA1 WT|SH3-1|D	YMR109W	4	757.5	1.993509143
SLA1 WT|SH3-1|D	YKL013C	2	1165.5	2.657399779
SLA1 WT|SH3-1|D	YNL243W	4	1497.5	2.985583865
SLA1 WT|SH3-1|D	YLR370C	4	1514.5	3.079485033
SLA1 WT|SH3-1|D	YHR064C	4	1644.5	3.092532461
SLA1 WT|SH3-1|D	YIL062C	4	1626.5	3.118456541
SLA1 WT|SH3-1|D	YGL206C	4	1687.5	3.187201296
SLA1 WT|SH3-1|D	YDR129C	4	1759.5	3.330527619
SLA1 WT|SH3-1|D	YIR006C	4	1921-05-01	3.409515149
SLA1 WT|SH3-1|D	YNL084C	4	1997	3.469824091
SLA1 WT|SH3-1|D	YFR024C-A	4	2114-05-01	3.502445755
SLA1 WT|SH3-1|D	YKL117W	4	2114	3.58551277
SLA1 WT|SH3-1|D	YLR337C	4	2224	3.608112862
SLA1 WT|SH3-1|D	YCR088W	4	2396	3.644066359
SLA1 WT|SH3-1|D	YOR181W	4	2397	3.723386965
SLA1 WT|SH3-1|D	YBL007C	4	2627-05-01	3.804537482
SLA1 WT|SH3-1|D	YBR234C	4	3219	4.091906619
SLA1 WT|SH3-1|D	YDL229W	4	3422	4.146074673
SLA1 WT|SH3-1|D	YAL005C	4	4555	4.640023223
SLA1 WT|SH3-1|WT	YMR109W	4	791.5	2.037049029
SLA1 WT|SH3-1|WT	YHR016C	4	773.5	2.054046848
SLA1 WT|SH3-1|WT	YKL013C	2	1226.5	2.634314305
SLA1 WT|SH3-1|WT	YHR064C	4	1476	2.932487106
SLA1 WT|SH3-1|WT	YLR370C	4	1518.5	3.011624112
SLA1 WT|SH3-1|WT	YIL062C	4	1716.5	3.047022093
SLA1 WT|SH3-1|WT	YNL243W	4	1667	3.094688417
SLA1 WT|SH3-1|WT	YGL206C	4	1867	3.229060485
SLA1 WT|SH3-1|WT	YKL117W	4	1921-05-01	3.268517524
SLA1 WT|SH3-1|WT	YIR006C	4	2098-05-01	3.377990597
SLA1 WT|SH3-1|WT	YNL084C	4	2124-05-01	3.455363245
SLA1 WT|SH3-1|WT	YDR129C	4	2090	3.496843465
SLA1 WT|SH3-1|WT	YLR337C	4	2298-05-01	3.537875334
SLA1 WT|SH3-1|WT	YFR024C-A	4	2259	3.554567317
SLA1 WT|SH3-1|WT	YOR181W	4	2528	3.669056161
SLA1 WT|SH3-1|WT	YCR088W	4	2655-05-01	3.722321191
SLA1 WT|SH3-1|WT	YBL007C	4	2628-05-01	3.768500086
SLA1 WT|SH3-1|WT	YDL229W	4	3307-05-01	4.005771602
SLA1 WT|SH3-1|WT	YBR234C	4	3234	4.069182062
SLA1 WT|SH3-1|WT	YAL005C	4	4378	4.511949196
SLA1 WT|SH3-3|D	YOR181W	4	638	1.945958495
SLA1 WT|SH3-3|D	YIL062C	4	939	2.402378541
SLA1 WT|SH3-3|D	YNL243W	4	898	2.458845775
SLA1 WT|SH3-3|D	YHR064C	4	897.5	2.462886242
SLA1 WT|SH3-3|D	YDR129C	4	936	2.487705939
SLA1 WT|SH3-3|D	YIR006C	4	978.5	2.574740358
SLA1 WT|SH3-3|D	YNL084C	4	1002.5	2.588398113
SLA1 WT|SH3-3|D	YFR024C-A	4	1099	2.725094913
SLA1 WT|SH3-3|D	YGL206C	4	1044	2.775230449
SLA1 WT|SH3-3|D	YKL117W	4	1235.5	2.875391236
SLA1 WT|SH3-3|D	YCR088W	4	1363	3.027586498
SLA1 WT|SH3-3|D	YBR234C	4	1962-05-01	3.55420523
SLA1 WT|SH3-3|D	YBL007C	4	2001	3.577287627
SLA1 WT|SH3-3|D	YDL229W	4	2111	3.647880623
SLA1 WT|SH3-3|D	YAL005C	4	3390-05-01	4.333333325
SLA1 WT|SH3-3|SH3-2	YGL206C	4	363	2.013323893
SLA1 WT|SH3-3|SH3-2	YNL084C	4	435.5	2.145921228
SLA1 WT|SH3-3|SH3-2	YFR024C-A	4	495	2.330641078
SLA1 WT|SH3-3|SH3-2	YHR064C	4	539	2.376494054
SLA1 WT|SH3-3|SH3-2	YCR088W	4	703.5	2.778199379
SLA1 WT|SH3-3|SH3-2	YKL117W	4	967	3.290386976
SLA1 WT|SH3-3|SH3-2	YBR234C	4	1291	3.581063744
SLA1 WT|SH3-3|SH3-2	YBL007C	4	1405.5	3.738340708
SLA1 WT|SH3-3|SH3-2	YDL229W	4	1675	4.020462757
SLA1 WT|SH3-3|SH3-2	YAL005C	4	2764-05-01	4.714862765
SLA1 WT|SH3-3|WT	YOR181W	4	652.5	1.890624201
SLA1 WT|SH3-3|WT	YHR064C	4	833	2.209423803
SLA1 WT|SH3-3|WT	YIL062C	4	959	2.319930445
SLA1 WT|SH3-3|WT	YNL243W	4	997	2.469874024
SLA1 WT|SH3-3|WT	YKL117W	4	1052	2.499087314
SLA1 WT|SH3-3|WT	YIR006C	4	1080	2.544885924
SLA1 WT|SH3-3|WT	YDR129C	4	1088	2.579690354
SLA1 WT|SH3-3|WT	YNL084C	4	1105.5	2.615760894
SLA1 WT|SH3-3|WT	YFR024C-A	4	1252	2.766663402
SLA1 WT|SH3-3|WT	YGL206C	4	1231	2.830969206
SLA1 WT|SH3-3|WT	YCR088W	4	1598.5	3.082013205
SLA1 WT|SH3-3|WT	YDL229W	4	1955	3.361566779
SLA1 WT|SH3-3|WT	YBR234C	4	2011	3.420602641
SLA1 WT|SH3-3|WT	YBL007C	4	2068-05-01	3.447410943
SLA1 WT|SH3-3|WT	YAL005C	4	3301	4.135538074
SLA1 WT|WT*|WT	YKL054C	4	858.5	3.316332586
SLA1 WT|WT*|WT	YHR016C	4	866	3.343896854
SLA1 WT|WT*|WT	YMR109W	4	934	3.432311524
SLA1 WT|WT*|WT	YKL013C	4	1235	3.851417094
SLA1 WT|WT*|WT	YNL243W	4	1735	4.31133418
SLA1 WT|WT*|WT	YIL062C	4	1711	4.321282227
SLA1 WT|WT*|WT	YLR370C	4	1778.5	4.336034357
SLA1 WT|WT*|WT	YHR064C	4	1801	4.459086091
SLA1 WT|WT*|WT	YGL206C	4	1874.5	4.462697507
SLA1 WT|WT*|WT	YIR006C	4	2060	4.59856438
SLA1 WT|WT*|WT	YNL084C	4	2085	4.613655235
SLA1 WT|WT*|WT	YLR337C	4	2137	4.675650945
SLA1 WT|WT*|WT	YKL117W	4	2129-05-01	4.677993352
SLA1 WT|WT*|WT	YDR129C	4	2195-05-01	4.685779299
SLA1 WT|WT*|WT	YFR024C-A	4	2301-05-01	4.735455535
SLA1 WT|WT*|WT	YBL007C	4	2268-05-01	4.739087468
SLA1 WT|WT*|WT	YOR181W	4	2513-05-01	4.859087685
SLA1 WT|WT*|WT	YCR088W	4	2533	4.899920826
SLA1 WT|WT*|WT	YBR234C	4	3162-05-01	5.186863424
SLA1 WT|WT*|WT	YDL229W	4	3293-05-01	5.31017697
SLA1 WT|WT*|WT	YAL005C	4	4282	5.669243049
SLA1 WT|WT|D	YKL129C	4	726.5	1.848591614
SLA1 WT|WT|D	YGR229C	4	755.5	1.937859176
SLA1 WT|WT|D	YHR016C	4	854	2.112263293
SLA1 WT|WT|D	YMR109W	4	1202	2.561172263
SLA1 WT|WT|D	YKL054C	4	1328.5	2.71453378
SLA1 WT|WT|D	YNL243W	4	1720.5	3.132315462
SLA1 WT|WT|D	YIL062C	4	1933-05-01	3.297188632
SLA1 WT|WT|D	YLR370C	4	1962	3.313341699
SLA1 WT|WT|D	YHR064C	4	2354	3.513853017
SLA1 WT|WT|D	YLR337C	4	2308-05-01	3.542098885
SLA1 WT|WT|D	YIR006C	4	2314-05-01	3.551123622
SLA1 WT|WT|D	YDR129C	4	2362	3.568005379
SLA1 WT|WT|D	YGL206C	4	2393-05-01	3.59063181
SLA1 WT|WT|D	YNL084C	4	2426	3.615720244
SLA1 WT|WT|D	YFR024C-A	4	2758	3.792702671
SLA1 WT|WT|D	YOR181W	4	2757	3.796652615
SLA1 WT|WT|D	YBL007C	4	2856-05-01	3.810752876
SLA1 WT|WT|D	YKL117W	4	2825-05-01	3.835643578
SLA1 WT|WT|D	YCR088W	4	2899-05-01	3.855994973
SLA1 WT|WT|D	YBR234C	4	3509	4.150363748
SLA1 WT|WT|D	YDL229W	4	3761	4.257046474
SLA1 WT|WT|D	YAL005C	4	4717	4.578423168
SLA1 WT|WT|ABP1	YPR184W	4	565	1.83714777
SLA1 WT|WT|ABP1	YFR004W	4	618.5	1.91120254
SLA1 WT|WT|ABP1	YOR042W	4	601.5	1.9972174
SLA1 WT|WT|ABP1	YNL106C	4	644	2.023201639
SLA1 WT|WT|ABP1	YNL020C	4	666.5	2.072903197
SLA1 WT|WT|ABP1	YKR001C	4	687	2.086344393
SLA1 WT|WT|ABP1	YKL129C	4	784	2.307844057
SLA1 WT|WT|ABP1	YGR229C	4	813	2.380511035
SLA1 WT|WT|ABP1	YHR016C	4	1041	2.748946006
SLA1 WT|WT|ABP1	YIR003W	4	1262	2.953412638
SLA1 WT|WT|ABP1	YIL095W	4	1382.5	3.026772284
SLA1 WT|WT|ABP1	YMR109W	4	1397	3.060622297
SLA1 WT|WT|ABP1	YKL054C	4	1397.5	3.105501989
SLA1 WT|WT|ABP1	YNL138W	4	1717.5	3.452462449
SLA1 WT|WT|ABP1	YNL243W	4	1941-05-01	3.618163446
SLA1 WT|WT|ABP1	YLR370C	4	2176-05-01	3.782439186
SLA1 WT|WT|ABP1	YIL062C	4	2086-05-01	3.788293941
SLA1 WT|WT|ABP1	YIR006C	4	2219	3.806052865
SLA1 WT|WT|ABP1	YGL206C	4	2126	3.829986339
SLA1 WT|WT|ABP1	YHR064C	4	2400	3.891610177
SLA1 WT|WT|ABP1	YJL201W	4	2450	3.936831909
SLA1 WT|WT|ABP1	YNL084C	4	2480-05-01	3.966662384
SLA1 WT|WT|ABP1	YLR337C	4	2537	3.985860519
SLA1 WT|WT|ABP1	YDR129C	4	2389-05-01	4.003525095
SLA1 WT|WT|ABP1	YBL007C	4	2671-05-01	4.025851152
SLA1 WT|WT|ABP1	YKL117W	4	2820	4.114152636
SLA1 WT|WT|ABP1	YFR024C-A	4	2922-05-01	4.209434336
SLA1 WT|WT|ABP1	YCR088W	4	2978	4.231740063
SLA1 WT|WT|ABP1	YOR181W	4	2975	4.255809216
SLA1 WT|WT|ABP1	YDL229W	4	3494-05-01	4.462919439
SLA1 WT|WT|ABP1	YBR234C	3	3687	4.497566748
SLA1 WT|WT|ABP1	YAL005C	4	4792-05-01	4.959828755
SLA1 WT|WT|SH3-1	YHR016C	4	669	1.849931214
SLA1 WT|WT|SH3-1	YKL054C	4	743.5	2.042469233
SLA1 WT|WT|SH3-1	YMR109W	4	954.5	2.414953324
SLA1 WT|WT|SH3-1	YKL013C	3	1414	2.962910681
SLA1 WT|WT|SH3-1	YNL243W	4	1686	3.242329021
SLA1 WT|WT|SH3-1	YHR064C	4	1779.5	3.269060195
SLA1 WT|WT|SH3-1	YIL062C	4	1782	3.296085577
SLA1 WT|WT|SH3-1	YLR370C	4	1792.5	3.298033079
SLA1 WT|WT|SH3-1	YGL206C	4	2010-05-01	3.513765915
SLA1 WT|WT|SH3-1	YIR006C	4	2187	3.522101301
SLA1 WT|WT|SH3-1	YDR129C	4	2063-05-01	3.64048107
SLA1 WT|WT|SH3-1	YNL084C	4	2271-05-01	3.653746272
SLA1 WT|WT|SH3-1	YKL117W	4	2328	3.722093508
SLA1 WT|WT|SH3-1	YLR337C	4	2386-05-01	3.766075246
SLA1 WT|WT|SH3-1	YFR024C-A	4	2550-05-01	3.793528494
SLA1 WT|WT|SH3-1	YOR181W	4	2617-05-01	3.854845169
SLA1 WT|WT|SH3-1	YCR088W	4	2606	3.871567333
SLA1 WT|WT|SH3-1	YBL007C	4	2669	3.910097374
SLA1 WT|WT|SH3-1	YDL229W	4	3479	4.142754903
SLA1 WT|WT|SH3-1	YBR234C	4	3306-05-01	4.17175374
SLA1 WT|WT|SH3-1	YAL005C	4	4477	4.650227689
SLA1 WT|WT|SH3-2	YKL054C	4	935.5	2.172422454
SLA1 WT|WT|SH3-2	YMR109W	4	922.5	2.211401815
SLA1 WT|WT|SH3-2	YKL013C	2	1473	2.878019012
SLA1 WT|WT|SH3-2	YNL243W	4	1564	2.941966932
SLA1 WT|WT|SH3-2	YLR370C	4	1781.5	3.149668523
SLA1 WT|WT|SH3-2	YIL062C	4	1818.5	3.171403602
SLA1 WT|WT|SH3-2	YGL206C	4	2149	3.379429422
SLA1 WT|WT|SH3-2	YHR064C	4	2159-05-01	3.387197324
SLA1 WT|WT|SH3-2	YDR129C	4	2241-05-01	3.4659247
SLA1 WT|WT|SH3-2	YNL084C	4	2221-05-01	3.503073794
SLA1 WT|WT|SH3-2	YIR006C	4	2277	3.50634807
SLA1 WT|WT|SH3-2	YLR337C	4	2275	3.507911276
SLA1 WT|WT|SH3-2	YFR024C-A	4	2628-05-01	3.698254444
SLA1 WT|WT|SH3-2	YOR181W	4	2682-05-01	3.725572522
SLA1 WT|WT|SH3-2	YBL007C	4	2748-05-01	3.744824296
SLA1 WT|WT|SH3-2	YKL117W	4	2695-05-01	3.746644905
SLA1 WT|WT|SH3-2	YCR088W	4	2735-05-01	3.770142096
SLA1 WT|WT|SH3-2	YBR234C	4	3301	4.06857453
SLA1 WT|WT|SH3-2	YDL229W	4	3661	4.190646037
SLA1 WT|WT|SH3-2	YAL005C	4	4734-05-01	4.561887541
SLA1 WT|WT|WT	YNL138W	4	734.5	2.038345072
SLA1 WT|WT|WT	YGR229C	4	825.5	2.045097543
SLA1 WT|WT|WT	YKL129C	4	746	2.116927775
SLA1 WT|WT|WT	YCR030C	4	866	2.15798911
SLA1 WT|WT|WT	YCR009C	2	857.5	2.175046929
SLA1 WT|WT|WT	YKL054C	4	1142	2.47029021
SLA1 WT|WT|WT	YMR109W	4	1403.5	2.835762207
SLA1 WT|WT|WT	YHR016C	4	1470	3.007795045
SLA1 WT|WT|WT	YKL013C	4	1696.5	3.268686822
SLA1 WT|WT|WT	YNL243W	4	2008	3.418334157
SLA1 WT|WT|WT	YLR370C	4	2101-05-01	3.494096046
SLA1 WT|WT|WT	YIL062C	4	2110-05-01	3.557963246
SLA1 WT|WT|WT	YHR064C	4	2268-05-01	3.590344904
SLA1 WT|WT|WT	YLR337C	4	2484	3.738360321
SLA1 WT|WT|WT	YIR006C	4	2543	3.753548514
SLA1 WT|WT|WT	YDR129C	4	2369	3.755806849
SLA1 WT|WT|WT	YNL084C	4	2557	3.760090702
SLA1 WT|WT|WT	YGL206C	4	2521	3.769514014
SLA1 WT|WT|WT	YKL117W	4	2743-05-01	3.845752456
SLA1 WT|WT|WT	YBL007C	4	2735	3.858082053
SLA1 WT|WT|WT	YOR181W	4	2827	3.932519448
SLA1 WT|WT|WT	YFR024C-A	4	2922	3.943299649
SLA1 WT|WT|WT	YCR088W	4	3009-05-01	3.970731811
SLA1 WT|WT|WT	YDL229W	4	3672	4.157999531
SLA1 WT|WT|WT	YBR234C	4	3489-05-01	4.193483904
SLA1 WT|WT|WT	YAL005C	4	4503	4.575851504
SLA1 WT|WT|WT*	YMR109W	4	712.5	3.116432418
SLA1 WT|WT|WT*	YKL054C	4	733	3.123644476
SLA1 WT|WT|WT*	YFL010C	2	806.5	3.147153481
SLA1 WT|WT|WT*	YHR016C	4	790	3.247339727
SLA1 WT|WT|WT*	YKL013C	4	1130.5	3.776490836
SLA1 WT|WT|WT*	YIL062C	4	1713	4.387802219
SLA1 WT|WT|WT*	YNL243W	4	1716.5	4.392225389
SLA1 WT|WT|WT*	YHR064C	4	1792	4.449309107
SLA1 WT|WT|WT*	YLR370C	4	1805.5	4.461431334
SLA1 WT|WT|WT*	YGL206C	4	1894.5	4.52622415
SLA1 WT|WT|WT*	YIR006C	4	2030-05-01	4.634280883
SLA1 WT|WT|WT*	YNL084C	4	2040	4.641138819
SLA1 WT|WT|WT*	YKL117W	4	2161-05-01	4.724707451
SLA1 WT|WT|WT*	YLR337C	4	2175-05-01	4.73399055
SLA1 WT|WT|WT*	YDR129C	4	2186-05-01	4.737250197
SLA1 WT|WT|WT*	YBL007C	4	2265	4.787332007
SLA1 WT|WT|WT*	YFR024C-A	4	2302-05-01	4.8152524
SLA1 WT|WT|WT*	YOR181W	4	2449	4.903360823
SLA1 WT|WT|WT*	YCR088W	4	2495-05-01	4.93127252
SLA1 WT|WT|WT*	YBR234C	4	3022-05-01	5.208197856
SLA1 WT|WT|WT*	YDL229W	4	3399-05-01	5.377596067
SLA1 WT|WT|WT*	YAL005C	4	4274-05-01	5.707748944

[truncated: 30 more sheets: Fig3B-F,S3G, Fig4G,S5F, Fig4H,S5G, Fig5A, Fig5B-C, Fig5D, Fig5E, FigS1A,S4A, FigS1B-C, FigS1D, FigS1E, FigS1F-G, FigS2A-B, FigS2C, FigS2D, FigS2E, FigS2G, FigS3A-B, FigS3C-D, FigS3E …]
